# Supplementary material for: RNA sequencing data for gamma radiation response in the extremotolerant tardigrade Ramazzottius varieornatus
Source: Data Brief. 2021 May 9;36:107111. doi: 10.1016/j.dib.2021.107111 (PMC8166744; doi:10.1016/j.dib.2021.107111)
Supplement: Supplementary file 2 [file mmc2.zip]

Archive with 8 entries (7 files):
- mmc2/
- mmc2/2021May03_162608036_Fw_ Publication of your article _DIB_107111_ in Data in Brief is on hold due to file problems.txt
- mmc2/figure_S1_dendrogram.pdf
- mmc2/S2352340921003954.zip
- mmc2/table_S1_RSEM.isoform.counts.matrix.sorted.txt
- mmc2/table_S2_RSEM.isoform.TMM.EXPR.matrix.sorted.txt
- mmc2/table_S3_statistics.txt
- mmc2/table_S4_go_enrichment.txt
