# Supplementary material for: RNA sequencing data for gamma radiation response in the extremotolerant tardigrade Ramazzottius varieornatus
Source: Data Brief. 2021 May 9;36:107111. doi: 10.1016/j.dib.2021.107111 (PMC8166744; doi:10.1016/j.dib.2021.107111)
Supplement: Supplementary file 2 [file mmc2.zip › mmc2/2021May03_162608036_Fw_ Publication of your article _DIB_107111_ in Data in Brief is on hold due to file problems.txt]

From: a.sunanki@elsevier.com
Sent: Mon May 03 16:26:02 BST 2021
To: [S0 EWII <S0@prodmail.ewii.net>]
Subject: Fw: Publication of your article [DIB_107111] in Data in Brief is on hold due to file problems


________________________________
From: Kazuharu Arakawa <gaou@sfc.keio.ac.jp>
Sent: Tuesday, April 27, 2021 9:18 AM
To: Sunanki, Anuradha (ELS-CHN) <a.sunanki@elsevier.com>
Subject: Re: Publication of your article [DIB_107111] in Data in Brief is on hold due to file problems

*** External email: use caution ***


Dear Anuradha Sunanki,

Supplementary tables and figures are moved to Figshare (as stated in the “Data accessiblity” section, at  https://nam03.safelinks.protection.outlook.com/?url=https%3A%2F%2Ffigshare.com%2Farticles%2Fdataset%2FRNA_sequencing_data_for_gamma_radiation_response_in_the_extremotolerant_tardigrade_Ramazzottius_varieornatus%2F14343788&amp;data=04%7C01%7CA.Sunanki%40elsevier.com%7Cde51903ebfd14b6e883508d9092f9769%7C9274ee3f94254109a27f9fb15c10675d%7C0%7C0%7C637550922721339359%7CUnknown%7CTWFpbGZsb3d8eyJWIjoiMC4wLjAwMDAiLCJQIjoiV2luMzIiLCJBTiI6Ik1haWwiLCJXVCI6Mn0%3D%7C2000&amp;sdata=BHc2s%2BykdsQaXRR5AAtmeipbFRtkkQuvhUS%2BP2wKT70%3D&amp;reserved=0 )
complying to editorial request during the review process.

best regards,

Kazuharu Arakawa, Ph.D.
Institute for Advanced Biosciences, Keio University
997-0052 Japan   Tel: +81-235-29-0571


> 2021/04/27 12:45、A.Sunanki@elsevier.comのメール:
>
> --------------------
> Our reference: DIB 107111
> Article reference: DIB_DIB-D-21-00305
> Article title:  RNA sequencing data for gamma radiation response in the extremotolerant tardigrade Ramazzottius varieornatus
> To be published in: Data in Brief
> --------------------
>
> Dear Dr. Arakawa,
>
> Congratulations on having your article accepted.
>
> We have now received your manuscript in production and would like to begin the typesetting process.
>
> Unfortunately we have encountered a problem with the electronic files you provided and cannot process your article further until the following issues are resolved:
>
> *  While working on the article we have noticed that Figure S1, Table S1, Table S2, Table S3 and Table S4 cited in the text but supplementary files are missing. kindly check and provide the same to proceed further.
>
> We would be grateful if you could kindly address the problem as quickly as possible, ideally within 48 hours, by replying to this message.
>
> Further information on acceptable file formats can be found at https://nam03.safelinks.protection.outlook.com/?url=http%3A%2F%2Fwww.elsevier.com%2Fguidepublication&amp;data=04%7C01%7CA.Sunanki%40elsevier.com%7Cde51903ebfd14b6e883508d9092f9769%7C9274ee3f94254109a27f9fb15c10675d%7C0%7C0%7C637550922721349359%7CUnknown%7CTWFpbGZsb3d8eyJWIjoiMC4wLjAwMDAiLCJQIjoiV2luMzIiLCJBTiI6Ik1haWwiLCJXVCI6Mn0%3D%7C2000&amp;sdata=KvqI7qdM3QFgVW20Ga%2B2UZN%2BG6xSQVX7KMg%2Fnu5ty9A%3D&amp;reserved=0.
>
> Please quote the reference for your article, DIB 107111, in all of your messages to us.
>
> Thank you for your help with this issue; I look forward to hearing from you soon.
>
> Kind regards,
>
> Anuradha Sunanki
> Data Administrator
> Elsevier
> E-Mail: A.Sunanki@elsevier.com
>
> --------------------
> HAVE QUESTIONS OR NEED ASSISTANCE?
>
> For further assistance, please visit our Customer Support site, where you can search for solutions on a range of topics, such as Open Access or payment queries, and find answers to frequently asked questions. You can also talk to our customer support team by phone 24 hours a day from Monday-Friday and 24/7 by live chat and email.
>
> Get started here: https://nam03.safelinks.protection.outlook.com/?url=http%3A%2F%2Fservice.elsevier.com%2Fapp%2Fhome%2Fsupporthub%2Fpublishing&amp;data=04%7C01%7CA.Sunanki%40elsevier.com%7Cde51903ebfd14b6e883508d9092f9769%7C9274ee3f94254109a27f9fb15c10675d%7C0%7C0%7C637550922721349359%7CUnknown%7CTWFpbGZsb3d8eyJWIjoiMC4wLjAwMDAiLCJQIjoiV2luMzIiLCJBTiI6Ik1haWwiLCJXVCI6Mn0%3D%7C2000&amp;sdata=Hs0ptZD5tBPO0C3flYJzQMlXPuMOgfwL6K5%2Bxqm7v9k%3D&amp;reserved=0
> --------------------
> Copyright © 2015 Elsevier B.V. | Privacy Policy https://nam03.safelinks.protection.outlook.com/?url=http%3A%2F%2Fwww.elsevier.com%2Fprivacypolicy&amp;data=04%7C01%7CA.Sunanki%40elsevier.com%7Cde51903ebfd14b6e883508d9092f9769%7C9274ee3f94254109a27f9fb15c10675d%7C0%7C0%7C637550922721349359%7CUnknown%7CTWFpbGZsb3d8eyJWIjoiMC4wLjAwMDAiLCJQIjoiV2luMzIiLCJBTiI6Ik1haWwiLCJXVCI6Mn0%3D%7C2000&amp;sdata=4iTVGyYsBhbsWYi3txLprJkqrVQ57I8htWLiC83JYH8%3D&amp;reserved=0
> Elsevier Limited, The Boulevard, Langford Lane, Kidlington, Oxford, OX5 1GB, United Kingdom, Registration No. 1982084
