# Supplementary material for: RNA sequencing data for gamma radiation response in the extremotolerant tardigrade Ramazzottius varieornatus
Source: Data Brief. 2021 May 9;36:107111. doi: 10.1016/j.dib.2021.107111 (PMC8166744; doi:10.1016/j.dib.2021.107111)
Supplement: Supplementary file 2 [file mmc2.zip › mmc2/table_S1_RSEM.isoform.counts.matrix.sorted.txt]

Transcript	Ctrl-1	Ctrl-2	Ctrl-3	h04-1	h04-2	h04-3	h06-1	h06-2	h06-3	h09-1	h09-2	h09-3	h12-1	h12-2	h12-3	h15-1	h15-2	h15-3	h18-1	h18-2	h18-3	h21-1	h21-2	h21-3	h24-1	h24-2	h24-3
g1.t1	849.08	543.02	190.06	1092.19	1078.61	638.08	1104.54	1246.49	770.09	583.38	222.15	1072.51	807.30	862.74	360.37	556.75	190.06	354.91	1410.81	434.45	333.36	357.89	414.67	692.34	136.99	108.61	69.11
g2.t1	2.00	0.00	0.00	0.00	0.00	0.00	3.00	0.00	1.00	0.00	0.00	0.00	0.00	0.00	0.00	0.00	0.00	1.00	2.00	0.00	0.00	0.00	0.00	5.00	0.00	0.00	0.00
g3.t1	0.00	5.00	13.00	0.00	27.00	5.00	10.00	14.00	0.00	0.00	0.00	0.00	8.00	0.00	0.00	0.00	6.00	1.00	11.00	0.00	0.00	0.00	4.00	10.00	0.00	0.00	0.00
g4.t1	7.00	13.00	11.00	7.00	12.00	8.00	20.00	28.00	18.00	25.00	5.00	21.00	9.00	17.00	9.00	13.00	0.00	3.00	17.00	0.00	11.00	0.00	1.00	10.00	4.00	0.00	0.00
g5.t1	0.00	1.00	0.00	5.00	0.00	1.00	2.00	0.00	2.00	0.00	0.00	0.00	8.00	0.00	2.00	0.00	0.00	0.00	0.00	0.00	0.00	0.00	0.00	0.00	0.00	0.00	0.00
g6.t1	2026.00	1556.00	645.00	2949.00	2602.00	2146.00	3106.00	3306.00	2494.00	830.00	428.00	2429.00	2040.00	2100.00	871.00	1220.00	524.00	721.00	3461.00	947.00	880.00	749.00	1128.00	1989.00	373.00	341.00	250.00
g7.t1	0.00	0.00	11.00	0.00	3.00	2.00	7.00	5.00	6.00	0.00	0.00	0.00	9.00	7.00	1.00	2.00	1.00	0.00	0.00	0.00	0.00	2.00	0.00	6.00	0.00	0.00	0.00
g8.t1	0.00	1.00	0.00	0.00	4.00	7.00	13.00	7.00	2.00	0.00	2.00	0.00	0.00	0.00	0.00	0.00	0.00	1.00	7.00	0.00	0.00	0.00	0.00	0.00	0.00	0.00	1.00
g9.t1	0.00	1.00	0.00	0.00	2.97	0.00	0.00	1.06	1.02	0.00	0.00	0.00	3.99	0.00	0.00	1.00	1.00	3.00	0.00	0.00	0.00	0.00	0.00	0.00	0.00	0.00	0.00
g10.t1	0.00	0.00	0.00	0.00	1.04	0.00	0.00	0.00	4.12	0.00	0.00	0.00	3.11	0.00	0.00	1.00	0.00	0.00	0.00	0.00	0.00	0.00	0.00	0.00	0.00	1.00	0.00
g11.t1	3.00	1.00	0.00	10.00	2.00	1.00	2.00	2.00	5.00	0.00	0.00	11.00	0.00	0.00	3.00	1.00	0.00	0.00	3.00	0.00	0.00	0.00	0.00	0.00	0.00	0.00	0.00
g12.t1	0.00	1.00	3.00	0.00	7.00	0.00	0.00	1.00	0.00	0.00	0.00	0.00	0.00	0.00	1.00	0.00	0.00	4.00	5.00	0.00	1.00	0.00	0.00	0.00	0.00	0.00	0.00
g13.t1	0.00	2.00	0.00	9.00	1.00	2.00	11.00	8.00	4.00	0.00	2.00	2.00	0.00	0.00	1.00	0.00	1.00	0.00	0.00	0.00	0.00	1.00	0.00	5.00	1.00	0.00	0.00
g14.t1	0.00	1.00	0.00	0.00	1.00	0.00	0.00	1.00	0.00	0.00	0.00	4.00	0.00	2.00	0.00	0.00	0.00	0.00	0.00	0.00	0.00	0.00	0.00	0.00	0.00	0.00	0.00
g15.t1	2.00	0.00	4.00	11.00	3.00	4.00	9.00	4.00	2.00	0.00	0.00	6.00	6.00	0.00	2.00	0.00	0.00	0.00	2.00	0.00	4.00	0.00	2.00	0.00	2.00	5.00	0.00
g16.t1	2.00	0.00	0.00	0.00	7.00	1.00	2.00	2.00	3.00	0.00	0.00	6.00	1.00	2.00	0.00	0.00	0.00	0.00	3.00	0.00	0.00	0.00	0.00	3.00	0.00	0.00	0.00
g17.t1	0.00	0.00	0.00	0.00	0.00	3.00	0.00	0.00	0.00	0.00	0.00	0.00	2.00	1.00	1.00	0.00	0.00	0.00	2.00	0.00	0.00	0.00	0.00	0.00	0.00	0.00	0.00
g18.t1	4.00	0.00	0.00	1.00	2.00	0.00	0.00	0.00	0.00	0.00	0.00	0.00	0.00	0.00	0.00	0.00	0.00	0.00	0.00	0.00	0.00	0.00	4.00	0.00	0.00	0.00	0.00
g19.t1	23.82	0.00	0.00	10.13	19.34	0.00	8.48	3.36	0.00	0.00	0.00	0.00	0.00	0.00	0.00	0.00	0.00	4.81	0.00	0.00	0.00	0.00	0.00	0.00	0.00	0.00	0.00
g20.t1	9.00	10.00	0.00	3.00	15.00	6.00	12.00	5.00	1.00	0.00	0.00	15.00	2.00	21.00	12.00	5.00	7.00	5.00	15.00	0.00	0.00	0.00	0.00	14.00	0.00	0.00	0.00
g21.t1	147.00	148.00	45.00	203.00	214.00	107.00	196.00	133.00	192.00	0.00	27.00	163.00	89.00	134.00	46.00	80.00	30.00	34.00	124.00	53.00	69.00	36.00	109.00	140.00	12.00	23.00	12.00
g22.t1	7.00	11.00	0.00	35.00	22.00	9.00	16.00	17.00	5.00	0.00	3.00	34.00	13.00	15.00	1.00	11.00	0.00	2.00	18.00	31.00	0.00	4.00	7.00	17.00	0.00	0.00	0.00
g23.t1	18.00	8.00	0.00	39.00	29.00	10.00	41.00	17.00	20.00	0.00	10.00	33.00	7.00	0.00	2.00	11.00	3.00	9.00	8.00	6.00	18.00	21.00	3.00	11.00	6.00	0.00	1.00
g24.t1	42.00	39.00	13.00	85.00	133.00	58.00	113.00	103.00	104.00	0.00	33.00	139.00	58.00	37.00	18.00	37.00	12.00	19.00	59.00	25.00	34.00	26.00	23.00	99.00	14.00	2.00	12.00
g25.t1	2957.00	1478.00	914.00	4215.00	3976.00	2882.00	4559.00	5401.00	4335.00	3134.00	1093.00	4322.00	3215.00	3531.00	1528.00	2376.00	742.00	1207.00	4957.00	2152.00	1547.00	1221.00	1536.00	3316.00	657.00	690.00	398.00
g26.t1	1.00	3.00	0.00	0.00	0.00	1.00	0.00	6.00	3.00	0.00	1.00	0.00	5.00	0.00	1.00	0.00	1.00	0.00	0.00	0.00	0.00	3.00	3.00	8.00	0.00	0.00	0.00
g27.t1	0.00	2.00	0.00	14.00	7.00	2.00	3.00	1.00	1.00	0.00	0.00	0.00	3.00	0.00	2.00	0.00	0.00	2.00	1.00	0.00	0.00	0.00	5.00	6.00	1.00	0.00	0.00
g28.t1	2.00	1.00	0.00	0.00	0.00	2.00	7.00	5.00	0.00	0.00	1.00	0.00	3.00	0.00	3.00	0.00	0.00	1.00	1.00	0.00	7.00	0.00	5.00	1.00	0.00	0.00	0.00
g29.t1	7.00	19.00	9.00	34.00	17.00	14.00	10.00	10.00	9.00	0.00	1.00	19.00	7.00	2.00	1.00	2.00	0.00	0.00	8.00	32.00	0.00	8.00	4.00	12.00	0.00	0.00	0.00
g30.t1	2.00	5.89	0.00	3.00	15.00	4.02	6.00	10.43	8.00	0.00	2.00	1.04	5.06	1.00	0.00	9.00	1.00	0.00	4.02	0.00	11.00	3.00	7.00	10.35	1.00	0.00	0.00
g31.t1	4.78	13.00	0.00	25.67	27.00	15.96	15.01	21.83	8.00	0.00	4.00	9.00	9.00	7.00	1.00	2.00	1.00	1.00	11.00	0.00	12.00	1.11	12.00	9.00	1.00	0.00	0.00
g32.t1	12.69	21.46	16.85	106.26	67.90	45.51	83.13	64.39	44.90	0.00	10.94	62.84	26.91	23.33	14.65	19.79	10.99	3.26	34.26	0.00	20.15	14.17	12.51	47.19	8.36	4.94	3.00
g33.t1	7.00	14.34	3.00	43.07	24.93	7.17	27.84	42.71	20.50	0.00	1.00	35.86	32.99	23.00	4.55	3.97	1.33	3.96	17.98	36.21	6.31	5.00	2.00	8.24	0.00	1.00	5.00
g34.t1	0.00	1.00	0.00	1.00	1.00	2.00	0.00	2.00	6.00	0.00	0.00	0.00	1.00	1.00	2.00	0.00	0.00	2.00	4.00	0.00	0.00	0.00	0.00	1.00	0.00	0.00	0.00
g35.t1	4.00	12.00	0.00	23.00	10.00	7.00	19.00	14.00	5.00	0.00	2.00	4.00	4.00	6.00	0.00	0.00	2.00	5.00	9.00	16.00	4.00	0.00	3.00	9.00	2.00	0.00	0.00
g36.t1	9.00	2.00	0.00	0.00	3.00	2.00	4.00	0.00	1.00	0.00	0.00	3.00	2.00	0.00	1.00	9.00	0.00	0.00	3.00	0.00	0.00	0.00	3.00	5.00	3.00	1.00	3.00
g37.t1	0.00	6.00	0.00	7.00	2.00	1.00	1.00	7.00	6.00	0.00	1.00	17.00	11.00	1.00	3.00	12.00	0.00	2.00	4.00	0.00	17.00	0.00	0.00	9.00	1.00	0.00	1.00
g38.t1	2.00	0.00	0.00	0.00	5.00	3.00	4.00	3.00	0.00	0.00	0.00	0.00	3.00	0.00	0.00	2.00	0.00	0.00	0.00	0.00	0.00	0.00	0.00	4.00	0.00	0.00	0.00
g39.t1	13.00	16.00	6.00	15.00	10.00	11.00	13.00	20.00	13.00	0.00	10.00	22.00	17.00	7.00	2.00	7.00	4.00	4.00	16.00	43.00	0.00	1.00	7.00	18.00	8.00	0.00	0.00
g40.t1	0.00	4.00	2.00	5.00	3.00	3.00	0.00	4.00	3.00	0.00	0.00	0.00	3.00	7.00	0.00	0.00	0.00	0.00	1.00	0.00	0.00	0.00	0.00	1.00	0.00	0.00	0.00
g41.t1	0.00	1.00	0.00	3.00	3.00	11.00	11.00	6.00	3.00	0.00	0.00	6.00	2.00	5.00	3.00	2.00	0.00	0.00	1.00	0.00	0.00	4.00	1.00	4.00	0.00	0.00	0.00
g42.t1	15.57	22.90	0.00	3.57	34.80	20.24	9.79	15.85	8.75	0.00	0.00	13.09	0.00	0.00	5.72	0.00	5.68	5.74	6.81	0.00	0.00	0.00	3.54	15.82	3.20	4.54	0.00
g43.t1	0.00	0.00	0.00	0.00	0.00	0.00	0.00	4.32	3.21	0.00	1.00	0.00	0.00	0.00	0.00	6.81	0.00	3.00	0.00	0.00	0.00	4.58	0.00	0.00	0.00	0.00	0.00
g44.t1	0.00	2.00	0.00	0.00	0.00	3.00	0.00	1.00	0.00	0.00	0.00	0.00	0.00	0.00	0.00	0.00	0.00	0.00	0.00	0.00	0.00	0.00	0.00	0.00	0.00	0.00	0.00
g45.t1	2.22	0.00	2.00	7.33	0.00	1.04	6.99	3.17	1.00	0.00	0.00	0.00	0.00	8.00	0.00	0.00	0.00	0.00	0.00	0.00	0.00	0.89	0.00	0.00	0.00	0.00	0.00
g46.t1	0.00	0.00	0.00	0.00	0.00	2.00	0.00	0.00	0.00	0.00	0.00	0.00	0.00	0.00	1.00	0.00	0.00	0.00	1.00	0.00	0.00	0.00	0.00	0.00	0.00	0.00	0.00
g47.t1	0.00	1.00	0.00	0.00	1.00	1.00	0.00	4.00	2.00	0.00	0.00	0.00	4.00	0.00	0.00	0.00	0.00	0.00	0.00	0.00	0.00	0.00	0.00	0.00	0.00	0.00	0.00
g48.t1	0.00	2.00	0.00	0.00	0.00	0.00	0.00	0.00	0.00	0.00	0.00	0.00	0.00	0.00	0.00	0.00	0.00	0.00	0.00	0.00	0.00	0.00	0.00	0.00	0.00	0.00	0.00
g49.t1	4.62	0.00	0.00	0.00	1.28	0.00	0.00	0.31	0.00	0.00	0.00	0.77	0.00	3.00	0.00	0.00	0.00	0.00	0.00	0.00	0.00	0.00	0.00	0.00	0.00	0.00	0.00
g50.t1	2562.00	1636.00	899.00	2613.00	3204.00	2233.00	2862.00	3195.00	2271.00	2175.00	514.00	2269.00	2170.00	2881.00	1015.00	1582.00	660.00	911.00	4365.00	1030.00	969.00	820.00	1009.00	2556.00	491.00	515.00	239.00
g51.t1	718.00	535.00	202.00	951.00	1033.00	717.00	965.00	859.00	535.00	434.00	116.00	389.00	319.00	425.00	148.00	247.00	101.00	123.00	493.00	169.00	162.00	193.00	200.00	401.00	72.00	50.00	30.00
g52.t1	10.00	8.00	0.00	19.00	21.00	8.00	21.00	14.00	8.00	0.00	2.00	14.00	8.00	31.00	6.00	4.00	0.00	0.00	14.00	0.00	4.00	0.00	5.00	9.00	1.00	3.00	7.00
g53.t1	3143.00	2619.00	1488.00	4310.00	2883.00	1436.00	4049.00	3709.00	2106.00	915.00	601.00	3580.00	1340.00	755.00	889.00	1328.00	583.00	491.00	1742.00	1677.00	711.00	723.00	651.00	1672.00	586.00	481.00	276.00
g54.t1	22.00	2.00	8.00	10.00	10.00	14.00	0.00	2.00	2.00	0.00	0.00	10.00	6.00	1.00	0.00	5.00	1.00	0.00	6.00	0.00	0.00	0.00	0.00	0.00	0.00	0.00	0.00
g55.t1	5.00	4.00	0.00	0.00	4.00	3.00	5.00	7.00	2.00	0.00	0.00	0.00	3.00	0.00	1.00	0.00	0.00	2.00	0.00	0.00	0.00	7.00	1.00	0.00	0.00	4.00	0.00
g56.t1	1.00	1.00	0.00	3.00	1.00	0.00	10.00	3.00	1.00	0.00	2.00	0.00	0.00	0.00	2.00	0.00	0.00	0.00	0.00	0.00	0.00	0.00	0.00	4.00	0.00	0.00	0.00
g57.t1	34.00	53.00	12.00	94.00	95.00	41.00	53.00	40.00	44.00	48.00	8.00	19.00	20.00	17.00	15.00	33.00	7.00	24.00	47.00	2.00	13.00	12.00	7.00	40.00	4.00	11.00	3.00
g58.t1	0.00	3.00	0.00	22.00	16.00	13.00	3.00	14.00	7.00	0.00	0.00	2.00	0.00	0.00	1.00	5.00	0.00	2.00	4.00	0.00	0.00	0.00	0.00	2.00	0.00	0.00	0.00
g59.t1	0.00	2.00	0.00	0.00	7.00	2.00	0.00	2.00	4.00	0.00	0.00	0.00	0.00	0.00	0.00	0.00	0.00	3.00	0.00	0.00	0.00	0.00	0.00	1.00	0.00	0.00	0.00
g60.t1	1055.00	833.00	324.00	1155.00	1176.00	1007.00	1179.00	1338.00	990.00	887.00	143.00	673.00	528.00	903.00	298.00	405.00	249.00	309.00	1109.00	356.00	292.00	242.00	361.00	811.00	139.00	167.00	64.00
g61.t1	2403.00	2022.00	938.00	3433.00	3008.00	2268.00	3356.00	3447.00	1978.00	2387.00	366.00	2291.00	1640.00	1848.00	797.00	1103.00	420.00	486.00	2324.00	877.00	641.00	679.00	679.00	2095.00	362.00	371.00	202.00
g62.t1	9.00	10.00	4.00	0.00	5.00	3.00	9.00	6.00	21.00	0.00	1.00	0.00	8.00	1.00	1.00	1.00	2.00	0.00	5.00	1.00	9.00	0.00	5.00	4.00	0.00	0.00	0.00
g63.t1	290.00	232.00	153.00	583.00	577.00	335.00	829.00	632.00	878.00	424.00	223.00	1040.00	415.00	336.00	336.00	214.00	153.00	135.00	582.00	399.00	286.00	382.00	205.00	773.00	164.00	62.00	83.00
g64.t1	3.00	5.00	0.00	20.00	8.00	5.00	13.00	9.00	6.00	0.00	6.00	1.00	3.00	1.00	2.00	0.00	8.00	4.00	5.00	0.00	0.00	2.00	0.00	3.00	0.00	0.00	0.00
g65.t1	12.00	7.00	11.00	18.00	7.00	6.00	1.00	21.00	6.00	0.00	0.00	0.00	1.00	2.00	5.00	0.00	0.00	1.00	14.00	0.00	0.00	8.00	0.00	4.00	1.00	0.00	0.00
g66.t1	0.00	1.00	0.00	0.00	0.00	0.00	0.00	1.00	0.00	24.00	0.00	0.00	0.00	0.00	3.00	0.00	0.00	2.00	5.00	0.00	0.00	0.00	3.00	0.00	0.00	0.00	0.00
g67.t1	3.00	4.00	0.00	0.00	6.00	4.00	2.00	10.00	0.00	0.00	1.00	2.00	0.00	7.00	1.00	0.00	0.00	0.00	12.00	0.00	11.00	6.00	4.00	2.00	1.00	0.00	0.00
g68.t1	12.00	14.00	0.00	21.00	18.00	20.00	13.00	23.00	5.00	0.00	1.00	15.00	20.00	6.00	3.00	5.00	4.00	0.00	2.00	0.00	0.00	0.00	0.00	1.00	5.00	0.00	0.00
g69.t1	1.00	7.00	5.00	21.00	11.00	1.00	9.00	14.00	6.00	0.00	0.00	0.00	4.00	3.00	2.00	0.00	0.00	1.00	4.00	0.00	0.00	0.00	0.00	6.00	1.00	0.00	0.00
g70.t1	1.00	1.00	0.00	35.00	18.00	3.00	14.00	14.00	2.00	0.00	0.00	0.00	6.00	0.00	3.00	0.00	3.00	0.00	3.00	7.00	0.00	0.00	0.00	4.00	0.00	0.00	0.00
g71.t1	9.00	0.00	0.00	8.00	10.00	1.00	2.00	6.00	0.00	0.00	0.00	4.00	0.00	5.00	1.00	3.00	0.00	0.00	3.00	0.00	0.00	0.00	0.00	3.00	1.00	0.00	0.00
g72.t1	6.00	3.00	0.00	0.00	15.00	12.00	6.00	16.00	24.00	0.00	0.00	11.00	4.00	7.00	2.00	6.00	7.00	5.00	8.00	0.00	0.00	6.00	1.00	5.00	1.00	5.00	0.00
g73.t1	566.75	368.96	335.09	1363.29	842.64	660.99	967.58	1211.33	702.25	0.00	229.40	585.92	650.17	807.52	573.96	512.55	211.94	186.27	1481.55	0.00	448.34	459.07	280.87	1245.94	307.24	77.44	50.77
g73.t2	1795.25	1110.04	345.91	1892.71	2292.36	1589.01	2857.42	2649.67	2017.75	1974.00	397.60	2466.08	1760.83	1929.48	703.04	1303.45	465.06	592.73	2957.45	1538.00	667.66	408.93	1003.13	1836.06	279.76	390.56	223.23
g74.t1	2.00	0.00	0.00	0.00	0.00	0.00	0.00	4.00	3.00	0.00	0.00	0.00	0.00	0.00	0.00	0.00	0.00	0.00	2.00	0.00	0.00	3.00	0.00	6.00	0.00	0.00	0.00
g75.t1	0.00	0.00	0.00	0.00	0.00	0.00	0.00	1.00	0.00	0.00	0.00	0.00	0.00	0.00	0.00	0.00	0.00	0.00	2.00	0.00	0.00	0.00	0.00	7.00	0.00	0.00	0.00
g76.t1	2.00	3.00	2.00	10.00	6.00	10.00	12.00	11.00	4.00	0.00	0.00	9.00	5.00	5.00	2.00	1.00	4.00	0.00	8.00	11.00	1.00	0.00	2.00	1.00	0.00	0.00	0.00
g77.t1	2.00	0.00	0.00	0.00	0.00	1.00	9.00	4.00	7.00	0.00	0.00	0.00	0.00	0.00	2.00	0.00	0.00	0.00	1.00	0.00	0.00	0.00	0.00	0.00	0.00	0.00	0.00
g78.t1	0.00	4.00	0.00	0.00	5.00	4.00	4.00	4.00	1.00	0.00	0.00	0.00	0.00	5.00	0.00	0.00	0.00	0.00	4.00	5.00	0.00	0.00	0.00	1.00	0.00	0.00	0.00
g79.t1	622.00	661.00	203.00	1050.00	1126.00	831.00	1177.00	1283.00	1117.00	675.00	226.00	937.00	860.00	956.00	424.00	676.00	245.00	358.00	1604.00	583.00	514.00	328.00	420.00	1115.00	152.00	198.00	103.00
g80.t1	0.00	2.00	0.00	0.00	6.00	4.00	7.00	14.00	3.00	0.00	1.00	10.00	4.00	4.00	0.00	1.00	0.00	4.00	2.00	0.00	0.00	0.00	0.00	0.00	0.00	0.00	0.00
g81.t1	1581.00	1539.00	642.00	2288.00	2039.00	1933.00	2186.00	2294.00	1463.00	416.00	223.00	1055.00	928.00	1265.00	410.00	720.00	294.00	461.00	1673.00	564.00	536.00	506.00	611.00	1259.00	162.00	245.00	98.00
g82.t1	3380.00	2192.00	1105.00	4178.00	3997.00	3042.00	4399.00	5604.00	3849.00	2603.00	682.00	3192.00	2802.00	3497.00	1392.00	2235.00	924.00	1379.00	5516.00	2078.00	1667.00	1171.00	1662.00	3495.00	570.00	802.00	356.00
g83.t1	1750.00	1151.00	529.00	2906.00	2732.00	1453.00	2525.00	2683.00	1973.00	1522.00	564.00	2893.00	1652.00	1478.00	1039.00	1164.00	525.00	582.00	2775.00	1626.00	803.00	853.00	884.00	2241.00	453.00	351.00	299.00
g84.t1	8.99	8.00	0.00	8.00	17.95	7.05	12.00	8.03	14.00	89.00	1.00	12.00	19.97	7.00	15.99	7.01	3.00	2.00	3.03	19.00	3.00	7.00	1.91	14.64	7.00	4.00	4.00
g85.t1	266.61	252.29	164.00	360.84	397.81	279.86	425.03	499.31	414.00	117.00	51.01	244.20	247.08	258.00	78.76	132.99	50.00	93.00	528.87	127.00	93.00	126.00	101.24	223.27	32.00	66.16	25.00
g86.t1	7.00	0.00	0.00	0.00	2.00	1.00	0.00	1.00	3.00	0.00	2.00	9.00	0.00	1.00	0.00	0.00	0.00	0.00	4.00	0.00	0.00	0.00	0.00	0.00	2.00	0.00	0.00
g87.t1	0.00	0.00	0.00	0.00	0.00	0.00	0.00	2.00	3.00	0.00	5.00	0.00	0.00	0.00	0.00	0.00	0.00	2.00	0.00	0.00	1.00	0.00	0.00	0.00	0.00	0.00	0.00
g88.t1	1.00	1.00	0.00	0.00	0.00	2.00	0.00	0.00	5.00	0.00	1.00	0.00	0.00	2.00	0.00	0.00	0.00	2.00	0.00	0.00	0.00	0.00	0.00	1.00	0.00	0.00	1.00
g89.t1	2.90	0.00	0.00	0.00	0.00	0.00	0.00	0.66	2.99	0.00	0.00	0.00	0.00	0.00	0.00	0.00	0.00	0.00	0.00	0.00	0.00	0.00	0.00	0.00	0.00	0.00	0.00
g90.t1	0.00	1.00	10.00	0.00	0.00	0.98	0.00	0.00	0.00	0.00	0.00	0.00	0.00	0.00	1.00	0.00	0.00	0.00	0.00	0.00	0.00	0.00	0.00	0.00	0.00	0.00	0.00
g91.t1	0.00	0.00	0.00	0.00	0.00	0.00	0.00	0.00	0.00	0.00	0.00	0.00	0.00	0.00	0.00	0.00	1.00	0.00	1.00	0.00	0.00	0.00	0.00	0.00	0.00	0.00	0.00
g92.t1	51.00	39.00	4.00	54.00	19.00	15.00	26.00	24.00	8.00	0.00	3.00	21.00	9.00	7.00	3.00	10.00	6.00	4.00	31.00	19.00	27.00	0.00	12.00	27.00	3.00	3.00	3.00
g93.t1	306.00	228.00	113.00	403.00	400.00	298.00	460.00	389.00	218.00	254.00	55.00	176.00	154.00	110.00	57.00	87.00	61.00	73.00	231.00	122.00	85.00	42.00	90.00	172.00	17.00	22.00	24.00
g94.t1	2733.00	2101.00	801.00	3080.00	3587.00	2139.00	2867.00	2320.00	844.00	756.00	145.00	845.00	440.00	635.00	246.00	459.00	239.00	294.00	901.00	269.00	253.00	346.00	471.00	708.00	106.00	117.00	108.00
g95.t1	1122.00	788.00	318.00	1339.00	1134.00	967.00	1406.00	1399.00	907.00	953.00	154.00	769.00	730.00	848.00	330.00	474.00	228.00	385.00	1192.00	603.00	373.00	304.00	409.00	726.00	151.00	103.00	66.00
g96.t1	2221.00	1464.00	804.00	3578.00	3247.00	2020.00	3774.00	4008.00	2816.00	1808.00	622.00	3413.00	2096.00	1703.00	1021.00	1321.00	508.00	680.00	3054.00	1549.00	891.00	910.00	952.00	2458.00	494.00	407.00	228.00
g97.t1	0.00	1.00	0.00	0.00	0.00	0.00	0.00	7.00	1.00	0.00	0.00	0.00	0.00	0.00	0.00	0.00	1.00	0.00	8.00	0.00	0.00	4.00	0.00	3.00	1.00	0.00	3.00
g98.t1	0.00	3.00	0.00	0.00	18.00	1.00	4.00	24.00	9.00	0.00	0.00	3.00	3.00	7.00	7.00	10.00	3.00	0.00	20.00	0.00	0.00	0.00	2.00	8.00	1.00	0.00	0.00
g99.t1	30.01	22.00	0.00	25.00	29.69	24.02	36.92	23.00	15.00	0.00	3.00	4.97	9.00	16.00	12.00	16.00	2.00	0.00	25.14	52.00	22.00	16.00	5.00	13.75	1.00	3.00	3.00
g100.t1	8.00	2.00	3.00	10.00	18.00	4.00	11.00	7.00	2.00	0.00	1.00	0.00	3.00	3.00	1.00	1.00	0.00	0.00	3.00	0.00	0.00	0.00	0.00	1.00	2.00	0.00	0.00
g101.t1	870.00	593.00	307.00	1080.00	1018.00	753.00	1066.00	1128.00	994.00	803.00	206.00	1043.00	636.00	751.00	427.00	542.00	211.00	232.00	1338.00	200.00	424.00	437.00	433.00	949.00	181.00	157.00	98.00
g102.t1	143.00	257.00	106.00	405.00	302.00	300.00	357.00	487.00	159.00	0.00	23.00	94.00	94.00	51.00	19.00	49.00	30.00	29.00	85.00	148.00	145.00	30.00	21.00	84.00	35.00	8.00	32.00
g103.t1	306.00	317.00	105.00	254.00	330.00	240.00	185.00	110.00	148.00	182.00	14.00	106.00	31.00	28.00	24.00	18.00	20.00	23.00	61.00	31.00	7.00	30.00	8.00	56.00	9.00	0.00	0.00
g104.t1	25.00	26.00	12.00	23.00	35.00	19.00	28.00	24.00	19.00	0.00	0.00	29.00	9.00	2.00	2.00	7.00	2.00	0.00	13.00	0.00	6.00	5.00	1.00	21.00	3.00	0.00	2.00
g105.t1	2.00	0.00	0.00	1.00	4.00	6.00	7.00	2.00	0.00	0.00	0.00	1.00	2.00	0.00	0.00	0.00	0.00	0.00	0.00	0.00	0.00	0.00	1.00	1.00	0.00	0.00	0.00
g106.t1	35.52	12.11	19.82	3.22	15.20	14.55	16.56	12.57	6.96	33.00	0.00	7.98	11.99	3.04	0.00	0.00	6.39	0.00	12.85	5.00	0.00	7.00	0.00	5.73	0.00	0.00	1.58
g107.t1	9.00	0.00	0.00	6.00	1.00	2.00	0.00	2.00	11.95	0.00	0.00	0.00	0.00	0.00	1.00	0.00	0.00	0.00	0.00	0.00	0.00	0.00	0.00	2.00	0.00	0.00	0.00
g108.t1	1.00	1.00	0.00	9.94	10.74	8.00	11.94	4.77	8.79	0.00	0.00	0.00	0.00	0.00	0.00	0.00	3.00	0.00	3.65	0.00	1.01	0.00	0.00	0.00	1.00	7.93	0.00
g109.t1	2257.00	1181.00	580.00	3067.00	2011.00	1890.00	2931.00	3559.00	1982.00	1069.00	368.00	2394.00	2018.00	2334.00	1168.00	1376.00	506.00	812.00	4169.00	1341.00	837.00	806.00	924.00	2560.00	456.00	421.00	195.00
g110.t1	3.00	0.00	0.00	3.00	1.00	3.00	6.37	9.00	0.00	0.00	0.00	0.00	0.00	0.00	0.00	0.00	0.00	0.00	3.00	0.00	0.00	2.00	0.00	12.00	0.00	0.00	0.00
g111.t1	8.00	2.00	0.00	2.00	8.00	6.00	0.00	4.00	0.00	0.00	0.00	3.00	1.00	5.00	0.00	3.00	0.00	3.00	5.00	0.00	5.00	0.00	0.00	0.00	1.00	5.00	0.00
g112.t1	0.00	1.00	0.00	0.00	0.00	0.00	5.00	1.00	0.00	0.00	0.00	0.00	0.00	0.00	0.00	0.00	0.00	0.00	0.00	0.00	0.00	0.00	0.00	3.00	0.00	0.00	0.00
g113.t1	5.00	12.00	4.00	2.00	8.00	16.00	3.00	7.00	11.00	0.00	2.00	8.00	3.00	0.00	4.00	2.00	0.00	3.00	6.00	8.00	4.00	4.00	0.00	1.00	1.00	2.00	0.00
g114.t1	147.00	152.00	37.00	150.00	232.00	125.00	188.00	145.00	72.00	159.00	24.00	143.00	76.00	55.00	33.00	58.00	17.00	13.00	53.00	23.00	34.00	28.00	41.00	40.00	12.00	2.00	8.00
g115.t1	0.00	1.00	7.00	10.00	2.00	0.00	2.00	3.00	3.00	0.00	0.00	0.00	0.00	0.00	0.00	0.00	0.00	0.00	2.00	0.00	0.00	0.00	0.00	0.00	0.00	0.00	0.00
g116.t1	0.00	0.00	0.00	6.96	0.00	0.00	0.00	1.49	1.00	0.00	0.00	0.00	0.00	0.00	0.00	0.00	0.00	0.00	0.00	0.00	0.00	0.00	0.00	0.00	0.00	0.00	0.00
g117.t1	0.00	1.00	0.00	1.00	1.00	0.00	4.00	1.00	1.00	0.00	0.00	0.00	0.00	0.00	0.00	0.00	0.00	0.00	0.00	0.00	0.00	0.00	0.00	0.00	0.00	0.00	0.00
g118.t1	0.00	0.00	0.00	0.00	0.00	0.00	0.00	0.00	0.00	0.00	0.00	0.00	0.00	0.00	0.00	0.00	0.00	0.00	0.00	0.00	0.00	0.00	0.00	0.00	1.00	0.00	0.00
g119.t1	0.00	0.00	0.00	0.00	0.00	0.00	3.00	0.00	0.00	0.00	0.00	0.00	0.00	0.00	0.00	0.00	0.00	0.00	0.00	0.00	0.00	0.00	0.00	0.00	0.00	0.00	0.00
g120.t1	0.00	0.00	0.00	0.00	5.00	0.00	1.00	3.00	0.00	0.00	0.00	6.00	0.00	0.00	2.00	0.00	7.00	0.00	3.00	0.00	0.00	0.00	0.00	0.00	0.00	0.00	0.00
g121.t1	0.00	0.00	0.00	0.00	9.00	9.09	7.12	4.21	3.13	0.00	0.00	12.00	0.00	0.00	1.08	1.00	0.00	0.00	0.00	0.00	0.00	1.00	5.00	0.00	0.00	2.00	0.00
g122.t1	0.00	0.00	0.00	0.00	0.00	0.00	2.00	1.00	3.00	0.00	0.00	0.00	0.00	0.00	0.00	0.00	2.00	0.00	0.00	0.00	0.00	0.00	0.00	0.00	0.00	0.00	0.00
g123.t1	0.00	0.00	0.00	0.00	2.00	0.00	0.00	1.00	0.00	0.00	0.00	0.00	0.00	0.00	0.00	0.00	0.00	2.00	0.00	0.00	0.00	0.00	0.00	0.00	0.00	0.00	0.00
g124.t1	34.00	48.00	32.00	89.00	53.00	15.00	62.00	69.00	18.00	211.00	3.00	22.00	38.00	21.00	11.00	8.00	7.00	12.00	24.00	59.00	0.00	16.00	22.00	25.00	14.00	12.00	5.00
g125.t1	1339.00	1372.00	498.00	2721.00	2113.00	1339.00	1652.00	1735.00	637.00	272.00	77.00	340.00	261.00	190.00	147.00	243.00	159.00	104.00	456.00	219.00	225.00	159.00	155.00	331.00	89.00	120.00	57.00
g126.t1	953.00	715.00	371.00	1076.00	1041.00	962.00	1083.00	1015.00	831.00	360.00	117.00	770.00	495.00	634.00	273.00	429.00	183.00	281.00	1115.00	216.00	289.00	267.00	436.00	912.00	131.00	192.00	91.00
g127.t1	730.00	879.00	303.00	1000.00	806.00	654.00	649.00	534.00	391.00	571.00	86.00	666.00	427.00	446.00	174.00	193.00	127.00	113.00	585.00	120.00	195.00	264.00	212.00	559.00	95.00	84.00	79.00
g128.t1	456.00	365.00	122.00	722.00	494.00	459.00	665.00	788.00	528.00	443.00	91.00	576.00	502.00	653.00	346.00	334.00	140.00	179.00	1258.00	481.00	304.00	249.00	244.00	741.00	99.00	146.00	65.00
g129.t1	466.00	352.00	142.00	723.00	692.00	544.00	807.00	823.00	737.00	399.00	142.00	732.00	375.00	393.00	255.00	326.00	149.00	203.00	861.00	273.00	391.00	228.00	310.00	568.00	77.00	153.00	72.00
g130.t1	604.00	401.00	191.00	1003.00	710.00	562.00	790.00	860.00	671.00	302.00	102.00	623.00	418.00	488.00	226.00	314.00	116.00	153.00	775.00	229.00	244.00	178.00	234.00	508.00	74.00	101.00	57.00
g131.t1	1693.00	1367.00	613.00	2796.00	2626.00	1966.00	2494.00	2477.00	1955.00	1422.00	387.00	1900.00	1567.00	1684.00	654.00	1080.00	396.00	724.00	2257.00	668.00	968.00	811.00	1114.00	1886.00	274.00	352.00	201.00
g132.t1	0.00	2.11	0.00	12.31	0.00	0.00	3.30	0.00	3.93	0.00	0.00	0.00	0.00	0.00	0.00	6.02	0.00	0.00	0.00	0.00	0.00	0.00	0.00	0.00	0.00	1.00	0.00
g133.t1	26.00	17.00	7.00	47.00	19.00	27.00	44.00	29.00	12.00	85.00	0.00	14.00	11.00	15.00	6.00	1.00	5.00	17.00	25.00	0.00	0.00	14.00	2.00	23.00	3.00	5.00	4.00
g134.t1	1852.00	1535.00	578.00	2406.00	2820.00	1867.00	2855.00	2631.00	2057.00	1699.00	396.00	2188.00	1405.00	1375.00	718.00	1022.00	447.00	535.00	2706.00	955.00	754.00	707.00	795.00	1943.00	289.00	313.00	219.00
g135.t1	101.00	81.00	57.00	215.00	98.00	56.00	174.00	142.00	69.00	0.00	13.00	24.00	14.00	11.00	18.00	21.00	13.00	6.00	38.00	25.00	1.00	26.00	1.00	21.00	5.00	13.00	1.00
g136.t1	667.00	405.00	208.00	884.00	667.00	561.00	1060.00	1047.00	704.00	284.00	167.00	753.00	616.00	581.00	321.00	402.00	185.00	252.00	1222.00	520.00	240.00	206.00	291.00	876.00	86.00	119.00	72.00
g137.t1	1235.00	826.00	405.00	1155.00	1283.00	1033.00	1277.00	1535.00	993.00	390.00	156.00	958.00	664.00	830.00	372.00	567.00	268.00	270.00	1352.00	315.00	386.00	364.00	385.00	989.00	152.00	132.00	105.00
g138.t1	2146.00	1528.00	769.00	2527.00	2393.00	1738.00	3189.00	3322.00	3023.00	1520.00	794.00	3332.00	2589.00	3118.00	1486.00	2168.00	823.00	1493.00	5858.00	1718.00	1782.00	1272.00	1785.00	3997.00	669.00	716.00	365.00
g139.t1	2946.00	2317.00	789.00	3026.00	3282.00	2633.00	2832.00	2747.00	1801.00	1508.00	275.00	1322.00	1157.00	1136.00	368.00	765.00	364.00	509.00	1745.00	622.00	635.00	659.00	730.00	1173.00	198.00	338.00	152.00
g140.t1	500.00	305.00	191.00	463.00	517.00	238.00	495.00	354.00	252.00	80.00	38.00	301.00	128.00	109.00	75.00	116.00	26.00	68.00	177.00	215.00	70.00	88.00	85.00	207.00	36.00	51.00	26.00
g141.t1	0.00	0.00	0.00	0.00	0.00	0.00	3.00	5.96	0.00	0.00	0.00	0.00	0.00	0.00	0.00	0.00	0.00	0.00	2.00	0.00	0.00	0.00	0.00	0.00	0.00	0.00	0.00
g141.t2	0.00	0.00	0.00	0.00	0.00	3.00	0.00	3.04	1.00	0.00	0.00	0.00	0.00	0.00	0.00	0.00	0.00	0.00	0.00	0.00	0.00	0.00	0.00	0.00	0.00	0.00	0.00
g142.t1	2.00	1.00	0.00	0.00	1.00	1.00	0.00	1.00	0.00	0.00	1.00	0.00	2.00	0.00	1.00	0.00	0.00	0.00	2.00	0.00	0.00	0.00	0.00	0.00	0.00	0.00	0.00
g143.t1	54.00	26.00	14.00	44.00	86.00	49.00	72.00	58.00	49.00	57.00	17.00	64.00	29.00	48.00	16.00	38.00	22.00	5.00	63.00	41.00	7.00	15.00	50.00	30.00	12.00	7.00	16.00
g144.t1	4.00	3.00	0.00	4.00	1.00	1.00	6.00	9.00	8.00	0.00	0.00	0.00	0.00	5.00	0.00	0.00	2.00	0.00	1.00	0.00	6.00	0.00	0.00	2.00	0.00	0.00	0.00
g145.t1	66.00	48.00	14.00	83.00	81.00	36.00	81.00	118.00	42.00	23.00	14.00	30.00	16.00	8.00	18.00	24.00	13.00	6.00	21.00	35.00	4.00	18.00	12.00	16.00	16.00	8.00	0.00
g146.t1	149.00	121.00	64.00	452.00	158.00	153.00	367.00	335.00	206.00	58.00	58.00	171.00	92.00	43.00	51.00	86.00	46.00	43.00	87.00	85.00	85.00	42.00	29.00	116.00	37.00	30.00	13.00
g147.t1	1125.00	795.00	343.00	1740.00	1857.00	1117.00	1732.00	1826.00	1205.00	848.00	196.00	1316.00	908.00	880.00	416.00	562.00	192.00	258.00	1258.00	519.00	365.00	319.00	391.00	1001.00	189.00	154.00	118.00
g148.t1	5466.00	3609.00	2433.00	6729.00	6127.00	3150.00	7429.00	6349.00	4761.00	2390.00	1210.00	6974.00	2434.00	1193.00	1661.00	2607.00	1085.00	913.00	2883.00	3173.00	1378.00	1940.00	1266.00	3174.00	1103.00	939.00	634.00
g149.t1	36.00	48.00	8.00	64.00	111.00	35.00	83.00	62.00	50.00	39.00	4.00	52.00	33.00	23.00	18.00	29.00	6.00	7.00	29.00	9.00	16.00	6.00	22.00	35.00	11.00	0.00	2.00
g150.t1	4094.00	2395.00	2076.00	7944.00	8019.00	4185.00	8332.00	8637.00	9094.00	5014.00	2565.00	12456.00	6436.00	6027.00	3965.00	5443.00	2220.00	2654.00	13345.00	6158.00	4639.00	3802.00	4328.00	9582.00	1958.00	1558.00	1198.00
g151.t1	1.00	2.00	0.00	0.00	2.00	8.00	8.00	8.00	0.00	0.00	2.00	0.00	0.00	1.00	0.00	1.00	0.00	0.00	0.00	0.00	0.00	0.00	0.00	3.00	0.00	4.00	0.00
g152.t1	964.00	652.00	231.00	1286.00	1243.00	832.00	1428.00	1833.00	1072.00	740.00	206.00	1025.00	950.00	974.00	497.00	515.00	179.00	293.00	1854.00	624.00	258.00	294.00	338.00	1022.00	211.00	185.00	100.00
g153.t1	6.00	11.00	0.00	15.00	15.00	5.00	5.00	16.00	4.00	0.00	0.00	20.00	1.00	1.00	0.00	7.00	0.00	3.00	3.00	0.00	0.00	5.00	0.00	13.00	0.00	5.00	0.00
g154.t1	6.00	1.00	0.00	7.00	0.00	0.00	3.00	2.00	0.00	0.00	0.00	0.00	2.00	10.00	0.00	0.00	0.00	0.00	3.00	0.00	0.00	0.00	0.00	0.00	0.00	0.00	0.00
g155.t1	860.00	711.00	243.00	1293.00	1199.00	811.00	1344.00	1264.00	848.00	742.00	151.00	723.00	762.00	683.00	262.00	431.00	189.00	273.00	1003.00	490.00	242.00	209.00	371.00	709.00	97.00	134.00	103.00
g156.t1	705.00	545.00	146.00	704.00	637.00	698.00	836.00	758.00	521.00	340.00	74.00	372.00	328.00	389.00	122.00	183.00	124.00	131.00	705.00	122.00	180.00	151.00	244.00	349.00	58.00	90.00	32.00
g157.t1	195.00	156.00	96.00	226.00	213.00	139.00	160.00	231.00	129.00	254.00	44.00	148.00	78.00	97.00	43.00	47.00	34.00	32.00	152.00	61.00	49.00	83.00	56.00	154.00	28.00	30.00	6.00
g158.t1	30.00	49.00	32.00	41.00	76.00	53.00	83.00	66.00	25.00	6.00	14.00	69.00	20.00	73.00	7.00	19.00	25.00	19.00	64.00	71.00	32.00	17.00	6.00	29.00	6.00	0.00	4.00
g159.t1	31.00	18.00	30.00	100.00	67.00	26.00	137.00	68.00	43.00	26.00	12.00	35.00	16.00	11.00	5.00	11.00	4.00	7.00	10.00	8.00	5.00	3.00	7.00	33.00	3.00	7.00	8.00
g160.t1	0.17	1.69	0.00	0.00	6.45	1.67	7.03	6.23	0.00	0.00	0.00	0.00	0.00	0.00	2.15	1.17	0.00	0.00	8.63	0.00	0.00	0.00	0.00	0.00	0.00	0.68	0.00
g161.t1	0.00	0.00	0.00	0.00	0.00	0.00	0.00	0.00	0.00	0.00	0.00	0.00	0.00	0.00	0.00	0.00	0.00	0.00	0.00	0.00	0.00	0.00	0.00	0.00	0.00	0.00	0.00
g162.t1	0.00	0.00	0.00	0.11	1.25	0.00	0.00	0.00	0.00	0.00	0.00	0.00	4.73	0.00	0.00	0.00	0.00	0.00	0.00	0.00	0.00	0.00	2.00	0.00	0.00	0.00	0.00
g163.t1	0.00	0.00	0.00	0.00	0.00	1.00	0.00	2.00	0.00	0.00	0.00	0.00	5.00	0.00	0.00	0.00	0.00	0.00	0.00	0.00	0.00	0.00	0.00	0.00	0.00	0.00	0.00
g164.t1	0.00	0.00	0.00	0.00	1.00	0.00	0.00	2.00	0.00	0.00	0.00	0.00	0.00	0.00	1.00	0.00	0.00	0.00	0.00	0.00	0.00	0.00	0.00	0.00	0.00	0.00	0.00
g165.t1	0.00	32.62	47.00	29.18	65.00	27.00	35.75	52.00	37.00	0.00	8.00	69.00	40.00	22.00	9.00	19.00	0.00	12.00	16.00	0.00	4.00	5.00	13.00	34.00	10.00	6.00	8.00
g165.t2	60.00	15.38	0.00	49.82	0.00	0.00	50.25	0.00	0.00	0.00	0.00	0.00	0.00	0.00	0.00	0.00	0.00	0.00	0.00	0.00	0.00	0.00	0.00	0.00	0.00	0.00	0.00
g166.t1	3.00	2.82	1.00	0.00	9.00	4.00	7.00	5.00	0.00	0.00	1.00	2.00	0.00	0.00	0.00	0.00	0.00	0.00	0.00	0.00	4.00	0.00	0.00	0.00	0.00	0.00	2.00
g167.t1	0.00	0.00	0.00	0.00	1.00	4.00	0.00	2.00	0.00	0.00	0.00	0.00	0.00	0.00	0.00	0.00	0.00	0.00	0.00	0.00	0.00	0.00	0.00	0.00	0.00	0.00	0.00
g168.t1	660.00	402.00	199.00	801.00	891.00	635.00	998.00	903.00	576.00	663.00	118.00	561.00	513.00	597.00	264.00	328.00	146.00	175.00	985.00	360.00	228.00	153.00	260.00	445.00	86.00	95.00	50.00
g169.t1	608.00	342.00	167.00	549.00	618.00	450.00	606.00	555.00	479.00	439.00	53.00	332.00	206.00	272.00	104.00	182.00	110.00	110.00	425.00	148.00	156.00	109.00	146.00	372.00	27.00	29.00	19.00
g170.t1	2172.00	1470.00	706.00	3139.00	3513.00	1855.00	2589.00	2529.00	1728.00	1501.00	282.00	1489.00	1120.00	1206.00	628.00	1042.00	306.00	513.00	2096.00	984.00	618.00	463.00	628.00	1254.00	245.00	260.00	175.00
g171.t1	2130.00	1275.00	910.00	3390.00	3564.00	1940.00	3272.00	3429.00	3108.00	2648.00	1192.00	4757.00	3078.00	3358.00	1593.00	2423.00	849.00	1072.00	5746.00	2637.00	1473.00	1249.00	1310.00	4021.00	815.00	636.00	337.00
g172.t1	138.00	147.00	38.00	326.00	343.00	182.00	284.00	303.00	126.00	73.00	41.00	141.00	75.00	71.00	50.00	73.00	23.00	31.00	154.00	67.00	91.00	29.00	51.00	98.00	42.00	44.00	25.00
g173.t1	1129.00	910.00	365.00	1188.00	1073.00	1007.00	1234.00	1251.00	919.00	708.00	162.00	1001.00	721.00	833.00	416.00	485.00	241.00	342.00	1624.00	466.00	415.00	373.00	372.00	1236.00	180.00	165.00	93.00
g174.t1	1939.00	1737.00	712.00	2455.00	3335.00	1771.00	2698.00	2510.00	1527.00	758.00	354.00	1660.00	1212.00	1630.00	555.00	1068.00	528.00	616.00	2324.00	689.00	683.00	590.00	674.00	1484.00	269.00	244.00	157.00
g175.t1	8819.00	6180.00	3443.00	13112.00	15656.00	8692.00	14994.00	12745.00	9202.00	7110.00	2516.00	13251.00	7688.00	8124.00	3515.00	5611.00	2373.00	2878.00	12778.00	5691.00	3918.00	3435.00	3547.00	7372.00	1515.00	1334.00	848.00
g176.t1	554.00	329.00	163.00	852.00	1069.00	467.00	795.00	591.00	453.00	209.00	79.00	507.00	227.00	392.00	175.00	232.00	114.00	224.00	340.00	218.00	155.00	100.00	112.00	356.00	80.00	103.00	48.00
g177.t1	2.12	0.00	0.00	0.00	2.00	0.00	0.00	2.16	0.00	0.00	0.00	0.00	0.00	0.00	2.65	4.00	0.00	0.00	0.00	0.00	0.00	0.00	0.00	1.03	0.00	3.00	0.00
g178.t1	10.00	7.00	0.00	14.00	14.00	4.00	7.00	15.00	0.00	0.00	1.00	7.00	2.00	0.00	3.00	3.00	6.00	2.00	7.00	0.00	2.00	1.00	0.00	8.00	3.00	0.00	0.00
g179.t1	0.00	2.00	0.00	3.00	1.00	0.00	0.00	3.00	0.00	0.00	2.00	0.00	6.00	3.00	3.00	0.00	0.00	0.00	1.00	6.00	0.00	0.00	2.00	2.00	0.00	5.00	0.00
g180.t1	440.88	277.00	439.00	1292.00	996.00	347.00	1467.00	1882.84	1431.00	841.00	397.00	2289.00	542.00	475.00	274.35	507.00	154.00	162.00	680.00	663.00	590.00	516.00	627.00	1089.97	304.00	143.00	318.00
g181.t1	6.00	8.00	0.00	15.00	17.00	8.00	15.00	13.00	12.00	70.00	4.00	17.00	16.00	20.00	1.00	8.00	4.00	1.00	8.00	18.00	16.00	5.00	3.00	16.00	3.00	1.00	0.00
g182.t1	38.00	44.00	1.00	48.00	62.00	25.00	64.00	26.00	46.00	0.00	5.00	15.00	30.00	15.00	12.00	11.00	12.00	7.00	42.00	5.00	15.00	10.00	4.00	19.00	2.00	0.00	2.00
g183.t1	35.00	51.00	17.00	87.00	66.00	47.00	79.00	79.00	49.00	70.00	15.00	70.00	31.00	37.00	14.00	19.00	7.00	20.00	104.00	33.00	30.00	37.00	20.00	53.00	12.00	18.00	6.00
g184.t1	201.00	310.00	34.00	323.00	405.00	331.00	326.00	327.00	193.00	73.00	59.00	261.00	136.00	204.00	83.00	126.00	76.00	61.00	283.00	153.00	152.00	116.00	89.00	275.00	46.00	27.00	19.00
g185.t1	136.00	144.00	34.00	130.00	136.00	78.00	89.00	72.00	62.00	132.00	26.00	152.00	42.00	49.00	33.00	55.00	22.00	25.00	112.00	64.00	44.00	29.00	34.00	138.00	16.00	9.00	3.00
g186.t1	362.00	374.00	62.00	220.00	349.00	259.00	199.00	138.00	85.00	383.00	11.00	171.00	67.00	130.00	28.00	79.00	35.00	79.00	185.00	57.00	49.00	46.00	58.00	123.00	25.00	14.00	9.00
g187.t1	0.00	0.00	0.00	0.00	2.00	0.00	0.00	0.00	0.00	0.00	0.00	0.00	0.00	0.00	0.00	0.00	0.00	0.00	0.00	0.00	3.00	1.00	0.00	0.00	0.00	0.00	0.00
g188.t1	9.30	37.23	0.00	162.00	30.44	27.97	72.31	56.37	16.74	0.00	18.61	128.54	71.00	9.30	29.11	37.21	9.30	18.61	67.24	89.00	0.00	46.52	32.00	81.93	9.31	35.00	0.00
g188.t2	126.70	81.77	34.00	0.00	99.56	45.03	157.69	103.63	74.26	62.00	11.39	28.46	0.00	48.70	13.89	32.79	15.70	7.39	33.76	0.00	36.00	24.48	0.00	14.07	10.69	0.00	17.00
g189.t1	35.00	35.00	29.00	40.00	64.00	56.00	88.00	69.00	39.00	49.00	10.00	18.00	18.00	5.00	9.00	14.00	12.00	4.00	16.00	5.00	10.00	0.00	14.00	22.00	8.00	0.00	3.00
g190.t1	1363.00	1256.00	474.00	1868.00	1958.00	1387.00	1709.00	1666.00	1010.00	610.00	181.00	1078.00	720.00	1012.00	389.00	642.00	273.00	353.00	1375.00	598.00	494.00	277.00	466.00	938.00	130.00	177.00	102.00
g191.t1	572.00	390.00	289.00	1522.00	1018.00	338.00	1281.00	830.00	630.00	520.00	109.00	878.00	432.00	393.00	209.00	320.00	66.00	181.00	499.00	355.00	213.00	257.00	211.00	597.00	154.00	73.00	71.00
g192.t1	227.00	126.00	164.00	584.00	449.00	120.00	602.00	383.00	187.00	63.00	39.00	308.00	185.00	126.00	78.00	135.00	23.00	63.00	229.00	254.00	62.00	124.00	71.00	303.00	73.00	32.00	38.00
g193.t1	1.00	1.00	3.00	8.00	4.00	5.00	9.00	8.00	2.00	0.00	0.00	4.00	2.00	0.00	0.00	1.00	1.00	3.00	0.00	0.00	0.00	4.00	3.00	3.00	1.00	0.00	0.00
g194.t1	494.00	336.00	234.00	699.00	652.00	319.00	544.00	341.00	219.00	301.00	30.00	319.00	154.00	199.00	73.00	109.00	43.00	50.00	222.00	102.00	94.00	61.00	87.00	206.00	54.00	45.00	12.00
g195.t1	0.00	0.00	0.00	0.00	0.00	9.00	10.00	3.00	0.00	70.00	0.00	0.00	0.00	3.00	1.00	2.00	0.00	0.00	9.00	0.00	0.00	2.00	0.00	1.00	0.00	0.00	0.00
g196.t1	27.00	19.00	1.00	55.00	44.00	22.00	35.00	39.00	47.00	0.00	5.00	27.00	24.00	16.00	7.00	7.00	6.00	3.00	11.00	0.00	0.00	6.00	3.00	12.00	1.00	3.00	0.00
g197.t1	0.00	0.00	0.00	0.00	0.00	4.00	0.00	1.00	0.00	0.00	0.00	0.00	0.00	0.00	0.00	0.00	0.00	0.00	0.00	0.00	0.00	3.00	0.00	4.00	0.00	0.00	0.00
g198.t1	6.00	11.00	0.00	13.00	11.00	8.00	16.00	7.00	7.00	0.00	0.00	10.00	13.00	7.00	0.00	3.00	0.00	0.00	4.00	3.00	0.00	0.00	0.00	0.00	0.00	0.00	0.00
g199.t1	7.00	10.00	0.00	17.00	9.00	5.00	10.00	3.00	9.00	0.00	0.00	8.00	4.00	5.00	1.00	2.00	0.00	0.00	11.00	0.00	0.00	0.00	0.00	12.00	2.00	2.00	0.00
g200.t1	6.11	0.00	0.00	0.00	0.00	1.13	0.00	0.00	1.19	0.00	2.00	1.01	3.00	0.00	0.00	0.00	0.00	0.00	0.00	0.00	0.00	0.00	4.25	8.98	0.00	0.00	0.25
g201.t1	153.00	147.00	34.00	207.00	173.00	138.00	183.00	236.00	132.00	43.00	13.00	149.00	87.00	115.00	59.00	69.00	64.00	47.00	187.00	31.00	80.00	52.00	90.00	139.00	23.00	33.00	14.00
g202.t1	487.00	368.00	199.00	648.00	795.00	462.00	701.00	609.00	649.00	393.00	166.00	714.00	393.00	503.00	226.00	427.00	154.00	232.00	802.00	361.00	156.00	237.00	273.00	646.00	101.00	122.00	70.00
g203.t1	3585.00	2601.00	1135.00	4009.00	3565.00	2613.00	4291.00	4379.00	3394.00	2271.00	680.00	4067.00	2717.00	2862.00	1316.00	2031.00	843.00	1339.00	5521.00	2114.00	1296.00	1671.00	1421.00	3908.00	600.00	553.00	274.00
g204.t1	13.83	5.04	8.00	0.00	13.04	8.08	23.00	13.46	14.06	0.00	0.00	11.23	0.00	1.31	2.65	6.45	2.17	2.53	8.80	10.00	0.00	0.00	7.75	6.47	1.48	3.00	7.77
g205.t1	16.00	35.00	1.00	15.00	35.00	16.00	24.00	11.00	16.00	0.00	0.00	6.00	5.00	2.00	1.00	2.00	2.00	1.00	8.00	0.00	3.00	22.00	2.00	1.00	3.00	0.00	0.00
g206.t1	10.00	27.00	0.00	8.00	16.00	4.00	0.00	9.00	4.00	0.00	0.00	1.00	3.00	3.00	2.00	3.00	0.00	2.00	7.00	0.00	12.00	10.00	4.00	6.00	1.00	0.00	0.00
g207.t1	424.00	294.00	168.00	458.00	506.00	291.00	424.00	416.00	262.00	331.00	85.00	336.00	190.00	255.00	109.00	143.00	70.00	82.00	241.00	227.00	101.00	91.00	134.00	261.00	45.00	45.00	39.00
g208.t1	0.00	0.00	0.00	0.00	0.00	0.00	0.00	0.00	0.00	0.00	0.00	0.00	13.17	0.00	0.00	0.00	0.00	0.00	0.00	63.87	0.00	10.52	0.00	0.00	0.00	0.00	0.00
g208.t2	295.00	136.00	121.00	233.00	253.00	200.00	388.00	344.00	193.00	13.00	39.00	140.00	116.83	163.00	76.00	129.00	34.00	80.00	263.00	76.13	42.00	30.48	68.00	115.00	29.00	19.00	7.00
g209.t1	139.00	107.00	45.00	181.00	188.00	89.00	92.00	54.00	75.00	0.00	7.00	62.00	14.00	16.00	10.00	15.00	10.00	16.00	42.00	63.00	28.00	18.00	37.00	43.00	10.00	15.00	1.00
g210.t1	1744.00	1713.00	497.00	2700.00	2645.00	1856.00	2479.00	2508.00	1650.00	1820.00	399.00	2002.00	1104.00	1315.00	512.00	988.00	347.00	485.00	1950.00	797.00	875.00	809.00	853.00	1826.00	317.00	366.00	179.00
g211.t1	81.00	57.00	2.00	160.00	61.00	95.00	156.00	135.00	63.00	110.00	4.00	76.00	110.00	87.00	39.00	49.00	24.00	40.00	153.00	44.00	49.00	54.00	21.00	68.00	7.00	15.00	3.00
g212.t1	595.00	685.00	180.00	719.00	767.00	601.00	749.00	749.00	492.00	277.00	65.00	379.00	215.00	302.00	108.00	183.00	133.00	148.00	420.00	123.00	244.00	153.00	225.00	291.00	48.00	65.00	27.00
g213.t1	1139.00	895.00	429.00	1607.00	1614.00	1189.00	1631.00	1870.00	1263.00	754.00	191.00	1097.00	916.00	1077.00	472.00	658.00	379.00	448.00	1865.00	750.00	579.00	392.00	652.00	1258.00	148.00	290.00	148.00
g214.t1	142.00	101.00	26.00	101.00	220.00	104.00	133.00	165.00	60.00	39.00	20.00	44.00	35.00	38.00	17.00	18.00	11.00	14.00	65.00	0.00	24.00	21.00	19.00	34.00	2.00	14.00	4.00
g215.t1	245.00	198.00	75.00	334.00	369.00	224.00	342.00	260.00	278.00	93.00	42.00	228.00	198.00	248.00	93.00	109.00	49.00	106.00	373.00	235.00	113.00	69.00	122.00	208.00	52.00	69.00	36.00
g216.t1	2840.00	2911.00	988.00	3865.00	3945.00	2787.00	3916.00	3399.00	2847.00	2070.00	397.00	2044.00	1435.00	1801.00	696.00	1137.00	576.00	681.00	2261.00	709.00	1184.00	1122.00	1129.00	1709.00	303.00	467.00	232.00
g217.t1	0.00	0.00	0.00	0.00	4.02	0.00	0.00	0.00	0.00	0.00	0.00	4.04	0.00	0.00	0.00	0.00	1.00	0.00	5.00	0.00	0.00	0.99	0.00	1.91	0.00	0.00	0.00
g217.t2	0.00	1.42	0.00	0.00	0.25	0.00	0.00	0.00	0.00	0.00	3.03	2.76	1.00	0.00	0.00	0.00	0.00	0.00	0.00	0.00	0.00	0.00	0.00	0.04	0.00	0.00	1.00
g218.t1	0.00	1.21	0.00	0.00	0.00	0.00	0.00	0.00	0.00	0.00	0.00	0.00	0.00	0.00	0.00	0.00	0.00	0.00	0.00	0.00	0.00	0.00	0.00	0.00	0.00	0.00	0.00
g219.t1	244.00	177.00	82.00	419.00	445.00	239.00	370.00	225.00	157.00	165.00	31.00	260.00	120.00	220.00	76.00	100.00	60.00	76.00	201.00	68.00	66.00	86.00	72.00	194.00	45.00	26.00	19.00
g220.t1	27.00	43.00	0.00	7.00	21.00	5.00	8.00	22.00	11.00	0.00	4.00	8.00	14.00	7.00	2.00	6.00	0.00	2.00	23.00	12.00	1.00	8.00	3.00	37.00	1.00	10.00	0.00
g221.t1	429.00	211.00	136.00	281.00	257.00	119.00	348.00	218.00	140.00	31.00	34.00	75.00	48.00	22.00	48.00	42.00	40.00	36.00	106.00	14.00	10.00	63.00	30.00	70.00	25.00	12.00	6.00
g222.t1	4090.00	4145.00	2282.00	8983.00	7290.00	2675.00	8647.00	7755.00	3413.00	1455.00	853.00	5668.00	2251.00	1232.00	1208.00	1887.00	678.00	1044.00	2035.00	2473.00	1018.00	1136.00	1165.00	2862.00	1090.00	694.00	534.00
g223.t1	4.00	7.00	6.00	0.00	9.00	3.00	10.00	1.00	2.00	0.00	0.00	6.00	2.00	5.00	1.00	0.00	0.00	0.00	6.00	0.00	0.00	0.00	4.00	1.00	1.00	0.00	0.00
g224.t1	33.00	21.00	1.00	45.00	33.00	41.00	43.00	50.00	51.00	53.00	9.00	36.00	17.00	11.00	17.00	25.00	12.00	12.00	40.00	31.00	12.00	19.00	6.00	17.00	8.00	4.00	0.00
g225.t1	542.00	335.00	147.00	819.00	769.00	539.00	840.00	879.00	572.00	290.00	62.00	473.00	539.00	454.00	193.00	276.00	111.00	176.00	786.00	391.00	242.00	165.00	176.00	294.00	73.00	56.00	45.00
g226.t1	197.00	131.00	48.00	166.00	258.00	175.00	168.00	165.00	119.00	0.00	4.00	106.00	45.00	61.00	22.00	52.00	19.00	30.00	51.00	0.00	53.00	26.00	26.00	32.00	7.00	4.00	13.00
g227.t1	1250.00	823.00	327.00	1316.00	1548.00	979.00	1596.00	1436.00	777.00	400.00	128.00	689.00	551.00	674.00	242.00	450.00	143.00	256.00	905.00	224.00	308.00	223.00	268.00	585.00	99.00	93.00	45.00
g228.t1	69.00	37.00	32.00	31.00	67.00	52.00	101.00	54.00	24.00	14.00	2.00	50.00	17.00	8.00	12.00	11.00	2.00	13.00	17.00	1.00	23.00	9.00	7.00	39.00	5.00	0.00	0.00
g229.t1	952.00	704.00	201.00	1034.00	1026.00	792.00	1049.00	1178.00	551.00	378.00	68.00	411.00	336.00	494.00	154.00	263.00	107.00	158.00	572.00	279.00	232.00	122.00	258.00	451.00	70.00	21.00	68.00
g230.t1	3113.00	1937.00	1228.00	4625.00	4801.00	2912.00	4805.00	4787.00	4665.00	3129.00	1169.00	5664.00	3357.00	4188.00	2233.00	3142.00	1401.00	1651.00	7685.00	2524.00	2707.00	2183.00	2660.00	5469.00	885.00	1070.00	559.00
g231.t1	1953.00	1794.00	801.00	3520.00	3133.00	1598.00	2594.00	1961.00	1410.00	994.00	235.00	1548.00	955.00	1149.00	499.00	624.00	318.00	433.00	1463.00	639.00	428.00	762.00	685.00	1576.00	242.00	219.00	155.00
g232.t1	45.00	32.00	17.00	70.00	42.00	22.00	66.00	62.00	51.00	87.00	9.00	63.00	10.00	19.00	13.00	21.00	9.00	13.00	28.00	0.00	13.00	6.00	10.00	38.00	9.00	5.00	3.00
g233.t1	501.00	280.00	228.00	1022.00	712.00	333.00	1161.00	1033.00	819.00	384.00	203.00	1190.00	442.00	207.00	221.00	341.00	179.00	129.00	367.00	517.00	318.00	323.00	156.00	469.00	198.00	119.00	92.00
g234.t1	17.00	29.00	12.00	47.00	55.00	31.00	57.00	39.00	13.00	159.00	3.00	16.00	9.00	22.00	11.00	15.00	4.00	9.00	16.00	28.00	19.00	4.00	14.00	5.00	8.00	3.00	7.00
g235.t1	563.00	360.00	162.00	511.00	709.00	530.00	628.00	587.00	400.00	463.00	60.00	310.00	301.00	343.00	113.00	171.00	85.00	124.00	346.00	225.00	163.00	131.00	136.00	227.00	33.00	48.00	29.00
g236.t1	14.00	35.00	12.00	44.00	47.00	31.00	34.00	12.00	23.00	79.00	7.00	114.00	13.00	8.00	8.00	21.00	6.00	7.00	16.00	0.00	8.00	16.00	11.00	53.00	4.00	6.00	5.00
g237.t1	416.00	301.00	128.00	576.00	781.00	435.00	688.00	505.00	483.00	446.00	94.00	425.00	256.00	228.00	95.00	199.00	87.00	97.00	403.00	139.00	205.00	131.00	173.00	292.00	39.00	43.00	33.00
g238.t1	2636.00	1841.00	918.00	2933.00	2921.00	2085.00	3089.00	3178.00	2168.00	1316.00	362.00	2297.00	1648.00	1742.00	763.00	1086.00	558.00	664.00	2862.00	1235.00	707.00	687.00	813.00	1885.00	316.00	337.00	112.00
g239.t1	210.00	136.00	47.00	270.00	222.00	144.00	232.00	240.00	92.00	80.00	12.00	93.00	57.00	97.00	26.00	64.00	34.00	36.00	118.00	12.00	30.00	28.00	55.00	126.00	24.00	22.00	5.00
g240.t1	426.00	329.00	107.00	689.00	606.00	535.00	581.00	551.00	412.00	139.00	59.00	345.00	230.00	310.00	110.00	184.00	75.00	104.00	403.00	103.00	105.00	108.00	112.00	267.00	47.00	53.00	37.00
g241.t1	3378.00	2378.00	1216.00	4989.00	3295.00	1356.00	4150.00	3986.00	1509.00	956.00	318.00	2574.00	1081.00	854.00	593.00	1020.00	459.00	428.00	1186.00	1077.00	442.00	582.00	570.00	1521.00	496.00	333.00	225.00
g242.t1	0.00	0.00	0.00	0.00	0.00	0.00	0.00	0.00	1.99	0.00	0.00	0.00	0.00	0.00	0.00	0.00	0.00	0.00	0.00	0.00	0.00	0.95	0.00	0.00	0.00	0.00	0.00
g243.t1	699.00	489.00	224.00	1025.00	1354.00	800.00	849.00	458.00	418.00	255.00	50.00	348.00	197.00	242.00	115.00	167.00	66.00	76.00	218.00	58.00	75.00	159.00	99.00	193.00	54.00	24.00	12.00
g244.t1	8437.00	5747.00	2162.00	6269.00	9197.00	6261.00	5561.00	4871.00	4194.00	1688.00	448.00	3149.00	1709.00	2301.00	1340.00	1542.00	779.00	822.00	3363.00	825.00	1035.00	1243.00	947.00	2953.00	362.00	454.00	241.00
g245.t1	2035.00	1382.00	609.00	3336.00	4442.00	2457.00	4059.00	1672.00	1599.00	722.00	164.00	868.00	532.00	379.00	400.00	366.00	165.00	241.00	274.00	322.00	168.00	478.00	134.00	403.00	82.00	48.00	50.00
g246.t1	2160.00	2034.00	939.00	4088.00	3647.00	1938.00	3223.00	2348.00	1260.00	2217.00	274.00	1997.00	1165.00	1268.00	561.00	685.00	320.00	361.00	1273.00	620.00	411.00	576.00	529.00	1926.00	332.00	193.00	127.00
g247.t1	544.00	334.00	198.00	934.00	863.00	643.00	818.00	895.00	533.00	325.00	72.00	418.00	320.00	369.00	152.00	239.00	72.00	124.00	593.00	211.00	108.00	164.00	159.00	329.00	63.00	81.00	32.00
g248.t1	1036.00	709.00	368.00	1498.00	1563.00	1160.00	1753.00	1463.00	1139.00	1055.00	199.00	875.00	606.00	672.00	294.00	468.00	246.00	258.00	1015.00	354.00	560.00	382.00	427.00	766.00	89.00	156.00	55.00
g249.t1	1008.00	465.00	454.00	1655.00	1714.00	855.00	1777.00	1647.00	1701.00	563.00	472.00	2022.00	1163.00	1125.00	644.00	670.00	211.00	336.00	1752.00	1104.00	683.00	576.00	732.00	1577.00	300.00	240.00	193.00
g250.t1	762.00	747.00	366.00	1235.00	845.00	550.00	1199.00	1058.00	594.00	566.00	87.00	419.00	207.04	106.00	91.00	183.00	116.00	84.00	259.00	262.00	167.00	156.00	186.00	237.00	106.00	77.00	49.00
g251.t1	20.00	32.00	0.00	32.00	21.00	27.00	21.00	29.00	16.00	0.00	2.00	12.00	6.00	2.00	5.00	7.00	2.00	2.00	2.00	0.00	0.00	13.00	5.00	8.00	0.00	5.00	0.00
g252.t1	9.00	9.00	0.00	14.00	6.00	2.00	3.00	3.00	2.00	0.00	3.00	4.00	2.00	0.00	4.00	0.00	3.00	5.00	7.00	0.00	0.00	0.00	4.00	0.00	0.00	0.00	0.00
g253.t1	591.00	454.00	204.00	845.00	860.00	553.00	741.00	788.00	435.00	242.00	105.00	502.00	283.00	375.00	198.00	256.00	102.00	196.00	672.00	274.00	187.00	152.00	201.00	589.00	96.00	65.00	30.00
g254.t1	500.00	338.00	99.00	369.00	544.00	345.00	451.00	482.00	299.00	191.00	56.00	237.00	225.00	216.00	74.00	112.00	86.00	69.00	291.00	131.00	100.00	92.00	115.00	219.00	55.00	35.00	11.00
g255.t1	78.00	81.43	19.00	127.46	98.01	53.00	88.21	76.68	41.01	85.00	19.98	38.00	38.00	22.00	17.00	21.00	6.39	4.00	56.00	0.00	18.02	28.00	22.99	55.00	9.00	22.00	6.00
g256.t1	21.38	18.73	0.00	36.42	25.58	8.10	37.16	29.61	8.40	24.72	1.00	13.12	2.00	0.00	3.00	8.92	5.99	4.00	2.16	0.00	6.00	2.23	4.00	3.35	0.00	7.99	2.00
g257.t1	23.00	15.00	7.00	62.00	48.00	30.00	48.00	47.00	30.00	0.00	3.00	20.00	22.00	0.00	12.00	11.00	1.00	0.00	9.00	0.00	0.00	2.00	0.00	5.00	1.00	0.00	0.00
g258.t1	0.00	2.00	0.00	0.00	2.00	0.00	5.00	1.00	0.00	0.00	0.00	0.00	0.00	0.00	0.00	0.00	2.00	2.00	0.00	0.00	9.00	0.00	0.00	0.00	0.00	0.00	0.00
g259.t1	472.00	512.00	334.00	598.00	683.00	456.00	719.00	736.00	497.00	254.00	111.00	656.00	198.00	162.00	116.00	193.00	143.00	99.00	313.00	416.00	116.00	219.00	123.00	259.00	92.00	51.00	25.00
g260.t1	190.00	110.00	66.00	89.00	126.00	75.00	180.00	174.00	166.00	269.00	56.00	211.00	78.00	46.00	47.00	69.00	32.00	24.00	50.00	101.00	20.00	83.00	41.00	50.00	29.00	28.00	8.00
g261.t1	0.00	0.00	0.00	3.00	0.00	1.00	0.00	1.00	2.00	0.00	0.00	0.00	0.00	0.00	0.00	0.00	0.00	0.00	1.00	0.00	0.00	0.00	0.00	0.00	0.00	0.00	0.00
g262.t1	0.00	2.00	3.00	0.00	0.00	1.00	0.00	3.00	0.00	0.00	0.00	0.00	0.00	0.00	0.00	0.00	0.00	0.00	2.00	0.00	0.00	0.00	0.00	0.00	0.00	0.00	0.00
g263.t1	0.00	0.00	0.00	0.00	0.00	0.00	0.00	0.00	0.00	200.00	42.03	65.83	0.00	0.00	0.09	0.00	0.00	0.00	83.26	0.00	0.00	0.00	136.72	365.07	0.00	86.00	0.00
g263.t2	424.00	383.00	130.00	916.00	671.00	517.00	737.00	857.00	770.00	0.00	133.97	558.17	540.00	651.00	285.91	403.00	193.00	308.00	976.74	486.00	421.00	271.00	156.28	334.93	112.00	0.00	88.00
g264.t1	1137.00	976.00	396.00	1664.00	1673.00	1235.00	1634.00	1800.00	1599.00	776.00	269.00	1495.00	1108.00	1560.00	626.00	806.00	368.00	607.00	2176.00	567.00	712.00	653.00	748.00	1622.00	249.00	323.00	181.00
g265.t1	7.00	7.00	0.00	5.00	2.00	3.00	0.00	6.00	7.00	0.00	0.00	0.00	0.00	13.00	3.00	0.00	1.00	0.00	4.00	0.00	0.00	5.00	0.00	3.00	0.00	0.00	0.00
g266.t1	3955.00	3257.00	1582.00	5470.00	5753.00	3541.00	5640.00	5229.00	3999.00	2729.00	1006.00	4743.00	2823.00	3277.00	1568.00	2675.00	1088.00	1535.00	5514.00	2568.00	1803.00	1662.00	1959.00	4010.00	755.00	900.00	509.00
g267.t1	723.00	609.00	244.00	1016.00	796.00	586.00	776.00	786.00	522.00	363.00	74.00	477.00	307.00	397.00	153.00	257.00	110.00	159.00	556.00	234.00	176.00	174.00	181.00	573.00	98.00	113.00	55.00
g268.t1	3.00	5.00	8.00	5.00	5.00	2.00	2.00	7.00	0.00	0.00	0.00	2.00	0.00	1.00	5.00	0.00	3.00	0.00	0.00	0.00	0.00	0.00	0.00	7.00	1.00	0.00	0.00
g269.t1	0.00	0.00	0.00	0.00	0.00	0.00	1.00	0.00	0.00	0.00	0.00	0.00	0.00	0.00	1.00	0.00	0.00	0.00	0.00	0.00	0.00	0.00	0.00	2.00	0.00	0.00	0.00
g270.t1	4.00	2.00	5.00	0.00	4.00	2.00	0.00	0.00	0.00	0.00	0.00	0.00	0.00	0.00	3.00	2.00	0.00	0.00	0.00	0.00	0.00	4.00	0.00	0.00	0.00	0.00	0.00
g271.t1	801.00	592.00	237.00	1050.00	984.00	740.00	1030.00	1032.00	585.00	252.00	92.00	370.00	332.00	389.00	122.00	266.00	109.00	143.00	546.00	218.00	152.00	174.00	243.00	337.00	52.00	94.00	50.00
g272.t1	1970.00	1274.00	661.00	2767.00	2986.00	1949.00	3228.00	3087.00	2803.00	1511.00	508.00	3102.00	1508.00	1563.00	748.00	1167.00	460.00	523.00	2411.00	871.00	789.00	770.00	785.00	2071.00	329.00	383.00	226.00
g273.t1	13.35	7.50	3.97	4.30	11.24	8.21	2.77	12.35	6.14	0.00	1.24	5.57	0.00	15.62	2.57	6.20	10.81	0.00	19.86	0.00	14.86	0.00	11.00	4.61	0.00	13.28	2.00
g274.t1	6.16	12.00	6.00	25.00	4.50	3.21	9.04	11.41	1.56	0.00	0.00	1.52	1.11	2.00	0.00	0.00	0.00	0.00	2.12	0.00	0.00	0.00	1.00	3.05	1.00	0.00	0.00
g275.t1	8.00	5.00	7.00	0.00	27.00	6.00	6.00	10.00	1.00	0.00	2.00	1.00	0.00	1.00	7.00	0.00	1.00	0.00	1.00	0.00	0.00	0.00	0.00	3.00	2.00	0.00	1.00
g276.t1	1704.00	1061.00	529.00	2561.00	2363.00	1713.00	2488.00	2961.00	2060.00	1724.00	487.00	2078.00	2018.00	2579.00	1069.00	1540.00	660.00	922.00	4541.00	1119.00	861.00	743.00	964.00	2649.00	505.00	456.00	238.00
g277.t1	164.65	119.50	52.03	78.70	140.76	90.79	78.23	79.65	56.86	112.00	18.76	109.43	59.00	60.38	28.43	59.80	30.19	33.00	136.14	0.00	3.14	97.00	30.00	100.39	19.00	9.72	4.00
g278.t1	1.00	5.00	0.00	0.00	10.00	1.00	5.00	4.00	0.00	0.00	1.00	0.00	8.00	0.00	0.00	0.00	0.00	0.00	1.00	0.00	1.00	0.00	0.00	9.00	1.00	0.00	0.00
g279.t1	5.00	2.00	0.00	9.00	5.00	3.00	17.00	4.00	8.00	0.00	0.00	8.00	0.00	4.00	3.00	1.00	1.00	0.00	8.00	10.00	0.00	2.00	5.00	2.00	1.00	0.00	0.00
g280.t1	851.00	622.00	221.00	1082.00	1207.00	846.00	1170.00	1004.00	754.00	532.00	132.00	549.00	403.00	566.00	192.00	316.00	144.00	182.00	679.00	364.00	210.00	180.00	259.00	471.00	62.00	80.00	38.00
g281.t1	39.00	58.00	25.00	94.00	86.00	92.00	91.00	94.00	32.00	0.00	5.00	68.00	27.00	37.00	7.00	32.00	1.00	17.00	46.00	0.00	39.00	24.00	24.00	45.00	6.00	2.00	0.00
g282.t1	164.00	166.00	65.00	273.00	215.00	80.00	195.00	247.00	101.00	37.00	20.00	132.00	31.00	48.00	17.00	30.00	31.00	16.00	34.00	45.00	50.00	70.00	45.00	54.00	13.00	41.00	15.00
g283.t1	2210.00	1451.00	792.00	2452.00	2834.00	1532.00	1912.00	1977.00	1384.00	1265.00	337.00	1921.00	1072.00	1161.00	591.00	866.00	386.00	593.00	1528.00	1083.00	636.00	500.00	579.00	1176.00	378.00	244.00	173.00
g284.t1	1225.00	1012.00	517.00	1441.00	1396.00	668.00	1242.00	1160.00	598.00	255.00	143.00	862.00	387.00	222.00	231.00	327.00	139.00	97.00	392.00	422.00	201.00	219.00	164.00	376.00	176.00	130.00	56.00
g285.t1	2020.00	1657.00	398.00	2516.00	2458.00	2178.00	2523.00	2544.00	1909.00	1036.00	266.00	1215.00	1105.00	1771.00	533.00	905.00	472.00	533.00	2492.00	580.00	719.00	597.00	891.00	1590.00	204.00	262.00	142.00
g286.t1	15.00	20.00	0.00	46.00	20.00	8.00	36.00	30.00	38.00	0.00	10.00	18.00	17.00	21.00	3.00	13.00	4.00	14.00	15.00	0.00	0.00	5.00	3.00	32.00	1.00	0.00	0.00
g287.t1	3011.00	2483.00	1158.00	3982.00	3529.00	2631.00	4073.00	3784.00	2546.00	2002.00	496.00	2739.00	2166.00	2127.00	1034.00	1675.00	666.00	895.00	3858.00	1390.00	1048.00	1258.00	1231.00	2943.00	492.00	431.00	263.00
g288.t1	6149.00	3911.00	2003.00	6504.00	7505.00	5043.00	7886.00	7913.00	4839.00	2982.00	1147.00	5807.00	4572.00	4814.00	1927.00	3142.00	1073.00	1660.00	7193.00	2733.00	1761.00	1399.00	1719.00	4343.00	919.00	730.00	395.00
g289.t1	7213.00	5895.00	2039.00	6526.00	5842.00	3849.00	5633.00	4336.00	3640.00	3484.00	886.00	5839.00	3553.00	3071.00	1659.00	2032.00	1162.00	1200.00	5680.00	2257.00	963.00	2101.00	1647.00	4690.00	1046.00	703.00	373.00
g290.t1	4632.00	4495.00	1601.00	5778.00	5327.00	3500.00	4527.00	3689.00	2521.00	2410.00	786.00	4175.00	2344.00	2328.00	1247.00	1244.00	715.00	935.00	3540.00	1745.00	775.00	1752.00	1325.00	3510.00	768.00	628.00	283.00
g291.t1	470.00	568.00	199.00	688.00	686.00	376.00	834.00	595.00	270.00	86.00	47.00	262.00	155.00	196.00	41.00	137.00	65.00	84.00	311.00	21.00	67.00	111.00	66.00	228.00	50.00	65.00	33.00
g292.t1	63.82	53.73	0.00	182.46	145.09	50.78	239.95	141.75	82.71	203.27	0.00	114.59	105.40	97.07	26.05	0.00	22.38	54.10	83.62	0.00	11.62	33.13	0.00	67.85	4.59	0.00	7.09
g292.t2	575.18	420.27	261.00	653.54	629.91	442.22	685.05	812.25	463.29	39.73	124.00	485.41	305.60	399.93	172.95	238.00	78.62	67.90	506.38	255.00	91.38	135.87	148.00	342.15	99.41	100.00	53.91
g293.t1	338.00	246.00	112.00	452.00	410.00	189.00	478.00	486.00	338.00	192.00	84.00	356.00	166.00	186.00	96.00	104.00	46.00	74.00	323.00	161.00	95.00	73.00	87.00	295.00	46.00	23.00	23.00
g294.t1	1573.00	1178.00	419.00	2196.00	2010.00	1580.00	2089.00	2400.00	1690.00	659.00	365.00	1516.00	1140.00	1426.00	592.00	919.00	361.00	514.00	2096.00	894.00	618.00	595.00	682.00	1594.00	219.00	326.00	128.00
g295.t1	1278.00	952.00	359.00	2108.00	1944.00	1363.00	1960.00	2049.00	1448.00	1187.00	315.00	1527.00	1052.00	1401.00	565.00	877.00	355.00	578.00	2296.00	924.00	752.00	587.00	687.00	1568.00	207.00	337.00	167.00
g296.t1	656.00	620.00	290.00	1571.00	1757.00	1016.00	1663.00	1635.00	1806.00	770.00	342.00	1768.00	787.00	639.00	465.00	606.00	287.00	390.00	1136.00	676.00	757.00	505.00	706.00	1361.00	217.00	198.00	148.00
g297.t1	44627.42	28139.38	17646.85	46387.92	42789.31	17943.61	53758.53	44736.42	17074.23	10682.33	4327.66	25925.70	11572.27	5060.21	5782.36	9941.54	4182.33	3414.78	8971.19	13350.28	3567.77	4354.86	3428.84	9988.58	4993.53	2377.51	1766.19
g298.t1	173.00	187.00	125.00	410.00	196.00	165.00	367.00	359.00	162.00	0.00	10.00	82.00	29.00	23.00	23.00	45.00	17.00	16.00	43.00	31.00	23.00	31.00	13.00	56.00	12.00	9.00	9.00
g299.t1	8.25	0.00	0.00	0.00	5.33	5.46	0.00	7.27	2.84	37.28	0.22	0.64	0.00	0.00	0.25	0.00	1.23	0.00	3.88	0.00	0.00	4.00	0.00	0.00	0.00	0.00	0.00
g300.t1	20049.94	13312.00	7880.83	20772.66	18675.10	7821.21	24392.55	20670.26	14195.13	7603.28	4064.28	21068.95	8594.11	4218.51	5067.61	7997.97	3520.43	3039.04	7027.56	11342.94	3012.36	3866.09	3454.11	8797.29	4184.36	2135.49	1843.81
g301.t1	3.74	20.50	0.00	27.86	21.50	15.90	45.03	28.73	10.81	53.72	1.83	43.15	13.00	14.50	3.75	3.00	3.75	5.00	2.73	0.00	0.00	0.00	0.00	14.50	1.00	0.00	0.00
g302.t1	275.00	199.00	83.00	287.00	290.00	223.00	292.00	263.00	125.00	105.00	19.00	123.00	78.00	106.00	37.00	48.00	37.00	48.00	135.00	125.00	62.00	49.00	39.00	91.00	13.00	36.00	6.00
g303.t1	3250.00	2763.00	1006.00	4133.00	3934.00	3486.00	4590.00	4553.00	3919.00	2221.00	607.00	3061.00	2336.00	3110.00	1249.00	1817.00	882.00	1121.00	5190.00	1622.00	1826.00	1293.00	1664.00	3801.00	458.00	671.00	333.00
g304.t1	1519.00	1251.00	468.00	2214.00	1878.00	1446.00	2214.00	2291.00	1982.00	849.00	377.00	2216.00	1332.00	1655.00	896.00	945.00	525.00	614.00	3175.00	1109.00	845.00	705.00	841.00	2309.00	392.00	261.00	168.00
g305.t1	1892.00	1636.00	761.00	2786.00	2792.00	1825.00	2537.00	2267.00	1929.00	1602.00	439.00	2004.00	1265.00	1582.00	625.00	947.00	450.00	480.00	2353.00	626.00	562.00	772.00	815.00	1570.00	221.00	324.00	163.00
g306.t1	542.00	379.00	245.00	848.00	752.00	526.00	845.00	808.00	793.00	728.00	166.00	700.00	591.00	530.00	269.00	421.00	155.00	190.00	1101.00	146.00	286.00	331.00	358.00	786.00	123.00	163.00	82.00
g307.t1	23.00	21.00	22.00	43.00	62.00	29.00	46.00	30.00	26.00	30.00	6.00	48.00	23.00	25.00	8.00	14.00	14.00	12.00	47.00	16.00	57.00	7.00	4.00	27.00	7.00	0.00	8.00
g308.t1	546.00	375.00	205.00	1159.00	985.00	648.00	848.00	1087.00	691.00	432.00	116.00	714.00	470.00	527.00	251.00	298.00	140.00	169.00	825.00	398.00	225.00	240.00	271.00	601.00	121.00	64.00	65.00
g309.t1	16.00	21.00	9.00	37.00	38.00	21.00	15.00	40.00	28.00	0.00	2.00	29.00	13.00	25.00	7.00	7.00	3.00	8.00	23.00	18.00	4.00	6.00	11.00	22.00	0.00	3.00	0.00
g310.t1	3.00	5.00	0.00	13.00	7.00	2.00	28.00	19.00	14.00	0.00	1.00	21.00	3.00	1.00	3.00	9.00	0.00	7.00	11.00	18.00	0.00	0.00	4.00	6.00	4.00	6.00	4.00
g311.t1	949.00	604.00	352.00	1049.00	904.00	637.00	1233.00	1133.00	722.00	229.00	95.00	498.00	173.00	109.00	105.00	243.00	76.00	113.00	224.00	215.00	91.00	81.00	106.00	219.00	52.00	69.00	12.00
g312.t1	1678.00	1169.00	563.00	6163.00	7881.00	3525.00	5063.00	3794.00	2659.00	1198.00	364.00	2046.00	1313.00	1367.00	499.00	911.00	416.00	643.00	1837.00	1043.00	544.00	438.00	550.00	1424.00	216.00	236.00	109.00
g313.t1	10.00	6.00	0.00	5.00	4.00	3.00	12.00	11.00	7.00	0.00	0.00	0.00	4.00	12.00	0.00	4.00	0.00	2.00	6.00	0.00	5.00	3.00	0.00	3.00	2.00	0.00	2.00
g314.t1	2347.00	2089.00	680.00	3090.00	3220.00	2187.00	3239.00	3197.00	2412.00	1521.00	417.00	2623.00	1436.00	1960.00	816.00	1076.00	521.00	545.00	2442.00	1117.00	703.00	763.00	783.00	2287.00	308.00	332.00	199.00
g315.t1	2118.00	1382.00	820.00	2119.00	2483.00	1055.00	1384.00	1055.00	1172.00	841.00	220.00	1421.00	676.00	770.00	371.00	542.00	282.00	276.00	1374.00	447.00	290.00	415.00	262.00	910.00	157.00	177.00	66.00
g316.t1	0.00	2.00	0.00	0.00	2.00	0.00	11.00	2.00	0.00	0.00	0.00	0.00	0.00	12.00	0.00	0.00	0.00	1.00	0.00	0.00	0.00	1.00	0.00	1.00	2.00	0.00	0.00
g317.t1	3.00	4.00	0.00	0.00	4.00	0.00	1.00	1.12	4.58	0.00	0.00	16.00	6.00	0.00	7.50	1.00	1.00	0.00	8.03	10.00	0.00	12.78	13.59	5.00	4.00	0.00	0.00
g318.t1	203.00	68.00	22.00	204.00	181.00	91.00	139.00	111.00	89.00	124.00	28.00	171.00	49.00	38.00	42.00	61.00	15.00	19.00	101.00	42.00	25.00	61.00	42.00	77.00	19.00	30.00	19.00
g319.t1	985.00	721.00	445.00	1762.00	1193.00	602.00	1571.00	1154.00	628.00	484.00	68.00	499.00	251.00	304.00	173.00	185.00	86.00	92.00	569.00	247.00	156.00	166.00	128.00	347.00	98.00	82.00	52.00
g320.t1	762.00	547.00	366.00	1938.00	1212.00	638.00	1318.00	1104.00	548.00	780.00	97.00	580.00	503.00	648.00	220.00	372.00	130.00	110.00	738.00	244.00	202.00	191.00	216.00	772.00	140.00	53.00	56.00
g321.t1	1932.00	2101.00	739.00	2305.00	2580.00	1447.00	2373.00	1887.00	1416.00	1181.00	308.00	1604.00	980.00	741.00	439.00	713.00	322.00	360.00	1553.00	578.00	253.00	561.00	479.00	985.00	220.00	182.00	81.00
g322.t1	6260.00	3123.00	2552.00	11256.00	13324.00	4321.00	9151.00	6181.00	5553.00	1608.00	1180.00	5496.00	2339.00	1661.00	1393.00	1611.00	463.00	705.00	1692.00	1926.00	860.00	1345.00	910.00	2655.00	760.00	391.00	363.00
g323.t1	11.00	9.00	15.00	137.00	20.00	10.00	32.00	23.00	5.00	313.00	1.00	26.00	2.00	46.00	15.00	1.00	1.00	0.00	26.00	0.00	0.00	7.00	0.00	30.00	1.00	7.00	3.00
g324.t1	1741.00	853.00	463.00	1435.00	1050.00	156.00	1383.00	935.00	356.00	0.00	96.00	249.00	96.00	80.00	51.00	49.00	9.00	29.00	37.00	132.00	31.00	36.00	36.00	127.00	38.00	20.00	23.00
g325.t1	295.00	180.00	72.00	342.00	225.00	32.00	364.00	209.00	84.00	0.00	52.00	112.00	62.00	39.00	28.00	34.00	2.00	20.00	11.00	48.00	2.00	10.00	8.00	55.00	20.00	6.00	5.00
g326.t1	33.26	17.70	4.43	15.55	28.97	25.85	31.30	24.05	21.46	0.00	3.07	31.60	0.00	0.00	10.47	14.48	7.31	8.51	23.28	1.04	3.00	12.43	10.26	7.85	5.45	0.00	2.00
g327.t1	700.00	433.00	254.00	768.00	853.00	592.00	873.00	804.00	721.00	588.00	176.00	953.00	453.00	560.00	293.00	446.00	182.00	190.00	981.00	439.00	385.00	296.00	250.00	714.00	128.00	108.00	78.00
g328.t1	293.00	755.00	155.00	636.00	1582.00	343.00	287.00	8.00	130.00	223.00	56.00	112.00	231.00	456.00	129.00	317.00	120.00	117.00	456.00	81.00	128.00	52.00	43.00	361.00	5.00	52.00	24.00
g329.t1	175.00	433.00	209.00	686.00	1307.00	537.00	232.00	31.00	78.00	31.00	59.00	160.00	298.00	610.00	111.00	342.00	179.00	126.00	308.00	129.00	206.00	81.00	88.00	211.00	21.00	68.00	22.00
g330.t1	13.00	14.00	0.00	2.00	21.00	5.00	11.00	14.00	9.00	0.00	1.00	11.00	7.00	8.00	0.00	8.00	0.00	0.00	0.00	0.00	0.00	8.00	3.00	16.00	3.00	6.00	0.00
g331.t1	506.00	478.00	184.00	788.00	542.00	264.00	728.00	759.00	517.00	204.00	74.00	545.00	173.00	119.00	136.00	188.00	118.00	105.00	274.00	157.00	169.00	118.00	86.00	201.00	96.00	91.00	35.00
g332.t1	9.00	4.00	1.00	10.00	1.00	4.00	7.00	3.00	3.00	0.00	0.00	5.00	9.00	0.00	0.00	2.00	0.00	0.00	7.00	21.00	0.00	7.00	6.00	0.00	2.00	0.00	0.00
g333.t1	3.00	2.00	0.00	5.00	0.00	0.00	1.00	2.00	0.00	0.00	0.00	1.00	0.00	0.00	5.00	1.00	0.00	0.00	0.00	0.00	0.00	0.00	0.00	2.00	0.00	0.00	0.00
g334.t1	23.00	21.00	4.00	11.00	20.00	9.00	8.00	9.00	11.00	0.00	5.00	3.00	7.00	14.00	4.00	3.00	3.00	1.00	4.00	0.00	12.00	0.00	5.00	23.00	0.00	0.00	0.00
g335.t1	0.00	2.07	14.38	17.58	0.00	2.20	5.19	4.13	2.09	0.00	0.00	0.00	5.20	5.31	0.00	1.03	2.19	0.00	1.05	1.04	0.00	0.00	1.05	1.02	1.03	0.00	0.00
g336.t1	13.00	28.00	0.00	70.00	130.00	11.00	29.00	3.00	15.00	0.00	3.00	3.00	8.00	8.00	4.00	2.00	6.00	2.00	19.00	0.00	14.00	0.00	0.00	3.00	0.00	0.00	8.00
g337.t1	1389.00	613.00	826.00	2790.00	3165.00	1558.00	2966.00	2913.00	2212.00	1168.00	759.00	3886.00	1423.00	1656.00	769.00	1058.00	361.00	537.00	1795.00	1583.00	1045.00	969.00	926.00	2028.00	506.00	271.00	314.00
g338.t1	56.00	253.00	71.00	129.00	517.00	213.00	113.00	21.00	40.00	48.00	8.00	75.00	62.00	130.00	30.00	82.00	45.00	33.00	79.00	80.00	37.00	16.00	26.00	72.00	4.00	28.00	12.00
g339.t1	0.00	2.60	0.00	4.36	22.46	3.06	0.00	2.83	0.00	0.00	5.43	0.00	0.00	0.00	0.00	0.11	2.00	0.00	7.65	21.03	0.00	0.81	0.00	3.28	0.00	0.00	0.00
g340.t1	306.00	990.00	252.00	1116.00	2718.00	748.00	714.00	38.00	241.00	229.00	70.00	147.00	350.00	784.00	117.00	395.00	194.00	229.00	417.00	160.00	290.00	48.00	103.00	416.00	22.00	77.00	55.00
g341.t1	75.04	62.10	31.10	125.54	46.65	28.81	102.46	102.28	83.66	1.00	15.74	50.51	13.00	18.69	19.78	42.00	8.00	11.00	24.99	9.00	0.00	14.92	1.00	32.37	11.00	4.00	3.00
g342.t1	23.18	19.94	8.35	79.75	30.84	16.23	33.90	25.31	25.04	0.00	4.43	21.79	17.34	3.98	2.95	10.83	1.99	12.47	11.65	0.00	12.86	4.31	4.57	7.85	6.37	9.60	1.46
g343.t1	108.06	44.20	60.79	125.62	150.18	69.62	141.41	110.27	96.25	0.00	12.28	76.75	58.74	43.10	23.18	39.56	14.63	5.98	79.65	39.97	4.71	40.57	19.84	58.32	11.69	20.72	3.08
g344.t1	569.00	452.00	227.00	125.00	119.00	251.00	97.00	35.00	14.00	362.00	93.00	223.00	4.00	174.00	28.00	111.00	118.00	171.00	297.00	125.00	42.00	266.00	230.00	535.00	55.00	64.00	24.00
g345.t1	2530.00	1647.00	668.00	532.00	965.00	1021.00	860.00	522.00	372.00	710.00	255.00	1013.00	258.00	723.00	241.00	512.00	383.00	494.00	1204.00	499.00	266.00	619.00	404.00	1050.00	180.00	259.00	79.00
g346.t1	154.00	113.00	68.00	186.00	214.00	123.00	184.00	135.00	123.00	13.00	35.00	169.00	109.00	96.00	60.00	65.00	25.00	67.00	253.00	87.00	35.00	75.00	54.00	226.00	34.00	25.00	12.00
g347.t1	99.00	116.00	43.00	64.00	150.00	125.00	109.00	95.00	78.00	0.00	9.00	103.00	24.00	55.00	9.00	43.00	20.00	18.00	69.00	0.00	49.00	19.00	19.00	58.00	7.00	14.00	2.00
g348.t1	34.00	13.00	11.00	57.00	41.00	14.00	61.00	30.00	21.00	0.00	0.00	23.00	16.00	8.00	2.00	11.00	3.00	5.00	4.00	0.00	0.00	9.00	0.00	13.00	5.00	0.00	2.00
g349.t1	812.00	775.00	239.00	1125.00	1150.00	790.00	1164.00	1111.00	766.00	400.00	134.00	729.00	531.00	602.00	258.00	424.00	179.00	250.00	878.00	301.00	318.00	356.00	402.00	650.00	117.00	130.00	71.00
g350.t1	1299.00	949.00	451.00	2053.00	2008.00	1338.00	2630.00	2483.00	2103.00	1438.00	465.00	2765.00	1380.00	1272.00	718.00	796.00	424.00	551.00	2498.00	1115.00	944.00	810.00	814.00	2127.00	370.00	279.00	239.00
g351.t1	0.00	1.00	0.00	0.00	7.00	5.00	10.00	4.00	0.00	0.00	0.00	0.00	0.00	0.00	0.00	0.00	0.00	0.00	6.00	0.00	0.00	0.00	0.00	0.00	0.00	0.00	1.00
g352.t1	344.00	316.00	109.00	372.00	698.00	371.00	448.00	316.00	229.00	328.00	51.00	275.00	184.00	264.00	86.00	208.00	92.00	90.00	438.00	117.00	69.00	58.00	63.00	333.00	60.00	52.00	28.00
g353.t1	976.00	711.00	264.00	1936.00	2966.00	1221.00	1614.00	1249.00	1521.00	787.00	196.00	1635.00	802.00	709.00	457.00	904.00	368.00	361.00	1715.00	658.00	291.00	350.00	328.00	1031.00	196.00	208.00	64.00
g354.t1	2.00	1.00	0.00	0.00	1.00	0.00	0.00	2.00	0.00	0.00	0.00	0.00	0.00	0.00	0.00	0.00	0.00	0.00	0.00	0.00	0.00	0.00	2.00	0.00	0.00	0.00	0.00
g355.t1	877.00	723.00	394.00	3062.00	3777.00	2238.00	2265.00	1628.00	1636.00	859.00	216.00	1682.00	398.00	348.00	260.00	550.00	187.00	226.00	752.00	295.00	152.00	327.00	137.00	576.00	114.00	81.00	74.00
g356.t1	0.00	0.00	0.00	6.00	5.00	1.00	3.00	3.00	2.00	0.00	0.00	0.00	0.00	0.00	0.00	0.00	0.00	0.00	0.00	0.00	0.00	0.00	0.00	0.00	0.00	0.00	0.00
g357.t1	20.00	4.00	0.00	10.00	6.00	12.00	7.00	6.00	3.00	0.00	0.00	4.00	0.00	3.00	0.00	3.00	0.00	0.00	7.00	0.00	0.00	0.00	1.00	0.00	0.00	0.00	0.00
g358.t1	5.00	4.00	4.00	6.00	9.00	6.00	15.00	10.00	3.00	0.00	0.00	7.00	2.00	10.00	4.00	2.00	1.00	0.00	15.00	0.00	20.00	0.00	12.00	2.00	2.00	0.00	0.00
g359.t1	0.00	0.00	0.00	0.00	0.00	0.00	7.00	0.00	0.00	0.00	0.00	0.00	0.00	0.00	0.00	0.00	0.00	0.00	0.00	0.00	0.00	0.00	0.00	0.00	0.00	0.00	0.00
g360.t1	0.00	2.00	2.00	0.00	2.00	4.00	1.00	4.00	0.00	0.00	0.00	0.00	0.00	0.00	0.00	0.00	0.00	0.00	1.00	0.00	0.00	0.00	3.00	0.00	0.00	0.00	0.00
g361.t1	2.00	0.00	0.00	6.00	3.00	9.00	0.00	7.00	8.00	75.00	0.00	1.00	1.00	11.00	1.00	6.00	0.00	0.00	6.00	0.00	9.00	0.00	0.00	5.00	0.00	0.00	0.00
g362.t1	4.00	1.00	0.00	0.00	6.00	4.00	4.00	4.00	0.00	0.00	0.00	0.00	0.00	1.00	1.00	0.00	0.00	0.00	1.00	0.00	0.00	0.00	0.00	0.00	1.00	0.00	3.00
g363.t1	0.00	3.00	6.00	5.00	10.00	2.00	2.00	13.00	10.00	0.00	0.00	25.00	0.00	0.00	1.00	2.00	2.00	0.00	10.00	0.00	3.00	2.00	4.00	1.00	1.00	4.00	0.00
g364.t1	26.00	21.00	8.00	19.00	30.00	21.00	85.00	33.00	31.00	0.00	16.00	67.00	26.00	12.00	4.00	10.00	7.00	8.00	23.00	15.00	7.00	20.00	15.00	81.00	4.00	8.00	0.00
g365.t1	1230.00	1271.00	252.00	1474.00	1473.00	1094.00	1422.00	1169.00	724.00	987.00	164.00	1154.00	543.00	810.00	340.00	387.00	240.00	186.00	847.00	113.00	224.00	329.00	321.00	860.00	106.00	131.00	58.00
g366.t1	59.00	76.00	9.00	90.00	119.00	100.00	119.00	89.00	55.00	77.00	23.00	92.00	73.00	76.00	30.00	36.00	10.00	5.00	67.00	39.00	29.00	62.00	39.00	47.00	11.00	6.00	4.00
g367.t1	0.00	0.00	0.00	0.00	1.00	1.00	0.00	0.00	0.00	0.00	0.00	0.00	0.00	0.00	0.00	1.00	0.00	0.00	1.00	0.00	0.00	0.00	0.00	6.00	0.00	0.00	0.00
g368.t1	2.00	6.00	0.00	0.00	2.00	1.00	2.00	1.00	2.00	0.00	1.00	7.00	1.00	0.00	0.00	0.00	0.00	0.00	0.00	0.00	0.00	2.00	6.00	2.00	0.00	0.00	0.00
g369.t1	2.00	0.00	0.00	2.00	3.00	2.00	0.00	1.00	0.00	0.00	0.00	0.00	0.00	0.00	0.00	0.00	0.00	0.00	0.00	0.00	0.00	0.00	0.00	0.00	0.00	0.00	0.00
g370.t1	867.00	479.00	235.00	1385.00	1056.00	807.00	1301.00	1266.00	1001.00	882.00	226.00	1212.00	827.00	915.00	494.00	479.00	164.00	283.00	1548.00	742.00	415.00	364.00	364.00	1069.00	170.00	197.00	101.00
g371.t1	540.00	328.00	112.00	319.00	459.00	254.00	395.00	227.00	177.00	155.00	84.00	366.00	169.00	159.00	77.00	141.00	103.00	137.00	275.00	172.00	55.00	214.00	149.00	341.00	69.00	61.00	23.00
g372.t1	136.00	91.00	41.00	45.00	131.00	95.00	91.00	53.00	52.00	25.00	12.00	132.00	65.00	28.00	18.00	48.00	19.00	45.00	64.00	32.00	29.00	43.00	24.00	114.00	17.00	30.00	11.00
g373.t1	4.11	3.00	0.00	14.00	17.00	4.10	12.00	0.00	0.00	0.00	0.00	0.00	0.00	0.00	1.00	0.00	0.00	0.00	0.00	0.00	5.00	0.00	0.00	0.00	0.00	0.00	0.00
g373.t2	2.89	0.00	0.00	0.00	0.00	0.90	0.00	3.00	6.00	0.00	1.00	9.00	0.00	4.00	0.00	0.00	0.00	0.00	1.00	0.00	0.00	0.00	0.00	2.00	0.00	0.00	0.00
g374.t1	13.00	7.00	10.00	5.00	12.00	5.00	10.00	17.00	2.00	2.00	5.00	13.00	9.00	1.00	2.00	6.00	3.00	3.00	10.00	2.00	0.00	0.00	4.00	18.00	3.00	0.00	4.00
g375.t1	0.00	0.00	0.00	7.00	0.00	2.00	5.00	1.00	8.00	0.00	0.00	17.00	4.00	1.00	0.00	3.00	0.00	8.00	0.00	0.00	0.00	0.00	0.00	11.00	0.00	0.00	1.00
g376.t1	1426.00	1130.00	573.00	2210.00	3042.00	1665.00	1843.00	1823.00	1505.00	957.00	419.00	2088.00	1057.00	1171.00	750.00	1125.00	449.00	569.00	2285.00	975.00	777.00	633.00	654.00	1822.00	277.00	344.00	207.00
g377.t1	6.00	6.00	0.00	7.00	23.00	15.00	11.00	7.00	5.00	0.00	4.00	11.00	0.00	2.00	3.00	0.00	3.00	0.00	3.00	15.00	7.00	7.00	0.00	15.00	0.00	0.00	2.00
g378.t1	449.00	374.00	196.00	446.00	513.00	345.00	452.00	453.00	343.00	291.00	48.00	262.00	150.00	233.00	95.00	126.00	59.00	108.00	296.00	93.00	95.00	87.00	123.00	222.00	54.00	24.00	22.00
g379.t1	744.00	552.00	203.00	996.00	961.00	803.00	1182.00	1215.00	978.00	557.00	155.00	931.00	508.00	671.00	326.00	435.00	192.00	283.00	1122.00	393.00	457.00	315.00	337.00	690.00	135.00	181.00	84.00
g380.t1	786.00	388.00	234.00	900.00	750.00	652.00	1104.00	1074.00	570.00	490.00	96.00	652.00	576.00	695.00	303.00	420.00	192.00	264.00	1216.00	396.00	326.00	205.00	269.00	768.00	94.00	140.00	50.00
g381.t1	677.00	445.00	246.00	971.00	910.00	631.00	1103.00	1064.00	808.00	208.00	178.00	903.00	506.00	657.00	350.00	451.00	182.00	307.00	1167.00	300.00	337.00	274.00	423.00	983.00	139.00	159.00	73.00
g382.t1	1785.00	1310.00	484.00	2674.00	1805.00	1873.00	2572.00	2925.00	1874.00	1662.00	369.00	1782.00	1796.00	2117.00	954.00	1180.00	513.00	662.00	3354.00	627.00	1029.00	761.00	974.00	2221.00	279.00	399.00	177.00
g383.t1	43.00	47.00	5.00	23.00	33.00	26.00	47.00	72.00	74.00	39.00	10.00	58.00	17.00	18.00	11.00	12.00	23.00	3.00	68.00	24.00	21.00	11.00	28.00	42.00	5.00	4.00	7.00
g384.t1	1224.00	769.00	403.00	1397.00	1188.00	1119.00	1399.00	1617.00	1458.00	734.00	300.00	1406.00	1069.00	1241.00	573.00	762.00	352.00	638.00	2237.00	890.00	672.00	540.00	883.00	1890.00	212.00	397.00	193.00
g385.t1	4160.00	2683.00	1375.00	5795.00	4259.00	3708.00	5907.00	7158.00	4773.00	3245.00	977.00	5590.00	3987.00	4893.00	2388.00	2707.00	1077.00	1757.00	8007.00	3000.00	1918.00	1806.00	2084.00	5448.00	895.00	956.00	499.00
g386.t1	347.00	364.00	121.00	461.00	503.00	396.00	611.00	479.00	386.00	343.00	107.00	503.00	255.00	342.00	156.00	277.00	135.00	116.00	540.00	318.00	236.00	104.00	178.00	453.00	66.00	69.00	45.00
g387.t1	0.00	1.00	0.00	0.00	4.48	7.94	0.00	1.31	0.00	0.00	0.00	0.00	0.00	0.00	0.00	0.00	1.00	0.00	0.00	0.00	0.00	0.00	0.00	0.00	0.00	0.00	0.00
g388.t1	0.00	0.00	0.62	11.31	1.02	1.29	0.00	0.00	1.00	0.00	1.00	0.00	0.00	0.00	0.00	0.00	0.00	0.00	2.00	0.00	0.00	0.00	0.00	1.00	0.00	0.00	0.00
g389.t1	58.00	58.00	20.00	83.00	87.00	63.00	52.00	83.00	62.00	8.00	6.00	38.00	16.00	43.00	8.00	54.00	13.00	6.00	39.00	28.00	41.00	28.00	33.00	26.00	4.00	9.00	9.00
g390.t1	40.00	40.00	14.00	53.00	44.00	25.00	89.00	56.00	49.00	0.00	24.00	32.00	29.00	42.00	9.00	34.00	16.00	18.00	63.00	0.00	11.00	13.00	13.00	75.00	10.00	0.00	3.00
g391.t1	5968.00	4825.00	1969.00	7356.99	8176.00	5287.00	7487.00	6825.00	4130.03	2796.00	751.00	4125.00	3103.57	3762.99	1418.00	2291.00	1089.00	1313.00	4875.00	1998.00	1902.00	1831.00	2079.00	3837.00	574.00	656.00	430.00
g392.t1	931.00	884.00	253.00	1197.00	1226.00	1111.00	1443.00	1326.00	1116.00	462.00	113.00	767.00	547.00	733.00	284.00	464.00	240.00	258.00	1322.00	294.00	301.00	351.00	350.00	730.00	120.00	118.00	74.00
g393.t1	1211.00	730.00	466.00	1374.00	1650.00	1138.00	1472.00	1813.00	1267.00	688.00	261.00	1483.00	1198.00	1326.00	513.00	971.00	351.00	612.00	2227.00	839.00	547.00	424.00	655.00	1476.00	261.00	366.00	145.00
g394.t1	37.00	42.00	7.00	62.00	52.00	31.00	50.00	67.00	76.00	121.00	12.00	69.00	33.00	36.00	34.00	9.00	13.00	23.00	63.00	0.00	29.00	12.00	29.00	72.00	4.00	1.00	1.00
g395.t1	708.00	563.00	268.00	1045.00	847.00	690.00	938.00	1021.00	519.00	419.00	73.00	521.00	349.00	346.00	230.00	327.00	142.00	189.00	899.00	244.00	258.00	169.00	247.00	787.00	90.00	123.00	67.00
g396.t1	2342.00	1680.00	897.00	3194.00	4959.00	2626.00	3369.00	3428.00	2328.00	2229.00	854.00	3975.00	2511.00	2762.00	1015.00	1875.00	860.00	1027.00	3730.00	1931.00	1575.00	1123.00	1143.00	2229.00	450.00	492.00	254.00
g397.t1	1555.00	814.00	429.00	1571.00	1920.00	1309.00	1452.00	1552.00	1186.00	931.00	240.00	1208.00	977.00	1463.00	502.00	1060.00	420.00	551.00	2049.00	644.00	442.00	514.00	523.00	1418.00	220.00	237.00	174.00
g398.t1	301.00	272.00	114.00	334.00	390.00	308.00	378.00	319.00	182.00	150.00	35.00	141.00	82.00	114.00	31.00	62.00	36.00	30.00	184.00	73.00	101.00	70.00	65.00	111.00	11.00	15.00	7.00
g399.t1	397.00	324.00	88.00	615.00	590.00	429.00	564.00	612.00	297.00	420.00	48.00	266.00	223.00	285.00	102.00	162.00	78.00	105.00	386.00	160.00	138.00	140.00	141.00	312.00	50.00	70.00	23.00
g400.t1	467.00	420.00	122.00	757.00	663.00	549.00	760.00	821.00	513.00	431.00	64.00	443.00	325.00	459.00	176.00	278.00	121.00	161.00	790.00	185.00	158.00	170.00	198.00	411.00	66.00	53.00	32.00
g401.t1	12.00	8.00	16.00	9.00	23.00	15.00	6.00	6.00	8.00	0.00	0.00	21.00	2.00	3.00	2.00	6.00	1.00	2.00	6.00	3.00	2.00	5.00	5.00	12.00	1.00	5.00	4.00
g402.t1	4879.00	3848.00	1756.00	7476.00	7531.00	4454.00	7116.00	6685.00	3702.00	3046.00	819.00	4423.00	2941.00	2876.00	1436.00	1886.00	817.00	1055.00	3712.00	1500.00	1545.00	1463.00	1518.00	3570.00	649.00	613.00	359.00
g403.t1	5394.00	3309.00	2064.00	5687.00	7146.00	4447.00	6790.00	6673.00	4964.00	3555.00	1122.00	5743.00	4276.00	5481.00	2546.00	4180.00	1614.00	2155.00	10328.00	3269.00	2363.00	2242.00	2825.00	6273.00	1085.00	1177.00	572.00
g404.t1	1989.00	1413.00	869.00	2893.00	2960.00	2297.00	3205.00	3237.00	2995.00	1428.00	512.00	2716.00	2019.00	2122.00	1160.00	1641.00	664.00	1044.00	4913.00	1682.00	1443.00	833.00	1142.00	3201.00	495.00	566.00	304.00
g405.t1	3.00	3.00	0.00	2.00	2.00	1.00	5.00	3.00	0.00	0.00	1.00	3.00	1.00	21.00	0.00	0.00	0.00	2.00	5.00	0.00	0.00	0.00	3.00	0.00	0.00	0.00	0.00
g406.t1	2.00	15.00	3.00	28.00	10.00	2.00	7.00	10.00	3.00	31.00	0.00	0.00	0.00	0.00	2.00	3.00	1.00	0.00	10.00	0.00	6.00	0.00	0.00	0.00	0.00	0.00	0.00
g407.t1	0.00	0.00	0.00	0.00	0.00	0.00	0.00	0.00	0.00	0.00	0.00	0.00	0.00	0.00	0.00	0.00	0.00	0.00	0.00	0.00	0.00	0.00	0.00	0.00	0.00	0.00	0.00
g408.t1	2.00	0.00	3.00	0.00	4.26	1.00	2.26	2.91	5.46	0.00	0.00	0.00	0.00	0.00	0.00	0.00	0.00	0.00	8.00	0.00	0.00	0.00	0.00	11.19	0.00	0.00	0.00
g409.t1	752.00	534.00	247.00	948.00	944.00	812.00	1021.00	1083.00	910.00	503.00	169.00	883.00	515.00	758.00	355.00	504.00	267.00	317.00	1099.00	617.00	454.00	352.00	432.00	836.00	121.00	176.00	119.00
g410.t1	26.00	29.00	0.00	39.00	38.74	17.00	27.74	40.09	59.54	0.00	14.00	24.00	38.00	24.00	28.00	15.00	12.00	6.00	59.00	4.00	8.00	13.00	12.00	61.81	10.00	4.00	1.00
g411.t1	0.00	2.00	0.00	0.00	5.00	0.00	25.00	8.00	2.00	0.00	0.00	17.00	4.00	0.00	0.00	3.00	0.00	0.00	5.00	0.00	8.00	0.00	4.00	9.00	0.00	0.00	0.00
g412.t1	21.00	20.00	9.00	48.00	22.00	32.00	27.00	20.00	16.00	0.00	5.00	13.00	8.00	8.00	10.00	9.00	7.00	6.00	23.00	10.00	7.00	7.00	21.00	14.00	2.00	0.00	0.00
g413.t1	18621.00	10427.00	5879.00	20367.00	21726.00	15827.00	24576.00	26652.00	19755.00	15180.00	5427.00	22897.00	19355.00	22816.00	9387.00	14186.00	5458.00	8105.00	36341.00	13027.00	8574.00	7552.00	8438.00	19051.00	3503.00	3776.00	1637.00
g414.t1	47.00	25.00	12.00	13.00	41.00	42.00	51.00	82.00	34.00	0.00	9.00	10.00	17.00	31.00	4.00	26.00	3.00	16.00	26.00	16.00	0.00	5.00	18.00	44.00	7.00	0.00	2.00
g415.t1	3.00	0.00	2.00	0.00	3.00	1.00	0.00	1.00	3.00	0.00	0.00	0.00	0.00	3.00	0.00	0.00	0.00	0.00	2.00	0.00	0.00	0.00	3.00	0.00	0.00	0.00	0.00
g416.t1	5.00	0.00	0.00	0.00	0.00	2.00	0.00	0.00	2.00	0.00	0.00	0.00	0.00	0.00	0.00	2.00	0.00	0.00	1.00	0.00	0.00	0.00	0.00	0.00	0.00	0.00	0.00
g417.t1	1041.00	741.00	469.00	1712.00	1570.00	1059.00	1729.00	1718.00	1656.00	1558.00	423.00	1899.00	1335.00	1423.00	731.00	1151.00	485.00	637.00	2751.00	1134.00	963.00	673.00	831.00	2122.00	308.00	378.00	179.00
g418.t1	535.00	402.00	101.00	512.00	551.00	427.00	581.00	458.00	298.00	174.00	62.00	207.00	220.00	247.00	96.00	112.00	66.00	86.00	240.00	60.00	124.00	71.00	101.00	231.00	37.00	58.00	29.00
g419.t1	1592.00	1211.00	527.00	2311.00	2530.00	1861.00	2432.00	2553.00	1845.00	1303.00	409.00	1688.00	1342.00	1578.00	661.00	962.00	413.00	609.00	2684.00	1128.00	820.00	584.00	765.00	1706.00	274.00	327.00	165.00
g420.t1	593.00	440.00	186.00	603.00	647.00	533.00	611.00	585.00	306.00	110.00	52.00	235.00	200.00	292.00	90.00	157.00	91.00	83.00	387.00	54.00	146.00	84.00	173.00	281.00	38.00	28.00	12.00
g421.t1	0.00	1.00	0.00	2.00	4.00	2.00	0.00	1.00	2.00	0.00	1.00	1.00	0.00	0.00	0.00	0.00	0.00	0.00	0.00	0.00	0.00	0.00	0.00	0.00	0.00	0.00	0.00
g422.t1	10087.00	8078.00	3321.00	17809.00	20630.00	12775.00	17674.00	14032.00	9966.00	8111.00	2199.00	10478.00	6604.00	6322.00	2853.00	4967.00	2270.00	2616.00	10024.00	3999.00	2913.00	2846.00	2965.00	6598.00	1200.00	1534.00	719.00
g423.t1	20.00	10.00	14.00	42.99	23.99	6.00	4.99	8.78	11.00	0.00	0.00	8.00	5.00	0.00	0.00	5.00	2.00	0.00	6.00	3.00	1.00	0.00	0.00	18.00	1.00	0.00	0.00
g424.t1	1.00	2.00	0.00	0.00	3.00	4.00	8.00	0.00	3.00	0.00	0.00	0.00	5.00	3.00	1.00	0.00	0.00	0.00	0.00	0.00	0.00	0.00	0.00	17.00	1.00	3.00	0.00
g425.t1	4563.00	4541.00	1682.00	5339.00	5908.00	4424.00	5130.00	5409.00	3030.00	2866.00	630.00	2774.00	2307.00	3108.00	1122.00	1763.00	669.00	1131.00	3640.00	1481.00	1509.00	1500.00	1717.00	2756.00	484.00	628.00	353.00
g426.t1	638.10	463.41	174.24	823.16	869.25	610.18	853.57	973.93	479.90	538.00	118.63	641.69	537.01	609.93	286.74	301.22	105.42	194.99	1003.10	361.62	219.16	245.40	217.70	691.68	90.47	106.60	49.67
g427.t1	29.90	44.59	7.76	82.84	40.75	50.82	63.43	69.07	101.10	0.00	18.37	119.31	83.99	100.07	67.26	57.78	27.58	18.01	207.90	38.38	79.84	48.60	39.30	139.32	14.53	26.40	13.33
g428.t1	3653.00	2762.00	1188.00	4279.00	4121.00	3434.00	4286.00	4342.00	3746.00	2167.00	564.00	2967.00	2161.00	2701.00	1263.00	1806.00	911.00	1043.00	4571.00	1765.00	1493.00	1288.00	1594.00	3444.00	501.00	679.00	251.00
g429.t1	938.00	1007.00	374.00	1288.00	1608.00	872.00	1304.00	1339.00	890.00	523.00	161.00	881.00	488.00	668.00	283.00	483.00	205.00	310.00	1131.00	505.00	509.00	243.00	458.00	660.00	130.00	167.00	57.00
g430.t1	129.39	78.00	66.00	315.00	195.00	122.00	279.05	331.00	331.00	0.00	95.30	583.00	232.00	133.87	140.00	175.00	48.00	55.00	319.92	212.00	164.00	100.00	118.00	386.00	49.91	61.30	31.77
g430.t2	6.61	0.00	0.00	0.00	0.00	0.00	0.95	0.00	0.00	48.00	1.70	0.00	0.00	31.13	0.00	0.00	0.00	0.00	42.08	0.00	0.00	0.00	0.00	0.00	8.09	15.70	8.23
g431.t1	452.00	353.00	195.00	1156.00	1043.00	432.00	1311.00	1115.00	966.00	461.00	281.00	1322.00	600.00	380.00	308.00	469.00	177.00	227.00	650.00	358.00	423.00	478.00	372.00	975.00	143.00	117.00	105.00
g432.t1	36.00	22.00	1.00	15.00	41.00	38.00	51.00	37.00	38.00	7.00	3.00	24.00	10.00	34.00	2.00	8.00	5.00	9.00	23.00	1.00	14.00	11.00	13.00	27.00	4.00	0.00	0.00
g433.t1	3832.00	2753.00	1407.00	6234.00	5927.00	4026.00	6923.00	6819.00	6528.00	4203.00	1417.00	7080.00	3711.00	4475.00	2309.00	3271.00	1513.00	1923.00	7892.00	2880.00	2596.00	2355.00	2809.00	5539.00	962.00	1097.00	633.00
g434.t1	9.15	4.90	8.28	18.31	3.64	3.74	8.18	2.95	10.19	17.02	1.61	0.00	4.99	0.00	5.72	7.16	0.00	0.00	5.45	13.00	0.00	3.61	9.49	6.48	0.92	0.00	0.16
g435.t1	301.70	385.20	152.44	535.38	489.71	438.52	563.63	594.10	380.62	142.96	61.78	175.32	222.03	381.00	115.56	192.69	84.00	94.00	484.87	61.91	156.77	125.15	162.02	328.04	36.88	86.00	23.68
g436.t1	720.00	636.00	274.00	933.00	918.00	747.00	1186.00	1141.00	658.00	297.00	90.00	664.00	529.00	585.00	296.00	485.00	231.00	238.00	1093.00	552.00	365.00	220.00	336.00	785.00	106.00	143.00	75.00
g437.t1	935.00	767.00	340.00	1461.00	1460.00	875.00	1324.00	1466.00	1043.00	823.00	289.00	1475.00	911.00	878.00	398.00	717.00	266.00	336.00	1797.00	935.00	430.00	433.00	337.00	1338.00	240.00	229.00	101.00
g438.t1	7.00	13.00	2.00	20.00	20.00	9.00	15.00	24.00	6.00	50.00	2.00	19.00	6.00	7.00	9.00	2.00	1.00	8.00	15.00	5.00	0.00	4.00	13.00	6.00	2.00	2.00	0.00
g439.t1	796.00	603.00	357.00	1174.00	1121.00	787.00	1218.00	1018.00	752.00	632.00	146.00	876.00	630.00	616.00	299.00	419.00	180.00	262.00	1025.00	438.00	289.00	281.00	358.00	684.00	114.00	86.00	87.00
g440.t1	621.00	673.00	253.00	917.00	1005.00	778.00	1003.00	1069.00	654.00	396.00	122.00	628.00	545.00	630.00	273.00	357.00	146.00	206.00	878.00	411.00	205.00	253.00	306.00	591.00	86.00	208.00	53.00
g441.t1	176.78	126.45	122.00	385.13	394.95	187.07	356.98	273.90	135.32	0.00	59.00	384.94	89.79	137.60	51.78	154.00	35.76	44.00	149.95	111.00	0.00	39.82	58.87	261.00	61.00	39.83	11.73
g441.t2	55.22	90.55	0.00	74.87	164.05	56.93	39.02	96.10	125.68	133.00	28.00	103.06	93.21	64.40	18.22	0.00	30.24	0.00	41.05	0.00	151.00	39.18	11.13	65.00	0.00	9.17	3.27
g442.t1	121.00	90.00	69.00	266.00	235.00	90.00	198.00	178.00	157.00	145.00	58.00	305.00	103.00	61.00	58.00	94.00	34.00	23.00	94.00	168.00	53.00	71.00	44.00	150.00	50.00	8.00	33.00
g443.t1	0.00	0.00	0.00	0.00	0.00	1.00	7.00	1.00	0.00	0.00	0.00	0.00	2.00	0.00	0.00	0.00	0.00	0.00	0.00	0.00	0.00	0.00	0.00	0.00	0.00	0.00	0.00
g444.t1	1737.00	1459.00	624.00	2314.00	2107.00	1495.00	2235.00	2342.00	1331.00	1047.00	269.00	1572.00	1237.00	1326.00	544.00	715.00	250.00	455.00	1739.00	476.00	503.00	350.00	516.00	1198.00	234.00	201.00	95.00
g445.t1	581.00	533.00	283.00	684.00	837.00	491.00	607.00	624.00	504.00	301.00	123.00	412.00	360.00	307.00	157.00	352.00	135.00	175.00	589.00	117.00	255.00	162.00	216.00	449.00	60.00	150.00	55.00
g446.t1	6516.00	5600.00	2144.00	6849.00	7565.00	4876.00	6331.00	5761.00	2931.00	1788.00	452.00	2563.00	1862.00	2483.00	926.00	1332.00	777.00	861.00	3349.00	1199.00	1132.00	1094.00	1403.00	2312.00	350.00	400.00	246.00
g447.t1	320.00	248.00	85.00	347.00	396.00	332.00	367.00	382.00	224.00	119.00	32.00	153.00	179.00	171.00	52.00	111.00	31.00	52.00	215.00	90.00	54.00	67.00	75.00	174.00	43.00	36.00	14.00
g448.t1	793.00	741.00	277.00	1056.00	949.00	856.00	1136.00	1252.00	1230.00	863.00	243.00	1037.00	764.00	963.00	442.00	651.00	264.00	345.00	1522.00	449.00	760.00	425.00	748.00	1097.00	157.00	217.00	107.00
g449.t1	33.00	27.00	0.00	35.00	26.00	25.00	46.00	19.00	22.00	0.00	0.00	4.00	14.00	17.00	7.00	20.00	4.00	3.00	20.00	0.00	8.00	4.00	17.00	2.00	3.00	5.00	0.00
g450.t1	2483.00	1772.00	935.00	2498.00	3035.00	1882.00	3140.00	3053.00	1891.00	1671.00	511.00	2848.00	1656.00	2026.00	1061.00	1545.00	555.00	686.00	3585.00	1442.00	862.00	882.00	874.00	2528.00	463.00	468.00	155.00
g451.t1	57.00	53.00	31.00	95.00	79.00	40.00	40.00	35.00	30.00	0.00	14.00	15.00	18.00	24.00	8.00	34.00	5.00	7.00	38.00	9.00	22.00	11.00	13.00	21.00	4.00	0.00	0.00
g452.t1	1161.00	790.00	353.00	1559.00	1372.00	1123.00	1557.00	1464.00	890.00	687.00	149.00	909.00	636.00	708.00	271.00	386.00	175.00	259.00	864.00	216.00	400.00	335.00	313.00	595.00	104.00	158.00	121.00
g453.t1	25.00	23.00	5.00	42.00	24.00	27.00	18.00	29.00	10.00	0.00	1.00	16.00	5.00	7.00	0.00	4.00	5.00	4.00	2.00	0.00	0.00	2.00	9.00	3.00	4.00	1.00	1.00
g454.t1	663.00	807.00	283.00	750.00	737.00	493.00	569.00	460.00	437.00	309.00	92.00	614.00	294.00	378.00	207.00	222.00	129.00	142.00	539.00	146.00	123.00	267.00	233.00	498.00	80.00	143.00	33.00
g455.t1	2610.00	2783.00	785.00	2771.00	2608.00	1982.00	2622.00	1984.00	1775.00	1354.00	368.00	2837.00	1494.00	1528.00	762.00	913.00	541.00	651.00	2398.00	952.00	537.00	1132.00	1080.00	2287.00	431.00	375.00	203.00
g456.t1	3354.00	3338.00	1080.00	4451.00	4421.00	2963.00	3882.00	2913.00	2398.00	2106.00	434.00	3215.00	2060.00	2214.00	1000.00	1091.00	580.00	730.00	3122.00	1198.00	567.00	1075.00	926.00	2372.00	441.00	373.00	181.00
g457.t1	3092.00	3155.00	1160.00	4066.00	4097.00	2567.00	3708.00	3467.00	1773.00	1391.00	292.00	1926.00	1402.00	1615.00	658.00	981.00	436.00	617.00	1779.00	726.00	752.00	693.00	779.00	1903.00	334.00	373.00	206.00
g458.t1	30.00	12.00	0.00	30.00	27.00	10.00	31.00	15.00	12.00	0.00	2.00	16.00	14.00	1.00	1.00	1.00	2.00	3.00	13.00	0.00	1.00	12.00	2.00	8.00	0.00	0.00	0.00
g459.t1	721.00	335.00	174.00	632.00	615.00	442.00	542.00	569.00	334.00	231.00	131.00	574.00	126.00	69.00	84.00	195.00	106.00	78.00	188.00	169.00	133.00	90.00	109.00	184.00	106.00	63.00	57.00
g460.t1	668.00	551.00	175.00	902.00	887.00	608.00	802.00	919.00	665.00	437.00	100.00	569.00	527.00	518.00	240.00	340.00	118.00	204.00	967.00	146.00	363.00	138.00	262.00	521.00	92.00	100.00	51.00
g461.t1	143.00	128.00	47.00	134.00	572.00	246.00	11.00	208.00	37.00	67.00	10.00	143.00	59.00	127.00	39.00	67.00	23.00	44.00	39.00	63.00	98.00	47.00	59.00	38.00	19.00	9.00	9.00
g462.t1	475.00	211.00	24.00	170.00	619.00	327.00	52.00	398.00	102.00	120.00	12.00	136.00	84.00	110.00	20.00	38.00	6.00	64.00	72.00	24.00	77.00	51.00	51.00	81.00	30.00	11.00	7.00
g463.t1	299.00	144.00	83.00	262.00	329.00	167.00	353.00	275.00	189.00	115.00	24.00	166.00	125.00	127.00	59.00	109.00	53.00	47.00	157.00	87.00	66.00	78.00	56.00	200.00	32.00	42.00	9.00
g464.t1	477.00	231.00	141.00	402.00	458.00	357.00	582.00	511.00	430.00	609.00	80.00	490.00	421.00	449.00	167.00	330.00	107.00	133.00	745.00	265.00	196.00	137.00	200.00	460.00	78.00	82.00	70.00
g465.t1	118.00	83.00	23.00	51.00	113.00	72.00	54.00	52.00	30.00	0.00	15.00	36.00	18.00	70.00	8.00	19.00	24.00	12.00	60.00	0.00	17.00	18.00	17.00	45.00	7.00	21.00	5.00
g466.t1	260.00	222.00	28.00	3443.00	1568.00	911.00	752.00	1543.00	818.00	443.00	189.00	100.00	27.00	32.00	280.00	129.00	252.00	295.00	1924.00	205.00	143.00	30.00	299.00	368.00	56.00	229.00	35.00
g467.t1	69.00	68.00	51.00	114.00	105.00	61.00	87.00	96.00	56.00	31.00	18.00	82.00	68.00	68.00	23.00	44.00	24.00	25.00	85.00	14.00	36.00	28.00	17.00	77.00	4.00	26.00	13.00
g468.t1	257.00	244.00	49.00	300.00	309.00	235.00	351.00	389.00	254.00	56.00	70.00	235.00	168.00	204.00	108.00	134.00	51.00	70.00	412.00	62.00	99.00	64.00	123.00	275.00	36.00	30.00	21.00
g469.t1	60.00	95.00	41.00	102.00	65.00	55.00	74.00	66.00	23.00	85.00	11.00	40.00	24.00	32.00	9.00	30.00	13.00	19.00	64.00	53.00	33.00	23.00	5.00	58.00	7.00	6.00	11.00
g470.t1	1033.00	615.00	143.00	1262.00	1080.00	898.00	1129.00	1115.00	708.00	342.00	133.00	677.00	482.00	661.00	217.00	349.00	159.00	204.00	779.00	209.00	279.00	146.00	223.00	571.00	81.00	93.00	53.00
g471.t1	3020.00	2326.00	807.00	3082.00	3658.00	2406.00	3438.00	2496.00	1497.00	1275.00	241.00	1483.00	998.00	1162.00	446.00	681.00	359.00	405.00	1399.00	500.00	617.00	550.00	616.00	1136.00	212.00	165.00	105.00
g472.t1	0.00	1.00	0.00	0.00	1.00	1.00	2.00	2.00	0.00	0.00	0.00	0.00	4.00	0.00	0.00	1.00	0.00	0.00	2.00	0.00	0.00	0.00	0.00	4.00	0.00	0.00	0.00
g473.t1	735.00	702.00	254.00	1312.00	1278.00	631.00	998.00	890.00	619.00	635.00	180.00	927.00	510.00	614.00	331.00	485.00	247.00	310.00	1131.00	328.00	255.00	289.00	218.00	677.00	134.00	147.00	46.00
g474.t1	234.00	202.00	31.00	384.00	322.00	245.00	377.00	303.00	201.00	43.00	62.00	213.00	190.00	144.00	70.00	88.00	56.00	103.00	269.00	160.00	128.00	49.00	93.00	240.00	24.00	57.00	17.00
g475.t1	1691.00	993.00	557.00	2512.00	1955.00	1453.00	2417.00	2760.00	2357.00	1896.00	588.00	3321.00	1788.00	1835.00	1003.00	1135.00	408.00	529.00	3179.00	1411.00	966.00	746.00	628.00	2783.00	490.00	286.00	204.00
g476.t1	1146.00	954.00	329.00	1713.00	1685.00	1310.00	2044.00	2225.00	1582.00	742.00	327.00	1562.00	1005.00	1016.00	459.00	778.00	246.00	327.00	1514.00	913.00	725.00	452.00	487.00	1185.00	206.00	211.00	137.00
g477.t1	0.00	2.34	0.00	0.00	0.00	5.27	0.00	1.57	0.00	0.00	0.00	0.00	0.00	0.00	1.00	0.00	0.00	0.00	0.00	0.00	0.00	0.00	0.00	1.98	0.00	0.00	0.00
g478.t1	1002.00	848.00	311.00	1373.00	1406.00	1045.00	1460.00	1533.00	1205.00	541.00	198.00	1285.00	804.00	1048.00	524.00	770.00	338.00	448.00	1828.00	779.00	776.00	566.00	772.00	1531.00	134.00	182.00	140.00
g479.t1	750.00	802.00	320.00	973.00	1081.00	818.00	1000.00	906.00	575.00	481.00	87.00	481.00	329.00	373.00	121.00	267.00	118.00	143.00	608.00	285.00	275.00	173.00	242.00	480.00	73.00	69.00	60.00
g480.t1	31.00	16.00	18.00	72.00	127.00	49.00	108.00	134.00	124.00	159.00	30.00	234.00	98.00	17.00	30.00	35.00	14.00	16.00	58.00	96.00	8.00	27.00	45.00	98.00	30.00	6.00	12.00
g481.t1	0.00	0.00	0.00	0.00	2.00	0.00	0.00	0.00	0.00	0.00	0.00	0.00	0.00	0.00	0.00	0.00	0.00	0.00	2.00	0.00	0.00	0.00	0.00	0.00	0.00	0.00	3.00
g482.t1	637.00	606.00	339.00	1150.00	1228.00	895.00	1246.00	1356.00	1305.00	626.00	246.00	1152.00	715.00	770.00	389.00	485.00	239.00	301.00	1456.00	569.00	392.00	363.00	460.00	835.00	147.00	197.00	99.00
g483.t1	1695.00	1370.00	563.00	2233.00	2286.00	1931.00	2737.00	2502.00	1767.00	1182.00	303.00	1403.00	1065.00	1174.00	551.00	787.00	401.00	510.00	1778.00	694.00	684.00	502.00	750.00	1546.00	245.00	260.00	184.00
g484.t1	1387.00	975.00	503.00	1875.00	1613.00	1134.00	1658.00	1632.00	1022.00	831.00	197.00	1017.00	792.00	723.00	401.00	628.00	269.00	312.00	1277.00	660.00	336.00	427.00	330.00	1005.00	153.00	196.00	91.00
g485.t1	8350.00	6330.00	3071.00	9490.00	9686.00	5834.00	9494.00	8561.00	5112.00	4249.00	1229.00	6423.00	4453.00	4038.00	1901.00	2949.00	1193.00	1733.00	6128.00	2504.00	2256.00	2312.00	2449.00	5617.00	1193.00	1003.00	652.00
g486.t1	4324.00	3289.00	1328.00	4416.00	4847.00	3484.00	4594.00	4212.00	2470.00	2001.00	386.00	2393.00	1633.00	2093.00	860.00	1249.00	563.00	731.00	3346.00	1058.00	901.00	894.00	1170.00	2116.00	390.00	457.00	213.00
g487.t1	18.00	12.00	0.00	6.00	26.00	7.00	37.00	26.00	24.00	0.00	2.00	26.00	4.00	10.00	5.00	0.00	2.00	1.00	6.00	0.00	13.00	4.00	1.00	21.00	1.00	0.00	0.00
g488.t1	16.00	32.00	21.00	84.00	55.00	26.00	41.00	57.00	20.00	0.00	5.00	51.00	9.00	40.00	10.00	20.00	16.00	18.00	40.00	21.00	24.00	31.00	6.00	28.00	14.00	7.00	3.00
g489.t1	3.00	4.00	6.00	6.00	10.00	1.00	8.00	8.00	3.00	0.00	1.00	8.00	4.00	0.00	0.00	8.00	0.00	0.00	3.00	0.00	0.00	3.00	0.00	13.00	0.00	0.00	0.00
g490.t1	15.00	11.00	6.00	26.00	25.00	28.00	24.00	14.00	6.00	0.00	3.00	35.00	10.00	14.00	6.00	8.00	5.00	5.00	20.00	0.00	0.00	10.00	12.00	19.00	2.00	0.00	5.00
g491.t1	1.00	0.00	0.00	0.00	2.00	4.00	0.00	4.00	0.00	0.00	0.00	9.00	0.00	3.00	0.00	0.00	0.00	0.00	1.00	0.00	0.00	0.00	0.00	0.00	0.00	6.00	0.00
g492.t1	4.00	0.00	0.00	0.00	2.00	0.00	0.00	2.00	2.00	0.00	3.00	0.00	0.00	1.00	2.00	0.00	0.00	1.00	6.00	0.00	0.00	0.00	7.00	10.00	0.00	0.00	0.00
g493.t1	1976.00	1676.00	709.00	2845.00	2533.00	2070.00	2506.00	2816.00	1925.00	1064.00	359.00	1477.00	1440.00	2031.00	691.00	1131.00	600.00	690.00	3341.00	1048.00	832.00	645.00	939.00	2079.00	238.00	327.00	213.00
g494.t1	981.00	629.00	288.00	678.00	726.00	438.00	628.00	468.00	379.00	459.00	83.00	522.00	197.00	245.00	109.00	165.00	67.00	79.00	345.00	221.00	145.00	146.00	120.00	319.00	60.00	24.00	15.00
g495.t1	330.00	247.00	133.00	302.00	348.00	327.00	419.00	392.00	356.00	193.00	31.00	328.00	318.00	276.00	114.00	171.00	72.00	98.00	416.00	188.00	186.00	155.00	127.00	356.00	51.00	78.00	32.00
g496.t1	5.00	3.00	0.00	0.00	1.00	0.00	2.00	1.00	1.00	0.00	0.00	0.00	0.00	5.00	0.00	0.00	0.00	0.00	2.00	0.00	0.00	0.00	0.00	8.00	0.00	0.00	0.00
g497.t1	1647.00	2187.00	660.00	1574.00	1490.00	1091.00	1095.00	726.00	650.00	413.00	139.00	891.00	611.00	600.00	317.00	288.00	213.00	147.00	792.00	205.00	297.00	409.00	344.00	714.00	114.00	77.00	59.00
g498.t1	73.00	112.00	25.00	44.00	60.00	58.00	75.00	71.00	43.00	55.00	14.00	115.00	45.00	53.00	17.00	33.00	14.00	15.00	72.00	8.00	25.00	18.00	39.00	54.00	12.00	6.00	14.00
g499.t1	160.00	222.00	78.00	366.00	216.00	144.00	202.00	170.00	143.00	221.00	26.00	191.00	124.00	97.00	56.00	63.00	49.00	44.00	189.00	14.00	41.00	56.00	54.00	181.00	37.00	13.00	8.00
g500.t1	412.00	367.00	181.00	597.00	450.00	250.00	634.00	474.00	379.00	4.00	55.00	296.00	111.00	90.00	78.00	125.00	85.00	53.00	197.00	166.00	75.00	78.00	52.00	132.00	46.00	57.00	33.00
g501.t1	55.09	25.45	0.00	62.31	44.00	49.93	53.05	43.14	18.70	0.00	0.00	38.02	37.36	19.66	5.54	10.00	0.00	7.08	45.95	0.00	29.00	0.00	3.26	33.10	0.00	3.91	0.00
g501.t2	36.91	31.55	7.00	4.69	0.00	6.07	43.95	37.86	38.30	44.00	7.00	43.98	34.64	11.34	9.46	0.00	13.00	9.92	45.05	18.00	0.00	32.00	24.74	24.90	16.00	8.09	6.00
g502.t1	56658.00	37316.00	17494.00	62461.00	58789.40	47888.00	65292.00	79253.00	52224.00	36583.00	10217.00	50835.00	42487.00	55349.00	21882.00	31688.00	13706.00	18268.00	82061.00	27391.00	22310.00	19632.00	22387.00	50675.00	8536.00	9785.00	4666.00
g503.t1	412.00	246.00	133.00	630.00	768.00	389.00	536.00	443.00	199.00	170.00	42.00	227.00	139.00	148.00	54.00	72.00	44.00	75.00	183.00	58.00	90.00	51.00	81.00	109.00	54.00	31.00	25.00
g504.t1	61.00	89.00	60.00	116.00	201.00	66.00	165.00	134.00	105.00	58.00	32.00	124.00	52.00	45.00	35.00	32.00	27.00	16.00	60.00	69.00	48.00	53.00	36.00	104.00	20.00	4.00	11.00
g505.t1	6.00	13.00	8.00	14.00	26.00	7.00	10.00	19.00	7.00	0.00	3.00	21.00	4.00	5.00	5.00	4.00	6.00	7.00	4.00	1.00	10.00	0.00	6.00	5.00	5.00	0.00	0.00
g506.t1	85.00	130.00	15.00	172.00	176.00	86.00	214.00	179.00	142.00	0.00	23.00	97.00	69.00	40.00	24.00	40.00	17.00	21.00	122.00	49.00	32.00	29.00	20.00	76.00	17.00	19.00	4.00
g507.t1	696.00	781.00	344.00	1096.00	1014.00	408.00	989.00	731.00	375.00	328.00	169.00	624.00	290.00	266.00	174.00	297.00	84.00	130.00	525.00	452.00	138.00	174.00	108.00	339.00	112.00	46.00	58.00
g508.t1	3.00	3.00	5.00	0.00	2.00	4.00	0.00	1.00	0.00	0.00	0.00	0.00	0.00	0.00	0.00	3.00	0.00	0.00	0.00	0.00	0.00	0.00	0.00	0.00	0.00	0.00	0.00
g509.t1	9.00	2.00	0.00	15.00	3.00	10.00	11.00	6.00	5.00	0.00	0.00	9.00	0.00	4.00	1.00	0.00	0.00	0.00	5.00	0.00	8.00	12.00	1.00	4.00	1.00	2.00	0.00
g510.t1	3430.00	2466.00	1190.00	5066.00	5143.00	3576.00	5471.00	5217.00	4902.00	3396.00	867.00	5210.00	3474.00	3896.00	1928.00	3204.00	1285.00	1603.00	7136.00	2441.00	2346.00	1807.00	1992.00	4755.00	701.00	905.00	341.00
g511.t1	1754.00	1395.00	647.00	2373.00	2758.00	1698.00	2744.00	2248.00	2322.00	1586.00	556.00	2821.00	1518.00	1451.00	864.00	1201.00	557.00	599.00	2548.00	1078.00	948.00	1049.00	913.00	2337.00	391.00	462.00	198.00
g512.t1	26.00	23.00	10.00	11.00	37.00	13.00	10.00	11.00	0.00	0.00	0.00	8.00	6.00	0.00	0.00	6.00	0.00	0.00	6.00	0.00	0.00	4.00	0.00	5.00	5.00	0.00	0.00
g513.t1	780.00	478.00	280.00	1832.00	1348.00	767.00	1581.00	1318.00	1091.00	1049.00	225.00	1248.00	627.00	462.00	379.00	353.00	199.00	234.00	787.00	477.00	321.00	280.00	348.00	831.00	172.00	193.00	81.00
g514.t1	42.00	151.00	36.00	546.00	1020.00	218.00	209.00	292.00	134.00	20.00	57.00	80.00	127.00	54.00	63.00	112.00	34.00	42.00	159.00	102.00	51.00	4.00	43.00	116.00	20.00	47.00	34.00
g515.t1	2.00	0.00	3.00	15.00	7.00	5.00	3.00	12.00	2.00	0.00	3.00	2.00	0.00	3.00	1.00	0.00	0.00	0.00	3.00	0.00	0.00	0.00	3.00	0.00	1.00	3.00	0.00
g516.t1	14.00	17.00	0.00	14.00	85.00	27.00	6.00	10.00	16.00	0.00	2.00	1.00	0.00	20.00	4.00	26.00	8.00	9.00	10.00	0.00	1.00	0.00	0.00	15.00	2.00	3.00	0.00
g517.t1	690.00	534.00	230.00	1191.00	980.00	829.00	1319.00	1525.00	1258.00	529.00	255.00	1528.00	947.00	1223.00	632.00	801.00	329.00	501.00	2323.00	706.00	681.00	527.00	610.00	1617.00	249.00	225.00	154.00
g518.t1	828.00	393.00	198.00	1304.00	1400.00	851.00	1617.00	1538.00	1668.00	980.00	511.00	2899.00	1291.00	1170.00	858.00	929.00	247.00	418.00	2352.00	1493.00	850.00	804.00	668.00	2169.00	430.00	290.00	246.00
g519.t1	7.00	10.00	3.00	3.00	3.00	5.00	24.00	17.00	1.00	0.00	5.00	16.00	15.00	1.00	2.00	7.00	0.00	0.00	6.00	43.00	2.00	1.00	0.00	0.00	0.00	0.00	0.00
g520.t1	145.00	187.00	46.00	248.00	200.00	193.00	190.00	178.00	88.00	101.00	59.00	252.00	164.00	162.00	54.00	84.00	50.00	84.00	247.00	169.00	74.00	77.00	92.00	214.00	50.00	31.00	29.00
g521.t1	0.00	0.00	0.00	57.22	167.24	51.95	39.10	334.39	163.21	0.00	0.00	29.96	0.00	153.60	0.00	88.50	0.00	0.00	307.32	571.03	65.86	121.09	0.00	275.26	0.00	0.00	0.00
g521.t2	1288.00	814.00	429.00	2315.78	1810.76	1305.05	2339.90	2397.61	2532.79	1751.00	709.00	2999.04	1873.00	1950.40	1280.00	1440.50	469.00	683.00	3887.68	1052.97	979.14	816.91	822.00	2671.74	564.00	410.00	229.00
g522.t1	3703.00	2550.00	1766.00	5656.00	4108.00	1015.00	6545.00	4791.00	2031.00	1522.00	567.00	2126.00	1293.00	903.00	616.00	1029.00	246.00	504.00	1179.00	1429.00	576.00	541.00	362.00	1571.00	419.00	270.00	220.00
g523.t1	623.00	483.00	273.00	1079.00	716.00	576.00	1047.00	1216.00	1094.00	577.00	220.00	1032.00	687.00	950.00	470.00	601.00	207.00	275.00	1866.00	745.00	474.00	330.00	448.00	1192.00	184.00	223.00	164.00
g524.t1	38.00	27.00	28.00	121.00	273.00	53.00	29.00	12.00	33.00	40.00	5.00	67.00	11.00	29.00	8.00	31.00	6.00	5.00	25.00	32.00	16.00	3.00	0.00	24.00	6.00	3.00	2.00
g525.t1	49.86	35.28	22.41	48.44	70.34	28.74	42.58	28.19	39.15	41.36	26.56	65.12	36.56	52.85	17.38	53.43	9.53	25.95	54.02	9.86	20.21	7.86	19.52	45.61	14.77	3.07	3.00
g526.t1	1196.78	501.61	555.77	1054.24	925.75	264.92	740.42	841.81	492.57	450.30	90.21	407.79	244.60	299.45	107.80	194.59	54.48	122.53	490.54	313.16	188.78	189.71	136.37	396.23	89.80	58.27	63.63
g527.t1	375.00	276.00	116.00	526.00	461.00	336.00	451.00	479.00	243.00	466.00	43.00	387.00	272.00	252.00	120.00	233.00	88.00	121.00	438.00	224.00	142.00	95.00	167.00	389.00	80.00	40.00	35.00
g528.t1	2057.00	1677.00	663.00	2383.00	2469.00	1732.00	2188.00	2094.00	1250.00	1088.00	249.00	1324.00	921.00	1360.00	449.00	720.00	402.00	487.00	1796.00	784.00	529.00	529.00	577.00	1335.00	233.00	183.00	120.00
g529.t1	965.00	699.00	506.00	1542.00	1362.00	1030.00	1228.00	1295.00	1055.00	291.00	188.00	929.00	641.00	716.00	350.00	575.00	272.00	339.00	1149.00	402.00	507.00	353.00	650.00	931.00	134.00	201.00	107.00
g530.t1	537.00	445.00	142.00	758.00	681.00	495.00	645.00	613.00	396.00	254.00	59.00	297.00	196.00	280.00	163.00	203.00	122.00	157.00	521.00	136.00	181.00	128.00	183.00	325.00	42.00	63.00	36.00
g531.t1	54.14	37.72	17.59	33.56	91.66	44.26	48.42	67.81	51.85	22.64	9.44	70.88	24.44	30.15	17.62	15.57	8.47	3.05	40.98	27.14	5.79	3.14	25.48	64.39	1.23	2.93	0.00
g532.t1	67.00	32.00	11.00	93.00	83.00	66.00	36.00	84.00	65.00	28.00	3.00	30.00	25.00	35.00	16.00	8.00	9.00	2.00	96.00	38.00	6.00	15.00	32.00	49.00	5.00	14.00	3.00
g533.t1	14.00	6.00	0.00	3.00	20.00	10.00	4.00	17.00	7.00	0.00	1.00	2.00	0.00	13.00	1.00	9.00	2.00	3.00	12.00	0.00	3.00	0.00	6.00	11.00	0.00	0.00	0.00
g534.t1	205.63	119.89	113.66	273.96	229.44	82.72	205.52	255.00	230.93	31.00	65.54	166.06	104.80	118.46	79.36	94.14	36.59	78.15	307.27	246.50	117.77	69.71	80.44	175.96	63.65	33.65	30.64
g535.t1	1912.00	1306.00	528.00	2617.00	2600.00	1413.00	2309.00	2379.00	1585.00	1219.00	374.00	1895.00	1087.00	1301.00	560.00	843.00	325.00	434.00	1824.00	983.00	689.00	566.00	707.00	1641.00	315.00	359.00	177.00
g536.t1	2290.00	2221.00	1002.00	3352.00	2798.00	1617.00	3474.00	3145.00	1191.00	765.00	252.00	1112.00	636.00	547.00	316.00	515.00	282.00	312.00	875.00	626.00	427.00	378.00	260.00	706.00	242.00	193.00	109.00
g537.t1	499.00	424.00	166.00	569.00	601.00	429.00	557.00	593.00	390.00	408.00	86.00	343.00	310.00	341.00	113.00	228.00	71.00	145.00	364.00	58.00	179.00	84.00	189.00	373.00	49.00	83.00	52.00
g538.t1	1381.00	1101.00	534.00	5691.00	6698.00	3853.00	5164.00	4544.00	4478.00	1749.00	903.00	4628.00	1709.00	1481.00	1063.00	1261.00	711.00	682.00	2307.00	1174.00	563.00	824.00	459.00	1398.00	229.00	179.00	156.00
g539.t1	10.00	7.00	11.00	12.00	15.00	14.00	33.00	20.00	23.00	42.00	0.00	6.00	8.00	5.00	10.00	19.00	11.00	3.00	6.00	0.00	7.00	17.00	2.00	5.00	10.00	0.00	0.00
g540.t1	2.00	8.00	0.00	9.00	23.00	10.00	29.00	8.00	22.00	0.00	0.00	30.00	4.00	7.00	7.00	6.00	3.00	13.00	12.00	0.00	0.00	13.00	5.00	11.00	2.00	1.00	4.00
g541.t1	1.00	4.00	0.00	0.00	3.00	0.00	4.00	8.00	7.00	0.00	1.00	13.00	4.00	11.00	1.00	4.00	0.00	0.00	1.00	0.00	0.00	3.00	0.00	0.00	1.00	0.00	0.00
g542.t1	0.00	1.00	0.00	3.00	10.00	5.00	5.00	1.00	2.00	0.00	0.00	0.00	16.00	0.00	4.00	1.00	0.00	0.00	6.00	0.00	0.00	0.00	0.00	1.00	0.00	0.00	0.00
g543.t1	1319.00	932.00	349.00	1584.00	1557.00	1286.00	1788.00	1703.00	1325.00	1545.00	275.00	1742.00	1012.00	1189.00	530.00	765.00	321.00	429.00	1855.00	745.00	551.00	468.00	721.00	1472.00	215.00	231.00	165.00
g544.t1	326.00	337.00	91.00	548.00	443.00	378.00	429.00	479.00	296.00	5.00	41.00	193.00	149.00	291.00	90.00	111.00	74.00	93.00	342.00	59.00	177.00	92.00	170.00	263.00	29.00	42.00	35.00
g545.t1	917.00	694.00	300.00	1127.00	1129.00	913.00	1401.00	1322.00	871.00	419.00	106.00	685.00	613.00	779.00	291.00	427.00	198.00	241.00	1029.00	258.00	451.00	270.00	277.00	949.00	123.00	116.00	86.00
g546.t1	0.00	0.00	0.00	0.00	3.00	1.00	0.00	0.00	0.00	0.00	0.00	0.00	0.00	0.00	0.00	0.00	0.00	3.00	0.00	0.00	0.00	0.00	0.00	0.00	0.00	0.00	0.00
g547.t1	1562.00	1279.00	422.00	1847.00	2104.00	1513.00	1936.00	1753.00	1002.00	237.00	168.00	825.00	790.00	836.00	321.00	433.00	263.00	275.00	1370.00	349.00	520.00	402.00	494.00	920.00	117.00	152.00	80.00
g548.t1	46.00	56.00	18.00	130.00	68.00	72.00	71.00	89.00	52.00	27.00	13.00	54.00	22.00	58.00	14.00	36.00	16.00	11.00	117.00	39.00	22.00	0.00	22.00	66.00	11.00	6.00	5.00
g549.t1	371.00	400.00	177.00	699.00	593.00	439.00	718.00	726.00	462.00	201.00	69.00	321.00	320.00	336.00	129.00	298.00	81.00	114.00	629.00	249.00	184.00	123.00	154.00	413.00	88.00	107.00	34.00
g550.t1	307.00	314.00	220.00	553.00	511.00	376.00	495.00	461.00	262.00	1.00	72.00	292.00	271.00	297.00	106.00	168.00	106.00	98.00	448.00	169.00	160.00	118.00	125.00	318.00	55.00	51.00	25.00
g551.t1	52.00	77.00	16.00	114.00	96.00	67.00	171.00	123.00	91.00	84.00	38.00	114.00	76.00	105.00	30.00	79.00	41.00	26.00	144.00	46.00	65.00	53.00	49.00	105.00	24.00	32.00	9.00
g552.t1	119.00	86.00	69.00	129.00	136.00	104.00	118.00	132.00	72.00	0.00	18.00	60.00	54.00	44.00	11.00	17.00	8.00	26.00	57.00	0.00	11.00	11.00	17.00	42.00	12.00	6.00	4.00
g553.t1	83.00	84.00	33.00	129.00	160.00	122.00	113.00	156.00	117.00	66.00	29.00	168.00	96.00	163.00	41.00	107.00	28.00	35.00	159.00	56.00	49.00	27.00	55.00	193.00	33.00	11.00	11.00
g554.t1	948.00	855.00	467.00	1498.00	1339.00	834.00	1384.00	1349.00	859.00	595.00	195.00	863.00	676.00	758.00	292.00	510.00	185.00	249.00	850.00	335.00	277.00	293.00	294.00	767.00	117.00	206.00	73.00
g555.t1	38.00	51.00	27.00	93.00	95.00	47.00	84.00	50.00	152.00	85.00	29.00	96.00	69.00	55.00	35.00	50.00	43.00	41.00	86.00	127.00	60.00	19.00	69.00	82.00	14.00	14.00	19.00
g556.t1	89.00	72.00	17.00	140.00	92.00	47.00	79.00	70.00	35.00	62.00	8.00	16.00	21.00	25.00	11.00	4.00	2.00	3.00	17.00	13.00	6.00	11.00	10.00	19.00	4.00	2.00	0.00
g557.t1	175.00	192.00	64.00	184.00	231.00	100.00	251.00	175.00	80.00	159.00	24.00	115.00	110.00	82.00	43.00	120.00	24.00	48.00	98.00	113.00	36.00	79.00	51.00	244.00	44.00	36.00	14.00
g558.t1	315.00	237.00	117.00	548.00	313.00	213.00	566.00	407.00	199.00	225.00	70.00	249.00	206.00	133.00	99.00	146.00	48.00	41.00	151.00	55.00	108.00	83.00	75.00	204.00	26.00	25.00	19.00
g559.t1	0.00	0.00	0.00	0.00	0.00	0.00	0.00	0.00	0.00	0.00	0.00	0.00	0.00	0.00	0.00	0.00	2.00	0.00	0.00	10.00	0.00	0.00	1.00	0.00	1.00	0.00	0.00
g559.t2	0.00	0.00	0.00	0.00	0.00	0.00	0.00	0.00	0.00	0.00	1.00	10.00	0.00	0.00	0.00	0.00	0.00	0.00	0.00	0.00	0.00	0.00	0.00	0.00	0.00	0.00	0.00
g559.t3	15.00	5.00	0.00	11.00	3.00	7.00	4.00	5.00	2.00	0.00	0.00	0.00	0.00	3.00	0.00	0.00	1.00	0.00	15.00	0.00	0.00	4.00	0.00	2.00	0.00	0.00	0.00
g560.t1	5.00	3.00	0.00	9.00	3.00	4.00	9.00	3.00	4.00	0.00	0.00	1.00	0.00	0.00	0.00	0.00	0.00	0.00	0.00	0.00	0.00	4.00	0.00	2.00	0.00	0.00	0.00
g561.t1	1046.00	811.00	201.00	1451.00	1257.00	1021.00	1219.00	1262.00	1006.00	732.00	164.00	725.00	630.00	751.00	286.00	380.00	205.00	211.00	1203.00	498.00	245.00	381.00	341.00	847.00	156.00	193.00	55.00
g562.t1	4481.00	3056.00	1597.00	5640.00	5511.00	3499.00	6347.00	6018.00	4300.00	2906.00	1082.00	5098.00	3457.00	2690.00	1680.00	2525.00	1051.00	1343.00	5403.00	2366.00	1866.00	1922.00	1366.00	4068.00	953.00	776.00	475.00
g563.t1	504.00	425.00	205.00	581.00	598.00	428.00	716.00	719.00	607.00	277.00	115.00	595.00	361.00	490.00	216.00	218.00	134.00	216.00	805.00	413.00	326.00	199.00	186.00	545.00	94.00	125.00	51.00
g564.t1	1634.00	1210.00	601.00	2726.00	2676.00	1888.00	2974.00	2916.00	2576.00	1789.00	487.00	2455.00	1811.00	2164.00	927.00	1485.00	564.00	803.00	3612.00	1066.00	1230.00	1038.00	1307.00	2640.00	424.00	564.00	256.00
g565.t1	765.00	583.00	293.00	764.00	732.00	512.00	752.00	653.00	406.00	165.00	63.00	430.00	229.00	301.00	120.00	214.00	94.00	154.00	464.00	284.00	142.00	149.00	176.00	366.00	66.00	84.00	47.00
g566.t1	1252.00	1070.00	518.00	1562.00	1583.00	1077.00	1564.00	1554.00	1589.00	615.00	340.00	1764.00	992.00	1178.00	535.00	710.00	282.00	351.00	1646.00	442.00	576.00	489.00	481.00	1306.00	197.00	300.00	140.00
g567.t1	728.00	631.00	220.00	756.00	772.00	630.00	899.00	855.00	623.00	437.00	121.00	582.00	414.00	340.00	221.00	270.00	155.00	198.00	724.00	520.00	185.00	214.00	293.00	548.00	105.00	82.00	56.00
g568.t1	1769.00	1279.00	659.00	2862.00	2532.00	1690.00	3086.00	3010.00	2785.00	1191.00	565.00	2711.00	1610.00	2000.00	907.00	1346.00	542.00	763.00	3135.00	970.00	1455.00	927.00	873.00	2316.00	439.00	557.00	282.00
g569.t1	939.00	817.00	281.00	1222.00	1417.00	955.00	1204.00	1121.00	723.00	203.00	75.00	590.00	331.00	394.00	113.00	177.00	99.00	112.00	563.00	131.00	131.00	166.00	193.00	370.00	53.00	87.00	49.00
g570.t1	1131.00	728.00	347.00	1168.00	1114.00	840.00	1329.00	1248.00	840.00	451.00	150.00	806.00	621.00	1007.00	348.00	476.00	219.00	299.00	1335.00	333.00	337.00	350.00	403.00	994.00	145.00	195.00	89.00
g571.t1	36.00	26.00	4.00	38.00	46.00	22.00	35.00	43.00	24.00	0.00	4.00	18.00	23.00	13.00	15.00	11.00	8.00	5.00	26.00	10.00	12.00	19.00	0.00	26.00	3.00	10.00	0.00
g572.t1	8220.00	4445.00	2672.00	8905.00	10046.00	6842.00	10156.00	11606.00	8428.00	6484.00	2174.00	11322.00	8208.00	9944.00	4322.00	6504.00	2384.00	3499.00	16956.00	5611.00	4008.00	3522.00	4159.00	10299.00	1790.00	1940.00	839.00
g573.t1	17.00	22.00	12.00	26.00	22.00	9.00	41.00	19.00	23.00	0.00	4.00	11.00	25.00	16.00	14.00	11.00	0.00	5.00	23.00	14.00	20.00	1.00	0.00	17.00	1.00	3.00	5.00
g574.t1	62.00	118.00	41.00	172.00	214.00	84.00	120.00	111.00	61.00	27.00	15.00	66.00	60.00	67.00	33.00	55.00	11.00	18.00	76.00	48.00	64.00	15.00	11.00	32.00	13.00	14.00	1.00
g575.t1	19.00	3.00	0.00	16.00	10.00	3.00	14.00	7.00	8.00	0.00	3.00	31.00	4.00	7.00	2.00	4.00	5.00	3.00	19.00	0.00	0.00	1.00	0.00	14.00	1.00	0.00	0.00
g576.t1	389.00	328.00	142.00	470.00	555.00	394.00	495.00	473.00	319.00	290.00	38.00	315.00	256.00	246.00	130.00	240.00	51.00	88.00	386.00	287.00	115.00	143.00	118.00	257.00	47.00	60.00	63.00
g577.t1	0.00	0.00	0.00	0.00	0.00	0.00	0.00	1.00	0.00	0.00	0.00	0.00	0.00	0.00	0.00	0.00	0.00	0.00	0.00	0.00	0.00	0.00	0.00	0.00	0.00	0.00	0.00
g578.t1	109.00	76.00	60.00	199.00	190.00	102.00	205.00	247.00	250.00	208.00	92.00	411.00	159.00	298.00	189.00	171.00	77.00	95.00	605.00	178.00	188.00	115.00	179.00	483.00	78.00	74.00	63.00
g579.t1	485.78	321.45	0.00	1613.72	842.42	395.75	1149.41	1054.95	751.94	0.00	369.77	1101.00	541.83	545.67	425.90	477.84	210.34	398.36	2598.40	617.33	721.51	684.73	464.85	1101.72	95.20	502.19	49.98
g579.t2	1331.22	932.55	548.00	1557.28	1955.58	1596.25	2080.59	2525.05	2922.06	2772.00	519.23	2723.00	2018.17	2774.33	1271.10	1433.16	616.66	853.64	3710.60	1860.67	1352.49	887.27	1500.15	2907.28	644.80	232.81	413.02
g580.t1	367.00	285.00	76.00	596.00	417.00	362.00	586.00	724.00	705.00	366.00	88.00	543.00	355.00	404.00	202.00	282.00	142.00	131.00	807.00	486.00	283.00	173.00	252.00	476.00	61.00	100.00	79.00
g581.t1	46.00	26.00	2.00	88.00	52.00	41.00	87.00	47.00	40.00	51.00	12.00	100.00	29.00	45.00	13.00	26.00	9.00	22.00	45.00	53.00	29.00	25.00	11.00	41.00	19.00	2.00	7.00
g582.t1	8.00	3.03	0.00	19.14	58.92	18.16	18.00	23.10	55.15	0.00	23.01	74.00	21.40	27.20	13.00	41.03	9.00	13.00	40.00	0.00	18.00	10.08	36.00	44.42	7.00	7.00	3.00
g583.t1	20.17	9.96	14.00	24.00	39.79	13.74	13.93	37.75	35.94	27.00	13.00	26.50	21.47	37.71	0.00	14.30	3.00	10.00	24.51	14.00	3.00	5.00	18.00	41.30	7.00	6.00	0.00
g584.t1	13.00	31.00	14.00	8.00	84.00	28.00	42.00	21.00	17.00	26.00	4.00	4.00	19.00	18.00	1.00	16.00	3.00	2.00	9.00	10.00	0.00	3.00	13.00	9.00	6.00	0.00	6.00
g585.t1	2.67	1.01	3.13	2.99	9.26	5.02	0.00	0.00	16.00	0.00	2.12	4.72	0.00	7.88	1.01	0.97	2.04	0.00	7.13	0.00	0.00	0.00	0.00	0.84	0.00	0.00	0.00
g586.t1	1.01	2.52	12.00	4.09	2.01	7.88	11.00	9.06	2.02	0.00	9.00	15.95	9.99	3.00	5.00	12.60	0.00	3.97	12.01	7.10	0.00	0.00	5.00	14.10	0.00	0.00	0.00
g587.t1	49.00	27.00	31.00	97.00	113.00	116.00	56.00	100.00	57.00	0.00	23.00	56.00	41.00	36.00	4.00	41.00	18.00	11.00	47.00	90.00	38.00	23.00	16.00	71.00	10.00	7.00	16.00
g588.t1	142.00	72.00	5.00	27.00	43.00	70.00	4.00	81.00	9.00	0.00	0.00	32.00	3.00	25.00	0.00	7.00	0.00	2.00	13.00	0.00	25.00	9.00	20.00	12.00	4.00	5.00	0.00
g589.t1	1206.00	427.00	32.00	107.00	368.00	563.00	25.00	725.00	116.00	7.00	33.00	569.00	54.00	301.00	24.00	54.00	18.00	240.00	135.00	206.00	60.00	193.00	118.00	376.00	120.00	29.00	21.00
g590.t1	101.00	92.00	47.00	98.00	125.00	90.00	120.00	73.00	32.00	0.00	8.00	49.00	20.00	30.00	18.00	20.00	9.00	24.00	47.00	16.00	27.00	32.00	18.00	33.00	5.00	12.00	12.00
g591.t1	15.00	27.00	4.00	59.00	10.00	56.00	0.00	35.00	9.00	0.00	0.00	27.00	8.00	10.00	0.00	28.00	5.00	1.00	45.00	13.00	17.00	1.00	2.00	13.00	1.00	8.00	2.00
g592.t1	3458.00	3223.00	1340.00	2265.00	8393.00	4992.00	1040.00	2559.00	824.00	1008.00	158.00	1048.00	1125.00	2896.00	285.00	1243.00	843.00	611.00	2056.00	690.00	1273.00	652.00	701.00	515.00	174.00	257.00	98.00
g593.t1	5.00	0.00	0.00	0.00	3.00	5.00	3.00	4.00	0.00	0.00	0.00	0.00	3.00	0.00	1.00	3.00	1.00	0.00	0.00	0.00	0.00	0.00	0.00	0.00	0.00	0.00	0.00
g594.t1	94.00	69.00	72.00	132.00	239.00	75.00	207.00	119.00	155.00	55.00	43.00	146.00	119.00	83.00	44.00	68.00	54.00	22.00	82.00	52.00	38.00	63.00	59.00	71.00	40.00	21.00	4.00
g595.t1	36.00	45.00	0.00	64.00	105.00	40.00	69.00	81.00	157.00	41.00	26.00	93.00	34.00	48.00	29.00	61.00	28.00	20.00	66.00	30.00	77.00	35.00	63.00	57.00	21.00	22.00	10.00
g596.t1	469.00	443.00	167.00	531.00	593.00	455.00	510.00	519.00	278.00	290.00	79.00	331.00	294.00	349.00	140.00	219.00	81.00	110.00	417.00	241.00	127.00	164.00	161.00	290.00	46.00	49.00	41.00
g597.t1	50.00	34.00	10.00	63.00	66.00	30.00	55.00	42.00	29.00	0.00	13.00	16.00	18.00	8.00	8.00	12.00	11.00	14.00	42.00	1.00	12.00	4.00	12.00	30.00	8.00	1.00	0.00
g598.t1	750.00	847.00	230.00	899.00	1162.00	809.00	872.00	976.00	465.00	277.00	65.00	347.00	261.00	283.00	120.00	209.00	115.00	155.00	520.00	191.00	199.00	116.00	164.00	348.00	67.00	83.00	38.00
g599.t1	7755.00	7564.00	4327.00	15815.00	10707.00	5725.00	15555.00	14691.00	8539.00	5314.00	2280.00	13475.00	5209.00	2453.00	2829.00	4410.00	3115.00	2079.00	6788.00	6805.00	4440.00	4158.00	3048.00	6910.00	2512.00	1785.00	1283.00
g600.t1	277.00	246.00	108.00	283.00	280.00	235.00	321.00	339.00	262.00	187.00	30.00	180.00	119.00	182.00	51.00	85.00	61.00	53.00	227.00	75.00	69.00	67.00	125.00	144.00	30.00	19.00	21.00
g601.t1	1120.00	818.00	302.00	1509.00	1399.00	935.00	1330.00	1347.00	781.00	993.00	163.00	896.00	677.00	748.00	367.00	491.00	223.00	294.00	979.00	388.00	189.00	303.00	310.00	826.00	138.00	129.00	64.00
g602.t1	736.00	618.00	187.00	605.00	536.00	400.00	637.00	574.00	321.00	157.00	107.00	446.00	336.00	314.00	125.00	251.00	95.00	178.00	572.00	101.00	157.00	196.00	168.00	400.00	65.00	111.00	57.00
g603.t1	768.00	600.00	200.00	1169.00	938.00	931.00	1004.00	1078.00	498.00	520.00	88.00	374.00	312.00	429.00	143.00	257.00	93.00	117.00	452.00	154.00	162.00	159.00	225.00	457.00	46.00	66.00	40.00
g604.t1	54.00	50.00	23.00	81.00	110.00	57.00	98.00	93.00	67.00	64.00	11.00	106.00	41.00	15.00	13.00	14.00	9.00	11.00	46.00	0.00	0.00	25.00	28.00	40.00	1.00	8.00	2.00
g605.t1	17.00	10.00	9.00	27.00	18.00	12.00	30.00	17.00	5.00	0.00	4.00	18.00	4.00	0.00	2.00	2.00	1.00	1.00	13.00	0.00	10.00	0.00	2.00	3.00	2.00	0.00	0.00
g606.t1	21.00	38.00	6.00	6.00	26.00	7.00	19.00	17.00	15.00	0.00	0.00	11.00	15.00	8.00	3.00	8.00	1.00	4.00	10.00	0.00	1.00	5.00	2.00	12.00	5.00	0.00	0.00
g607.t1	470.00	461.00	228.00	673.00	688.00	451.00	627.00	691.00	527.00	619.00	105.00	601.00	311.00	363.00	170.00	274.00	129.00	165.00	564.00	198.00	283.00	243.00	293.00	502.00	73.00	78.00	64.00
g608.t1	12985.00	11820.00	3762.00	11655.00	17891.00	13051.00	13642.00	9721.00	6982.00	5918.00	2399.00	9884.00	4251.00	2884.00	1756.00	3103.00	1857.00	2343.00	6485.00	2825.00	1506.00	3037.00	2609.00	5105.00	1093.00	1193.00	502.00
g609.t1	927.00	831.00	485.00	1772.00	1593.00	1036.00	1846.00	1682.00	1447.00	1141.00	336.00	1838.00	980.00	1245.00	598.00	885.00	473.00	544.00	2142.00	895.00	775.00	592.00	656.00	1537.00	270.00	299.00	135.00
g610.t1	730.00	560.00	220.00	782.00	764.00	608.00	794.00	647.00	299.00	33.00	56.00	376.00	236.00	267.00	97.00	146.00	81.00	107.00	335.00	63.00	89.00	167.00	117.00	387.00	46.00	63.00	40.00
g611.t1	1308.00	899.00	466.00	1841.00	1939.00	1287.00	1920.00	1872.00	1510.00	872.00	305.00	1830.00	971.00	1016.00	537.00	807.00	379.00	351.00	1648.00	686.00	697.00	454.00	524.00	1288.00	235.00	233.00	115.00
g612.t1	3571.00	2309.00	1110.00	6787.00	5141.00	2111.00	6852.00	4528.00	2562.00	2155.00	635.00	5193.00	2403.00	2008.00	1088.00	1346.00	325.00	417.00	1526.00	1196.00	503.00	1162.00	1040.00	3197.00	395.00	396.00	244.00
g613.t1	570.00	388.00	167.00	762.00	623.00	518.00	739.00	806.00	627.00	494.00	96.00	544.00	486.00	586.00	253.00	337.00	128.00	228.00	816.00	302.00	151.00	180.00	222.00	550.00	75.00	94.00	43.00
g614.t1	23.00	23.00	19.00	27.00	53.00	10.00	54.00	34.00	18.00	13.00	0.00	21.00	8.00	11.00	2.00	7.00	1.00	1.00	6.00	16.00	0.00	8.00	2.00	3.00	1.00	0.00	0.00
g615.t1	1986.00	1773.00	579.00	2999.00	2865.00	2190.00	3314.00	3563.00	2930.00	1634.00	496.00	2944.00	2030.00	2564.00	1148.00	1519.00	705.00	844.00	4274.00	1303.00	1062.00	970.00	996.00	2916.00	424.00	385.00	197.00
g616.t1	439.00	351.00	140.00	699.00	576.00	460.00	624.00	663.00	421.00	143.00	71.00	341.00	229.00	360.00	150.00	195.00	98.00	143.00	492.00	176.00	171.00	111.00	228.00	352.00	53.00	57.00	41.00
g617.t1	1394.00	1089.00	405.00	1954.00	1814.00	1398.00	1933.00	1961.00	1524.00	1055.00	225.00	1224.00	996.00	1143.00	524.00	666.00	319.00	485.00	1867.00	691.00	655.00	462.00	754.00	1454.00	202.00	221.00	130.00
g618.t1	551.00	499.00	227.00	716.00	763.00	532.00	727.00	790.00	453.00	531.00	64.00	458.00	333.00	445.00	151.00	232.00	144.00	196.00	611.00	156.00	242.00	151.00	278.00	526.00	85.00	95.00	30.00
g619.t1	110.00	58.00	53.00	211.00	216.00	94.00	157.00	153.00	70.00	0.00	12.00	122.00	44.00	60.00	13.00	24.00	8.00	4.00	72.00	75.00	24.00	29.00	43.00	55.00	12.00	1.00	2.00
g620.t1	1703.00	1490.00	875.00	2068.00	4929.00	1843.00	1443.00	1627.00	1234.00	951.00	330.00	1631.00	1155.00	2072.00	605.00	1670.00	535.00	774.00	2545.00	811.00	733.00	482.00	707.00	1957.00	329.00	295.00	152.00
g621.t1	782.00	536.00	374.00	1343.00	1351.00	724.00	1514.00	1565.00	1312.00	650.00	256.00	1556.00	998.00	1038.00	465.00	612.00	278.00	390.00	1718.00	624.00	672.00	601.00	593.00	1283.00	204.00	199.00	137.00
g622.t1	20479.00	13315.00	8225.00	50551.00	47675.00	28803.00	45500.00	37733.00	40392.00	33217.00	11498.00	55596.00	24574.00	20924.00	14222.00	16040.00	9113.00	7996.00	37058.00	15953.00	7414.00	11349.00	9784.00	23663.00	4589.00	3575.00	2207.00
g623.t1	0.00	0.00	0.00	0.00	6.00	6.00	2.00	0.00	0.00	0.00	0.00	0.00	0.00	0.00	0.00	0.00	0.00	0.00	0.00	0.00	0.00	0.00	0.00	0.00	0.00	0.00	0.00
g623.t2	0.00	0.00	0.00	0.00	0.00	0.00	0.00	0.00	0.00	0.00	0.00	0.00	0.00	0.00	0.00	0.00	0.00	0.00	0.00	0.00	0.00	0.00	0.00	0.00	0.00	0.00	0.00
g624.t1	44.00	60.00	16.00	92.00	108.00	31.00	79.00	71.00	8.00	61.00	8.00	15.00	16.00	6.00	4.00	19.00	2.00	9.00	29.00	52.00	15.00	3.00	9.00	43.00	4.00	10.00	10.00
g625.t1	52.00	31.00	46.00	53.00	47.00	28.00	37.00	43.00	26.00	0.00	1.00	12.00	24.00	8.00	7.00	6.00	12.00	9.00	24.00	17.00	10.00	8.00	2.00	13.00	2.00	5.00	0.00
g626.t1	111.00	164.00	20.00	154.00	143.00	28.00	172.00	88.00	70.00	47.00	10.00	91.00	13.00	47.00	15.00	24.00	10.00	11.00	23.00	26.00	34.00	3.00	15.00	36.00	4.00	10.00	4.00
g627.t1	507.00	287.00	133.00	732.00	710.00	475.00	713.00	751.00	523.00	349.00	90.00	483.00	340.00	476.00	159.00	253.00	124.00	158.00	697.00	153.00	254.00	134.00	189.00	466.00	71.00	51.00	51.00
g628.t1	1481.00	986.00	721.00	2187.00	1816.00	1293.00	2356.00	2450.00	2029.00	1078.00	393.00	2255.00	1433.00	1559.00	968.00	1136.00	518.00	641.00	2974.00	1234.00	805.00	756.00	853.00	2151.00	395.00	359.00	222.00
g629.t1	2743.00	2606.00	1045.00	3723.00	2698.00	1255.00	3500.00	3253.00	1498.00	1237.00	268.00	1772.00	742.00	599.00	484.00	686.00	290.00	317.00	801.00	977.00	390.00	468.00	426.00	982.00	398.00	236.00	173.00
g630.t1	24111.00	17127.00	9157.00	25957.00	21222.00	10212.00	26367.00	22447.00	9257.00	5087.00	2202.00	13400.00	5536.00	2623.00	3413.00	6296.00	1981.00	2698.00	4543.00	6241.00	1921.00	2679.00	3001.00	7612.00	3093.00	2338.00	1448.00
g631.t1	11645.00	9137.00	3815.00	11828.00	8684.00	3841.00	12417.00	11372.00	5734.00	3992.00	1179.00	7091.00	3244.00	1745.00	1731.00	2791.00	1241.00	1223.00	3248.00	3629.00	1224.00	1635.00	1572.00	3620.00	1766.00	1079.00	725.00
g632.t1	68.00	70.00	25.00	91.00	109.00	49.00	98.00	79.00	74.00	50.00	25.00	63.00	57.00	17.00	27.00	38.00	15.00	22.00	65.00	66.00	64.00	23.00	24.00	55.00	18.00	10.00	12.00
g633.t1	976.00	782.00	311.00	1452.00	1429.00	1029.00	1575.00	1552.00	1121.00	544.00	221.00	1060.00	759.00	845.00	448.00	535.00	237.00	302.00	1319.00	820.00	467.00	461.00	454.00	1298.00	176.00	200.00	147.00
g634.t1	1344.00	804.00	587.00	2118.00	2220.00	1457.00	2211.00	2252.00	1752.00	1186.00	352.00	1656.00	1111.00	1208.00	636.00	917.00	369.00	463.00	2137.00	941.00	730.00	499.00	679.00	1490.00	274.00	305.00	178.00
g635.t1	426.35	346.99	218.00	836.84	1082.22	599.25	1160.38	834.12	471.94	662.00	139.86	613.77	0.08	251.21	161.96	311.00	142.00	167.00	604.77	329.00	286.00	255.00	225.00	542.52	120.00	72.00	54.00
g635.t2	35.65	60.01	0.00	242.16	230.78	89.75	58.62	125.88	340.06	0.00	42.14	269.23	471.92	114.79	66.04	0.00	0.00	0.00	34.23	0.00	0.00	0.00	0.00	56.48	0.00	0.00	0.00
g636.t1	215.00	142.00	57.00	296.00	333.00	157.00	226.00	245.00	99.00	62.00	15.00	46.00	103.00	147.00	25.00	51.00	30.00	34.00	141.00	25.00	43.00	21.00	20.00	106.00	22.00	11.00	19.00
g637.t1	1829.00	1171.00	1035.00	3890.00	3690.00	2123.00	4674.00	4562.00	4588.00	2758.00	1316.00	6780.00	2653.00	2607.00	1917.00	2039.00	1001.00	1203.00	5317.00	2612.00	2763.00	2122.00	2484.00	4727.00	998.00	841.00	596.00
g638.t1	932.00	726.00	244.00	778.00	943.00	504.00	836.00	621.00	374.00	505.00	68.00	350.00	139.00	151.00	82.00	190.00	84.00	104.00	217.00	193.00	112.00	104.00	146.00	236.00	56.00	97.00	32.00
g639.t1	40.00	28.00	3.00	36.00	34.00	18.00	13.00	15.00	36.00	0.00	2.00	25.00	6.00	17.00	9.00	2.00	8.00	2.00	10.00	19.00	0.00	1.00	7.00	16.00	4.00	3.00	0.00
g640.t1	1400.00	805.00	334.00	355.00	1073.00	641.00	563.00	359.00	164.00	185.00	137.00	527.00	179.00	258.00	68.00	185.00	107.00	167.00	342.00	276.00	101.00	202.00	188.00	360.00	81.00	58.00	27.00
g641.t1	1617.00	1190.00	709.00	2308.00	2265.00	1641.00	2279.00	2316.00	2104.00	967.00	500.00	2234.00	1431.00	1470.00	925.00	1091.00	537.00	793.00	2943.00	779.00	1118.00	860.00	1117.00	2351.00	361.00	445.00	238.00
g642.t1	10.00	9.00	0.00	4.00	8.00	4.00	6.00	9.00	3.00	0.00	0.00	12.00	5.00	0.00	0.00	3.00	1.00	3.00	1.00	0.00	0.00	1.00	1.00	6.00	0.00	0.00	0.00
g643.t1	307.00	287.00	118.00	325.00	415.00	294.00	454.00	402.00	321.00	118.00	33.00	174.00	161.00	175.00	64.00	118.00	66.00	82.00	294.00	64.00	117.00	92.00	111.00	229.00	30.00	58.00	28.00
g644.t1	808.00	542.00	358.00	1249.00	979.00	777.00	1145.00	1147.00	956.00	1035.00	240.00	890.00	636.00	921.00	394.00	603.00	258.00	352.00	1441.00	532.00	315.00	343.00	362.00	947.00	128.00	176.00	83.00
g645.t1	1.00	3.00	0.00	7.00	0.00	3.00	2.00	3.00	9.00	0.00	0.00	0.00	1.00	0.00	0.00	1.00	3.00	1.00	0.00	0.00	0.00	0.00	0.00	5.00	0.00	0.00	0.00
g646.t1	52.00	65.00	18.00	71.00	72.00	42.00	99.00	57.00	20.00	0.00	7.00	36.00	16.00	7.00	0.00	46.00	10.00	13.00	58.00	6.00	5.00	8.00	3.00	34.00	9.00	0.00	1.00
g647.t1	1173.00	734.00	440.00	1993.00	1858.00	1283.00	1915.00	2186.00	1918.00	1484.00	400.00	1896.00	1322.00	1513.00	790.00	1135.00	485.00	639.00	3163.00	974.00	1010.00	669.00	886.00	1933.00	314.00	407.00	132.00
g648.t1	1132.00	897.00	440.00	1267.00	1270.00	794.00	1123.00	1218.00	694.00	561.00	129.00	730.00	314.00	483.00	214.00	520.00	204.00	163.00	742.00	325.00	280.00	227.00	362.00	700.00	103.00	126.00	66.00
g649.t1	4746.00	4320.00	1931.00	7556.00	6688.00	2938.00	7503.00	6514.00	4305.00	1581.00	1013.00	5286.00	2078.00	1404.00	1061.00	1630.00	782.00	636.00	1552.00	2330.00	1249.00	1046.00	892.00	2029.00	727.00	431.00	282.00
g650.t1	1211.00	921.00	388.00	1711.00	1804.00	649.00	1560.00	1491.00	431.00	207.00	105.00	459.00	342.00	214.00	109.00	189.00	54.00	62.00	151.00	229.00	101.00	99.00	89.00	169.00	73.00	43.00	25.00
g651.t1	192.00	258.00	68.00	319.00	288.00	175.00	277.00	248.00	84.00	0.00	8.00	60.00	27.00	15.00	1.00	22.00	8.00	7.00	28.00	7.00	4.00	5.00	14.00	17.00	22.00	16.00	7.00
g652.t1	3.00	19.00	14.00	2.00	34.00	57.00	10.00	63.00	13.00	0.00	0.00	1.00	2.00	0.00	2.00	15.00	11.00	1.00	44.00	41.00	0.00	0.00	4.00	23.00	3.00	4.00	2.00
g653.t1	1.00	253.00	1.00	14.00	104.00	532.00	146.00	638.00	1.00	0.00	0.00	5.00	141.00	2.00	6.00	79.00	15.00	0.00	357.00	262.00	202.00	0.00	4.00	141.00	13.00	18.00	10.00
g654.t1	5377.00	3263.00	1406.00	12672.00	16636.00	8139.00	13637.00	7141.00	5151.00	2708.00	842.00	4127.00	1222.00	875.00	623.00	763.00	291.00	440.00	792.00	810.00	367.00	608.00	349.00	1242.00	233.00	175.00	109.00
g655.t1	54.00	43.00	18.00	149.00	207.00	96.00	187.00	156.00	108.00	37.00	25.00	127.00	53.00	46.00	23.00	26.00	9.00	28.00	80.00	85.00	67.00	28.00	32.00	63.00	32.00	16.00	7.00
g656.t1	447.02	404.37	95.27	623.34	452.30	324.41	743.00	598.39	363.09	0.00	164.91	419.26	313.33	200.78	115.73	281.08	103.20	163.39	312.06	0.00	253.18	120.34	145.41	340.37	0.00	45.88	0.00
g656.t2	524.98	449.63	238.73	628.66	795.70	540.59	666.00	878.61	833.91	605.00	89.09	716.74	406.67	469.22	240.27	239.92	129.80	131.61	784.94	272.00	259.82	254.66	300.59	501.63	146.00	111.12	91.00
g657.t1	1188.00	939.00	419.00	1623.00	1379.00	1264.00	1457.00	1625.00	960.00	703.00	148.00	584.00	537.00	766.00	246.00	412.00	259.00	290.00	976.00	321.00	393.00	294.00	399.00	652.00	101.00	101.00	70.00
g658.t1	3997.00	2765.00	1312.00	4364.00	4253.00	3379.00	4870.00	5253.00	3636.00	2389.00	762.00	4232.00	3574.00	4041.00	1629.00	2595.00	1163.00	1500.00	6414.00	2396.00	1680.00	1353.00	1515.00	4004.00	684.00	601.00	302.00
g659.t1	685.00	606.00	212.00	1265.00	967.00	756.00	1299.00	1436.00	1380.00	502.00	306.00	1308.00	826.00	882.00	534.00	590.00	274.00	385.00	1966.00	949.00	647.00	359.00	412.00	1371.00	183.00	215.00	99.00
g660.t1	473.00	460.00	141.00	907.00	745.82	649.00	915.00	964.00	670.78	223.00	79.35	602.00	431.39	525.00	258.77	321.00	143.00	143.35	749.00	285.00	227.70	245.00	266.82	686.00	104.00	133.00	91.00
g660.t2	0.00	0.00	0.00	0.00	84.20	0.00	0.00	0.00	28.67	0.00	27.65	0.00	63.61	0.00	19.23	0.00	0.00	27.65	0.00	0.00	8.30	0.00	33.18	0.00	0.00	0.00	0.00
g660.t3	14.00	19.00	0.00	86.00	28.97	21.00	41.00	47.00	25.55	0.00	0.00	24.00	0.00	20.00	0.00	20.00	4.00	0.00	12.00	4.00	0.00	0.00	0.00	3.00	6.00	0.00	0.00
g661.t1	1506.00	1257.00	884.00	5084.00	3687.00	1666.00	3777.00	2679.00	1574.00	707.00	282.00	1509.00	1185.00	1120.00	525.00	666.00	265.00	425.00	1248.00	603.00	588.00	565.00	622.00	1698.00	342.00	239.00	160.00
g662.t1	463.01	371.00	212.00	1334.00	1151.00	438.97	971.00	946.00	548.00	352.00	129.00	1041.00	413.00	404.00	206.00	323.00	101.00	186.00	541.00	368.00	362.00	164.00	182.00	524.00	126.00	63.00	66.00
g663.t1	33.99	49.00	8.00	61.00	48.00	25.03	53.00	64.00	22.00	48.00	12.00	35.00	15.00	17.00	21.00	21.00	9.00	13.00	40.00	0.00	20.00	12.00	5.00	28.00	7.00	0.00	7.00
g664.t1	183.00	183.00	107.00	348.00	215.00	213.00	461.00	388.00	236.00	46.00	35.00	199.00	138.00	197.00	85.00	108.00	50.00	58.00	208.00	75.00	105.00	73.00	81.00	203.00	31.00	14.00	15.00
g665.t1	554.00	439.00	263.00	837.00	734.00	508.00	661.00	775.00	453.00	326.00	95.00	513.00	435.00	485.00	212.00	353.00	178.00	190.00	772.00	378.00	172.00	183.00	200.00	510.00	72.00	101.00	49.00
g666.t1	469.00	434.00	135.00	677.00	609.00	509.00	516.00	560.00	376.00	330.00	58.00	277.00	292.00	288.00	95.00	186.00	80.00	95.00	433.00	202.00	224.00	81.00	119.00	295.00	57.00	71.00	32.00
g667.t1	656.00	535.00	235.00	772.00	686.00	606.00	849.00	709.00	576.00	191.00	91.00	324.00	338.00	478.00	171.00	263.00	121.00	167.00	699.00	287.00	250.00	199.00	224.00	388.00	62.00	69.00	38.00
g668.t1	153.00	91.00	19.00	186.00	216.00	98.00	173.00	190.00	118.00	30.00	23.00	234.00	104.00	85.00	46.00	75.00	21.00	41.00	104.00	56.00	105.00	28.00	64.00	89.00	19.00	13.00	11.00
g669.t1	15.00	19.00	0.00	34.00	27.00	10.00	41.00	28.00	10.00	0.00	3.00	41.00	0.00	3.00	14.00	3.00	1.00	4.00	15.00	34.00	0.00	1.00	0.00	8.00	4.00	0.00	0.00
g670.t1	273.00	201.00	129.00	998.00	492.00	195.00	839.00	567.00	299.00	128.00	56.00	304.00	168.00	186.00	90.00	75.00	40.00	60.00	225.00	208.00	79.00	96.00	82.00	211.00	59.00	67.00	34.00
g671.t1	2905.00	1682.00	1065.00	5114.00	3289.00	1284.00	4353.00	2805.00	1651.00	1492.00	332.00	2417.00	1635.00	1159.00	741.00	1121.00	309.00	452.00	1951.00	1199.00	516.00	767.00	677.00	2557.00	630.00	340.00	253.00
g672.t1	669.94	120.87	154.00	1.45	993.13	400.12	91.80	220.09	126.09	0.08	0.32	45.25	0.00	170.87	58.00	0.43	25.22	207.00	184.33	0.63	0.30	161.00	108.50	97.73	81.47	0.00	0.06
g672.t2	99.06	187.13	0.00	136.55	82.87	117.88	48.20	324.91	162.91	176.92	104.68	569.75	74.00	116.13	0.00	118.57	51.78	0.00	65.67	191.37	137.70	0.00	57.50	202.27	42.53	63.00	34.94
g673.t1	4208.00	4574.00	1340.00	5968.00	5226.00	3912.00	4019.00	3676.00	2793.00	2288.00	501.00	3279.00	2029.00	2401.00	1077.00	1193.00	724.00	810.00	3479.00	1488.00	777.00	1306.00	1050.00	2938.00	588.00	435.00	253.00
g674.t1	2747.00	2155.00	1094.00	3070.00	3553.00	1852.00	2931.00	2662.00	1358.00	864.00	280.00	1379.00	765.00	572.00	340.00	612.00	372.00	292.00	908.00	973.00	395.00	333.00	364.00	839.00	243.00	276.00	97.00
g675.t1	6710.00	3882.00	2057.00	15039.00	9675.00	3786.00	9571.00	6711.00	4121.00	3621.00	737.00	6119.00	3376.00	2946.00	1467.00	1798.00	484.00	827.00	2605.00	2071.00	783.00	1688.00	1460.00	4213.00	758.00	508.00	465.00
g676.t1	1443.00	1207.00	369.00	1580.00	1623.00	1150.00	1712.00	1335.00	1182.00	949.00	219.00	949.00	624.00	833.00	319.00	459.00	269.00	342.00	1071.00	443.00	469.00	426.00	549.00	934.00	152.00	173.00	69.00
g677.t1	1101.00	918.00	410.00	1348.00	1430.00	1067.00	1353.00	1448.00	902.00	690.00	180.00	786.00	603.00	539.00	246.00	440.00	231.00	282.00	1053.00	344.00	271.00	352.00	453.00	757.00	123.00	94.00	75.00
g678.t1	362.00	281.00	116.00	431.00	419.00	202.00	349.00	348.00	126.00	139.00	24.00	101.00	96.00	48.00	47.00	84.00	52.00	51.00	123.00	67.00	57.00	27.00	15.00	85.00	26.00	46.00	24.00
g679.t1	1691.00	952.00	608.00	2106.00	2040.00	1339.00	2181.00	2107.00	1987.00	1444.00	502.00	2593.00	1507.00	1649.00	851.00	1280.00	507.00	629.00	3126.00	998.00	743.00	709.00	818.00	2328.00	464.00	379.00	229.00
g680.t1	599.00	515.00	219.00	733.00	978.00	668.00	772.00	811.00	532.00	309.00	107.00	458.00	297.00	330.00	186.00	288.00	164.00	159.00	515.00	314.00	246.00	169.00	223.00	419.00	78.00	67.00	80.00
g681.t1	109.00	70.00	21.00	110.00	212.00	82.00	51.00	49.00	51.00	67.00	2.00	25.00	1.00	12.00	1.00	17.00	2.00	7.00	22.00	0.00	2.00	0.00	2.00	5.00	0.00	0.00	0.00
g682.t1	246.00	287.00	81.00	579.00	717.00	503.00	408.00	295.00	317.00	332.00	33.00	148.00	90.00	108.00	38.00	88.00	63.00	66.00	161.00	41.00	78.00	53.00	69.00	158.00	17.00	25.00	13.00
g683.t1	1381.00	934.00	838.00	2307.00	1467.00	649.00	2139.00	1616.00	1401.00	437.00	336.00	2010.00	668.00	366.00	358.00	461.00	192.00	197.00	601.00	931.00	376.00	428.00	368.00	829.00	330.00	263.00	201.00
g684.t1	818.00	665.00	389.00	856.00	735.00	351.00	907.00	695.00	402.00	406.00	127.00	771.00	282.00	126.00	165.00	173.00	82.00	74.00	272.00	262.00	77.00	154.00	138.00	315.00	145.00	117.00	47.00
g685.t1	8.01	0.00	0.00	1.23	3.66	2.10	6.00	3.56	2.77	0.00	0.00	3.71	0.00	3.00	0.00	0.00	0.00	0.00	1.25	0.00	1.13	11.81	0.00	1.00	0.00	0.00	1.00
g686.t1	862.00	626.00	424.00	1623.00	1840.00	969.00	2091.00	1938.00	1697.00	1363.00	594.00	2727.00	1303.00	1082.00	549.00	741.00	319.00	397.00	1594.00	906.00	713.00	686.00	638.00	1574.00	268.97	247.00	183.00
g687.t1	740.00	606.00	243.00	1114.00	1081.00	795.00	1204.00	1349.00	879.00	412.00	150.00	904.00	675.00	751.00	368.00	378.00	199.00	288.00	1152.00	461.00	355.00	262.00	344.00	957.00	146.00	198.00	69.00
g688.t1	174.00	204.00	79.00	270.00	340.00	211.00	247.00	167.00	123.00	0.00	9.00	61.00	56.00	44.00	17.00	27.00	25.00	19.00	108.00	6.00	27.00	54.00	53.00	63.00	8.00	7.00	4.00
g689.t1	2.00	54.00	0.00	94.00	166.00	65.00	62.00	78.00	21.00	0.00	6.00	0.00	6.00	7.00	9.00	2.00	9.00	16.00	59.00	7.00	21.00	0.00	12.00	21.00	1.00	8.00	3.00
g690.t1	111.00	146.00	11.00	93.00	153.00	98.00	94.00	90.00	78.00	74.00	23.00	110.00	75.00	68.00	25.00	25.00	25.00	16.00	65.00	5.00	9.00	38.00	16.00	63.00	10.00	7.00	4.00
g691.t1	2860.00	1865.00	811.00	3019.00	3382.00	2268.00	3122.00	3214.00	2687.00	1709.00	541.00	2802.00	1905.00	2048.00	990.00	1426.00	662.00	789.00	3823.00	1297.00	1021.00	940.00	1150.00	2663.00	429.00	398.00	247.00
g692.t1	294.00	244.00	81.00	324.00	398.00	266.00	345.00	331.00	262.00	114.00	45.00	241.00	187.00	185.00	85.00	106.00	50.00	66.00	243.00	87.00	175.00	49.00	102.00	215.00	30.00	55.00	20.00
g693.t1	708.00	548.00	228.00	856.00	868.00	655.00	1037.00	947.00	671.00	285.00	102.00	713.00	462.00	519.00	275.00	337.00	146.00	204.00	822.00	242.00	306.00	248.00	273.00	684.00	95.00	79.00	53.00
g694.t1	751.00	609.00	388.00	1194.00	1065.00	837.00	1233.00	1257.00	1038.00	361.00	239.00	1081.00	714.00	656.00	330.00	513.00	238.00	292.00	1243.00	454.00	389.00	361.00	366.00	947.00	159.00	185.00	128.00
g695.t1	0.21	3.14	10.00	0.00	2.21	0.00	8.02	14.54	0.00	0.00	0.00	0.74	2.34	7.00	0.00	0.00	0.93	0.00	0.00	0.00	0.00	0.00	0.00	0.00	1.40	0.00	0.00
g695.t2	13.79	16.86	0.00	22.00	13.79	6.00	45.98	21.46	18.00	106.00	9.00	12.26	7.66	0.00	21.00	7.00	3.07	4.00	43.00	17.00	14.00	5.00	4.00	28.00	4.60	8.00	2.00
g696.t1	499.00	491.00	107.00	477.00	537.00	368.00	447.00	355.00	279.00	331.00	53.00	365.00	224.00	270.00	92.00	147.00	70.00	70.00	269.00	95.00	57.00	107.00	92.00	216.00	45.00	30.00	8.00
g697.t1	638.00	704.00	420.00	1734.00	995.00	470.00	2001.00	2207.00	1195.00	165.00	195.00	1558.00	710.00	393.00	343.00	372.00	210.00	165.00	359.00	528.00	358.00	344.00	229.00	545.00	136.00	128.00	110.00
g698.t1	5531.00	3904.00	2363.00	8169.00	6178.00	3956.00	8712.00	8338.00	6759.00	3899.00	1731.00	8639.00	5586.00	5487.00	2836.00	3464.00	1577.00	1951.00	8696.00	4043.00	2851.00	2919.00	2526.00	7061.00	1309.00	1165.00	582.00
g699.t1	4207.00	2946.00	1590.00	4766.00	4777.00	2192.00	5027.00	3601.00	2384.00	2131.00	698.00	4554.00	2677.00	2023.00	1105.00	1602.00	506.00	841.00	2648.00	1702.00	808.00	1374.00	1212.00	2917.00	827.00	643.00	347.00
g700.t1	1025.00	696.00	343.00	1476.00	1349.00	691.00	1106.00	1148.00	860.00	782.00	197.00	1130.00	630.00	844.00	336.00	502.00	206.00	251.00	985.00	427.00	321.00	465.00	323.00	1062.00	214.00	144.00	101.00
g701.t1	1907.00	1375.00	651.00	2685.00	2737.00	1962.00	3140.00	3396.00	3032.00	1336.00	698.00	3142.00	2124.00	2312.00	1252.00	1862.00	678.00	936.00	4612.00	1973.00	1334.00	1106.00	1132.00	2975.00	543.00	545.00	300.00
g702.t1	2984.00	6238.00	1130.00	6490.00	14881.00	6033.00	3165.00	2007.00	1350.00	1103.00	243.00	1469.00	1654.00	2591.00	464.00	2706.00	1035.00	906.00	3452.00	852.00	1298.00	544.00	800.00	2180.00	146.00	382.00	275.00
g703.t1	2019.00	1668.00	693.00	3375.00	3736.00	2316.00	3944.00	4031.00	2926.00	1927.00	637.00	3840.00	2247.00	2279.00	1096.00	1639.00	763.00	695.00	4020.00	1598.00	1139.00	1059.00	899.00	2862.00	490.00	459.00	248.00
g704.t1	2319.00	1848.00	723.00	2661.00	2734.00	1862.00	2696.00	2000.00	1331.00	718.00	300.00	1905.00	1076.00	901.00	448.00	798.00	303.00	387.00	1545.00	567.00	583.00	628.00	627.00	1267.00	301.00	236.00	181.00
g705.t1	0.00	1.98	0.00	0.00	0.00	1.00	2.11	1.00	0.00	0.00	0.00	0.00	0.80	0.00	0.00	0.00	0.00	0.00	0.00	0.00	0.00	0.00	0.00	0.00	0.00	0.00	0.00
g706.t1	1960.00	1477.00	711.00	2972.00	3037.00	2120.00	2994.00	3135.00	2319.00	1445.00	457.00	2478.00	1678.00	1575.00	852.00	1044.00	566.00	694.00	2898.00	1595.00	934.00	759.00	902.00	2171.00	363.00	397.00	195.00
g707.t1	84.00	86.00	28.00	106.00	130.00	37.00	106.00	91.00	56.00	0.00	19.00	153.00	72.00	46.00	20.00	39.00	28.00	22.00	105.00	36.00	37.00	32.00	47.00	82.00	20.00	42.00	11.00
g708.t1	707.00	576.00	213.00	899.00	1032.00	692.00	1043.00	1040.00	496.00	137.00	77.00	495.00	393.00	469.00	130.00	289.00	134.00	175.00	876.00	214.00	229.00	166.00	241.00	431.00	75.00	92.00	57.00
g709.t1	332.00	255.00	81.00	535.00	442.00	332.00	557.00	558.00	952.00	562.00	149.00	743.00	481.00	546.00	249.00	441.00	176.00	246.00	969.00	287.00	385.00	228.00	435.00	917.00	98.00	156.00	90.00
g710.t1	1348.00	1028.00	438.00	2121.00	1972.00	1404.00	2210.00	2420.00	1706.00	827.00	426.00	1792.00	1402.00	1704.00	849.00	1031.00	392.00	684.00	3184.00	1042.00	526.00	465.00	666.00	1871.00	387.00	314.00	184.00
g711.t1	51.00	42.00	16.00	101.00	99.00	56.00	115.00	112.00	122.00	0.00	14.00	128.00	71.00	51.00	42.00	36.00	22.00	37.00	186.00	23.00	48.00	22.00	58.00	92.00	20.00	17.00	10.00
g712.t1	93.00	80.00	21.00	130.00	183.00	100.00	159.00	108.00	101.00	155.00	26.00	75.00	68.00	74.00	28.00	35.00	13.00	38.00	137.00	75.00	27.00	22.00	32.00	80.00	18.00	15.00	4.00
g713.t1	2110.00	1310.00	836.00	3273.00	3093.00	1973.00	3228.00	3670.00	3260.00	2100.00	748.00	3467.00	2403.00	2263.00	1517.00	1887.00	734.00	1058.00	5028.00	1920.00	1486.00	1182.00	1253.00	3318.00	623.00	628.00	314.00
g714.t1	763.00	550.00	235.00	1017.00	1149.00	766.00	1073.00	906.00	886.00	347.00	135.00	874.00	601.00	779.00	234.00	480.00	217.00	354.00	1216.00	213.00	528.00	346.00	345.00	720.00	124.00	120.00	67.00
g715.t1	798.00	791.00	198.00	1053.00	1053.00	909.00	1157.00	1420.00	1212.00	729.00	173.00	755.00	573.00	875.00	412.00	484.00	266.00	364.00	1697.00	453.00	544.00	318.00	432.00	1123.00	154.00	179.00	78.00
g716.t1	1062.00	700.00	590.00	1457.00	1900.00	893.00	1471.00	1420.00	1086.00	776.00	373.00	1853.00	811.00	697.00	549.00	721.00	363.00	358.00	1176.00	484.00	560.00	593.00	394.00	1170.00	243.00	207.00	108.00
g717.t1	51.00	74.00	38.00	65.00	83.00	23.00	74.00	39.00	37.00	0.00	7.00	36.00	10.00	5.00	7.00	10.00	6.00	7.00	17.00	5.00	11.00	10.00	1.00	12.00	2.00	0.00	2.00
g718.t1	3915.00	2749.00	326.00	440.00	3067.00	2681.00	325.00	1819.00	367.00	374.00	79.00	453.00	224.00	908.00	104.00	383.00	90.00	357.00	726.00	441.00	388.00	382.00	442.00	556.00	144.00	104.00	51.00
g719.t1	29794.00	18645.00	12139.00	33259.00	30838.00	18543.00	32362.00	32689.00	27156.00	22246.00	9171.00	46396.00	26962.00	26402.00	14433.00	20737.00	7608.00	11032.00	48964.00	24144.00	12120.00	15863.00	14748.00	42358.00	7819.00	6535.00	3600.00
g720.t1	370.00	334.00	100.00	516.00	488.00	366.00	545.00	548.00	430.00	389.00	56.00	274.00	251.00	261.00	101.00	225.00	92.00	135.00	475.00	140.00	92.00	110.00	221.00	303.00	37.00	33.00	16.00
g721.t1	3731.00	2311.00	1441.00	4925.00	5067.00	3324.00	5526.00	5477.00	4567.00	4102.00	1266.00	5808.00	3755.00	4839.00	2494.00	3749.00	1603.00	2101.00	9406.00	2904.00	2855.00	2057.00	2598.00	6147.00	1037.00	1238.00	612.00
g722.t1	602.00	402.00	189.00	705.00	1228.00	617.00	874.00	783.00	747.00	342.00	205.00	908.00	539.00	595.00	262.00	444.00	208.00	289.00	1001.00	368.00	343.00	410.00	284.00	784.00	111.00	100.00	75.00
g723.t1	38.00	56.00	26.00	95.00	77.00	69.00	70.00	58.00	53.00	54.00	10.00	46.00	24.00	46.00	6.00	44.00	27.00	17.00	27.00	3.00	42.00	6.00	41.00	61.00	5.00	0.00	2.00
g724.t1	2.00	0.00	0.00	7.00	0.00	3.00	7.00	4.00	4.00	0.00	4.00	2.00	5.00	7.00	0.00	5.00	0.00	0.00	4.00	0.00	2.00	1.00	0.00	2.00	0.00	5.00	0.00
g725.t1	77.00	166.00	58.00	162.00	136.00	59.00	75.00	88.00	23.00	7.00	6.00	32.00	20.00	7.00	6.00	11.00	15.00	4.00	26.00	50.00	4.00	2.00	4.00	14.00	8.00	0.00	2.00
g726.t1	414.00	258.00	86.00	502.00	501.00	339.00	595.00	581.00	245.00	231.00	53.00	212.00	299.00	309.00	86.00	139.00	37.00	102.00	432.00	70.00	142.00	94.00	133.00	335.00	48.00	52.00	13.00
g727.t1	2545.00	2107.00	795.00	4021.00	3847.00	2801.00	3806.00	3837.00	3317.00	2642.00	640.00	3073.00	2023.00	2354.00	1098.00	1547.00	797.00	985.00	4264.00	1439.00	1524.00	1187.00	1455.00	2955.00	452.00	580.00	326.00
g728.t1	1075.00	810.00	351.00	1571.00	1725.00	1127.00	1574.00	1597.00	1386.00	847.00	329.00	1434.00	973.00	1143.00	578.00	826.00	329.00	460.00	1945.00	675.00	568.00	422.00	538.00	1210.00	248.00	234.00	148.00
g729.t1	1954.00	1339.00	924.00	2608.00	2934.00	1680.00	3173.00	2866.00	2680.00	1968.00	779.00	3826.00	2099.00	1963.00	1189.00	1536.00	597.00	839.00	3529.00	1896.00	1093.00	1333.00	1152.00	3154.00	637.00	580.00	343.00
g730.t1	20.00	17.00	4.00	25.00	17.00	3.00	17.00	19.00	0.00	0.00	1.00	9.00	18.00	0.00	1.00	2.00	5.00	3.00	4.00	31.00	3.00	4.00	0.00	4.00	0.00	0.00	0.00
g731.t1	624.00	614.00	221.00	717.00	720.00	371.00	896.00	690.00	576.00	434.00	199.00	1056.00	532.00	456.00	284.00	369.00	137.00	140.00	658.00	420.00	190.00	239.00	221.00	564.00	139.00	82.00	64.00
g732.t1	33557.00	28544.00	9717.00	37058.00	40954.00	28483.00	39231.00	40303.00	17152.00	13112.00	2865.00	17063.00	16415.00	18590.00	5910.00	9972.00	4258.00	6320.00	24939.00	7830.00	6413.00	6691.00	7696.00	16572.00	2806.00	2775.00	1394.00
g733.t1	49.99	72.94	39.00	67.28	142.99	85.98	50.00	53.81	51.90	131.00	17.00	48.71	18.00	2.00	17.00	12.00	5.09	7.00	22.00	35.00	18.00	0.00	11.00	33.00	1.00	16.00	2.00
g734.t1	127.00	127.00	78.00	389.00	699.00	171.00	249.00	116.00	226.01	62.00	57.00	313.00	134.00	179.00	72.00	123.00	48.00	41.00	272.00	160.00	137.00	75.00	47.00	208.00	32.00	33.00	18.00
g735.t1	41.00	51.00	54.00	252.00	155.00	40.00	165.00	152.00	112.00	54.00	31.00	149.00	19.00	42.00	27.00	18.00	11.00	22.00	51.00	4.00	29.00	29.00	16.00	85.00	15.00	0.00	16.00
g736.t1	0.00	2.00	0.00	0.00	4.00	3.00	2.00	1.00	0.00	0.00	0.00	3.00	0.00	0.00	0.00	0.00	0.00	0.00	4.00	0.00	0.00	0.00	0.00	2.00	0.00	3.00	0.00
g737.t1	1.00	1.00	0.00	3.00	1.00	0.00	5.00	0.00	2.00	0.00	0.00	0.00	0.00	0.00	4.00	0.00	0.00	0.00	0.00	14.00	8.00	0.00	0.00	0.00	0.00	0.00	0.00
g738.t1	8.00	1.00	0.00	27.00	2.00	0.00	5.00	2.00	1.00	100.00	1.00	1.00	2.00	1.00	0.00	7.00	0.00	0.00	2.00	0.00	0.00	0.00	3.00	0.00	0.00	0.00	0.00
g739.t1	1.00	6.00	0.00	0.00	8.00	5.00	14.00	12.00	18.00	0.00	2.00	9.00	13.00	0.00	1.00	1.00	7.00	0.00	6.00	0.00	0.00	1.00	4.00	9.00	1.00	0.00	0.00
g740.t1	742.00	624.00	278.00	1140.00	738.00	695.00	797.00	721.00	547.00	336.00	68.00	379.00	279.00	383.00	113.00	243.00	125.00	124.00	548.00	166.00	99.00	131.00	138.00	335.00	54.00	45.00	25.00
g741.t1	85.00	42.00	35.00	125.00	227.00	48.00	123.00	63.00	75.00	95.00	25.00	76.00	34.00	26.00	20.00	31.00	10.00	18.00	48.00	30.00	7.00	12.00	18.00	50.00	9.00	21.00	3.00
g742.t1	21.00	20.00	6.00	37.00	40.00	24.00	16.00	23.00	9.00	0.00	3.00	24.00	10.00	7.00	5.00	2.00	4.00	3.00	19.00	1.00	0.00	5.00	1.00	21.00	6.00	3.00	3.00
g743.t1	587.00	434.00	152.00	745.00	830.00	513.00	789.00	788.00	646.00	457.00	173.00	742.00	480.00	462.00	246.00	308.00	167.00	215.00	807.00	310.00	205.00	205.00	320.00	683.00	107.00	78.00	51.00
g744.t1	6.77	2.59	0.00	0.00	6.22	6.69	0.00	9.00	5.00	0.00	0.00	0.00	7.00	8.00	0.00	0.00	3.00	3.00	7.23	0.00	0.00	10.00	3.98	2.18	0.00	6.00	5.00
g744.t2	0.00	0.00	0.00	0.00	0.00	0.00	0.00	0.00	0.00	0.00	6.18	0.00	0.00	0.00	8.00	0.00	0.00	0.00	0.00	0.00	0.00	0.00	0.00	0.00	9.00	0.00	0.00
g744.t3	4.23	9.41	4.00	5.00	2.78	4.31	20.00	0.00	0.00	0.00	6.82	28.00	0.00	0.00	0.00	4.00	0.00	0.00	8.77	0.00	0.00	0.00	16.02	6.82	0.00	2.00	0.00
g745.t1	292.00	127.00	121.00	518.00	793.00	307.00	483.00	404.00	410.00	57.00	142.00	960.00	308.00	203.00	101.00	219.00	67.00	40.00	342.00	342.00	197.00	195.00	169.00	460.00	109.00	52.00	100.00
g746.t1	857.00	745.00	286.00	1437.00	1474.00	882.00	1435.00	1191.00	906.00	695.00	141.00	730.00	454.00	462.00	222.00	321.00	193.00	212.00	886.00	348.00	340.00	247.00	295.00	448.00	100.00	143.00	53.00
g747.t1	2733.00	1870.00	1062.00	4546.00	4406.00	2783.00	4467.00	4494.00	4213.00	3218.00	1049.00	5244.00	3052.00	4078.00	2178.00	2606.00	1043.00	1432.00	6991.00	2992.00	2321.00	1955.00	1974.00	5060.00	817.00	931.00	474.00
g748.t1	27.00	49.00	30.00	80.00	83.00	50.00	41.00	62.00	38.00	0.00	4.00	48.00	18.00	25.00	10.00	31.00	4.00	4.00	36.00	21.00	7.00	16.00	10.00	32.00	11.00	13.00	8.00
g749.t1	60.00	76.00	9.00	169.00	207.00	81.00	139.00	130.00	107.00	30.00	21.00	119.00	57.00	38.00	20.00	34.00	10.00	21.00	75.00	40.00	21.00	30.00	18.00	68.00	16.00	4.00	0.00
g750.t1	755.00	662.00	227.00	1023.50	926.00	733.00	957.50	994.50	420.00	288.00	75.00	431.50	343.50	494.00	181.50	263.50	132.50	160.00	591.50	178.00	155.00	176.00	222.00	512.00	93.50	101.50	45.50
g750.t2	755.00	662.00	227.00	1023.50	926.00	733.00	957.50	994.50	420.00	288.00	75.00	431.50	343.50	494.00	181.50	263.50	132.50	160.00	591.50	178.00	155.00	176.00	222.00	512.00	93.50	101.50	45.50
g751.t1	2.26	3.36	0.00	0.00	0.00	3.54	2.10	2.81	0.00	0.00	0.00	9.05	0.00	0.00	0.00	0.00	0.00	0.00	0.00	0.00	0.00	0.00	0.00	3.96	0.00	0.00	0.00
g752.t1	0.00	0.74	0.00	2.00	1.62	0.00	0.00	5.47	8.00	0.00	1.00	0.00	0.00	0.00	0.00	0.00	0.00	0.00	0.00	0.00	0.00	0.00	0.00	0.00	0.00	0.00	2.00
g753.t1	1152.00	1180.00	656.00	2755.00	3220.00	1828.00	3299.00	3030.00	2551.00	938.00	720.00	2892.00	1552.00	1359.00	796.00	1038.00	485.00	749.00	2295.00	1099.00	1060.00	931.00	1028.00	2401.00	441.00	395.00	233.00
g754.t1	1443.00	1018.00	409.00	1028.00	2266.00	1210.00	576.00	757.00	478.00	417.00	175.00	958.00	676.00	1174.00	322.00	631.00	288.00	466.00	1108.00	413.00	434.00	411.00	334.00	582.00	157.00	170.00	64.00
g755.t1	161.00	472.00	75.00	401.00	1378.00	246.00	385.00	31.00	55.00	73.00	40.00	160.00	146.00	205.00	59.00	145.00	41.00	58.00	188.00	102.00	74.00	21.00	16.00	176.00	7.00	17.00	20.00
g756.t1	52.00	545.00	5.00	124.00	445.00	930.00	399.00	526.00	58.00	0.00	19.00	55.00	174.00	15.00	8.00	359.00	123.00	14.00	912.00	469.00	247.00	1.00	23.00	376.00	81.00	36.00	69.00
g757.t1	1499.00	1123.00	393.00	2410.00	2003.00	1321.00	2062.00	2233.00	2046.00	1681.00	416.00	2241.00	1411.00	1944.00	835.00	1161.00	554.00	681.00	3231.00	1248.00	947.00	786.00	1026.00	2304.00	408.00	357.00	228.00
g758.t1	79.00	44.00	21.00	108.00	66.00	52.00	60.00	62.00	42.00	38.00	13.00	55.00	11.00	28.00	7.00	12.00	13.00	21.00	42.00	40.00	12.00	39.00	12.00	33.00	5.00	7.00	4.00
g759.t1	532.00	753.00	307.00	1295.00	1583.00	916.00	865.00	784.00	462.00	314.00	44.00	307.00	395.00	517.00	75.00	220.00	151.00	124.00	560.00	232.00	300.00	120.00	150.00	307.00	35.00	76.00	26.00
g760.t1	1732.00	1733.00	574.00	2701.00	2994.00	1965.00	2643.00	2062.00	1637.00	858.00	382.00	2019.00	908.00	1070.00	505.00	671.00	315.00	478.00	1279.00	522.00	453.00	628.00	614.00	1012.00	150.00	201.00	110.00
g761.t1	4238.78	2704.41	2411.84	95.89	3288.27	3053.75	1242.48	1573.93	1240.53	3816.00	2222.00	6299.79	1364.00	2275.00	691.00	1988.58	1288.00	2700.00	3800.88	2919.00	1175.00	3035.92	2310.30	5207.91	903.96	1027.93	572.00
g761.t2	5190.22	1096.59	123.16	1555.11	3203.73	1111.25	1552.52	354.07	160.47	0.00	0.00	885.21	0.00	0.00	0.00	475.42	0.00	0.00	1182.12	0.00	0.00	354.08	135.70	354.09	177.04	354.07	0.00
g762.t1	871.00	728.00	342.00	1296.00	1309.00	846.00	1119.00	1052.00	729.00	537.00	186.00	1056.00	492.00	595.00	359.00	468.00	156.00	178.00	1130.00	376.00	285.00	255.00	227.00	744.00	203.00	178.00	68.00
g763.t1	292.00	266.00	164.00	609.00	609.00	236.00	435.00	347.00	264.00	106.00	59.00	309.00	194.00	147.00	76.00	134.00	41.00	69.00	290.00	260.00	134.00	138.00	100.00	264.00	66.00	16.00	48.00
g764.t1	1304.00	851.00	555.00	2204.00	1843.00	1337.00	1967.00	1903.00	1874.00	780.00	406.00	1891.00	1073.00	940.00	581.00	589.00	332.00	491.00	1763.00	875.00	754.00	794.00	720.00	1354.00	243.00	275.00	124.00
g765.t1	342.00	96.00	86.00	612.00	323.00	51.00	761.00	592.00	356.00	53.00	184.00	759.00	219.00	126.00	58.00	89.00	18.00	37.00	54.00	365.00	76.00	76.00	65.00	399.00	123.00	14.00	63.00
g766.t1	19.00	8.00	8.00	14.00	22.00	3.00	43.00	49.00	44.00	0.00	26.00	83.00	29.00	10.00	12.00	9.00	1.00	6.00	17.00	35.00	7.00	12.00	0.00	54.00	18.00	4.00	20.00
g767.t1	2081.00	1063.00	688.00	3540.00	3031.00	1972.00	3538.00	3891.00	3628.00	2141.00	1003.00	4443.00	2918.00	2611.00	1644.00	2202.00	826.00	1110.00	5546.00	2498.00	1809.00	1254.00	1730.00	4188.00	737.00	588.00	441.00
g768.t1	652.00	571.00	244.00	754.00	763.00	623.00	794.00	818.00	582.00	288.00	100.00	626.00	397.00	512.00	209.00	312.00	162.00	210.00	750.00	298.00	295.00	238.00	187.00	547.00	77.00	107.00	37.00
g769.t1	2534.00	1861.00	871.00	2970.00	3837.00	2376.00	3079.00	2572.00	2120.00	1569.00	306.00	1725.00	1212.00	1542.00	714.00	1153.00	494.00	635.00	2545.00	924.00	802.00	725.00	701.00	1790.00	230.00	342.00	194.00
g770.t1	1209.53	1060.75	237.26	1237.14	1857.86	1004.28	1219.61	1077.22	662.35	1173.00	81.78	962.10	489.91	713.04	265.92	433.60	265.91	263.95	996.10	115.19	473.04	253.80	300.40	887.78	71.11	103.36	34.53
g770.t2	366.47	526.25	299.74	618.86	599.14	507.72	640.39	606.78	785.65	0.00	102.22	289.90	183.09	374.96	134.08	173.40	141.09	142.05	684.90	392.81	180.96	228.20	207.60	307.22	126.89	108.64	78.47
g771.t1	69.00	48.00	38.00	58.00	47.00	20.00	43.00	17.00	14.00	0.00	4.00	21.00	18.00	10.00	6.00	5.00	8.00	10.00	5.00	16.00	5.00	2.00	4.00	17.00	3.00	4.00	0.00
g772.t1	208155.04	71956.00	87383.00	401562.00	181374.15	38916.00	330528.00	319035.00	164905.00	72139.00	47195.00	468727.00	177699.00	85657.00	51406.00	54384.00	6307.00	17552.00	104746.00	225947.00	45360.00	59820.00	66161.00	318716.00	76335.00	17687.00	36285.00
g773.t1	120994.00	47537.00	51266.00	85869.00	180190.00	75527.00	75532.00	60153.00	39937.00	31251.00	23037.00	107725.00	62393.00	79303.00	14705.00	69503.00	14349.00	24176.00	67201.00	63778.00	41730.00	22982.00	36330.00	62751.00	16223.00	18355.00	15486.00
g774.t1	419.00	392.00	130.00	598.00	640.00	516.00	774.00	746.00	504.00	187.00	69.00	353.00	299.00	333.00	119.00	192.00	121.00	94.00	528.00	178.00	257.00	175.00	198.00	294.00	62.00	116.00	33.00
g775.t1	2550.00	1598.00	873.00	3785.00	2988.00	2272.00	4085.00	4335.00	4094.00	2656.00	831.00	4715.00	2839.00	3362.00	1896.00	1787.00	845.00	1164.00	6780.00	2024.00	1852.00	1518.00	1588.00	4743.00	774.00	686.00	344.00
g776.t1	1618.00	1161.00	624.00	1628.00	1299.00	741.00	1489.00	1343.00	733.00	549.00	113.00	884.00	281.00	201.00	192.00	303.00	105.00	126.00	383.00	307.00	82.00	171.00	165.00	385.00	171.00	167.00	98.00
g777.t1	4047.00	2453.00	1719.00	3898.00	3014.00	1406.00	3177.00	3423.00	717.00	581.00	181.00	1311.00	528.00	402.00	335.00	462.00	126.00	207.00	309.00	454.00	147.00	253.00	209.00	649.00	321.00	190.00	87.00
g778.t1	197.00	105.00	82.00	162.00	223.00	134.00	177.00	150.00	120.00	166.00	43.00	176.00	102.00	119.00	71.00	88.00	41.00	71.00	185.00	58.00	91.00	58.00	108.00	167.00	38.00	31.00	11.00
g779.t1	3591.00	3397.00	1026.00	8487.00	10694.00	6972.00	5341.00	3216.00	2637.00	1975.00	407.00	2324.00	939.00	862.00	470.00	679.00	395.00	485.00	1687.00	459.00	361.00	567.00	540.00	789.00	144.00	185.00	81.00
g780.t1	732.00	576.00	297.00	965.00	642.00	417.00	759.00	471.00	352.00	304.00	108.00	360.00	189.00	175.00	89.00	186.00	77.00	87.00	294.00	244.00	122.00	115.00	64.00	188.00	66.00	48.00	26.00
g781.t1	52.00	119.00	37.00	117.00	87.00	73.00	75.00	122.00	88.00	112.00	9.00	56.00	7.00	35.00	9.00	29.00	9.00	32.00	40.00	48.00	62.00	30.00	15.00	118.00	11.00	22.00	8.00
g782.t1	1362.00	715.00	307.00	761.00	2115.00	1086.00	757.00	862.00	550.00	890.00	300.00	1436.00	556.00	930.00	348.00	705.00	285.00	446.00	1259.00	614.00	360.00	456.00	327.00	1132.00	253.00	141.00	81.00
g783.t1	172.00	375.00	101.00	237.00	853.00	333.00	119.00	168.00	43.00	29.00	4.00	80.00	88.00	218.00	23.00	90.00	35.00	44.00	110.00	80.00	72.00	35.00	72.00	56.00	10.00	18.00	6.00
g784.t1	1879.78	1149.39	970.00	3145.36	2200.56	1709.54	2655.54	2947.03	2742.87	1439.35	709.13	3962.56	1877.11	2707.00	1388.56	1415.04	692.30	720.52	5040.76	2188.00	1612.01	1292.00	1616.00	3025.94	663.00	0.00	396.00
g784.t2	140.22	182.61	0.00	500.64	1029.44	311.46	785.46	556.97	601.13	623.65	165.87	211.44	451.89	0.00	226.44	468.96	106.70	226.48	350.24	0.00	17.99	0.00	0.00	709.06	0.00	585.00	0.00
g785.t1	654.00	477.00	176.00	1068.00	841.00	583.00	785.00	831.00	734.00	311.00	152.00	850.00	504.00	542.00	257.00	346.00	160.00	215.00	1027.00	391.00	315.00	306.00	238.00	637.00	99.00	158.00	69.00
g786.t1	139382.00	34973.00	50705.00	45128.00	106549.00	31632.00	82073.00	46008.00	36626.00	42032.00	46775.00	293860.00	84692.00	74495.00	12770.00	44773.00	6664.00	14034.00	20948.00	79734.00	31861.00	28352.00	39668.00	83168.00	23966.00	9185.00	24723.00
g787.t1	45.00	28.00	18.00	24.00	11.00	11.00	13.00	9.00	3.00	0.00	1.00	6.00	17.00	18.00	2.00	21.00	3.00	16.00	27.00	0.00	13.00	8.00	10.00	15.00	7.00	4.00	3.00
g788.t1	22.00	13.00	0.00	9.00	22.00	3.00	9.00	12.00	16.00	0.00	0.00	0.00	0.00	4.00	4.00	2.00	3.00	2.00	7.00	0.00	0.00	0.00	1.00	3.00	1.00	0.00	0.00
g789.t1	502.00	391.00	170.00	922.00	697.00	613.00	750.00	904.00	580.00	343.00	76.00	455.00	372.00	505.00	204.00	290.00	135.00	182.00	745.00	234.00	240.00	225.00	224.00	633.00	88.00	114.00	51.00
g790.t1	1542.00	1350.00	566.00	1787.00	2031.00	1468.00	1974.00	2052.00	1849.00	543.00	321.00	1375.00	907.00	1240.00	528.00	804.00	449.00	530.00	2372.00	963.00	750.00	664.00	730.00	1519.00	208.00	250.00	147.00
g791.t1	16182.00	13361.00	4872.00	19770.00	20827.00	13925.00	20467.00	19773.00	12042.00	9029.00	1957.00	11044.00	9204.00	10203.00	3835.00	7144.00	2624.00	3974.00	14289.00	5494.00	3685.00	3955.00	4555.00	9689.00	1800.00	2075.00	1225.00
g792.t1	10.00	5.00	6.00	9.00	23.00	5.00	0.00	8.00	4.00	0.00	7.00	19.00	0.00	0.00	2.00	2.00	0.00	0.00	14.00	0.00	6.00	0.00	8.00	10.00	1.00	0.00	5.00
g793.t1	192.00	183.00	31.00	287.00	272.00	212.00	154.00	223.00	60.00	88.00	28.00	87.00	58.00	77.00	38.00	62.00	26.00	38.00	86.00	19.00	36.00	16.00	50.00	112.00	13.00	6.00	2.00
g794.t1	2792.00	1979.00	1046.00	4373.00	4006.00	2522.00	4225.00	4337.00	3590.00	2368.00	891.00	4387.00	2615.00	2792.00	1413.00	1963.00	866.00	1129.00	5089.00	2302.00	1559.00	1327.00	1450.00	3307.00	639.00	653.00	370.00
g795.t1	0.00	0.00	1.00	0.00	8.63	7.06	2.02	0.00	0.00	0.00	0.00	7.98	0.00	0.00	0.00	0.00	0.00	0.00	0.63	0.00	0.00	0.00	10.56	3.19	1.51	0.00	0.00
g796.t1	0.00	3.87	0.00	0.00	0.00	0.00	0.00	1.06	0.00	0.00	0.00	0.00	6.70	0.00	0.00	0.00	0.00	2.45	0.00	0.00	8.00	0.00	0.00	3.47	0.00	0.00	0.00
g797.t1	2.00	0.00	0.00	0.00	0.00	0.00	0.00	0.00	7.00	0.00	0.00	0.00	0.00	0.00	0.00	3.55	0.00	0.00	3.00	0.00	0.00	0.00	0.00	0.00	0.00	0.00	0.00
g797.t2	0.00	0.00	0.00	0.00	0.00	0.15	2.99	1.17	0.00	47.00	0.00	0.00	0.00	0.00	1.72	1.45	0.00	0.00	0.00	0.00	0.00	0.00	0.00	0.00	1.00	0.00	0.00
g798.t1	1749.00	1389.00	585.00	3014.00	2619.00	1728.00	3069.00	3023.00	2566.00	1242.00	549.00	2630.00	1797.00	1697.00	942.00	1021.00	530.00	677.00	2796.00	1025.00	1076.00	988.00	1024.00	2323.00	430.00	482.00	182.00
g799.t1	75.00	69.00	32.00	158.00	101.16	59.00	95.59	75.02	59.00	0.00	13.00	80.70	19.95	28.00	9.00	18.00	28.00	17.00	48.00	0.00	44.08	11.00	13.00	29.00	14.00	15.00	3.00
g800.t1	9.00	25.00	0.00	25.00	28.00	7.00	22.00	23.00	24.00	0.00	9.00	26.00	10.00	11.00	1.00	14.00	4.00	3.00	24.00	46.00	1.00	3.00	3.00	9.00	1.00	0.00	2.00
g801.t1	1.00	7.67	0.00	3.00	9.54	3.00	11.76	11.95	6.12	0.00	0.00	7.00	0.00	5.00	0.00	4.97	1.00	0.00	8.00	10.00	5.00	9.93	3.00	0.00	1.00	0.00	0.00
g802.t1	950.17	698.32	206.29	1045.13	1344.61	941.02	870.55	750.20	568.33	420.07	195.61	676.79	592.22	544.66	137.97	334.45	290.14	515.00	1235.85	435.79	0.00	445.35	440.83	807.61	74.68	119.77	0.00
g802.t2	615.83	632.68	327.71	665.87	1127.39	470.98	841.45	738.80	635.67	15.93	209.39	880.21	217.78	434.34	324.03	470.55	59.86	0.00	543.15	508.21	849.00	123.65	161.17	516.39	143.32	192.23	129.00
g803.t1	1392.00	1117.00	404.00	1506.00	1251.00	1173.00	1716.00	1822.00	1471.00	1003.00	241.00	1414.00	1090.00	1369.00	642.00	600.00	362.00	583.00	2267.00	789.00	592.00	602.00	718.00	1508.00	233.00	263.00	105.00
g804.t1	536.00	426.00	168.00	835.00	837.00	604.00	830.00	824.00	509.00	337.00	79.00	414.00	341.00	312.00	170.00	226.00	111.00	132.00	490.00	247.00	209.00	118.00	180.00	461.00	66.00	93.00	42.00
g805.t1	429.00	322.00	111.00	506.00	507.00	370.00	603.00	602.00	362.00	208.00	70.00	352.00	284.00	332.00	94.00	171.00	106.00	141.00	612.00	278.00	155.00	116.00	144.00	316.00	57.00	89.00	45.00
g806.t1	433.00	752.00	224.00	1464.00	1621.00	1085.00	848.00	976.00	859.00	334.00	155.00	899.00	556.00	686.00	333.00	550.00	259.00	241.00	1110.00	353.00	529.00	247.00	208.00	880.00	129.00	72.00	43.00
g807.t1	4078.00	2642.00	1455.00	8804.00	6103.00	3662.00	6967.00	6381.00	6043.00	4654.00	710.00	6134.00	3211.00	3561.00	1733.00	1784.00	807.00	704.00	3600.00	1787.00	1082.00	1321.00	1297.00	4125.00	659.00	518.00	336.00
g808.t1	45.00	48.00	26.00	96.00	106.00	53.00	80.00	89.00	60.00	18.00	21.00	91.00	26.00	45.00	15.00	24.00	16.00	16.00	68.00	29.00	38.00	32.00	20.00	49.00	16.00	4.00	5.00
g809.t1	525.00	356.00	239.00	777.00	862.00	538.00	755.00	827.00	534.00	431.00	114.00	665.00	376.00	525.00	268.00	309.00	117.00	202.00	802.00	207.00	317.00	194.00	221.00	663.00	63.00	82.00	34.00
g810.t1	1895.00	2603.00	1230.00	14940.00	16239.00	9063.00	7882.00	13283.00	7554.00	1147.00	2183.00	5888.00	7044.00	5376.00	1435.00	6862.00	1460.00	1316.00	6007.00	7097.00	3604.00	363.00	1915.00	6109.00	995.00	1382.00	1458.00
g811.t1	602.00	451.00	274.00	1136.00	1174.00	673.00	1303.00	1417.00	1310.00	979.00	340.00	1587.00	749.00	755.00	466.00	587.00	225.00	372.00	1349.00	666.00	505.00	655.00	597.00	991.00	220.00	197.00	143.00
g812.t1	6.00	9.00	0.00	7.00	5.00	2.00	5.00	6.00	0.00	0.00	0.00	0.00	0.00	0.00	4.00	0.00	0.00	2.00	6.00	0.00	0.00	0.00	0.00	2.00	0.00	0.00	0.00
g813.t1	1402.00	1195.00	547.00	1308.00	1497.00	1324.00	1651.00	1645.00	1104.00	629.00	130.00	692.00	579.00	831.00	281.00	441.00	260.00	300.00	1277.00	380.00	523.00	268.00	478.00	772.00	118.00	162.00	85.00
g814.t1	1107.00	745.00	488.00	5456.00	2340.00	2378.00	1894.00	3405.49	1229.03	1159.00	321.54	428.18	604.40	692.49	702.68	727.20	768.21	454.82	4197.43	517.55	391.33	264.29	419.91	932.06	221.26	551.00	71.70
g814.t2	0.00	0.00	0.00	0.00	0.00	0.00	0.00	16.51	304.97	0.00	154.46	103.82	153.60	163.51	277.32	155.80	255.79	235.18	1691.57	376.45	95.67	37.71	121.09	299.94	58.74	0.00	39.30
g815.t1	99.00	142.00	23.00	833.00	462.00	386.00	199.00	376.00	87.00	38.00	42.00	20.00	76.00	39.00	49.00	78.00	89.00	73.00	621.00	132.00	130.00	12.00	123.00	151.00	28.00	49.00	8.00
g816.t1	0.00	3.00	0.00	10.00	15.00	1.00	11.00	11.00	2.00	0.00	1.00	6.00	0.00	0.00	2.00	0.00	0.00	2.00	11.00	0.00	0.00	2.00	0.00	11.00	0.00	0.00	1.00
g817.t1	1064.00	699.00	370.00	1758.00	1544.00	1114.00	2009.00	2203.00	1923.00	1170.00	462.00	2197.00	1357.00	1354.00	695.00	821.00	426.00	497.00	2640.00	1015.00	902.00	737.00	754.00	1954.00	302.00	316.00	174.00
g818.t1	950.00	611.00	272.00	1159.00	1121.00	882.00	1368.00	1412.00	1038.00	733.00	206.00	1177.00	859.00	1201.00	451.00	598.00	289.00	379.00	1847.00	603.00	559.00	387.00	528.00	1245.00	172.00	167.00	111.00
g819.t1	495.00	425.00	106.00	709.00	574.00	504.00	662.00	673.00	338.00	338.00	60.00	387.00	244.00	321.00	159.00	207.00	124.00	123.00	408.00	181.00	171.00	129.00	170.00	468.00	52.00	67.00	42.00
g820.t1	966.00	622.00	388.00	1130.00	1166.00	516.00	1203.00	822.00	816.00	477.00	244.00	1526.00	571.00	433.00	285.00	492.00	177.00	186.00	730.00	553.00	215.00	305.00	306.00	750.00	174.00	184.00	81.00
g821.t1	21.00	11.00	0.00	34.00	44.00	14.00	53.00	26.00	16.00	0.00	9.00	27.00	9.00	0.00	7.00	3.00	9.00	3.00	37.00	56.00	50.00	5.00	0.00	24.00	8.00	13.00	0.00
g822.t1	86.12	0.00	0.00	0.00	98.60	0.00	0.00	0.00	0.00	782.00	0.00	0.00	0.00	0.00	0.00	0.00	0.00	0.00	0.00	0.00	0.00	0.00	0.00	0.00	0.00	0.00	0.00
g822.t2	887.88	729.00	229.00	1436.00	1223.40	991.00	1537.00	1580.00	1591.00	0.00	346.00	1531.00	919.00	1238.00	591.00	878.00	370.00	561.00	2135.00	640.00	717.00	632.00	617.00	1421.00	241.00	243.00	148.00
g823.t1	307.00	252.00	78.00	459.00	435.00	325.00	412.00	577.00	280.00	297.00	47.00	216.00	180.00	309.00	111.00	167.00	100.00	106.00	425.00	153.00	175.00	114.00	171.00	292.00	43.00	104.00	42.00
g824.t1	11.00	16.00	7.00	7.00	28.00	15.00	21.00	16.00	4.00	0.00	0.00	2.00	2.00	2.00	3.00	3.00	0.00	2.00	5.00	0.00	6.00	8.00	4.00	17.00	1.00	3.00	0.00
g825.t1	75.33	25.22	0.00	40.09	126.09	25.22	159.00	20.27	0.00	0.00	0.00	100.87	0.00	62.00	0.00	0.00	0.00	0.00	0.00	0.00	25.22	0.00	0.00	19.44	0.00	0.00	0.00
g825.t2	0.67	70.78	51.00	93.91	18.91	39.78	0.00	98.73	126.00	0.00	25.00	10.13	57.00	0.00	18.00	56.00	13.00	23.00	58.00	94.00	12.78	32.00	43.00	80.56	18.00	33.00	17.00
g826.t1	280.00	268.00	132.00	490.00	1109.00	573.00	129.00	224.00	146.00	168.00	33.00	402.00	226.00	302.00	79.00	339.00	84.00	87.00	374.00	179.00	205.00	106.00	125.00	251.00	46.00	26.00	37.00
g827.t1	228.00	148.00	65.00	368.00	342.00	161.00	332.00	323.00	156.00	0.00	33.00	219.00	88.00	104.00	47.00	97.00	40.00	22.00	112.00	66.00	35.00	58.00	23.00	143.00	36.00	36.00	8.00
g828.t1	329.00	320.00	100.00	572.00	559.00	381.00	595.00	560.00	486.00	339.00	87.00	557.00	308.00	392.00	205.00	216.00	120.00	171.00	596.00	208.00	197.00	179.00	217.00	583.00	101.00	103.00	41.00
g829.t1	2785.00	1608.00	852.00	3516.00	3736.00	2537.00	4087.00	4005.00	2740.00	1733.00	750.00	3297.00	2225.00	2536.00	1201.00	1517.00	628.00	980.00	4083.00	1695.00	1095.00	1063.00	1138.00	2820.00	519.00	585.00	228.00
g830.t1	398.00	370.00	158.00	568.00	594.00	460.00	574.00	605.00	414.00	390.00	69.00	345.00	314.00	364.00	164.00	220.00	69.00	139.00	494.00	168.00	163.00	163.00	209.00	504.00	50.00	79.00	43.00
g831.t1	231.00	150.00	64.00	190.00	228.00	158.00	221.00	212.00	186.00	29.00	16.00	137.00	107.00	115.00	35.00	55.00	40.00	40.00	153.00	87.00	68.00	57.00	74.00	92.00	21.00	1.00	4.00
g832.t1	0.00	1.00	0.00	0.00	0.00	0.00	0.00	2.00	1.00	0.00	0.00	0.00	1.00	0.00	0.00	0.00	0.00	0.00	3.00	0.00	10.00	0.00	1.00	0.00	0.00	0.00	0.00
g833.t1	0.00	3.00	0.00	7.00	7.00	0.00	5.00	3.00	3.00	0.00	0.00	11.00	7.00	3.00	4.00	2.00	0.00	1.00	2.00	6.00	0.00	0.00	4.00	1.00	0.00	0.00	2.00
g834.t1	56.00	19.00	9.00	64.00	45.00	30.00	71.00	60.00	44.00	0.00	3.00	40.00	31.00	25.00	10.00	18.00	6.00	7.00	46.00	50.00	14.00	29.00	5.00	26.00	7.00	7.00	5.00
g835.t1	1039.00	755.00	436.00	1561.00	1712.00	1036.00	2006.00	1870.00	1613.00	602.00	340.00	1691.00	996.00	1108.00	481.00	609.00	221.00	447.00	1634.00	621.00	639.00	659.00	673.00	1243.00	189.00	160.00	125.00
g836.t1	1128.00	819.00	537.00	2168.00	2009.00	1282.00	2463.00	2715.00	2759.00	1259.00	716.00	2697.00	1844.00	1750.00	1188.00	1746.00	774.00	934.00	4086.00	1205.00	1885.00	1336.00	1685.00	2979.00	519.00	557.00	331.00
g837.t1	1584.00	1386.00	434.00	1689.00	1790.00	1249.00	1419.00	1478.00	501.00	595.00	117.00	601.00	427.00	458.00	197.00	277.00	171.00	168.00	673.00	297.00	250.00	205.00	227.00	685.00	94.00	99.00	51.00
g838.t1	3207.00	1900.00	923.00	3981.00	3559.00	2555.00	4079.00	4100.00	2984.00	2214.00	738.00	3641.00	2759.00	2789.00	1530.00	2030.00	789.00	1127.00	5093.00	2041.00	1355.00	1476.00	1476.00	3591.00	649.00	723.00	380.00
g839.t1	357.00	283.00	135.00	327.00	372.00	279.00	358.00	332.00	133.00	0.00	25.00	165.00	135.00	132.00	47.00	128.00	34.00	71.00	221.00	162.00	65.00	52.00	91.00	162.00	31.00	47.00	13.00
g840.t1	1176.00	892.00	413.00	1507.00	1693.00	1034.00	1490.00	1507.00	817.00	789.00	151.00	925.00	556.00	591.00	290.00	357.00	196.00	211.00	857.00	223.00	346.00	235.00	331.00	687.00	102.00	85.00	64.00
g841.t1	8.00	10.00	4.00	51.00	23.00	19.00	35.00	17.00	7.00	50.00	4.00	22.00	0.00	3.00	3.00	4.00	0.00	9.00	4.00	1.00	5.00	11.00	6.00	5.00	2.00	0.00	0.00
g842.t1	947.00	682.00	306.00	1144.00	1182.00	901.00	1145.00	1111.00	937.00	714.00	165.00	796.00	745.00	626.00	344.00	592.00	232.00	351.00	1458.00	431.00	523.00	352.00	490.00	847.00	148.00	164.00	87.00
g843.t1	1920.00	1492.00	607.00	2117.00	2218.00	1412.00	2220.00	2141.00	1239.00	956.00	257.00	1313.00	933.00	1093.00	437.00	721.00	367.00	536.00	1702.00	778.00	627.00	502.00	517.00	1301.00	239.00	238.00	140.00
g844.t1	1270.00	714.00	453.00	1874.00	2172.00	1141.00	2206.00	2108.00	1902.00	1201.00	518.00	2498.00	1473.00	1323.00	760.00	918.00	402.00	404.00	2138.00	1138.00	711.00	580.00	895.00	2015.00	366.00	301.00	182.00
g845.t1	5314.00	3856.00	1583.00	5882.00	7313.00	4276.00	5963.00	5495.00	3181.00	2419.00	560.00	3530.00	2322.00	2779.00	916.00	1532.00	753.00	848.00	3163.00	1466.00	1017.00	1369.00	1311.00	2606.00	426.00	418.00	245.00
g846.t1	1379.00	930.00	571.00	2308.00	2327.00	1695.00	2556.00	2477.00	2262.00	1353.00	478.00	2570.00	1485.00	1381.00	884.00	954.00	469.00	540.00	2469.00	1147.00	905.00	866.00	930.00	2412.00	318.00	350.00	210.00
g847.t1	0.00	0.00	0.00	0.00	3.89	7.22	0.00	0.00	0.00	0.00	0.00	0.00	0.00	0.00	0.00	13.45	0.00	0.00	3.77	0.00	0.00	0.00	0.00	0.00	0.00	0.00	0.00
g847.t2	11.00	21.00	32.00	36.00	20.11	7.78	19.00	26.00	8.00	25.00	2.00	8.00	2.00	4.00	9.00	4.55	2.00	3.00	15.23	77.00	1.00	0.00	0.00	7.00	3.00	0.00	3.00
g848.t1	124.00	201.00	54.00	117.00	212.00	78.00	185.00	101.00	101.00	0.00	18.00	141.00	35.00	44.00	12.00	50.00	7.00	23.00	53.00	45.00	40.00	21.00	40.00	69.00	24.00	3.00	8.00
g849.t1	859.00	562.00	311.00	1185.00	1665.00	983.00	1322.00	1019.00	808.00	461.00	161.00	888.00	649.00	840.00	339.00	466.00	204.00	367.00	1051.00	431.00	388.00	254.00	328.00	835.00	140.00	124.00	79.00
g850.t1	173.00	143.00	36.00	130.00	194.00	112.00	105.00	147.00	58.00	122.00	13.00	92.00	51.00	63.00	20.00	41.00	26.00	22.00	87.00	32.00	35.00	24.00	14.00	62.00	5.00	12.00	4.00
g851.t1	1054.00	996.00	285.00	2460.00	3915.00	1661.00	2216.00	1557.00	1756.00	936.00	276.00	1768.00	751.00	640.00	286.00	632.00	271.00	341.00	1177.00	437.00	464.00	401.00	311.00	953.00	122.00	170.00	85.00
g852.t1	1107.00	756.00	461.00	1809.00	1813.00	1219.00	1897.00	1563.00	1405.00	1078.00	376.00	1687.00	1006.00	1039.00	560.00	708.00	275.00	389.00	1689.00	610.00	601.00	541.00	517.00	1192.00	203.00	319.00	113.00
g853.t1	1211.00	906.00	434.00	1697.00	1761.00	1201.00	1915.00	1692.00	1629.00	1248.00	355.00	1773.00	1135.00	1340.00	647.00	1045.00	342.00	573.00	2128.00	672.00	729.00	567.00	865.00	1673.00	299.00	328.00	211.00
g854.t1	897.00	610.00	270.00	1293.00	1120.00	926.00	1156.00	1196.00	874.00	502.00	191.00	907.00	596.00	602.00	329.00	336.00	193.00	247.00	1099.00	404.00	403.00	313.00	338.00	851.00	113.00	212.00	76.00
g855.t1	77.00	107.00	47.00	185.00	165.00	81.00	216.00	151.00	127.00	50.00	43.00	175.00	61.00	71.00	61.00	63.00	32.00	31.00	146.00	88.00	43.00	42.00	66.00	97.00	34.00	6.00	8.00
g856.t1	801.00	624.00	246.00	788.00	756.00	679.00	775.00	654.00	515.00	443.00	93.00	480.00	334.00	396.00	177.00	283.00	97.00	165.00	594.00	259.00	116.00	199.00	322.00	394.00	76.00	120.00	32.00
g857.t1	30.00	36.00	16.00	41.00	50.00	20.00	43.00	40.00	41.00	0.00	12.00	38.00	26.00	14.00	12.00	33.00	7.00	11.00	42.00	1.00	6.00	5.00	16.00	23.00	2.00	4.00	3.00
g858.t1	1898.00	1708.00	694.00	2074.00	2582.00	1650.00	2016.00	1253.00	997.00	1456.00	199.00	1170.00	655.00	749.00	277.00	564.00	269.00	427.00	747.00	441.00	372.00	580.00	475.00	897.00	188.00	178.00	95.00
g859.t1	1412.00	1160.00	519.00	2337.00	2052.00	1493.00	2007.00	2176.00	1977.00	1094.00	395.00	1713.00	1237.00	1444.00	716.00	1043.00	460.00	633.00	2260.00	610.00	1120.00	772.00	1062.00	1754.00	314.00	402.00	226.00
g860.t1	70.00	78.00	47.00	116.00	104.00	52.00	93.00	106.00	75.00	36.00	8.00	78.00	52.00	25.00	15.00	33.00	14.00	11.00	52.00	62.00	44.00	4.00	19.00	38.00	15.00	7.00	9.00
g861.t1	294.00	351.00	137.00	256.00	298.00	233.00	323.00	359.00	353.00	135.00	39.00	251.00	198.00	252.00	105.00	123.00	56.00	97.00	471.00	95.00	115.00	144.00	122.00	301.00	39.00	69.00	26.00
g862.t1	377.00	406.00	78.00	398.00	477.00	249.00	486.00	420.00	266.00	161.00	60.00	249.00	170.00	188.00	102.00	144.00	59.00	67.00	312.00	141.00	106.00	141.00	166.00	296.00	44.00	43.00	26.00
g863.t1	1966.00	1277.00	761.00	1598.00	1989.00	837.00	1776.00	1321.00	551.00	705.00	198.00	893.00	562.00	501.00	276.00	567.00	222.00	300.00	1101.00	716.00	240.00	395.00	267.00	735.00	216.00	123.00	129.00
g864.t1	2.00	1.00	0.00	7.00	10.00	7.00	15.00	7.00	2.00	0.00	0.00	3.00	1.00	5.00	0.00	0.00	3.00	0.00	2.00	0.00	2.00	0.00	0.00	5.00	0.00	0.00	0.00
g865.t1	193.45	455.00	60.34	0.00	1192.00	426.53	974.55	530.76	521.33	140.00	0.00	1025.00	347.00	0.00	204.00	268.00	123.00	156.00	0.42	459.00	298.00	0.00	188.00	350.10	47.56	141.00	136.00
g865.t2	608.55	0.00	369.66	861.00	0.00	78.47	92.45	288.24	243.67	0.00	157.00	0.00	0.00	248.00	0.00	0.00	0.00	0.00	474.58	0.00	0.00	269.00	0.00	184.90	92.44	0.00	0.00
g866.t1	1003.00	835.00	293.00	1102.00	1026.00	929.00	1109.00	1261.00	748.00	243.00	112.00	561.00	494.00	654.00	243.00	388.00	175.00	235.00	935.00	337.00	261.00	213.00	319.00	673.00	100.00	141.00	59.00
g867.t1	4276.00	3633.00	1270.00	5143.00	6779.02	3963.00	5150.00	4660.00	2736.00	2265.00	476.00	2696.00	1857.00	2052.00	725.00	1405.00	669.00	821.00	2778.00	1175.00	848.00	994.00	1005.00	1930.00	332.00	450.00	154.00
g868.t1	12.00	59.00	1.00	48.00	75.00	155.00	33.00	107.00	3.00	0.00	1.00	27.00	19.00	1.00	3.00	12.00	5.00	0.00	71.00	25.00	38.00	16.00	3.00	7.00	4.00	9.00	5.00
g869.t1	1388.00	584.00	288.00	403.00	741.00	543.00	805.00	238.00	209.00	236.00	269.00	1500.00	570.00	187.00	166.00	326.00	143.00	173.00	687.00	717.00	93.00	482.00	287.00	653.00	208.00	118.00	73.00
g870.t1	63.00	23.61	16.00	89.41	9.43	27.00	33.38	23.55	0.00	0.00	12.00	33.27	17.00	4.00	2.00	6.00	1.00	0.00	19.00	0.00	3.00	11.00	11.00	26.00	9.00	13.00	0.00
g870.t2	0.00	10.39	0.00	10.59	25.57	0.00	29.62	14.45	23.00	0.00	0.00	15.73	0.00	0.00	0.00	0.00	0.00	4.00	0.00	0.00	0.00	0.00	0.00	0.00	0.00	0.00	0.00
g871.t1	742.00	701.00	364.00	817.00	1300.00	777.00	576.00	614.00	497.00	242.00	126.00	553.00	424.00	598.00	182.00	329.00	227.00	251.00	914.00	429.00	223.00	289.00	253.00	528.00	66.00	70.00	27.00
g872.t1	31.00	14.00	1.00	29.00	30.00	13.00	32.00	21.00	0.00	0.00	0.00	15.00	6.00	2.00	2.00	2.00	2.00	1.00	8.00	0.00	1.00	0.00	0.00	10.00	1.00	2.00	6.00
g873.t1	595.00	602.00	229.00	762.00	1995.00	703.00	269.00	242.00	188.00	198.00	38.00	200.00	118.00	282.00	48.00	296.00	113.00	146.00	363.00	154.00	236.00	94.00	105.00	281.00	23.00	38.00	28.00
g874.t1	495.00	501.00	169.00	767.00	995.00	576.00	500.00	468.00	283.00	38.00	61.00	280.00	142.00	154.00	63.00	80.00	70.00	104.00	181.00	95.00	61.00	85.00	45.00	172.00	12.00	40.00	5.00
g875.t1	19.00	21.00	8.00	20.00	48.00	30.00	22.00	5.00	2.00	0.00	5.00	10.00	4.00	15.00	2.00	3.00	2.00	0.00	15.00	10.00	0.00	5.00	0.00	24.00	1.00	11.00	10.00
g876.t1	766.00	684.00	176.00	678.00	1698.00	995.00	509.00	645.00	400.00	444.00	127.00	585.00	505.00	786.00	216.00	473.00	171.00	231.00	598.00	106.00	371.00	271.00	270.00	422.00	103.00	74.00	52.00
g877.t1	15.00	21.00	8.00	24.00	34.00	11.00	34.00	36.00	15.00	0.00	11.00	40.00	1.00	13.00	14.00	8.00	1.00	2.00	14.00	0.00	11.00	16.00	3.00	9.00	0.00	3.00	0.00
g878.t1	5.00	4.00	4.00	8.00	6.00	3.00	3.00	2.00	7.00	0.00	2.00	0.00	9.00	4.00	3.00	7.00	2.00	1.00	7.00	23.00	2.00	2.00	0.00	3.00	4.00	0.00	0.00
g879.t1	2.00	5.00	5.00	33.00	8.00	12.00	8.00	24.00	2.00	0.00	4.00	12.00	13.00	10.00	5.00	0.00	3.00	8.00	15.00	0.00	0.00	7.00	0.00	9.00	5.00	0.00	0.00
g880.t1	410.00	328.00	167.00	622.00	678.00	375.00	530.00	549.00	513.00	366.00	123.00	607.00	249.00	311.00	152.00	238.00	134.00	108.00	449.00	324.00	198.00	226.00	185.00	418.00	66.00	92.00	57.00
g881.t1	1410.00	913.00	536.00	2148.00	2266.00	1465.00	2316.00	2404.00	2216.00	1331.00	673.00	2927.00	1797.00	1823.00	911.00	1171.00	556.00	633.00	3182.00	1044.00	1268.00	808.00	900.00	2460.00	421.00	447.00	237.00
g882.t1	5588.00	4076.00	1587.00	6026.00	6847.00	4650.00	6427.00	7311.00	3430.00	1776.00	431.00	2193.00	2607.00	3644.00	977.00	1758.00	825.00	1154.00	4371.00	1160.00	1074.00	846.00	1309.00	2378.00	444.00	449.00	229.00
g883.t1	3977.00	2425.00	1769.00	6060.00	6356.00	3666.00	7320.00	6556.00	5713.00	2320.00	1766.00	8497.00	4228.00	3050.00	2496.00	2734.00	1332.00	1604.00	6441.00	4108.00	2807.00	3114.00	2398.00	5861.00	1194.00	1233.00	814.00
g884.t1	135.00	113.00	97.00	139.00	196.00	126.00	98.00	137.00	82.00	138.00	30.00	121.00	44.00	79.00	23.00	59.00	29.00	12.00	124.00	75.00	56.00	57.00	25.00	83.00	17.00	5.00	6.00
g885.t1	358.00	233.00	57.00	40.00	106.00	167.00	74.00	45.00	12.00	93.00	10.00	79.00	18.00	63.00	9.00	35.00	12.00	73.00	127.00	2.00	16.00	46.00	81.00	83.00	11.00	13.00	5.00
g886.t1	1787.00	999.00	753.00	1504.00	2550.00	1109.00	1519.00	1619.00	1217.00	1249.00	417.00	2364.00	1228.00	1191.00	681.00	1093.00	403.00	442.00	1944.00	1295.00	694.00	627.00	642.00	1818.00	355.00	406.00	192.00
g887.t1	273.00	227.00	156.00	406.00	296.00	160.00	307.00	359.00	224.00	145.00	38.00	231.00	109.00	170.00	94.00	114.00	46.00	46.00	256.00	110.00	57.00	72.00	98.00	222.00	29.00	41.00	10.00
g888.t1	3932.00	3345.00	1111.00	3307.00	3451.00	2560.00	3426.00	3331.00	2308.00	1252.00	448.00	2548.00	1639.00	1983.00	862.00	1223.00	646.00	640.00	2811.00	1432.00	861.00	839.00	888.00	2664.00	393.00	309.00	232.00
g889.t1	779.00	546.00	275.00	1131.00	1202.00	822.00	1303.00	1406.00	1179.00	1172.00	282.00	1333.00	1136.00	1083.00	490.00	628.00	287.00	389.00	1738.00	859.00	713.00	453.00	651.00	1343.00	189.00	217.00	109.00
g890.t1	57.00	37.00	8.00	44.00	114.00	44.00	37.00	44.00	49.00	0.00	3.00	52.00	30.00	9.00	11.00	36.00	7.00	4.00	20.00	74.00	9.00	13.00	9.00	23.00	4.00	30.00	0.00
g891.t1	211.00	195.00	73.00	405.00	485.00	227.00	491.00	343.00	353.00	262.00	89.00	455.00	184.00	154.00	137.00	224.00	72.00	78.00	364.00	251.00	126.00	137.00	173.00	350.00	87.00	34.00	32.00
g892.t1	1137.00	931.00	502.00	1905.00	1757.00	1116.00	1699.00	1855.00	1207.00	480.00	244.00	1147.00	855.00	1006.00	478.00	670.00	299.00	397.00	1705.00	612.00	568.00	432.00	440.00	1176.00	191.00	238.00	98.00
g893.t1	681.00	625.00	216.00	803.00	808.00	541.00	848.00	813.00	531.00	367.00	128.00	640.00	395.00	512.00	248.00	323.00	127.00	149.00	682.00	365.00	229.00	257.00	289.00	815.00	120.00	155.00	72.00
g894.t1	350.00	197.00	138.00	1066.00	1465.00	505.00	1081.00	790.00	310.00	132.00	44.00	237.00	94.00	157.00	82.00	161.00	41.00	36.00	106.00	139.00	47.00	61.00	55.00	136.00	10.00	38.00	17.00
g895.t1	583.00	679.00	139.00	994.00	1375.00	798.00	982.00	848.00	815.00	812.00	186.00	1210.00	486.00	538.00	267.00	325.00	124.00	143.00	659.00	336.00	272.00	253.00	248.00	464.00	106.00	48.00	60.00
g896.t1	1.00	20.00	12.00	11.00	13.00	11.00	4.00	15.00	7.00	0.00	3.00	18.00	3.00	17.00	1.00	8.00	1.00	0.00	7.00	0.00	0.00	1.00	0.00	5.00	2.00	1.00	5.00
g897.t1	1183.00	796.00	333.00	1464.00	1271.00	920.00	1419.00	1519.00	931.00	779.00	163.00	1046.00	891.00	887.00	428.00	650.00	302.00	329.00	1793.00	695.00	297.00	387.00	359.00	1141.00	220.00	176.00	78.00
g898.t1	1.90	16.00	6.00	8.00	12.69	17.00	18.70	22.00	14.00	10.00	2.00	24.00	9.24	9.00	4.00	10.00	0.00	8.00	3.00	35.00	0.00	7.00	11.00	16.00	2.00	0.00	0.00
g899.t1	4.33	4.77	5.99	4.77	1.53	12.01	15.33	2.38	0.00	0.00	0.00	16.00	7.00	0.00	0.00	0.00	2.39	0.00	0.00	0.00	0.00	12.00	5.00	0.00	0.00	0.00	2.00
g900.t1	0.00	0.00	0.00	0.00	0.00	0.00	8.40	0.00	0.00	0.00	0.00	0.00	0.00	0.00	0.00	0.00	0.00	0.00	0.00	0.00	0.00	0.00	0.00	0.00	0.00	0.00	0.00
g900.t2	3.00	0.00	0.00	0.00	0.00	1.44	0.00	0.00	0.00	0.00	0.00	5.52	6.00	0.00	0.00	0.00	0.00	0.00	3.51	0.00	0.00	0.00	0.00	0.00	0.00	0.00	0.00
g901.t1	121.00	83.99	7.00	109.09	110.02	103.01	122.76	102.03	45.99	177.00	4.00	41.99	57.00	53.39	20.00	19.99	12.00	21.00	67.85	32.10	49.00	0.00	36.00	91.52	7.00	9.00	3.00
g902.t1	0.00	0.00	0.00	0.00	1.06	1.39	0.00	0.00	0.00	0.00	0.00	0.00	0.00	0.00	0.00	0.00	0.00	0.00	0.00	0.00	0.00	0.00	0.00	0.00	0.00	0.00	0.00
g902.t2	0.00	0.00	0.00	0.00	0.00	0.00	0.00	2.79	5.16	0.00	2.97	0.00	0.00	0.00	0.00	0.00	0.00	0.00	0.00	0.00	0.00	0.00	0.00	0.00	0.00	0.00	0.00
g903.t1	2638.00	3270.00	1032.00	3316.00	2647.00	2135.00	3079.00	2578.00	2347.00	1844.00	473.00	2439.00	1221.00	1430.00	850.00	1060.00	716.00	505.00	2456.00	1081.00	781.00	1029.00	770.00	1936.00	331.00	260.00	146.00
g904.t1	257.00	196.00	180.00	362.00	298.00	200.00	365.00	380.00	252.00	228.00	89.00	319.00	206.00	196.00	189.00	158.00	72.00	117.00	498.00	203.00	192.00	111.00	96.00	344.00	72.00	83.00	33.00
g905.t1	1658.00	841.00	399.00	994.00	1497.00	914.00	1098.00	1208.00	781.00	419.00	176.00	992.00	405.00	559.00	263.00	388.00	209.00	261.00	858.00	504.00	242.00	310.00	405.00	698.00	141.00	169.00	81.00
g906.t1	734.00	598.00	151.00	1042.00	932.00	672.00	939.00	1053.00	966.00	522.00	104.00	601.00	656.00	773.00	335.00	417.00	165.00	265.00	1136.00	356.00	425.00	238.00	395.00	946.00	134.00	163.00	86.00
g907.t1	193.00	139.00	42.00	243.00	234.00	203.00	370.00	304.00	214.00	31.00	17.00	141.00	131.00	180.00	59.00	92.00	51.00	54.00	226.00	37.00	103.00	46.00	99.00	133.00	26.00	23.00	18.00
g908.t1	0.00	0.86	0.00	0.00	0.00	7.86	1.00	6.00	5.00	0.00	0.00	0.00	0.00	0.00	0.00	0.00	0.00	0.00	4.00	0.00	0.00	0.00	0.00	0.00	0.00	0.00	0.00
g908.t2	7.00	4.14	6.00	0.00	2.00	4.14	0.00	0.00	0.00	0.00	0.00	0.00	0.00	3.00	0.00	10.00	0.00	1.00	0.00	0.00	0.00	4.00	0.00	0.00	0.00	0.00	0.00
g909.t1	284.00	279.00	95.00	350.00	375.00	271.00	590.00	492.00	382.00	339.00	86.00	447.00	296.00	263.00	131.00	154.00	87.00	81.00	496.00	244.00	117.00	183.00	128.00	334.00	58.00	42.00	27.00
g910.t1	1272.00	1036.00	301.00	1598.00	1646.00	1168.00	1416.00	1510.00	1376.00	1005.00	248.00	1377.00	834.00	1077.00	548.00	649.00	340.00	357.00	1686.00	719.00	530.00	506.00	581.00	1357.00	201.00	288.00	120.00
g911.t1	717.00	611.00	158.00	981.00	1038.00	698.00	990.00	895.00	490.00	953.00	93.00	563.00	405.00	474.00	216.00	358.00	129.00	212.00	775.00	270.00	159.00	197.00	265.00	547.00	112.00	96.00	46.00
g912.t1	121.00	36.00	10.00	85.00	121.00	62.00	55.00	74.00	50.00	0.00	8.00	41.00	18.00	25.00	9.00	15.00	6.00	13.00	39.00	34.00	10.00	14.00	18.00	31.00	5.00	4.00	7.00
g913.t1	1857.00	1342.00	607.00	2830.00	2259.00	1814.00	2886.00	3167.00	2496.00	1435.00	541.00	2836.00	2113.00	2053.00	1253.00	1432.00	567.00	765.00	4141.00	1449.00	1311.00	945.00	1084.00	3111.00	545.00	517.00	282.00
g914.t1	130.00	44.00	51.00	82.00	193.00	90.00	50.00	120.00	56.00	0.00	5.00	110.00	36.00	63.00	38.00	37.00	16.00	19.00	104.00	41.00	38.00	5.00	28.00	23.00	8.00	0.00	0.00
g915.t1	31711.00	20942.00	8188.00	34960.00	35155.00	26312.00	34609.00	38976.00	22366.00	18376.00	4172.00	26185.00	21102.00	29394.00	11446.00	17636.00	6382.00	9821.00	45392.00	12172.00	9995.00	8133.00	11895.00	28858.00	5545.00	5710.00	2741.00
g916.t1	5.00	3.00	9.00	27.00	5.00	3.00	1.00	10.00	7.00	0.00	0.00	0.00	20.00	4.00	2.00	6.00	0.00	5.00	0.00	0.00	0.00	0.00	1.00	0.00	1.00	0.00	0.00
g917.t1	700.00	502.00	211.00	781.00	853.00	602.00	974.00	860.00	504.00	370.00	142.00	540.00	392.00	643.00	226.00	388.00	199.00	298.00	925.00	197.00	395.00	213.00	308.00	698.00	94.00	128.00	61.00
g918.t1	310.00	275.00	109.00	556.00	508.00	309.00	484.00	420.00	244.00	220.00	47.00	223.00	191.00	153.00	100.00	149.00	67.00	115.00	388.00	174.00	114.00	142.00	116.00	377.00	55.00	55.00	31.00
g919.t1	718.00	456.00	257.00	1001.00	846.00	630.00	868.00	998.00	805.00	261.00	171.00	797.00	629.00	721.00	414.00	494.00	214.00	283.00	1358.00	332.00	264.00	322.00	346.00	901.00	172.00	156.00	77.00
g920.t1	967.00	857.00	333.00	1925.00	1160.00	665.00	1573.00	1341.00	973.00	497.00	199.00	1287.00	796.00	703.00	372.00	412.00	166.00	206.00	1083.00	565.00	468.00	388.00	278.00	876.00	191.00	151.00	98.00
g921.t1	0.00	0.97	0.00	7.99	0.00	1.00	12.00	1.90	0.00	0.00	4.00	8.77	10.00	14.52	3.00	0.00	0.00	0.00	1.00	0.00	5.00	9.00	0.00	0.00	0.00	0.00	0.00
g921.t2	7.86	0.00	0.00	0.00	1.89	0.00	0.00	0.00	0.00	0.00	0.00	0.00	0.00	0.00	0.00	0.00	0.00	0.00	0.00	0.00	0.00	0.00	0.00	0.00	1.89	0.00	0.00
g921.t3	0.00	0.00	0.00	0.00	2.15	0.00	0.00	3.49	0.00	0.00	0.00	0.00	0.00	2.92	0.00	0.00	0.00	0.00	0.00	0.00	0.00	0.00	1.00	3.00	1.11	0.00	0.00
g922.t1	18.92	3.82	7.00	0.00	2.98	4.58	8.78	8.57	0.00	0.00	0.00	4.00	0.00	0.00	4.00	2.00	0.00	0.00	3.00	5.33	2.00	5.00	0.33	10.00	0.00	0.00	0.00
g923.t1	1407.00	1093.00	395.00	2170.00	2147.00	1485.00	2291.00	2216.00	1516.00	861.00	324.00	1584.00	1101.00	1090.00	542.00	799.00	462.00	565.00	1973.00	845.00	604.00	561.00	650.00	1656.00	282.00	256.00	179.00
g924.t1	594.00	410.00	254.00	1128.00	917.00	445.00	924.00	837.00	409.00	553.00	111.00	397.00	260.00	312.00	137.00	225.00	83.00	104.00	486.00	227.00	120.00	150.00	154.00	346.00	66.00	70.00	56.00
g925.t1	9.98	46.08	37.26	0.00	82.78	51.81	49.77	80.66	25.37	141.00	29.08	73.41	0.00	69.74	0.00	61.33	0.00	11.50	31.27	0.00	18.52	0.00	26.28	38.94	0.00	0.00	10.38
g925.t2	452.02	311.21	119.71	559.82	517.75	396.73	638.23	572.34	374.48	0.00	51.92	349.58	191.53	228.26	109.41	165.67	104.00	81.24	681.24	125.00	176.64	179.44	212.72	349.06	54.00	13.90	31.65
g925.t3	0.00	42.71	9.03	107.18	14.47	13.46	0.00	0.00	102.15	0.00	0.00	0.02	111.47	0.00	20.59	0.00	0.00	55.25	7.49	0.00	60.85	30.56	0.00	0.00	0.00	91.10	2.97
g926.t1	1886.00	1253.00	810.00	2779.00	2950.00	1742.00	3468.00	3250.00	3074.00	1479.00	933.00	4127.00	2097.00	1885.00	1179.00	1640.00	697.00	1015.00	3437.00	1503.00	1540.00	1474.00	1504.00	2608.00	518.00	599.00	312.00
g927.t1	781.00	545.00	197.00	846.00	1033.00	570.00	754.00	663.00	705.00	388.00	131.00	961.00	392.00	278.00	175.00	336.00	168.00	222.00	576.00	232.00	211.00	392.00	243.00	583.00	140.00	77.00	45.00
g928.t1	2557.00	1138.00	911.00	3665.00	3246.00	2214.00	4079.00	4319.00	4010.00	2868.00	1091.00	4603.00	3040.00	3290.00	1729.00	2184.00	760.00	996.00	5663.00	2739.00	2005.00	1434.00	1672.00	3992.00	727.00	694.00	460.00
g929.t1	22.00	278.00	102.00	281.00	620.00	392.00	260.00	23.00	5.00	88.00	27.00	108.00	183.00	286.00	27.00	203.00	117.00	46.00	111.00	18.00	117.00	68.00	51.00	18.00	4.00	28.00	6.00
g930.t1	3780.00	2854.00	1167.00	4042.00	4521.00	2888.00	3737.00	3506.00	1696.00	1077.00	257.00	1731.00	1310.00	1439.00	616.00	834.00	479.00	493.00	2047.00	957.00	532.00	632.00	676.00	1398.00	242.00	272.00	146.00
g931.t1	21.00	859.00	4.00	424.00	423.00	1093.00	738.00	460.00	52.00	44.00	33.00	44.00	409.00	0.00	10.00	145.00	64.00	1.00	369.00	159.00	306.00	1.00	36.00	143.00	48.00	45.00	15.00
g932.t1	303.00	286.00	139.00	465.00	390.00	358.00	464.00	447.00	257.00	193.00	35.00	191.00	146.00	141.00	73.00	93.00	64.00	62.00	263.00	47.00	178.00	47.00	89.00	183.00	21.00	18.00	17.00
g933.t1	1626.00	1148.00	421.00	1575.00	1700.00	1440.00	1888.00	1726.00	1343.00	807.00	221.00	972.00	970.00	1118.00	393.00	666.00	341.00	416.00	1959.00	686.00	555.00	340.00	559.00	1061.00	195.00	268.00	118.00
g934.t1	272.00	296.00	110.00	268.00	335.00	224.00	298.00	293.00	158.00	113.00	31.00	313.00	108.00	116.00	65.00	63.00	39.00	47.00	204.00	86.00	95.00	102.00	88.00	189.00	25.00	31.00	17.00
g935.t1	14.00	10.00	0.00	11.00	12.00	14.00	18.00	15.00	11.00	55.00	0.00	5.00	0.00	1.00	9.00	4.00	8.00	2.00	10.00	0.00	0.00	11.00	0.00	16.00	2.00	0.00	1.00
g936.t1	37.00	32.00	2.00	23.00	39.00	13.00	33.00	27.00	18.00	0.00	6.00	22.00	3.00	16.00	4.00	14.00	2.00	6.00	12.00	0.00	8.00	4.00	15.00	10.00	1.00	4.00	5.00
g937.t1	2.00	1.00	0.00	1.00	1.00	1.00	0.00	1.00	6.00	0.00	0.00	8.00	0.00	5.88	0.00	1.00	4.00	0.00	0.00	0.00	0.00	4.00	0.00	4.91	0.00	0.00	2.00
g938.t1	136.00	115.00	43.00	150.00	159.00	66.00	92.00	84.00	54.00	3.00	19.00	95.00	42.00	46.00	29.00	47.00	33.00	16.00	56.00	30.00	54.00	43.00	31.00	36.00	25.00	19.00	10.00
g939.t1	3.06	3.26	0.00	13.39	7.53	4.52	10.91	6.17	7.47	0.00	0.00	1.40	0.00	1.05	0.97	1.00	1.00	0.00	0.00	0.00	0.00	2.66	0.00	5.00	1.00	0.00	0.00
g940.t1	9.00	5.71	0.00	21.18	6.81	4.00	7.00	20.95	28.00	37.00	4.00	19.00	5.00	10.00	5.00	0.00	1.00	6.00	18.00	0.00	0.00	3.68	0.00	15.00	2.00	0.00	0.00
g941.t1	332.00	247.00	93.00	318.00	629.00	314.00	188.00	254.00	180.00	141.00	58.00	347.00	161.00	209.00	92.00	213.00	77.00	101.00	322.00	162.00	102.00	106.00	105.00	311.00	62.00	53.00	47.00
g942.t1	341.00	174.00	118.00	354.00	900.00	295.00	226.00	180.00	173.00	188.00	71.00	325.00	117.00	187.00	68.00	244.00	48.00	54.00	192.00	251.00	158.00	99.00	49.00	197.00	44.00	58.00	19.00
g943.t1	515.00	495.00	262.00	715.00	687.00	254.00	563.00	522.00	254.00	39.00	55.00	346.00	156.00	89.00	94.00	132.00	44.00	21.00	141.00	101.00	107.00	30.00	73.00	160.00	65.00	49.00	24.00
g944.t1	419.00	219.00	144.00	441.00	941.00	458.00	235.00	421.00	110.00	0.00	74.00	364.00	94.00	131.00	11.00	114.00	28.00	63.00	87.00	92.00	37.00	48.00	59.00	97.00	33.00	40.00	14.00
g945.t1	3261.00	1522.00	1876.00	5578.00	12963.00	5165.00	3585.00	4802.00	1604.00	1250.00	901.00	5470.00	3357.00	5840.00	1083.00	3503.00	1148.00	1577.00	4628.00	2929.00	2278.00	1483.00	1466.00	2510.00	576.00	815.00	403.00
g946.t1	1331.00	1053.00	417.00	1800.00	1637.00	1157.00	1798.00	1866.00	1031.00	118.00	163.00	1112.00	668.00	596.00	306.00	420.00	228.00	236.00	1026.00	413.00	404.00	332.00	422.00	735.00	168.00	198.00	93.00
g947.t1	42.00	52.00	23.00	121.00	93.00	55.00	74.43	79.00	64.00	31.00	30.98	124.00	32.00	46.00	27.98	36.00	15.00	9.52	45.61	107.00	22.00	35.00	17.00	51.00	17.00	10.00	12.00
g948.t1	32.89	48.00	14.00	72.00	90.80	36.24	68.00	57.00	27.00	40.00	21.00	98.00	29.00	24.00	21.00	25.15	10.00	12.00	19.00	22.00	13.00	9.01	13.00	22.79	6.00	5.00	7.00
g949.t1	8.68	4.48	0.00	41.00	3.17	5.93	0.00	15.00	0.00	0.00	0.00	0.00	0.00	7.00	0.00	0.00	0.00	4.00	0.00	0.00	8.00	0.00	0.00	11.00	0.00	0.00	1.00
g949.t2	20.83	22.52	4.00	0.00	13.02	1.39	17.69	0.00	16.00	0.00	1.00	7.00	2.00	0.00	1.00	3.00	0.00	0.00	4.00	0.00	0.00	0.00	3.00	0.00	0.00	5.00	0.00
g950.t1	76245.00	36837.00	23271.00	80702.00	80320.00	57204.00	89367.00	103598.00	66848.00	55802.00	19790.00	99629.00	73751.00	90642.00	38586.00	54347.00	20810.00	29121.00	146961.00	51121.00	29835.00	29001.00	29525.00	89540.00	17318.00	15451.00	7819.00
g951.t1	348.00	280.00	124.00	445.00	390.00	230.00	454.00	352.00	148.00	120.00	25.00	100.00	49.00	50.00	22.00	46.00	16.00	32.00	132.00	84.00	35.00	44.00	60.00	90.00	17.00	30.00	10.00
g952.t1	2416.00	1805.00	835.00	3302.00	3799.00	2079.00	3827.00	2873.00	1207.00	1199.00	216.00	1322.00	752.00	731.00	319.00	494.00	180.00	289.00	778.00	399.00	152.00	333.00	338.00	739.00	129.00	140.00	63.00
g953.t1	13.28	1.29	0.00	0.00	3.11	4.73	0.00	0.00	0.00	0.00	0.00	0.00	0.00	0.00	0.00	5.24	0.00	0.00	3.64	0.00	0.00	0.00	0.00	0.00	1.00	0.00	0.00
g954.t1	241983.00	65589.00	77914.00	69512.00	102994.00	44409.00	137126.00	74115.00	43318.00	36204.00	58053.00	360698.00	92173.00	38569.00	19321.00	51510.00	6202.00	15475.00	26065.00	142320.00	18845.00	40148.00	45515.00	116098.00	40860.00	12185.00	24043.00
g955.t1	4764.00	3389.00	1951.00	8235.00	9405.00	5550.00	8773.00	7938.00	6288.00	5215.00	2108.00	11196.00	5459.00	5592.00	3353.00	4442.00	1929.00	2247.00	9618.00	3895.00	2729.00	3445.00	3016.00	7897.00	1533.00	1093.00	711.00
g956.t1	5056.00	4916.00	1270.00	1948.00	3255.00	2761.00	2853.00	1137.00	944.00	1255.00	340.00	2747.00	1409.00	491.00	469.00	992.00	400.00	581.00	1739.00	929.00	201.00	1196.00	837.00	1265.00	409.00	375.00	160.00
g957.t1	901.00	664.00	395.00	1482.00	4669.00	1831.00	920.00	811.00	496.00	1111.00	193.00	1278.00	827.00	1759.00	253.00	1055.00	278.00	343.00	1048.00	430.00	550.00	410.00	337.00	601.00	168.00	131.00	71.00
g958.t1	884.00	720.00	241.00	708.00	729.00	455.00	821.00	712.00	426.00	81.00	68.00	325.00	158.00	170.00	108.00	193.00	97.00	99.00	332.00	235.00	139.00	136.00	93.00	195.00	41.00	82.00	50.00
g959.t1	13.00	7.00	26.00	8.00	18.00	9.00	0.00	11.00	8.00	0.00	2.00	0.00	4.00	4.00	1.00	0.00	1.00	5.00	2.00	41.00	0.00	5.00	0.00	0.00	0.00	0.00	0.00
g960.t1	1527.00	864.00	882.00	3130.00	2562.00	1642.00	3842.00	4011.04	3845.00	1386.00	1062.00	5060.00	2694.00	1980.00	1674.00	1734.00	680.00	905.00	4400.00	2254.00	2224.00	1530.00	1776.00	4021.00	792.00	643.00	557.00
g961.t1	597.00	438.00	172.00	834.00	729.00	464.00	819.00	908.00	529.00	811.00	86.00	564.00	418.00	489.00	268.00	328.00	136.00	179.00	902.00	287.00	283.00	169.00	251.00	632.00	96.00	82.00	46.00
g962.t1	5117.00	4430.00	1696.00	6477.00	7471.00	4596.00	5808.00	5547.00	3393.00	3340.00	526.00	3317.00	1964.00	2706.00	959.00	1559.00	592.00	962.00	2973.00	1007.00	987.00	1248.00	1353.00	2953.00	478.00	466.00	319.00
g963.t1	2608.00	1844.00	948.00	3346.00	3510.00	2442.00	3914.00	3735.00	2691.00	1628.00	663.00	2852.00	1936.00	2353.00	1010.00	1506.00	735.00	956.00	3840.00	1243.00	1289.00	936.00	1218.00	2662.00	349.00	517.00	205.00
g964.t1	941.00	788.00	520.00	2214.00	1972.00	1100.00	1873.00	1609.00	1382.00	958.00	268.00	1158.00	1006.00	829.00	466.00	839.00	420.00	368.00	1758.00	888.00	692.00	340.00	384.00	1329.00	222.00	243.00	158.00
g965.t1	59.00	40.00	15.00	71.00	117.00	105.00	44.00	160.00	32.00	0.00	8.00	61.00	38.00	12.00	13.00	60.00	19.00	7.00	72.00	57.00	23.00	14.00	20.00	92.00	7.00	14.00	15.00
g966.t1	150.00	52.00	36.00	346.00	199.00	33.00	505.00	307.00	220.00	77.00	74.00	365.00	64.00	77.00	37.00	62.00	12.00	15.00	46.00	270.00	66.00	15.00	46.00	218.00	55.00	7.00	47.00
g967.t1	8.00	11.00	0.00	39.00	20.00	10.00	25.00	48.00	16.00	0.00	1.00	12.00	6.00	6.00	0.00	3.00	2.00	0.00	5.00	0.00	2.00	1.00	0.00	4.00	2.00	0.00	0.00
g968.t1	3795.00	2701.00	721.00	551.00	2371.00	2279.00	875.00	1015.00	293.00	1087.00	427.00	1536.00	187.00	999.00	224.00	691.00	435.00	903.00	1364.00	624.00	314.00	902.00	642.00	1583.00	319.00	288.00	115.00
g969.t1	906.00	608.00	587.00	3189.00	1591.00	1194.00	2736.00	2935.00	2252.00	457.00	477.00	2874.00	1136.00	546.00	592.00	726.00	697.00	173.00	1483.00	1355.00	915.00	694.00	435.00	1282.00	435.00	421.00	365.00
g970.t1	988.00	733.00	252.00	1285.00	1626.00	1038.00	1519.00	1449.00	1320.00	477.00	307.00	1674.00	915.00	790.00	477.00	655.00	319.00	305.00	1445.00	897.00	434.00	481.00	405.00	1264.00	229.00	167.00	107.00
g971.t1	1605.00	1458.00	502.00	1799.00	2606.00	1554.00	1717.00	1373.00	927.00	909.00	198.00	918.00	496.00	593.00	299.00	407.00	234.00	269.00	896.00	344.00	332.00	383.00	307.00	591.00	85.00	163.00	62.00
g972.t1	2501.00	1380.00	738.00	3203.00	2998.00	2229.00	3654.00	4170.00	2720.00	1398.00	614.00	3204.00	2357.00	2858.00	1344.00	1999.00	761.00	1092.00	4898.00	1523.00	1260.00	1023.00	1431.00	3353.00	560.00	596.00	286.00
g973.t1	1680.00	1540.00	522.00	1940.00	2232.00	1496.00	2075.00	1600.00	1056.00	983.00	142.00	962.00	639.00	620.00	299.00	503.00	270.00	254.00	1065.00	363.00	265.00	447.00	467.00	950.00	143.00	162.00	86.00
g974.t1	1688.44	1317.26	759.84	2907.96	2652.26	1757.93	2464.97	2767.01	2676.72	2441.16	727.79	3403.59	2144.43	2383.13	1194.78	1425.03	536.91	836.73	4503.69	2222.05	1077.78	1057.63	1075.81	3005.84	547.78	543.67	349.52
g974.t2	267.56	0.00	18.16	0.00	130.72	56.07	250.03	145.89	70.60	0.00	59.29	258.92	66.69	122.78	180.08	426.64	122.45	0.00	411.84	0.00	203.68	0.00	0.00	463.73	94.81	30.38	0.00
g974.t3	0.00	14.74	0.00	42.04	4.02	0.00	0.00	21.10	113.68	4.84	33.93	182.50	76.88	26.09	85.14	93.34	11.64	105.27	66.47	85.95	84.54	108.37	142.19	355.44	51.41	66.94	22.48
g975.t1	736.00	559.00	307.00	1134.00	961.00	884.00	1179.00	1055.00	733.00	477.00	98.00	508.00	345.00	480.00	197.00	287.00	164.00	235.00	888.00	354.00	320.00	249.00	402.00	482.00	74.00	112.00	81.00
g976.t1	409.00	401.00	288.00	648.00	747.00	428.00	794.00	564.00	547.00	65.00	143.00	741.00	367.00	394.00	201.00	293.00	114.00	161.00	549.00	297.00	185.00	187.00	218.00	472.00	73.00	98.00	102.00
g977.t1	27.98	15.21	18.85	37.34	27.29	11.96	29.85	9.96	4.24	0.00	5.00	20.50	8.00	13.01	8.00	6.00	1.00	5.00	3.11	0.00	7.97	1.00	6.00	13.00	10.00	0.00	0.00
g978.t1	51.63	38.00	5.43	34.62	42.43	26.87	41.71	23.51	34.11	40.46	10.69	38.80	18.30	12.24	10.02	11.87	4.67	1.44	11.14	0.00	18.05	12.63	17.77	42.99	9.70	5.54	6.24
g979.t1	818.00	756.00	244.00	1209.00	1064.00	843.00	1056.00	1162.00	901.00	972.00	169.00	700.00	441.00	675.00	294.00	439.00	189.00	278.00	1040.00	364.00	460.00	292.00	341.00	773.00	110.00	173.00	68.00
g980.t1	6.00	2.00	0.00	0.00	5.00	8.55	4.97	2.55	5.30	0.00	0.00	8.00	0.00	0.00	1.00	0.00	0.00	0.00	2.00	0.00	0.00	0.00	0.00	0.00	0.00	0.00	0.00
g981.t1	301.00	215.00	140.00	298.00	330.00	296.00	400.00	335.00	220.00	66.00	36.00	214.00	123.00	126.00	41.00	82.00	41.00	38.00	190.00	84.00	35.00	29.00	57.00	143.00	10.00	15.00	16.00
g982.t1	180.00	184.00	69.00	243.00	245.00	243.00	258.00	215.00	115.00	126.00	16.00	102.00	75.00	115.00	38.00	31.00	33.00	25.00	109.00	27.00	36.00	35.00	72.00	107.00	15.00	23.00	19.00
g983.t1	797.00	616.00	262.00	1387.00	1148.00	796.00	1270.00	1197.00	809.00	595.00	102.00	592.00	427.00	553.00	189.00	278.00	136.00	170.00	813.00	337.00	396.00	172.00	295.00	607.00	102.00	149.00	63.00
g984.t1	1528.00	1407.00	558.00	2237.00	2199.00	1429.00	2171.00	1913.00	1066.00	714.00	213.00	1077.00	740.00	727.00	338.00	578.00	267.00	369.00	1153.00	562.00	533.00	478.00	544.00	940.00	137.00	248.00	86.00
g985.t1	940.00	690.00	229.00	1204.00	1188.00	902.00	1200.00	1254.00	834.00	541.00	143.00	767.00	508.00	702.00	273.00	453.00	212.00	243.00	1082.00	387.00	306.00	247.00	393.00	620.00	68.00	141.00	57.00
g986.t1	611.00	456.00	240.00	845.00	847.00	591.00	903.00	924.00	663.00	432.00	101.00	494.00	431.00	637.00	206.00	285.00	189.00	220.00	930.00	180.00	338.00	248.00	265.00	477.00	72.00	103.00	50.00
g987.t1	922.00	602.00	340.00	1160.00	1117.00	832.00	1124.00	1154.00	921.00	631.00	146.00	1187.00	639.00	925.00	365.00	644.00	256.00	455.00	1541.00	426.00	493.00	422.00	499.00	941.00	170.00	224.00	115.00
g988.t1	436.00	331.00	195.00	808.00	643.00	88.00	882.00	681.00	335.00	172.00	68.00	407.00	178.00	160.00	90.00	135.00	26.00	50.00	159.00	189.00	62.00	69.00	38.00	239.00	84.00	19.00	25.00
g989.t1	1906.00	1329.00	703.00	2753.00	2367.00	1718.00	2640.00	2654.00	2374.00	1149.00	409.00	2072.00	1524.00	1760.00	824.00	1241.00	585.00	777.00	3064.00	1323.00	1038.00	878.00	906.00	2090.00	373.00	421.00	230.00
g990.t1	390.00	350.00	214.00	511.00	516.00	376.00	528.00	659.00	547.00	285.00	97.00	378.00	323.00	430.00	185.00	252.00	94.00	134.00	765.00	262.00	275.00	150.00	178.00	469.00	66.00	84.00	42.00
g991.t1	2314.00	1499.00	526.00	2220.00	1973.00	1544.00	2173.00	2117.00	1261.00	997.00	232.00	1425.00	1216.00	1249.00	515.00	802.00	322.00	444.00	2175.00	737.00	371.00	450.00	484.00	1217.00	211.00	233.00	126.00
g992.t1	1422.00	997.00	592.00	2268.00	1867.00	1420.00	2272.00	2170.00	1936.00	947.00	391.00	2030.00	1353.00	1667.00	815.00	1223.00	554.00	668.00	3346.00	1040.00	914.00	723.00	927.00	2034.00	405.00	402.00	221.00
g993.t1	521.00	390.00	268.00	1083.00	1191.00	690.00	1211.00	1117.00	747.00	706.00	211.00	906.00	569.00	566.00	274.00	399.00	144.00	236.00	964.00	510.00	264.00	204.00	231.00	661.00	116.00	135.00	76.00
g994.t1	75.00	54.00	26.00	88.00	118.00	74.00	80.00	66.00	41.00	24.00	5.00	31.00	17.00	35.00	10.00	28.00	8.00	10.00	39.00	0.00	8.00	42.00	25.00	45.00	18.00	0.00	11.00
g995.t1	548.00	415.00	206.00	616.00	604.00	403.00	529.00	466.00	381.00	424.00	88.00	460.00	241.00	266.00	130.00	123.00	71.00	69.00	316.00	169.00	68.00	118.00	85.00	307.00	50.00	47.00	34.00
g996.t1	1648.00	1224.00	609.00	2238.00	2013.00	1533.00	2447.00	2662.00	1981.00	1337.00	431.00	2335.00	1497.00	1834.00	974.00	1312.00	518.00	674.00	3558.00	1491.00	1013.00	873.00	1152.00	2550.00	395.00	431.00	228.00
g997.t1	566.00	447.00	173.00	907.00	825.00	594.00	956.00	785.00	464.00	548.00	112.00	476.00	349.00	333.00	170.00	160.00	86.00	141.00	504.00	200.00	167.00	185.00	264.00	432.00	68.00	65.00	50.00
g998.t1	2559.00	1376.00	824.00	3119.00	3056.00	1969.00	3407.00	3362.00	2587.00	2126.00	810.00	4028.00	2321.00	2369.00	1437.00	1633.00	645.00	1010.00	4210.00	1716.00	1124.00	1146.00	1138.00	3104.00	545.00	532.00	262.00
g999.t1	1241.00	881.00	353.00	1982.00	1550.00	1328.00	1922.00	2430.00	1775.00	1086.00	272.00	1564.00	1386.00	1666.00	657.00	800.00	368.00	530.00	2721.00	678.00	817.00	493.00	832.00	1604.00	253.00	295.00	108.00
g1000.t1	1559.00	1177.00	426.00	1718.00	2176.00	1462.00	1746.00	1620.00	1288.00	853.00	297.00	1354.00	991.00	1318.00	520.00	870.00	387.00	620.00	2227.00	785.00	579.00	546.00	751.00	1616.00	201.00	288.00	125.00
g1001.t1	17.00	4.00	12.00	9.00	41.00	14.00	4.00	23.00	27.00	0.00	2.00	16.00	0.00	2.00	0.00	5.00	2.00	1.00	3.00	3.00	6.00	0.00	0.00	0.00	1.00	0.00	0.00
g1002.t1	0.00	0.00	0.00	61.78	0.00	0.00	0.00	0.00	21.41	0.00	0.00	0.00	0.00	0.00	0.00	0.00	0.00	0.00	18.00	0.00	1.00	18.00	0.00	30.92	3.00	0.00	0.00
g1002.t2	6.42	32.13	0.00	0.00	54.66	0.00	0.00	47.04	22.89	0.00	0.00	6.42	0.00	0.00	0.00	0.00	0.00	0.00	0.00	0.00	0.00	0.00	0.00	0.00	0.00	0.00	0.00
g1002.t3	46.58	1.87	2.00	21.22	31.34	35.00	47.00	5.96	8.70	0.00	6.00	47.58	21.00	20.00	2.00	20.00	5.00	6.00	0.00	8.00	0.00	0.00	10.00	2.08	0.00	0.00	0.00
g1003.t1	21.00	50.00	12.00	70.00	22.00	24.00	38.00	49.00	17.00	0.00	11.00	12.00	10.00	19.00	5.00	10.00	3.00	12.00	35.00	0.00	0.00	5.00	10.00	37.00	9.00	1.00	0.00
g1004.t1	94.00	82.00	46.00	164.00	152.00	100.00	102.00	80.00	51.00	49.00	17.00	101.00	54.00	73.00	20.00	40.00	18.00	10.00	88.00	8.00	34.00	23.00	30.00	64.00	13.00	16.00	6.00
g1005.t1	1.00	10.00	0.00	17.00	17.00	4.00	6.00	11.00	3.00	0.00	0.00	3.00	1.00	2.00	0.00	7.00	2.00	3.00	12.00	0.00	0.00	6.00	0.00	7.00	0.00	0.00	0.00
g1006.t1	2069.00	1293.00	665.00	2968.00	2729.00	2103.00	3349.00	3662.00	2234.00	1476.00	421.00	2263.00	1935.00	2196.00	895.00	1472.00	586.00	817.00	3541.00	1335.00	953.00	728.00	947.00	2130.00	337.00	372.00	204.00
g1007.t1	7.00	366.00	0.00	1200.00	1721.00	898.00	1244.00	785.00	357.00	169.00	143.00	34.00	684.00	1.00	40.00	134.00	241.00	115.00	486.00	534.00	405.00	9.00	318.00	74.00	106.00	179.00	130.00
g1008.t1	0.00	5.68	5.30	580.00	30.49	0.00	468.93	378.83	220.41	0.86	78.00	0.00	8.44	311.00	1.27	1.42	0.00	0.00	447.45	1.86	0.00	0.00	2.99	0.00	0.00	0.21	0.06
g1008.t2	348.00	265.32	144.70	0.00	500.51	366.00	71.07	280.17	320.59	462.14	0.00	397.00	250.56	0.00	156.73	139.58	124.00	111.00	1.55	200.14	107.00	168.00	119.01	364.00	55.00	36.79	11.94
g1009.t1	1480.00	1050.00	537.00	2377.00	2132.00	1423.00	2542.00	2279.00	1970.00	1345.00	343.00	1979.00	1451.00	1552.00	798.00	1004.00	473.00	545.00	2977.00	1168.00	685.00	582.00	660.00	1714.00	261.00	249.00	153.00
g1010.t1	14273.00	11579.00	5106.00	25729.00	26920.00	14122.00	26896.00	25469.00	20888.00	11945.00	4066.00	18085.00	11706.00	10051.00	4948.00	7546.00	3376.00	4804.00	16584.00	7651.00	7637.00	6193.00	8075.00	13508.00	2677.00	2348.00	1857.00
g1011.t1	717.00	503.00	347.00	934.00	1074.00	748.00	1006.00	989.00	833.00	327.00	137.00	973.00	502.00	790.00	299.00	470.00	235.00	401.00	1510.00	568.00	337.00	258.00	351.00	971.00	145.00	225.00	104.00
g1012.t1	6.00	6.00	3.00	26.00	6.00	14.00	11.00	9.00	2.00	0.00	6.00	5.00	1.00	6.00	1.84	2.00	4.00	0.00	19.00	0.00	0.00	12.00	1.00	20.00	0.00	0.00	1.00
g1012.t2	0.00	0.00	0.00	0.00	0.00	0.00	0.00	0.00	0.00	0.00	0.00	0.00	0.00	0.00	1.16	0.00	0.00	3.00	0.00	0.00	0.00	0.00	0.00	0.00	0.00	0.00	0.00
g1013.t1	12.00	24.00	4.00	37.00	18.00	6.00	33.00	16.00	12.00	0.00	1.00	12.00	1.00	1.00	0.00	0.00	2.00	0.00	4.00	0.00	0.00	5.00	0.00	8.00	0.00	1.00	0.00
g1014.t1	79.00	158.00	42.00	251.00	263.00	66.00	256.00	183.00	72.00	49.00	39.00	128.00	69.00	89.00	40.00	87.00	17.00	37.00	215.00	76.00	50.00	36.00	21.00	103.00	33.00	9.00	16.00
g1015.t1	0.00	0.00	0.00	0.00	0.00	0.00	0.00	1.00	0.00	0.00	0.00	0.00	0.00	1.00	0.00	0.00	0.00	0.00	0.00	0.00	0.00	0.00	0.00	0.00	0.00	0.00	0.00
g1016.t1	490.00	450.00	269.00	811.00	429.00	256.00	797.00	714.00	374.00	349.00	105.00	536.00	213.00	166.00	139.00	137.00	81.00	89.00	293.00	317.00	213.00	178.00	145.00	326.00	102.00	64.00	40.00
g1017.t1	944.00	1100.00	419.00	2220.00	2150.00	1316.00	1546.00	1365.00	1106.00	1123.00	305.00	1309.00	1014.00	994.00	615.00	952.00	481.00	403.00	1940.00	901.00	514.00	460.00	398.00	1227.00	250.00	258.00	97.00
g1018.t1	0.00	6.62	0.00	8.65	7.37	0.00	20.36	33.93	15.11	0.00	2.09	0.00	7.43	7.86	0.00	0.00	0.00	0.00	3.32	45.00	0.00	5.00	0.00	2.32	6.00	0.00	0.00
g1018.t2	54.00	82.38	18.00	23.35	57.63	30.00	49.64	45.07	24.89	0.00	7.91	24.00	30.57	15.14	7.00	21.00	6.00	6.00	23.68	0.00	0.00	0.00	12.00	24.68	0.00	13.00	12.00
g1019.t1	30.21	45.27	0.00	103.63	47.12	13.39	56.65	23.29	45.43	91.00	3.57	39.79	0.00	11.11	7.94	21.50	0.00	10.64	24.57	9.00	1.31	8.38	6.00	43.87	15.69	3.84	8.51
g1020.t1	142.79	181.73	75.00	201.37	233.88	87.61	237.35	203.71	58.57	0.00	16.43	57.21	61.00	30.89	31.06	40.50	7.00	14.36	42.43	79.00	32.69	14.62	13.00	39.13	20.31	14.16	4.49
g1021.t1	559.00	396.00	89.00	522.00	586.00	532.00	603.00	657.00	391.00	190.00	54.00	307.00	242.00	306.00	115.00	173.00	128.00	122.00	532.00	136.00	194.00	93.00	228.00	329.00	49.00	37.00	37.00
g1022.t1	769.00	613.00	237.00	950.00	788.00	695.00	1024.00	1133.00	622.00	597.00	84.00	422.00	293.00	458.00	203.00	270.00	160.00	182.00	689.00	204.00	230.00	124.00	210.00	440.00	72.00	83.00	28.00
g1023.t1	7.00	9.00	4.00	27.00	29.00	13.00	17.00	19.00	8.00	0.00	0.00	20.00	19.00	15.00	10.00	16.00	3.00	3.00	7.00	0.00	3.00	1.00	10.00	17.00	3.00	0.00	0.00
g1024.t1	284.00	170.00	237.00	572.00	1417.00	568.00	183.00	157.00	307.00	137.00	12.00	971.00	118.00	155.00	175.00	274.00	108.00	70.00	229.00	463.00	84.00	41.00	32.00	526.00	79.00	77.00	67.00
g1025.t1	178.00	62.00	94.00	291.00	455.00	141.00	109.00	64.00	137.00	0.00	6.00	102.00	46.00	100.00	50.00	125.00	35.00	26.00	149.00	52.00	82.00	36.00	97.00	120.00	16.00	14.00	13.00
g1026.t1	21.00	13.00	6.00	29.00	68.00	11.00	39.00	18.00	14.00	0.00	1.00	19.00	14.00	12.00	6.00	21.00	8.00	1.00	8.00	0.00	19.00	2.00	9.00	17.00	5.00	0.00	7.00
g1027.t1	2161.00	1628.00	819.00	2413.00	2806.00	2060.00	2662.00	2968.00	2031.00	1905.00	470.00	2081.00	1628.00	2395.00	995.00	1342.00	613.00	828.00	3454.00	1249.00	983.00	797.00	1004.00	2660.00	344.00	631.00	256.00
g1028.t1	1195.00	1056.00	427.00	1295.00	1769.00	1123.00	1359.00	1394.00	968.00	818.00	239.00	822.00	732.00	1301.00	402.00	709.00	378.00	463.00	1763.00	511.00	527.00	391.00	556.00	1092.00	165.00	168.00	138.00
g1029.t1	504.00	454.00	199.00	744.00	840.00	485.00	629.00	650.00	261.00	201.00	49.00	304.00	300.00	251.00	129.00	165.00	96.00	81.00	325.00	152.00	135.00	148.00	145.00	321.00	67.00	38.00	46.00
g1030.t1	32.00	110.00	5.00	32.00	86.00	241.00	30.00	189.00	23.00	0.00	0.00	54.00	27.00	9.00	6.00	18.00	3.00	4.00	61.00	2.00	48.00	1.00	1.00	60.00	5.00	5.00	3.00
g1031.t1	25.00	14.00	8.00	13.00	81.00	12.00	16.00	13.00	15.00	0.00	0.00	9.00	9.00	18.00	4.00	10.00	6.00	9.00	12.00	0.00	0.00	2.00	13.00	17.00	4.00	8.00	2.00
g1032.t1	29.00	36.00	21.00	34.00	98.00	30.00	30.00	21.00	6.00	48.00	0.00	10.00	17.00	11.00	6.00	10.00	4.00	5.00	55.00	0.00	15.00	7.00	5.00	24.00	0.00	0.00	4.00
g1033.t1	294.00	250.00	93.00	187.00	244.00	160.00	94.00	77.00	68.00	42.00	45.00	184.00	54.00	100.00	31.00	108.00	44.00	57.00	138.00	84.00	71.00	99.00	75.00	140.00	28.00	60.00	17.00
g1034.t1	38.00	12.00	51.00	30.00	113.00	13.00	15.00	3.00	13.00	0.00	1.00	40.00	8.00	26.00	10.00	17.00	4.00	5.00	6.00	0.00	25.00	8.00	9.00	45.00	5.00	9.00	1.00
g1035.t1	143.00	85.00	69.00	443.00	949.00	111.00	219.00	33.00	159.00	34.00	20.00	185.00	36.00	155.00	49.00	78.00	35.00	23.00	108.00	80.00	36.00	8.00	8.00	93.00	15.00	15.00	20.00
g1036.t1	1070.37	735.56	312.80	1938.77	1527.59	1149.64	2033.86	2062.80	2022.70	1019.86	464.70	2158.94	1400.91	1614.86	1018.35	1165.32	579.67	790.22	3556.46	1380.23	1169.69	803.82	1133.60	2644.60	327.13	365.58	260.34
g1037.t1	797.00	714.00	226.00	795.00	810.00	710.00	1038.00	941.00	605.00	214.00	108.00	428.00	375.00	559.00	195.00	275.00	174.00	219.00	682.00	176.00	258.00	234.00	310.00	590.00	76.00	85.00	84.00
g1038.t1	378.00	265.00	118.00	546.00	368.00	404.00	591.00	517.00	389.00	220.00	53.00	278.00	234.00	274.00	118.00	107.00	66.00	98.00	481.00	140.00	158.00	131.00	168.00	262.00	31.00	28.00	43.00
g1039.t1	81.00	42.00	44.00	206.00	128.00	70.00	151.00	121.00	140.00	41.00	37.00	145.00	40.00	51.00	52.00	24.00	19.00	19.00	46.00	28.00	58.00	31.00	14.00	63.00	19.00	3.00	5.00
g1040.t1	2654.00	2354.00	1178.00	6568.00	4908.00	2333.00	5313.00	4322.00	2110.00	1463.00	418.00	2563.00	1583.00	1368.00	595.00	1169.00	365.00	518.00	1729.00	1227.00	779.00	661.00	722.00	1829.00	430.00	275.00	266.00
g1041.t1	85.00	64.00	22.00	114.00	102.00	57.00	139.00	96.00	95.00	50.00	12.00	96.00	34.00	66.00	9.00	41.00	16.00	26.00	58.00	35.00	33.00	16.00	30.00	68.00	12.00	14.00	8.00
g1042.t1	16.00	3.00	0.00	0.00	9.00	2.00	8.00	10.00	1.00	0.00	0.00	0.00	1.00	2.00	0.00	0.00	1.00	0.00	2.00	0.00	1.00	1.00	4.00	4.00	0.00	1.00	2.00
g1043.t1	344.00	303.00	116.00	519.00	472.00	381.00	409.00	407.00	275.00	193.00	46.00	240.00	97.00	190.00	91.00	116.00	38.00	96.00	274.00	193.00	84.00	113.00	103.00	215.00	42.00	57.00	7.00
g1044.t1	277.73	171.04	108.54	436.69	533.93	274.04	306.85	431.74	307.69	212.00	88.00	368.88	110.84	206.04	109.79	129.40	111.06	67.86	228.20	151.00	79.14	132.78	95.13	365.62	36.03	39.49	17.72
g1044.t2	257.27	301.96	107.46	370.31	303.07	246.96	419.15	335.26	168.31	0.00	0.00	146.12	268.16	262.96	87.21	163.60	36.94	102.14	432.80	0.00	230.86	77.22	127.87	234.38	48.97	21.51	4.28
g1045.t1	593.72	354.93	340.20	1684.25	1636.42	642.69	2345.00	1320.62	973.68	829.37	333.95	1499.53	737.82	520.51	320.14	495.71	93.42	203.95	531.03	666.77	291.90	256.39	299.25	923.25	218.99	137.69	108.43
g1046.t1	2849.00	2060.00	759.00	3427.00	4174.00	2605.00	3773.00	3789.00	2437.00	1680.00	508.00	2403.00	1959.00	2137.00	918.00	1248.00	581.00	717.00	3284.00	1344.00	897.00	916.00	947.00	2537.00	474.00	413.00	219.00
g1047.t1	1062.00	803.00	366.00	1507.00	1468.00	1081.00	1619.00	1633.00	1497.00	927.00	350.00	1461.00	953.00	1179.00	491.00	709.00	285.00	412.00	1849.00	804.00	567.00	457.00	494.00	1409.00	208.00	284.00	133.00
g1048.t1	87.00	67.00	50.00	89.00	133.00	62.00	117.00	200.00	170.00	0.00	29.00	89.00	34.00	51.00	29.00	52.00	14.00	30.00	78.00	43.00	43.00	44.00	37.00	88.00	19.00	12.00	20.00
g1049.t1	715.00	432.00	259.00	964.00	1092.00	593.00	902.00	994.00	902.00	213.00	228.00	1218.00	598.00	606.00	372.00	453.00	162.00	178.00	1016.00	671.00	274.00	270.00	345.00	877.00	172.00	131.00	156.00
g1050.t1	2.00	320.00	0.00	6.00	36.00	491.00	13.00	516.00	105.00	0.00	0.00	0.00	49.00	0.00	0.00	183.00	60.00	2.00	240.00	72.00	57.00	12.00	21.00	108.00	1.00	10.00	11.00
g1051.t1	732.00	567.00	208.00	598.00	2674.00	1136.00	191.00	757.00	157.00	501.00	48.00	400.00	429.00	608.00	58.00	347.00	95.00	168.00	366.00	175.00	477.00	170.00	210.00	165.00	81.00	50.00	22.00
g1052.t1	4.00	0.00	0.00	3.00	3.00	2.00	4.00	3.00	0.00	0.00	0.00	0.00	0.00	0.00	0.00	0.00	0.00	0.00	2.00	0.00	0.00	0.00	0.00	0.00	0.00	0.00	0.00
g1053.t1	1783.96	716.78	864.02	2901.14	2872.31	1091.29	3821.61	2210.87	1903.11	678.84	660.83	3216.82	1541.69	906.12	779.65	936.39	246.25	546.94	1320.15	1364.37	415.23	809.90	484.25	1663.08	403.58	215.20	195.07
g1054.t1	1356.00	1457.00	547.00	2179.00	1639.00	1018.00	1873.00	1887.00	996.00	163.00	82.00	425.00	236.00	168.00	161.00	306.00	116.00	120.00	318.00	135.00	174.00	112.00	156.00	218.00	74.00	152.00	61.00
g1055.t1	1305.00	1181.00	407.00	1834.00	1724.00	1159.00	1834.00	1823.00	1467.00	736.00	271.00	1373.00	946.00	1294.00	488.00	739.00	319.00	419.00	1603.00	685.00	588.00	442.00	755.00	1237.00	212.00	242.00	134.00
g1056.t1	4624.00	5255.00	1541.00	5826.00	6473.00	4467.00	6016.00	5715.00	4366.00	3101.00	901.00	4117.00	2847.00	3576.00	1477.00	2385.00	927.00	1392.00	4959.00	1920.00	1722.00	1621.00	1898.00	3622.00	643.00	718.00	387.00
g1057.t1	7123.00	4782.00	1893.00	5848.00	6927.00	5855.00	6863.00	6646.00	4300.00	3668.00	703.00	3802.00	3328.00	4993.00	1667.00	2874.00	1280.00	1732.00	7466.00	1941.00	1930.00	1639.00	2180.00	4840.00	782.00	765.00	437.00
g1058.t1	313.00	260.00	131.00	421.00	347.00	246.00	408.00	421.00	174.00	97.00	17.00	104.00	86.00	128.00	61.00	71.00	44.00	53.00	191.00	92.00	109.00	45.00	78.00	99.00	25.00	4.00	4.00
g1059.t1	0.00	0.00	0.00	0.00	0.00	0.00	2.54	3.71	0.00	0.00	0.00	0.00	0.00	0.00	0.00	0.00	0.00	0.00	0.00	0.00	0.00	0.00	0.00	0.00	0.00	0.00	0.00
g1059.t2	0.00	0.00	0.00	0.00	0.00	0.00	1.05	0.00	0.00	0.00	0.00	0.00	0.00	1.00	2.00	0.00	0.00	0.00	0.00	0.00	0.00	0.00	0.00	0.00	0.00	0.00	0.00
g1060.t1	2431.00	2091.00	961.00	3728.00	3708.98	2703.00	4455.00	4405.00	2751.00	1677.00	593.00	2888.00	2081.00	2336.00	1106.00	1721.00	802.00	923.00	4278.00	1449.00	1497.00	1047.00	1291.00	2765.00	467.00	381.00	250.00
g1061.t1	4737.00	3215.00	1389.00	5229.00	5496.00	4271.00	5889.00	6182.00	4566.00	3173.00	979.00	4700.00	3754.00	4926.00	1852.00	2929.00	1131.00	1940.00	7652.00	3189.00	2381.00	2003.00	2149.00	4464.00	818.00	1007.00	447.00
g1062.t1	318.00	239.00	122.00	595.00	569.00	370.00	488.00	485.00	300.00	207.00	58.00	259.00	196.00	213.00	85.00	151.00	68.00	82.00	335.00	192.00	94.00	66.00	82.00	290.00	34.00	37.00	55.00
g1063.t1	349.00	328.00	96.00	483.00	523.00	363.00	467.00	458.00	292.00	362.00	43.00	284.00	229.00	239.00	115.00	174.00	90.00	69.00	422.00	87.00	230.00	163.00	203.00	334.00	64.00	91.00	29.00
g1064.t1	28.00	31.00	47.00	64.00	110.00	35.00	128.00	96.00	70.00	71.00	7.00	124.00	53.00	18.00	24.00	31.00	16.00	5.00	38.00	31.00	28.00	28.00	8.00	59.00	16.00	12.00	4.00
g1065.t1	1047.00	605.00	503.00	2054.00	1941.00	1106.00	2394.00	2518.00	2152.00	1579.00	498.00	2936.00	1396.00	1349.00	1023.00	998.00	456.00	528.00	2946.00	1428.00	978.00	874.00	879.00	2306.00	436.00	374.00	268.00
g1066.t1	3490.00	2244.00	1241.00	4372.00	4140.00	2933.00	5050.00	4489.00	3330.00	2550.00	592.00	3370.00	2167.00	2209.00	1016.00	1415.00	586.00	973.00	3559.00	1829.00	1201.00	871.00	1350.00	2301.00	434.00	499.00	222.00
g1067.t1	911.00	723.00	319.00	991.00	1113.00	798.00	994.00	928.00	524.00	330.00	94.00	603.00	393.00	591.00	212.00	348.00	154.00	241.00	757.00	266.00	284.00	284.00	253.00	624.00	102.00	182.00	86.00
g1068.t1	1632.00	1182.00	637.00	1797.00	1912.00	1393.00	1957.00	2050.00	1607.00	1666.00	449.00	1903.00	1322.00	1519.00	780.00	1114.00	492.00	653.00	2776.00	1119.00	725.00	648.00	737.00	2008.00	304.00	313.00	175.00
g1069.t1	118.00	95.00	55.00	60.00	166.00	67.00	133.00	127.00	85.00	166.00	28.00	102.00	57.00	69.00	21.00	46.00	40.00	43.00	55.00	24.00	42.00	91.00	42.00	81.00	17.00	8.00	7.00
g1070.t1	284.00	250.00	111.00	224.00	205.00	138.00	159.00	154.00	67.00	85.00	11.00	75.00	66.00	64.00	19.00	54.00	20.00	33.00	77.00	51.00	42.00	47.00	53.00	79.00	17.00	24.00	10.00
g1071.t1	120.00	118.00	27.00	256.00	156.00	105.00	276.00	243.00	188.00	148.00	29.00	219.00	64.00	18.00	38.00	34.00	40.00	17.00	83.00	143.00	100.00	27.00	45.00	76.00	23.00	44.00	19.00
g1072.t1	2380.00	1489.00	1027.00	3850.00	3703.00	2480.00	4107.00	3950.00	4271.00	3127.00	1106.00	5804.00	3045.00	3395.00	1898.00	2906.00	1136.00	1436.00	6402.00	2852.00	2374.00	1869.00	2197.00	5400.00	826.00	1082.00	558.00
g1073.t1	10211.00	8705.00	3672.00	15770.00	15530.00	8619.00	15292.00	14153.00	9498.00	6340.00	2358.00	13259.00	8462.00	7552.00	3896.00	5542.00	2319.00	3184.00	12287.00	5708.00	3631.00	4150.00	3418.00	9909.00	2161.00	1628.00	1004.00
g1074.t1	46.00	9.00	15.00	35.00	44.00	17.00	12.00	15.00	15.00	0.00	13.00	15.00	1.00	19.00	5.00	1.00	2.00	10.00	25.00	9.00	4.00	1.00	9.00	6.00	8.00	0.00	3.00
g1075.t1	18.00	36.00	5.00	85.00	46.00	24.00	24.00	46.00	9.00	0.00	6.00	13.00	6.00	9.00	14.00	10.00	7.00	10.00	29.00	72.00	2.00	21.00	8.00	41.00	11.00	0.00	5.00
g1076.t1	2564.00	1809.00	817.00	2905.00	3028.00	2231.00	3262.00	3512.00	2698.00	2556.00	643.00	2661.00	2064.00	2502.00	1046.00	1666.00	650.00	1025.00	4055.00	1473.00	1160.00	1021.00	1199.00	2596.00	490.00	426.00	321.00
g1077.t1	955.00	671.00	298.00	942.00	978.00	719.00	958.00	942.00	613.00	524.00	137.00	661.00	579.00	545.00	263.00	371.00	171.00	259.00	1042.00	300.00	217.00	268.00	312.00	756.00	164.00	167.00	68.00
g1078.t1	658.00	594.00	172.00	714.00	545.00	315.00	797.00	783.00	336.00	140.00	85.00	461.00	239.00	171.00	114.00	154.00	67.00	76.00	183.00	152.00	158.00	166.00	128.00	269.00	67.00	73.00	47.00
g1079.t1	1616.00	1534.00	617.00	2201.00	2198.00	1472.00	2134.00	1858.00	1429.00	1023.00	304.00	1316.00	814.00	1246.00	584.00	841.00	379.00	394.00	1612.00	627.00	595.00	559.00	693.00	1303.00	190.00	194.00	91.00
g1080.t1	1343.00	1193.00	483.00	1604.00	1686.00	1129.00	1570.00	1439.00	692.00	450.00	140.00	774.00	579.00	734.00	241.00	447.00	170.00	275.00	842.00	303.00	284.00	256.00	332.00	744.00	134.00	111.00	73.00
g1081.t1	624.00	391.00	193.00	951.00	657.00	605.00	890.00	1058.00	754.00	447.00	179.00	743.00	573.00	671.00	345.00	481.00	185.00	281.00	1181.00	547.00	396.00	302.00	436.00	986.00	115.00	211.00	86.00
g1082.t1	894.00	551.00	217.00	1152.00	1146.00	863.00	1312.00	1412.00	1091.00	1086.00	255.00	1328.00	1044.00	1088.00	566.00	735.00	279.00	332.00	1761.00	502.00	352.00	338.00	470.00	1461.00	200.00	284.00	111.00
g1083.t1	1165.00	871.00	347.00	1957.00	1585.00	1203.00	2058.00	1891.00	1843.00	926.00	311.00	1794.00	1113.00	1297.00	593.00	841.00	329.00	529.00	2727.00	1028.00	652.00	707.00	533.00	1458.00	269.00	251.00	99.00
g1084.t1	1045.00	788.00	408.00	1585.00	1603.00	1014.00	1633.00	1710.00	1245.00	1157.00	275.00	1431.00	1036.00	971.00	502.00	791.00	278.00	382.00	1739.00	764.00	603.00	429.00	515.00	1418.00	245.00	211.00	144.00
g1085.t1	901.00	414.00	433.00	722.00	740.00	290.00	890.00	755.00	462.00	162.00	97.00	595.00	148.00	62.00	89.00	138.00	76.00	57.00	103.00	232.00	121.00	124.00	115.00	171.00	96.00	94.00	48.00
g1086.t1	236.00	153.00	96.00	401.00	312.00	140.00	334.00	341.00	220.00	193.00	54.00	206.00	105.00	49.00	45.00	68.00	44.00	27.00	80.00	109.00	48.00	84.00	49.00	95.00	38.00	22.00	14.00
g1087.t1	1748.00	1204.00	647.00	2253.00	2608.00	1402.00	2330.00	2013.00	1577.00	1315.00	350.00	1623.00	1238.00	1240.00	672.00	1006.00	412.00	587.00	2363.00	1043.00	749.00	599.00	599.00	1369.00	278.00	213.00	152.00
g1088.t1	5.00	16.00	6.00	16.00	13.00	8.00	13.00	12.00	5.00	0.00	1.00	11.00	5.00	7.00	1.00	4.00	5.00	0.00	3.00	0.00	5.00	1.00	0.00	2.00	1.00	0.00	0.00
g1089.t1	704.00	499.00	185.00	929.00	1002.00	679.00	1185.00	1292.00	821.00	487.00	220.00	1167.00	769.00	604.00	394.00	503.00	213.00	308.00	1262.00	464.00	312.00	407.00	369.00	990.00	142.00	194.00	93.00
g1090.t1	88.00	77.00	3.00	109.00	142.00	44.00	107.00	102.00	32.00	0.00	21.00	17.00	44.00	29.00	25.00	17.00	7.00	8.00	26.00	1.00	0.00	19.00	0.00	19.00	2.00	2.00	1.00
g1091.t1	11.00	3.00	0.00	0.00	7.00	3.00	3.00	13.00	2.00	0.00	0.00	0.00	0.00	0.00	1.00	1.00	0.00	0.00	9.00	0.00	0.00	0.00	0.00	3.00	0.00	0.00	0.00
g1092.t1	22.00	10.00	4.00	50.00	29.00	17.00	39.00	32.00	23.00	105.00	13.00	15.00	23.00	5.00	8.00	15.00	1.00	4.00	18.00	0.00	22.00	3.00	9.00	6.00	1.00	2.00	2.00
g1093.t1	4.00	7.00	0.00	21.00	33.00	18.00	43.00	34.00	25.00	29.00	2.00	31.00	11.00	24.00	8.00	15.00	10.00	1.00	25.00	20.00	2.00	13.00	6.00	23.00	5.00	0.00	1.00
g1094.t1	0.00	0.00	0.00	0.00	0.00	0.00	10.16	0.00	0.00	0.00	0.00	0.00	3.01	0.00	0.00	0.00	0.00	0.00	0.00	0.00	0.00	0.00	0.00	5.31	0.00	0.00	0.00
g1095.t1	1135.00	727.00	414.00	2257.00	2901.00	1368.00	3084.00	2358.00	2167.00	690.00	573.00	2843.00	1409.00	967.00	609.00	963.00	361.00	456.00	1401.00	860.00	720.00	752.00	649.00	1464.00	272.00	296.00	152.00
g1096.t1	22.00	23.00	12.00	15.00	71.00	23.00	48.00	28.00	15.00	0.00	5.00	12.00	6.00	12.00	4.00	6.00	6.00	3.00	16.00	0.00	9.00	6.00	5.00	23.00	5.00	5.00	0.00
g1097.t1	1109.00	1087.00	611.00	1614.00	1548.00	1005.00	1546.00	1760.00	1178.00	543.00	210.00	1195.00	647.00	640.00	369.00	581.00	235.00	305.00	1035.00	663.00	449.00	350.00	422.00	1214.00	221.00	199.00	120.00
g1098.t1	13.10	0.64	21.46	25.27	41.69	0.00	26.63	3.57	0.00	0.00	0.00	25.87	2.35	0.00	6.03	0.00	9.18	0.00	0.00	0.00	11.30	0.00	0.00	0.00	3.20	3.84	0.53
g1098.t2	120.90	112.36	34.54	77.73	125.31	99.00	32.37	73.43	56.00	68.00	10.00	69.13	21.65	35.00	12.97	32.00	10.82	27.00	47.00	0.00	36.70	11.00	18.00	42.00	10.80	2.16	6.47
g1099.t1	13.00	14.00	11.00	43.00	21.00	29.00	11.00	13.00	4.00	0.00	1.00	0.00	7.00	3.00	5.00	2.00	0.00	1.00	3.00	0.00	11.00	0.00	1.00	6.00	1.00	3.00	0.00
g1100.t1	719.07	611.92	165.20	1091.81	753.41	720.12	1076.14	1338.41	1094.74	829.14	196.30	763.84	811.09	876.35	453.65	483.68	230.80	363.86	1868.54	552.77	431.31	219.18	427.40	945.40	168.87	195.42	106.66
g1101.t1	13.56	4.51	0.00	6.42	0.00	2.24	0.00	6.79	1.56	0.00	0.00	2.22	0.00	13.79	0.00	0.00	10.53	4.91	0.00	0.00	0.00	0.00	0.00	0.00	0.00	0.00	0.00
g1102.t1	91.00	80.00	39.00	203.00	130.00	94.00	152.00	182.00	177.00	64.00	54.00	124.00	119.00	146.00	60.00	119.00	31.00	54.00	389.00	121.00	103.00	50.00	103.00	202.00	25.00	31.00	11.00
g1103.t1	102.00	72.00	40.00	199.00	164.00	88.00	232.00	172.00	122.00	116.00	61.00	178.00	36.00	65.00	49.00	40.00	25.00	15.00	84.00	134.00	37.00	21.00	33.00	111.00	24.00	21.00	18.00
g1104.t1	1455.00	968.00	464.00	1990.00	1560.00	1290.00	2201.00	2053.00	1823.00	1050.00	370.00	1823.00	1127.00	1397.00	728.00	865.00	367.00	532.00	2364.00	1095.00	630.00	531.00	828.00	1845.00	329.00	259.00	196.00
g1105.t1	677.00	460.00	215.00	1007.00	929.00	604.00	1087.00	1029.00	697.00	246.00	153.00	812.00	545.00	673.00	346.00	465.00	242.00	220.00	1088.00	728.00	260.00	362.00	350.00	788.00	117.00	135.00	47.00
g1106.t1	11.01	2.53	0.00	11.43	10.71	12.18	12.00	10.02	12.81	0.00	0.00	0.00	12.06	1.11	2.20	3.49	0.00	2.08	3.33	32.00	18.10	0.00	0.00	0.00	0.00	0.00	0.00
g1107.t1	34.88	34.48	15.05	39.01	51.14	37.01	36.98	53.03	33.00	59.00	4.00	32.01	9.00	10.00	17.00	12.00	3.00	13.00	32.16	0.00	18.00	13.00	23.00	34.01	2.00	2.00	12.00
g1108.t1	11.00	16.00	11.00	56.00	28.00	35.00	67.00	65.00	39.00	0.00	1.00	49.00	11.00	11.00	13.00	12.00	4.00	3.00	53.00	25.00	20.00	9.00	11.00	40.00	4.00	8.00	4.00
g1109.t1	819.00	648.00	339.00	1357.00	1318.00	859.00	1471.00	1922.00	1370.00	371.00	368.00	1619.00	955.00	725.00	587.00	728.00	265.00	411.00	1858.00	846.00	606.00	552.00	574.00	1453.00	305.00	231.00	175.00
g1110.t1	0.49	0.69	2.00	0.00	0.00	3.00	1.97	1.00	4.00	0.00	0.00	0.00	0.00	0.00	0.00	0.00	0.00	0.00	0.00	8.00	0.00	0.00	6.00	0.00	0.00	0.00	0.00
g1111.t1	122.00	196.00	51.00	333.00	225.00	121.00	241.00	254.00	125.00	113.00	24.00	97.00	23.00	29.00	14.00	22.00	27.00	17.00	71.00	91.00	52.00	22.00	26.00	49.00	14.00	16.00	11.00
g1112.t1	759.00	771.00	541.00	1334.00	1122.00	545.00	1226.00	1449.00	992.00	612.00	221.00	1209.00	484.00	258.00	314.00	378.00	255.00	144.00	574.00	464.00	362.00	278.00	195.00	641.00	223.00	134.00	104.00
g1113.t1	37.00	29.00	7.00	20.00	39.00	20.00	57.00	28.00	40.00	7.00	11.00	5.00	17.00	12.00	5.00	5.00	4.00	8.00	19.00	11.00	0.00	1.00	4.00	29.00	5.00	0.00	9.00
g1114.t1	0.00	2.00	1.00	17.00	17.00	12.00	11.00	19.00	9.00	0.00	4.00	6.00	17.00	6.00	1.00	18.00	2.00	5.00	9.00	0.00	5.00	2.00	0.00	4.00	0.00	4.00	0.00
g1115.t1	4.00	9.00	4.00	0.00	14.00	9.00	9.00	21.00	6.00	0.00	0.00	10.00	0.00	0.00	2.00	3.00	0.00	6.00	5.00	0.00	0.00	0.00	0.00	4.00	1.00	0.00	0.00
g1116.t1	992.00	1042.00	431.00	942.00	1438.00	849.00	810.00	467.00	407.00	392.00	125.00	886.00	370.00	661.00	157.00	397.00	296.00	305.00	902.00	254.00	288.00	316.00	186.00	562.00	90.00	135.00	28.00
g1117.t1	0.00	10.00	0.00	16.00	13.00	5.00	11.00	8.00	0.00	0.00	6.00	1.00	0.00	0.00	1.00	2.00	1.00	0.00	0.00	0.00	0.00	0.00	0.00	1.00	0.00	0.00	1.00
g1118.t1	852.00	767.00	305.00	1350.00	1238.00	821.00	1461.00	1144.00	897.00	436.00	125.00	742.00	493.00	680.00	239.00	355.00	200.00	236.00	1009.00	333.00	328.00	322.00	266.00	697.00	98.00	115.00	80.00
g1119.t1	255.00	196.00	73.00	330.00	289.00	228.00	337.00	293.00	135.00	43.00	18.00	96.00	102.00	149.00	29.00	77.00	27.00	85.00	163.00	85.00	53.00	49.00	74.00	109.00	18.00	30.00	8.00
g1120.t1	7.00	11.00	0.00	9.00	9.00	0.00	9.00	10.00	3.00	0.00	0.00	3.00	8.00	3.00	0.00	0.00	0.00	0.00	4.00	0.00	0.00	9.00	3.00	7.00	1.00	0.00	0.00
g1121.t1	82.00	100.00	14.00	118.00	95.00	50.00	95.00	102.00	49.00	0.00	3.00	46.00	26.00	21.00	13.00	25.00	22.00	10.00	44.00	4.00	1.00	6.00	3.00	58.00	11.00	5.00	9.00
g1122.t1	1105.00	926.00	433.00	2703.00	1666.00	1063.00	2120.00	1576.00	826.00	695.00	116.00	694.00	534.00	785.00	312.00	269.00	140.00	157.00	949.00	225.00	281.00	354.00	315.00	890.00	143.00	125.00	114.00
g1123.t1	51.00	35.00	12.00	24.00	58.00	23.00	46.00	36.00	16.00	0.00	3.00	16.00	14.00	5.00	4.00	18.00	3.00	2.00	17.00	16.00	4.00	9.00	8.00	13.00	2.00	7.00	2.00
g1124.t1	2000.00	1866.00	653.00	2777.00	2893.00	1905.00	2739.00	2401.00	1345.00	1866.00	292.00	1651.00	1096.00	1131.00	523.00	862.00	353.00	453.00	1631.00	630.00	637.00	564.00	779.00	1531.00	221.00	171.00	159.00
g1125.t1	1132.00	2887.00	558.00	2723.00	5793.00	1027.00	1447.00	81.00	504.00	603.00	129.00	230.00	550.00	1883.00	275.00	837.00	418.00	471.00	1380.00	279.00	552.00	96.00	190.00	938.00	30.00	98.00	53.00
g1126.t1	19.00	24.00	21.00	24.00	32.00	10.00	25.00	20.00	18.00	0.00	3.00	10.00	4.00	16.00	0.00	10.00	0.00	4.00	3.00	0.00	17.00	0.00	0.00	17.00	3.00	0.00	0.00
g1127.t1	23.00	17.00	2.00	29.00	42.00	25.00	27.00	30.00	17.00	49.00	4.00	30.00	13.00	10.00	8.00	11.00	7.00	8.00	30.00	11.00	1.00	5.00	7.00	27.00	2.00	1.00	1.00
g1128.t1	451.00	283.00	107.00	471.00	508.00	347.00	531.00	634.00	345.00	114.00	58.00	267.00	233.00	236.00	95.00	133.00	70.00	121.00	370.00	36.00	153.00	109.00	127.00	234.00	51.00	69.00	29.00
g1129.t1	805.00	546.00	241.00	777.00	891.00	621.00	812.00	863.00	645.00	299.00	131.00	771.00	461.00	564.00	208.00	293.00	211.00	187.00	904.00	275.00	263.00	260.00	243.00	575.00	111.00	128.00	66.00
g1130.t1	2396.00	1479.00	732.00	2672.00	2742.00	2169.00	3077.00	3538.00	2625.00	1731.00	510.00	2812.00	1912.00	2441.00	1084.00	1456.00	525.00	945.00	4129.00	1554.00	1299.00	863.00	1023.00	2851.00	420.00	467.00	288.00
g1131.t1	1153.00	1057.00	344.00	1788.00	1790.00	1209.00	1811.00	1713.00	1351.00	1046.00	236.00	1200.00	792.00	1025.00	437.00	630.00	276.00	392.00	1534.00	647.00	721.00	520.00	578.00	1187.00	174.00	217.00	134.00
g1132.t1	1021.00	812.00	347.00	2630.00	2766.00	1538.00	2330.00	2262.00	1692.00	1321.00	247.00	1375.00	964.00	912.00	471.00	671.00	271.00	384.00	1735.00	614.00	489.00	479.00	432.00	1035.00	139.00	188.00	59.00
g1133.t1	1743.00	1292.00	944.00	3348.00	2700.00	1812.00	3322.00	3500.00	2879.00	1554.00	785.00	3355.00	2094.00	2300.00	1370.00	1539.00	684.00	867.00	4457.00	1749.00	1391.00	974.00	1280.00	3137.00	527.00	589.00	300.00
g1134.t1	24.00	27.00	20.00	73.00	33.00	25.00	39.00	39.00	11.00	0.00	2.00	8.00	15.00	17.00	9.00	11.00	5.00	3.00	18.00	0.00	23.00	0.00	14.00	17.00	0.00	10.00	0.00
g1135.t1	1114.00	786.00	421.00	1613.00	1879.00	1225.00	1863.00	1984.00	1984.00	990.00	387.00	2101.00	1345.00	1588.00	802.00	1213.00	467.00	624.00	2862.00	1172.00	891.00	803.00	850.00	2235.00	336.00	502.00	230.00
g1136.t1	3225.05	3985.32	965.91	5422.67	6474.10	3581.24	5626.73	5134.54	2787.50	596.63	610.58	2990.16	2061.03	1546.55	842.42	1068.61	737.55	1139.67	4180.25	2696.00	942.83	169.08	1059.59	3213.54	672.35	132.90	0.00
g1136.t2	1990.95	523.68	820.09	1726.33	1322.90	1352.76	1278.27	1833.46	1756.50	2515.37	434.42	2189.84	1392.97	2176.45	961.58	2012.39	698.45	383.33	2649.75	0.00	1394.17	1607.92	1280.41	1717.46	167.65	902.10	462.00
g1137.t1	9.00	0.00	0.00	0.00	7.99	0.00	14.00	2.00	0.00	0.00	0.00	0.00	0.00	0.00	1.00	5.00	0.00	0.00	1.00	0.00	0.00	4.00	8.00	4.00	0.00	0.00	1.00
g1138.t1	1407.00	1039.00	489.00	2097.00	1792.00	1358.00	2163.00	1931.00	1659.00	765.00	361.00	1456.00	1089.00	1221.00	659.00	932.00	406.00	573.00	2336.00	822.00	721.00	493.00	654.00	1601.00	258.00	342.00	149.00
g1139.t1	62.00	36.00	16.00	63.00	164.00	35.00	69.00	31.00	10.00	0.00	0.00	29.00	38.00	53.00	8.00	75.00	11.00	11.00	51.00	0.00	25.00	8.00	19.00	46.00	1.00	28.00	5.00
g1140.t1	36.00	44.00	24.00	103.00	83.00	42.00	56.00	39.00	21.00	0.00	14.00	69.00	16.00	28.00	3.00	18.00	12.00	25.00	27.00	7.00	5.00	1.00	0.00	25.00	3.00	5.00	1.00
g1141.t1	117.00	33.47	30.00	159.00	140.41	60.76	218.78	189.00	37.59	132.00	30.00	216.00	55.00	93.00	57.00	74.00	38.00	30.00	113.00	96.00	43.00	88.00	17.00	173.00	28.00	37.00	9.00
g1141.t2	0.00	77.53	0.00	0.00	53.59	17.24	66.22	0.00	56.41	0.00	0.00	0.00	0.00	0.00	0.00	0.00	0.00	0.00	0.00	0.00	0.00	0.00	0.00	0.00	0.00	0.00	0.00
g1142.t1	6.00	8.00	5.00	15.00	27.00	5.00	13.00	6.00	7.00	0.00	0.00	10.00	2.00	0.00	0.00	0.00	1.00	1.00	7.00	0.00	0.00	3.00	0.00	14.00	4.00	0.00	0.00
g1143.t1	565.00	546.00	147.00	831.00	870.00	711.00	920.00	907.00	797.00	291.00	125.00	821.00	448.00	563.00	292.00	415.00	173.00	210.00	891.00	248.00	349.00	216.00	317.00	672.00	106.00	90.00	81.00
g1144.t1	32.71	30.68	0.00	0.00	30.74	55.61	25.70	0.00	0.00	0.00	0.00	22.04	0.00	0.00	0.00	0.00	0.00	0.00	0.00	0.00	0.00	0.00	0.00	98.04	0.00	0.00	0.00
g1144.t2	130.29	104.32	49.00	332.00	415.26	83.39	286.30	292.00	155.00	14.00	26.00	178.96	109.00	78.00	37.00	59.00	31.00	27.00	96.00	103.00	65.00	53.00	42.00	35.96	28.00	40.00	11.00
g1145.t1	1471.00	1360.00	485.00	1869.00	1897.00	1412.00	1702.00	1734.00	1177.00	1080.00	269.00	1646.00	1044.00	1209.00	587.00	771.00	279.00	386.00	1727.00	522.00	401.00	513.00	604.00	1628.00	259.00	217.00	130.00
g1146.t1	5797.00	4472.00	1760.00	6602.00	8264.00	4418.00	6832.00	5593.00	2193.00	2555.00	456.00	2664.00	1989.00	2205.00	942.00	1420.00	700.00	695.00	2908.00	1242.00	824.00	997.00	904.00	2420.00	472.00	300.00	178.00
g1147.t1	354.05	442.94	52.35	885.06	755.13	446.39	625.45	600.34	377.87	281.00	52.79	474.43	267.91	238.10	148.56	230.42	72.97	87.27	498.44	245.00	159.65	131.68	178.22	430.68	66.20	65.34	44.80
g1147.t2	371.95	310.06	237.65	164.94	196.87	318.61	273.55	237.66	237.13	0.00	67.21	232.57	125.09	275.90	94.44	96.58	69.03	49.73	266.56	0.00	102.35	90.32	29.78	256.32	20.80	26.66	6.20
g1148.t1	1240.00	866.00	463.00	2109.00	1909.00	1179.00	2116.00	1995.00	1588.00	753.00	326.00	1597.00	1253.00	1299.00	723.00	905.00	339.00	480.00	2299.00	743.00	667.00	559.00	568.00	1624.00	307.00	253.00	178.00
g1149.t1	3089.00	2361.00	1060.00	3810.00	4326.00	2681.00	3735.00	3430.00	1603.00	1333.00	187.00	1324.00	955.00	1013.00	330.00	551.00	310.00	332.00	1134.00	609.00	373.00	559.00	616.00	986.00	206.00	194.00	99.00
g1150.t1	37.00	60.00	34.00	154.00	98.00	67.00	83.00	74.00	52.00	0.00	6.00	20.00	39.00	6.00	11.00	11.00	8.00	25.00	23.00	7.00	6.00	15.00	15.00	34.00	4.00	9.00	14.00
g1151.t1	1356.00	900.00	511.00	1920.00	1874.00	1211.00	1920.00	1859.00	1430.00	948.00	258.00	1661.00	933.00	1152.00	660.00	834.00	376.00	517.00	2011.00	811.00	712.00	526.00	618.00	1472.00	286.00	312.00	141.00
g1152.t1	5508.00	3193.00	2133.00	8511.00	8963.00	5175.00	9633.00	9561.00	8867.00	5798.00	2545.00	10719.00	6820.00	6191.00	3534.00	4968.00	1991.00	2678.00	11055.00	5534.00	4286.00	3953.00	4027.00	8170.00	1664.00	1606.00	1068.00
g1153.t1	633.00	480.00	242.00	855.00	834.00	633.00	827.00	887.00	553.00	338.00	123.00	635.00	483.00	490.00	229.00	412.00	170.00	225.00	823.00	232.00	155.00	252.00	282.00	635.00	95.00	135.00	90.00
g1154.t1	5.00	4.00	3.00	16.00	3.00	2.00	4.00	1.00	1.00	31.00	0.00	0.00	3.00	0.00	0.00	0.00	0.00	0.00	5.00	0.00	0.00	4.00	0.00	6.00	0.00	10.00	0.00
g1155.t1	44.00	55.00	50.00	102.00	115.00	38.00	160.00	125.00	82.00	28.00	10.00	49.00	27.00	23.00	30.00	24.00	19.00	8.00	50.00	78.00	62.00	10.00	7.00	59.00	24.00	2.00	18.00
g1156.t1	2192.00	1720.00	661.00	2637.00	2885.00	1938.00	2949.00	2822.00	2750.00	1751.00	508.00	2560.00	1463.00	1773.00	834.00	1259.00	617.00	733.00	3276.00	1039.00	1184.00	901.00	1205.00	2291.00	379.00	497.00	308.00
g1157.t1	1351.00	1139.00	683.00	2286.00	2348.00	1351.00	2304.00	2156.00	1603.00	1042.00	279.00	1683.00	994.00	887.00	560.00	683.00	323.00	437.00	1445.00	847.00	546.00	364.00	459.00	1431.00	243.00	223.00	178.00
g1158.t1	1212.00	742.00	439.00	1910.00	1809.00	1253.00	2221.00	2078.00	1659.00	1423.00	380.00	1805.00	1122.00	1291.00	584.00	1008.00	308.00	425.00	1967.00	926.00	613.00	545.00	720.00	1587.00	306.00	257.00	169.00
g1159.t1	3747.00	2285.00	1253.00	5451.00	7358.00	4212.00	4505.00	3446.00	4486.00	3403.00	1347.00	6212.00	2302.00	2501.00	1702.00	2248.00	1120.00	1490.00	4550.00	1950.00	1304.00	1747.00	1522.00	3786.00	659.00	603.00	276.00
g1160.t1	651.00	570.00	274.00	1502.00	1503.00	887.00	1376.00	1321.00	1200.00	817.00	245.00	1234.00	678.00	629.00	325.00	455.00	248.00	259.00	1004.00	249.00	448.00	366.00	401.00	954.00	154.00	175.00	74.00
g1161.t1	1178.00	962.00	378.00	1538.00	1492.00	1116.00	1438.00	1601.00	965.00	734.00	166.00	800.00	845.00	873.00	333.00	585.00	237.00	374.00	1346.00	276.00	578.00	320.00	448.00	1132.00	183.00	188.00	94.00
g1162.t1	2615.00	1470.00	993.00	3135.00	3042.00	2094.00	3888.00	3136.00	2935.00	1666.00	811.00	4395.00	2510.00	2423.00	1360.00	1911.00	715.00	1030.00	4662.00	2021.00	1248.00	1481.00	1344.00	3760.00	704.00	557.00	371.00
g1163.t1	2240.00	1704.00	668.00	3066.00	3048.00	2348.00	3285.00	3078.00	2322.00	1289.00	471.00	2227.00	1713.00	2038.00	789.00	1228.00	630.00	734.00	3406.00	1000.00	1147.00	952.00	990.00	2108.00	294.00	371.00	189.00
g1164.t1	3812.00	2455.00	1259.00	5176.00	4317.00	3278.00	5188.00	5711.00	3117.87	1370.80	595.60	2690.95	2250.00	2345.54	1025.24	1472.03	685.34	879.20	3857.11	1435.43	1179.73	1301.00	1311.82	2657.43	483.15	429.76	348.34
g1164.t2	0.00	0.00	0.00	0.00	0.00	0.00	0.00	0.00	785.13	1248.20	9.40	1166.05	436.00	917.46	423.76	621.97	164.66	147.80	1921.89	525.57	416.27	0.00	136.18	1198.57	173.85	176.24	47.66
g1165.t1	164.00	125.00	58.00	286.00	180.00	138.00	269.00	272.00	639.00	295.00	62.00	276.00	186.00	211.00	115.00	149.00	89.00	167.00	477.00	127.00	277.00	131.00	261.00	276.00	43.00	66.00	36.00
g1166.t1	182.00	208.00	94.00	132.00	321.00	223.00	135.00	132.00	60.00	79.00	22.00	121.00	41.00	75.00	32.00	68.00	25.00	50.00	169.00	40.00	8.00	62.00	33.00	97.00	8.00	11.00	5.00
g1167.t1	29.00	43.00	14.00	69.00	55.00	28.00	72.00	80.00	58.00	33.00	8.00	50.00	22.00	41.00	10.00	7.00	6.00	12.00	42.00	40.00	17.00	22.00	16.00	71.00	4.00	13.00	0.00
g1168.t1	73.00	128.00	22.00	52.00	128.00	111.00	162.00	94.00	67.00	106.00	22.00	81.00	43.00	63.00	34.00	47.00	27.00	28.00	112.00	109.00	43.00	53.00	46.00	60.00	22.00	2.00	9.00
g1169.t1	28.03	15.61	6.22	61.82	44.58	12.92	23.62	20.34	4.25	0.00	5.02	9.92	0.00	15.02	2.94	3.81	1.65	2.18	4.69	0.00	0.00	11.16	13.26	0.00	0.00	0.00	0.00
g1169.t2	4.41	0.00	0.00	0.00	8.42	2.86	24.43	5.36	0.00	0.00	0.00	4.92	0.00	0.00	0.00	0.00	0.00	0.00	0.00	0.00	0.00	0.00	6.24	0.00	0.00	0.00	0.00
g1170.t1	1093.00	700.00	305.00	1089.00	1239.00	900.00	1032.00	1111.00	746.00	692.00	153.00	790.00	495.00	676.00	256.00	298.00	171.00	213.00	953.00	329.00	294.00	309.00	411.00	703.00	91.00	92.00	82.00
g1171.t1	977.00	622.00	368.00	1528.00	1475.00	903.00	1676.00	1641.00	1612.00	721.00	348.00	1976.00	1010.00	1056.00	708.00	1065.00	352.00	453.00	2188.00	799.00	823.00	612.00	570.00	1854.00	315.00	247.00	212.00
g1172.t1	3014.00	2364.00	925.00	4369.00	4871.00	3081.00	4895.00	4577.00	3922.00	3000.00	802.00	3958.00	2459.00	2967.00	1356.00	1843.00	859.00	1203.00	5101.00	1658.00	1576.00	1360.00	1609.00	3598.00	648.00	558.00	319.00
g1173.t1	2212.00	1403.00	962.00	3069.00	3389.00	2065.00	3423.00	3506.00	3025.00	1732.00	896.00	4350.00	2555.00	2461.00	1492.00	2167.00	756.00	920.00	5115.00	1763.00	1621.00	1250.00	1749.00	3771.00	667.00	691.00	444.00
g1174.t1	84.10	590.72	186.74	778.55	534.83	313.63	1501.39	287.72	515.88	5.12	0.01	700.92	136.11	317.31	787.55	0.00	0.01	0.00	167.72	2229.00	0.00	78.56	0.00	392.13	413.92	6.30	0.00
g1174.t2	1799.90	558.28	523.26	1884.45	2232.17	1470.37	1515.61	2133.28	2131.12	1518.88	780.99	3047.08	1978.89	2113.69	572.45	2041.00	837.99	1022.00	4248.28	0.00	1826.00	1171.44	1420.00	3470.87	247.08	682.70	360.00
g1175.t1	139.00	75.00	64.00	206.00	200.00	67.00	204.00	163.00	102.00	218.00	25.00	166.00	94.00	37.00	28.00	36.00	10.00	28.00	57.00	77.00	40.00	28.00	44.00	84.00	22.00	19.00	11.00
g1176.t1	0.00	3.51	0.00	4.00	1.76	3.00	1.76	0.00	3.51	0.00	0.00	0.00	0.00	0.00	0.00	0.00	2.00	0.00	0.00	0.00	0.00	0.00	1.76	0.00	1.00	0.00	0.00
g1177.t1	2.00	12.00	0.00	12.00	12.00	4.00	2.00	1.00	5.00	0.00	1.00	10.00	4.00	1.00	4.00	3.00	1.00	0.00	1.00	28.00	0.00	0.00	7.00	17.00	2.00	0.00	0.00
g1178.t1	29.00	35.00	10.00	73.00	88.00	32.00	111.00	82.00	44.00	3.00	24.00	34.00	62.00	30.00	14.00	27.00	5.00	9.00	35.00	1.00	34.00	16.00	27.00	50.00	8.00	8.00	0.00
g1179.t1	3.77	2.98	1.00	0.00	3.87	0.62	1.32	0.00	0.00	0.00	1.00	0.00	5.00	0.00	1.09	0.00	0.00	0.00	3.19	0.00	0.00	0.00	0.00	0.00	0.00	0.00	0.00
g1179.t2	23.21	3.27	0.00	14.43	10.06	7.64	8.60	15.03	16.03	0.00	0.00	23.39	0.00	0.00	2.91	6.27	0.00	0.00	5.81	0.00	0.00	10.01	0.00	0.00	0.00	0.00	0.00
g1180.t1	0.00	0.49	0.00	0.00	4.24	0.00	0.24	4.00	6.49	0.00	0.00	0.00	0.00	3.00	4.00	1.00	0.00	1.00	3.00	5.00	0.00	0.00	5.24	2.00	0.00	0.00	0.00
g1181.t1	486.00	388.00	131.00	675.00	522.00	426.00	542.00	644.00	413.00	226.00	51.00	461.00	227.00	242.00	123.00	157.00	95.00	102.00	434.00	197.00	166.00	118.00	187.00	375.00	60.00	49.00	52.00
g1182.t1	2.00	0.00	0.00	0.00	4.00	3.00	1.00	3.00	1.00	0.00	0.00	0.00	6.00	4.00	0.00	0.00	2.00	0.00	4.00	0.00	0.00	1.00	0.00	0.00	0.00	0.00	0.00
g1183.t1	360.00	269.00	168.00	528.00	447.00	239.00	361.00	419.00	248.00	259.00	35.00	279.00	118.00	182.00	83.00	83.00	57.00	57.00	182.00	168.00	113.00	56.00	112.00	163.00	55.00	41.00	23.00
g1184.t1	101.00	40.00	64.00	244.00	108.00	45.00	157.00	132.00	85.00	0.00	53.00	153.00	48.00	48.00	10.00	26.00	15.00	22.00	46.00	75.00	45.00	31.00	15.00	44.00	11.00	7.00	0.00
g1185.t1	242.00	177.00	35.00	307.00	299.00	226.00	285.00	270.00	136.00	79.00	34.00	91.00	87.00	117.00	42.00	68.00	22.00	35.00	182.00	205.00	87.00	59.00	47.00	133.00	18.00	5.00	8.00
g1186.t1	465.00	458.00	309.00	1177.00	982.00	546.00	905.00	995.00	643.00	412.00	149.00	732.00	372.00	338.00	188.00	399.00	202.00	131.00	625.00	408.00	209.00	169.00	201.00	432.00	97.00	94.00	75.00
g1187.t1	97.00	65.00	44.00	140.00	96.00	110.00	155.00	161.00	86.00	196.00	25.00	125.00	67.00	124.00	49.00	105.00	30.00	34.00	317.00	64.00	95.00	65.00	90.00	242.00	29.00	14.00	18.00
g1188.t1	837.00	586.00	224.00	989.00	866.00	778.00	1000.00	1178.00	891.00	549.00	117.00	706.00	579.00	642.00	321.00	372.00	199.00	267.00	1105.00	367.00	329.00	320.00	439.00	854.00	147.00	163.00	54.00
g1189.t1	1062.00	552.00	284.00	1408.00	1206.00	790.00	1303.00	1424.00	1057.00	513.00	257.00	985.00	867.00	839.00	422.00	488.00	221.00	323.00	1411.00	553.00	496.00	430.00	389.00	917.00	202.00	166.00	99.00
g1190.t1	0.00	0.00	0.00	0.00	0.00	1.20	1.24	0.20	0.00	0.00	0.00	0.00	0.00	0.00	0.00	0.00	0.00	0.00	0.00	0.00	0.00	0.00	0.00	0.00	0.00	0.00	0.00
g1190.t2	4.00	2.00	0.00	7.93	0.00	1.79	1.79	4.04	7.00	0.00	0.00	0.00	0.00	0.00	0.00	1.10	0.00	0.00	0.00	0.00	5.00	0.00	1.00	0.00	1.00	0.00	0.00
g1191.t1	2989.00	1743.00	962.00	3898.00	3746.00	2690.00	4146.00	4765.00	3601.00	2521.00	822.00	3630.00	2867.00	3309.00	1534.00	2034.00	847.00	1184.00	5355.00	2002.00	1397.00	1416.00	1635.00	3997.00	668.00	708.00	363.00
g1192.t1	933.00	820.00	322.00	909.00	1389.00	947.00	1212.00	1200.00	974.00	691.00	204.00	1150.00	959.00	1082.00	401.00	718.00	320.00	427.00	1695.00	541.00	370.00	482.00	502.00	1107.00	142.00	168.00	110.00
g1193.t1	1929.00	1208.00	582.00	2747.00	2391.00	1868.00	3165.00	3365.00	2976.00	2611.00	841.00	3499.00	2809.00	2862.00	1357.00	1581.00	666.00	897.00	4866.00	1591.00	1424.00	1195.00	1125.00	3521.00	508.00	568.00	298.00
g1194.t1	603.00	427.00	341.00	1190.00	1157.00	613.00	1184.00	978.00	883.00	1081.00	270.00	1560.00	655.00	672.00	451.00	632.00	221.00	264.00	1368.00	552.00	417.00	335.00	412.00	1042.00	207.00	231.00	101.00
g1195.t1	1.51	0.31	0.00	0.00	5.00	0.00	6.03	3.00	0.00	0.00	0.00	0.00	0.00	0.00	0.00	0.00	0.00	0.00	1.00	0.00	0.00	0.00	3.00	0.00	0.00	0.00	0.00
g1196.t1	0.00	1.00	0.00	0.00	9.00	1.00	3.00	0.00	15.00	0.00	0.00	0.00	0.00	3.00	1.00	5.00	2.00	0.00	1.00	0.00	4.00	0.00	1.00	0.00	0.00	0.00	0.00
g1197.t1	3.00	5.00	0.00	0.00	5.00	0.00	4.00	0.00	0.00	0.00	0.00	0.00	5.00	0.00	0.00	0.00	1.00	1.00	1.00	0.00	0.00	0.00	1.00	0.00	1.00	0.00	0.00
g1198.t1	15.00	3.00	2.00	5.00	13.00	6.00	10.00	13.00	23.00	0.00	2.00	32.00	11.00	1.00	5.00	9.00	10.00	1.00	13.00	14.00	4.00	7.00	5.00	9.00	12.00	0.00	1.00
g1199.t1	0.00	1.00	0.00	0.00	10.01	1.00	4.00	1.50	0.00	0.00	0.00	0.00	2.00	0.00	0.00	2.00	0.00	1.00	0.00	0.00	0.00	1.00	0.00	0.00	0.00	0.00	0.00
g1200.t1	3.00	2.00	0.00	10.00	3.23	4.00	2.00	7.00	0.00	0.00	0.00	0.00	1.00	2.00	0.00	3.00	0.00	0.00	0.00	0.00	0.00	0.00	0.00	0.00	0.00	0.00	1.00
g1201.t1	12.26	12.55	0.00	16.07	11.81	16.23	5.59	21.00	8.66	0.00	1.00	9.49	0.00	0.00	1.00	2.00	2.00	2.00	6.09	20.00	0.00	0.00	6.00	5.00	0.00	0.00	0.00
g1201.t2	4.54	2.43	0.00	7.93	10.73	1.77	20.34	0.00	6.34	0.00	0.00	2.36	0.00	17.00	0.00	0.00	0.00	0.00	2.91	0.00	0.00	3.00	0.00	0.00	0.00	0.00	0.00
g1202.t1	43.00	14.00	4.00	78.00	98.00	30.00	105.00	80.00	90.00	0.00	19.00	91.00	29.00	21.00	20.00	43.00	8.00	7.00	42.00	46.00	39.00	21.00	15.00	60.00	19.00	4.00	3.00
g1203.t1	5.00	6.00	6.00	5.00	35.00	2.00	13.00	24.00	44.00	43.00	9.00	42.00	31.00	10.00	13.00	14.00	2.00	8.00	31.00	0.00	20.00	13.00	5.00	22.00	9.00	0.00	2.00
g1204.t1	11.00	3.00	4.00	2.00	9.00	5.00	24.00	26.00	27.00	0.00	5.00	33.00	2.00	7.00	9.00	3.00	5.00	5.00	8.00	23.00	0.00	16.00	11.00	11.00	10.00	5.00	3.00
g1205.t1	14.00	17.00	11.00	9.00	22.00	7.00	14.00	11.00	14.00	0.00	0.00	7.00	6.00	4.00	3.00	9.00	0.00	1.00	5.00	0.00	0.00	0.00	2.00	12.00	2.00	0.00	0.00
g1206.t1	8.00	0.00	0.00	0.00	1.00	0.00	1.00	2.00	3.00	0.00	2.00	0.00	0.00	0.00	0.00	0.00	0.00	0.00	1.00	0.00	0.00	0.00	0.00	2.00	0.00	0.00	0.00
g1207.t1	0.00	0.00	0.00	0.00	0.00	0.00	2.00	1.00	0.00	0.00	0.00	0.00	0.00	0.00	0.00	0.00	0.00	0.00	2.00	0.00	0.00	0.00	1.00	2.00	0.00	0.00	0.00
g1208.t1	5689.00	5383.00	2627.00	7728.00	5795.00	3157.00	7437.00	6990.00	4328.00	2074.00	802.00	4633.00	1763.00	841.00	1122.00	1556.00	938.00	694.00	2163.00	2303.00	1345.00	1338.00	880.00	2240.00	830.00	632.00	371.00
g1209.t1	799.00	494.00	186.00	1301.00	1223.00	811.00	1248.00	1282.00	993.00	888.00	247.00	1190.00	756.00	755.00	427.00	632.00	253.00	338.00	1498.00	453.00	523.00	369.00	517.00	1332.00	199.00	262.00	128.00
g1210.t1	87.00	235.00	29.00	309.00	239.00	213.00	225.00	160.00	136.00	63.00	48.00	101.00	74.00	101.00	46.00	75.00	128.00	81.00	433.00	156.00	86.00	48.00	97.00	137.00	38.00	62.00	14.00
g1211.t1	7.00	25.00	0.00	25.00	23.00	6.00	24.00	19.00	13.00	0.00	2.00	13.00	7.00	14.00	0.00	5.00	1.00	1.00	8.00	0.00	7.00	3.00	3.00	9.00	0.00	4.00	0.00
g1212.t1	767.00	521.00	224.00	1027.00	1083.00	747.00	1152.00	1142.00	847.00	418.00	164.00	742.00	624.00	630.00	311.00	430.00	195.00	282.00	1031.00	372.00	417.00	242.00	253.00	752.00	133.00	182.00	68.00
g1213.t1	1.28	5.00	0.00	8.99	5.84	8.03	0.00	4.00	4.33	0.00	1.00	2.00	0.00	1.00	0.00	12.00	1.00	0.00	7.34	10.00	8.00	1.00	4.00	1.00	0.00	0.00	0.00
g1214.t1	55.00	34.00	18.00	56.00	79.00	45.00	58.00	88.00	88.00	0.00	25.00	125.00	33.00	30.00	29.00	46.00	18.00	16.00	90.00	12.00	29.00	29.00	33.00	65.00	22.00	16.00	6.00
g1215.t1	28.00	31.00	17.00	30.00	53.00	42.00	48.00	55.00	44.00	62.00	9.00	56.00	15.00	32.00	22.00	24.00	9.00	6.00	35.00	10.00	2.00	30.00	25.00	24.00	10.00	2.00	3.00
g1216.t1	3.00	10.00	0.00	14.00	8.00	9.00	5.00	12.00	3.00	0.00	2.00	7.00	3.00	6.00	3.00	2.00	4.00	0.00	10.00	0.00	6.00	0.00	0.00	10.00	2.00	0.00	0.00
g1217.t1	796.00	563.00	292.00	886.00	848.00	674.00	843.00	903.00	632.00	488.00	134.00	509.00	454.00	646.00	169.00	326.00	168.00	274.00	839.00	209.00	309.00	275.00	357.00	637.00	117.00	86.00	66.00
g1218.t1	0.00	4.00	0.00	0.00	1.00	0.00	0.00	4.00	6.00	0.00	0.00	0.00	0.00	0.00	0.00	0.00	0.00	1.00	0.00	0.00	0.00	0.00	0.00	1.00	1.00	0.00	0.00
g1219.t1	508.00	350.00	171.00	668.00	508.00	452.00	611.00	614.00	474.00	287.00	69.00	348.00	310.00	406.00	182.00	220.00	108.00	134.00	532.00	122.00	195.00	160.00	165.00	455.00	53.00	60.00	37.00
g1220.t1	8851.00	7079.00	3499.00	12331.00	12020.00	6995.00	12330.00	10843.00	6880.00	5136.00	1795.00	9441.00	5692.00	5983.00	3006.00	4231.00	1910.00	2416.00	9455.00	4308.00	2690.00	2881.00	2639.00	7426.00	1429.00	1140.00	769.00
g1221.t1	26.00	19.00	2.00	50.00	44.00	14.00	31.00	39.00	15.00	0.00	7.00	0.00	3.00	16.00	2.00	9.00	1.00	5.00	15.00	0.00	6.00	2.00	5.00	5.00	2.00	0.00	0.00
g1222.t1	531.00	321.00	195.00	770.00	678.00	382.00	770.00	680.00	355.00	53.00	80.00	373.00	212.00	164.00	79.00	128.00	71.00	69.00	200.00	72.00	148.00	128.00	125.00	249.00	47.00	47.00	28.00
g1223.t1	2146.00	2131.00	734.00	5535.00	6588.00	4474.00	3703.00	2904.00	2502.00	1111.00	298.00	1614.00	529.00	700.00	347.00	436.00	345.00	334.00	1371.00	286.00	365.00	478.00	422.00	731.00	153.00	167.00	65.00
g1224.t1	802.00	618.00	215.00	680.00	878.00	514.00	642.00	604.00	325.00	375.00	74.00	324.00	253.00	245.00	92.00	184.00	93.00	85.00	411.00	119.00	66.00	86.00	103.00	208.00	61.00	58.00	27.00
g1225.t1	46.00	49.00	17.00	82.00	72.00	35.00	25.00	43.00	30.00	1.00	1.00	29.00	13.00	30.00	6.00	28.00	11.00	18.00	42.00	59.00	7.00	6.00	5.00	27.00	5.00	7.00	4.00
g1226.t1	0.00	1.00	3.00	2.00	2.00	1.00	0.00	0.00	0.00	0.00	0.00	0.00	1.00	0.00	0.00	0.00	0.00	0.00	0.00	0.00	0.00	0.00	0.00	0.00	0.00	0.00	0.00
g1227.t1	6.00	3.00	9.00	19.00	11.00	7.00	12.00	26.00	13.00	0.00	7.00	13.00	4.00	14.00	2.00	0.00	0.00	4.00	25.00	0.00	0.00	7.00	2.00	12.00	7.00	0.00	0.00
g1228.t1	251.00	152.00	78.00	217.00	731.00	326.00	136.00	236.00	92.00	261.00	40.00	250.00	103.00	197.00	36.00	127.00	27.00	72.00	147.00	101.00	65.00	96.00	96.00	140.00	57.00	28.00	10.00
g1229.t1	187.00	220.00	85.00	188.00	410.00	221.00	179.00	142.00	85.00	54.00	30.00	127.00	39.00	81.00	11.00	63.00	55.00	42.00	82.00	31.00	37.00	46.00	57.00	102.00	14.00	30.00	9.00
g1230.t1	771.00	525.00	179.00	1224.00	1015.00	791.00	1161.00	1072.00	1029.00	472.00	184.00	802.00	550.00	635.00	292.00	421.00	139.00	288.00	968.00	312.00	349.00	287.00	406.00	733.00	161.00	127.00	77.00
g1231.t1	2059.00	1699.00	751.00	2651.00	907.00	800.00	1553.00	1455.00	882.00	284.00	113.00	648.00	246.00	195.00	191.00	324.00	189.00	61.00	347.00	161.00	62.00	118.00	177.00	303.00	81.00	68.00	49.00
g1232.t1	0.00	1.19	0.00	6.00	0.00	1.99	1.00	1.00	0.00	0.00	0.00	3.00	0.00	0.00	0.00	0.00	0.00	1.00	0.00	0.00	0.00	0.00	2.00	0.00	1.00	0.00	0.00
g1233.t1	1.00	6.00	0.00	0.00	7.99	0.00	0.00	1.00	2.00	0.00	0.00	0.00	0.00	0.00	0.00	0.00	0.00	1.00	1.00	0.00	0.00	1.00	0.00	0.00	0.00	0.00	0.00
g1234.t1	34.00	10.00	4.00	18.00	46.00	32.00	20.00	9.00	6.00	39.00	12.00	52.00	13.00	9.00	6.00	18.00	3.00	2.00	42.00	7.00	13.00	12.00	7.00	26.00	10.00	4.00	6.00
g1235.t1	83.00	146.00	50.00	119.00	144.00	49.00	94.00	99.00	40.00	0.00	9.00	14.00	30.00	15.00	9.00	20.00	17.00	10.00	23.00	56.00	23.00	19.00	8.00	21.00	7.00	2.00	1.00
g1236.t1	0.00	1.00	0.00	0.00	10.00	5.00	5.00	7.04	2.17	0.00	0.00	0.00	0.00	2.00	0.00	0.00	0.00	0.00	0.00	0.00	2.00	0.00	0.00	4.00	0.00	0.00	9.00
g1237.t1	0.00	0.00	0.00	0.00	0.00	0.00	3.90	0.00	13.51	0.00	0.00	0.00	0.00	0.00	0.00	17.16	0.00	0.00	0.00	0.00	0.00	0.00	0.00	0.00	0.00	0.00	3.00
g1238.t1	2.00	8.00	7.00	4.00	14.00	5.00	23.00	6.00	3.00	0.00	1.00	11.00	0.00	8.00	6.00	8.00	2.00	0.00	1.00	0.00	12.00	0.00	2.00	1.00	0.00	0.00	2.00
g1239.t1	109.00	158.00	87.00	224.00	157.00	109.00	214.00	189.00	147.00	80.00	45.00	134.00	43.00	82.00	41.00	40.00	28.00	19.00	91.00	69.00	32.00	56.00	50.00	115.00	23.00	35.00	21.00
g1240.t1	19.00	32.00	12.00	58.00	26.00	27.00	65.00	28.00	25.00	0.00	8.00	38.00	32.00	52.00	27.00	15.00	19.00	11.00	67.00	0.00	34.00	21.00	25.00	43.00	3.00	11.00	7.00
g1241.t1	354.00	208.00	119.00	511.00	326.00	299.00	414.00	509.00	382.00	495.00	88.00	375.00	273.00	474.00	181.00	323.00	118.00	173.00	834.00	268.00	251.00	120.00	175.00	499.00	85.00	59.00	59.00
g1242.t1	0.00	0.00	0.00	0.00	4.00	1.00	0.00	0.00	0.00	0.00	0.00	0.00	0.00	1.00	0.00	0.00	0.00	0.00	0.00	0.00	0.00	0.00	0.00	0.00	0.00	0.00	0.00
g1243.t1	262.00	156.00	58.00	278.00	235.00	173.00	300.00	360.00	158.00	0.00	47.00	233.00	204.00	173.00	100.00	93.00	32.00	81.00	297.00	100.00	91.00	95.00	142.00	156.00	35.00	33.00	16.00
g1244.t1	101.00	58.00	22.00	122.00	100.00	49.00	97.00	40.00	46.00	0.00	5.00	84.00	22.00	34.00	17.00	20.00	15.00	6.00	71.00	16.00	14.00	27.00	12.00	47.00	3.00	4.00	3.00
g1245.t1	1519.00	1191.00	392.00	2211.00	2134.00	1249.00	1947.00	1890.00	1901.00	1089.00	381.00	2012.00	1334.00	1186.00	603.00	937.00	321.00	529.00	2065.00	817.00	688.00	607.00	545.00	1654.00	358.00	280.00	226.00
g1246.t1	22.00	26.00	6.00	47.00	52.00	40.00	34.00	41.00	30.00	0.00	7.00	4.00	14.00	9.00	4.00	6.00	3.00	2.00	32.00	3.00	14.00	7.00	4.00	15.00	0.00	3.00	4.00
g1247.t1	1672.00	1479.00	467.00	1630.00	1899.00	1522.00	1971.00	1741.00	1615.00	519.00	222.00	1476.00	799.00	977.00	543.00	594.00	449.00	483.00	1698.00	924.00	566.00	582.00	699.00	1615.00	225.00	281.00	145.00
g1248.t1	0.00	0.00	0.00	0.00	3.00	2.00	2.00	1.00	1.00	0.00	0.00	0.00	1.00	0.00	4.00	0.00	0.00	0.00	1.00	0.00	0.00	0.00	0.00	0.00	0.00	0.00	0.00
g1249.t1	246.00	145.00	75.00	279.00	330.00	272.00	482.00	166.00	214.00	62.00	16.00	183.00	50.00	66.00	34.00	53.00	37.00	69.00	58.00	104.00	73.00	127.00	15.00	143.00	16.00	23.00	11.00
g1250.t1	68.00	44.00	21.00	67.00	59.00	76.00	85.00	55.00	33.00	19.00	10.00	60.00	11.00	11.00	23.00	9.00	11.00	33.00	14.00	0.00	20.00	31.00	4.00	17.00	2.00	11.00	6.00
g1251.t1	44.00	22.00	21.00	56.00	116.00	47.00	64.00	87.00	51.00	0.00	17.00	78.00	69.00	40.00	29.00	25.00	8.00	19.00	86.00	82.00	25.00	21.00	30.00	81.00	21.00	17.00	9.00
g1252.t1	45.00	35.00	7.00	24.00	49.00	23.00	23.00	25.00	16.00	44.00	3.00	46.00	21.00	33.00	3.00	17.00	2.00	13.00	30.00	13.00	11.00	16.00	16.00	37.00	2.00	0.00	0.00
g1253.t1	13.00	14.00	3.00	21.00	13.00	6.00	16.00	13.00	4.00	0.00	3.00	8.00	0.00	0.00	2.00	5.00	0.00	3.00	4.00	0.00	0.00	0.00	0.00	0.00	0.00	0.00	0.00
g1254.t1	599.00	512.00	133.00	566.00	748.00	469.00	483.00	416.00	400.00	81.00	53.00	384.00	209.00	243.00	100.00	171.00	72.00	76.00	304.00	129.00	110.00	119.00	147.00	260.00	52.00	44.00	27.00
g1255.t1	52.00	58.00	11.00	129.00	98.00	57.00	140.00	77.00	63.00	1.00	23.00	64.00	41.00	65.00	19.00	17.00	5.00	8.00	39.00	35.00	13.00	25.00	10.00	35.00	19.00	8.00	5.00
g1256.t1	831.00	680.00	271.00	1282.00	1255.00	943.00	1480.00	1419.00	1189.00	298.00	202.00	1003.00	722.00	1070.00	520.00	683.00	229.00	318.00	1732.00	683.00	467.00	307.00	486.00	1178.00	202.00	237.00	120.00
g1257.t1	218.00	216.00	87.00	447.00	625.00	416.00	514.00	298.00	298.00	433.00	124.00	526.00	321.00	230.00	119.00	230.00	99.00	108.00	393.00	135.00	131.00	170.00	113.00	267.00	47.00	54.00	29.00
g1258.t1	1238.00	986.00	392.00	1488.00	1743.00	1167.00	1580.00	1587.00	1109.00	442.00	181.00	1018.00	773.00	944.00	372.00	553.00	250.00	290.00	1229.00	321.00	454.00	395.00	500.00	1011.00	151.00	175.00	109.00
g1259.t1	732.00	420.00	125.00	543.00	532.00	469.00	569.00	567.00	442.00	284.00	61.00	280.00	245.00	281.00	85.00	120.00	85.00	150.00	385.00	136.00	157.00	118.00	215.00	287.00	49.00	58.00	36.00
g1260.t1	8.00	3.00	0.00	0.00	5.00	3.00	2.00	3.00	1.00	0.00	0.00	0.00	3.00	8.00	3.00	0.00	0.00	2.00	7.00	0.00	0.00	0.00	7.00	0.00	0.00	0.00	0.00
g1261.t1	13.25	7.23	0.50	9.51	13.65	5.00	15.08	5.37	2.49	0.00	1.00	9.52	1.58	0.00	0.00	2.27	4.17	1.00	4.00	0.00	0.00	0.00	1.00	0.00	0.58	6.00	0.00
g1262.t1	3.63	1.76	0.00	3.07	6.45	2.27	5.49	12.47	2.87	0.00	2.00	0.00	11.73	2.00	2.31	2.14	0.00	0.00	2.42	18.00	15.03	0.00	15.00	6.96	2.32	0.00	3.00
g1263.t1	3.00	2.00	0.00	15.00	6.00	10.00	9.00	8.00	5.00	0.00	0.00	0.00	1.00	5.00	7.00	0.00	1.00	0.00	9.00	0.00	0.00	3.00	3.00	14.00	0.00	0.00	2.00
g1264.t1	1.00	5.00	5.00	0.00	2.00	1.00	0.00	2.00	2.00	0.00	0.00	9.00	2.00	13.00	1.00	1.00	3.00	0.00	11.00	0.00	0.00	0.00	1.00	1.00	1.00	0.00	2.00
g1265.t1	13.00	7.00	0.00	11.00	2.00	4.00	5.00	1.00	0.00	0.00	0.00	6.00	8.00	0.00	0.00	0.00	0.00	0.00	0.00	0.00	0.00	2.00	0.00	1.00	0.00	0.00	0.00
g1266.t1	2.00	0.00	0.00	0.00	3.00	0.00	0.00	0.00	1.00	0.00	0.00	0.00	0.00	0.00	1.00	0.00	0.00	0.00	0.00	0.00	0.00	0.00	0.00	0.00	0.00	0.00	0.00
g1267.t1	1.00	3.00	0.00	0.00	1.00	0.00	6.00	1.00	0.00	0.00	0.00	7.09	0.00	2.00	0.00	0.00	0.00	0.00	0.00	0.00	0.00	0.00	0.00	0.00	0.00	0.00	0.00
g1268.t1	0.00	0.00	0.00	0.00	0.00	0.00	0.00	0.00	0.00	0.00	0.00	0.00	0.00	0.00	0.00	0.00	0.00	0.00	0.00	0.00	0.00	0.00	2.25	0.00	0.00	0.00	0.00
g1269.t1	3.04	0.00	0.00	0.00	2.11	0.00	1.02	0.00	4.31	0.00	0.00	0.00	0.00	0.00	0.00	1.12	0.00	0.00	0.00	0.00	0.00	0.00	0.00	0.00	0.00	0.00	0.00
g1270.t1	0.00	0.00	0.00	0.00	0.00	2.00	0.00	0.00	0.00	0.00	0.00	3.00	0.00	0.00	0.00	0.00	0.00	0.00	6.00	0.00	0.00	0.00	0.00	2.00	1.00	0.00	0.00
g1271.t1	1.16	0.00	0.00	0.00	2.80	0.00	0.00	2.68	0.00	0.00	0.00	4.40	0.00	0.00	0.00	0.82	0.00	0.00	0.00	0.00	0.00	1.03	0.00	6.97	0.00	0.00	0.00
g1272.t1	0.00	1.02	11.00	1.88	0.00	0.95	0.00	1.00	0.00	0.00	0.00	0.00	4.00	1.00	0.00	0.00	0.00	0.00	0.00	0.00	0.00	0.00	0.00	1.00	0.00	0.00	0.00
g1273.t1	0.00	0.00	0.00	0.00	1.26	2.00	0.00	1.00	0.00	0.00	0.00	0.00	0.00	6.04	3.77	0.00	1.00	0.00	0.00	0.00	0.00	3.00	0.00	0.00	0.00	0.00	0.00
g1274.t1	6.00	9.00	4.00	7.00	22.00	5.50	11.00	8.02	4.00	0.00	0.00	6.00	0.00	4.00	2.00	0.00	0.00	0.00	5.00	0.00	0.00	0.00	4.00	6.00	0.00	0.00	0.00
g1275.t1	1.00	4.00	0.00	0.00	1.00	0.00	0.00	0.00	0.00	0.00	0.00	0.00	0.00	0.00	5.00	0.00	0.00	0.00	0.00	0.00	0.00	0.00	0.00	0.00	0.00	0.00	0.00
g1276.t1	48.00	18.00	35.00	42.00	74.00	21.00	77.00	37.00	49.00	42.00	16.00	64.00	63.00	17.00	11.00	33.00	7.00	9.00	23.00	32.00	57.00	25.00	11.00	39.00	10.00	22.00	3.00
g1277.t1	4.00	0.00	8.27	19.75	11.64	0.82	0.13	5.51	0.00	0.00	0.99	0.00	3.67	7.00	0.00	0.00	1.74	0.00	0.00	0.00	14.00	0.00	2.06	7.64	0.00	0.00	0.00
g1278.t1	0.00	0.00	0.00	0.00	1.00	3.00	2.00	1.00	0.00	0.00	0.00	0.00	0.00	0.00	0.00	0.00	0.00	0.00	3.00	0.00	0.00	0.00	1.00	1.00	0.00	0.00	0.00
g1279.t1	0.00	0.00	0.00	0.00	0.00	0.00	0.00	0.00	2.00	0.00	0.00	0.00	0.00	0.00	0.00	0.00	0.00	0.00	0.00	0.00	0.00	0.00	0.00	0.00	0.00	0.00	0.00
g1280.t1	1.00	3.00	0.00	5.00	10.00	3.00	8.00	11.00	3.00	0.00	0.00	2.00	4.00	1.00	5.00	1.00	0.00	0.00	5.00	0.00	0.00	0.00	0.00	0.00	0.00	4.00	0.00
g1281.t1	0.00	0.00	0.00	0.00	0.00	0.00	0.00	2.00	0.00	0.00	0.00	0.00	0.00	0.00	0.00	0.00	0.00	0.00	0.00	0.00	9.00	0.00	0.00	0.00	0.00	0.00	0.00
g1282.t1	0.00	1.00	0.00	0.00	3.00	0.00	1.00	2.00	1.00	0.00	0.00	2.00	3.00	0.00	1.00	0.00	0.00	0.00	2.00	0.00	0.00	0.00	11.00	1.00	0.00	0.00	0.00
g1283.t1	1.00	0.00	0.00	0.00	0.00	3.00	0.00	0.00	1.00	0.00	0.00	0.00	3.00	0.00	0.00	0.00	0.00	0.00	0.00	0.00	0.00	0.00	0.00	2.00	0.00	0.00	0.00
g1284.t1	0.00	0.00	0.00	0.00	0.00	0.00	0.00	0.00	0.00	0.00	0.00	4.00	0.00	0.00	0.00	0.00	0.00	0.00	1.00	0.00	0.00	0.00	0.00	0.00	0.00	0.00	0.00
g1284.t2	4.01	0.00	0.00	0.00	3.00	0.00	0.00	0.00	0.00	0.00	0.00	0.00	0.00	0.00	0.00	0.00	0.00	0.00	0.00	0.00	0.00	2.00	0.00	0.00	0.00	0.00	0.00
g1285.t1	0.00	0.00	0.00	0.00	0.00	0.00	0.00	0.00	0.00	0.00	0.00	0.00	0.00	1.00	0.00	0.00	0.00	0.00	0.00	0.00	0.00	0.00	0.00	0.00	0.00	0.00	0.00
g1286.t1	1.00	4.00	0.00	6.00	8.00	9.00	8.00	10.00	2.00	0.00	0.00	2.00	4.00	3.00	4.00	4.00	4.00	9.00	5.00	0.00	6.00	3.00	3.00	15.00	0.00	0.00	0.00
g1287.t1	23.00	6.00	2.00	9.00	3.00	9.00	13.00	16.00	2.00	0.00	10.00	20.00	14.00	18.00	2.00	1.00	0.00	4.00	10.00	35.00	1.00	0.00	8.00	7.00	1.00	1.00	0.00
g1288.t1	2413.00	2011.00	703.00	2673.00	2800.00	2015.00	2627.00	2771.00	1647.00	998.00	220.00	1403.00	1261.00	1583.00	582.00	970.00	503.00	536.00	2167.00	619.00	554.00	698.00	782.00	1804.00	259.00	345.00	117.00
g1289.t1	273.00	259.00	130.00	764.00	845.00	339.00	674.00	595.00	384.00	89.00	68.00	541.00	225.00	123.00	159.00	202.00	117.00	67.00	314.00	195.00	163.00	78.00	121.00	270.00	84.00	68.00	51.00
g1290.t1	423.00	390.00	182.00	787.00	818.00	554.00	930.00	998.00	613.00	425.00	177.00	892.00	462.00	528.00	306.00	319.00	162.00	138.00	847.00	389.00	275.00	298.00	278.00	620.00	109.00	83.00	57.00
g1291.t1	6.00	4.00	4.00	3.00	5.00	0.00	9.00	16.00	0.00	0.00	0.00	2.00	6.00	1.00	2.00	1.00	0.00	2.00	4.00	0.00	14.00	0.00	0.00	7.00	0.00	0.00	2.00
g1292.t1	9.00	8.00	0.00	4.00	0.00	3.00	6.00	3.00	2.00	0.00	0.00	0.00	0.00	0.00	0.00	3.00	1.00	3.00	3.00	0.00	2.00	0.00	11.00	7.00	0.00	6.00	0.00
g1293.t1	13.00	6.00	0.00	13.00	8.00	0.00	3.00	22.00	19.00	0.00	3.00	23.00	1.00	3.00	3.00	6.00	1.00	0.00	19.00	0.00	2.00	0.00	4.00	3.00	7.00	0.00	1.00
g1294.t1	15.00	15.00	8.00	38.00	54.00	22.00	37.00	21.00	36.00	0.00	6.00	61.00	33.00	32.00	28.00	24.00	13.00	4.00	42.00	0.00	20.00	14.00	15.00	39.00	13.00	5.00	2.00
g1295.t1	2165.00	1595.00	798.00	3052.00	3640.00	2067.00	3411.00	3171.00	2074.00	1547.00	438.00	2734.00	1587.00	1502.00	940.00	1239.00	466.00	598.00	2871.00	1237.00	739.00	782.00	747.00	2087.00	393.00	317.00	190.00
g1296.t1	6.00	8.00	0.00	0.00	8.00	8.00	5.00	8.00	9.00	0.00	0.00	14.00	0.00	1.00	0.00	0.00	0.00	8.00	4.00	0.00	1.00	0.00	4.00	0.00	0.00	3.00	1.00
g1297.t1	0.00	0.00	10.00	0.00	3.00	7.00	0.00	10.00	0.00	0.00	3.00	8.00	5.00	0.00	1.00	2.00	2.00	0.00	3.00	0.00	0.00	0.00	0.00	9.00	0.00	0.00	0.00
g1298.t1	28.00	49.00	4.00	15.00	37.00	6.00	13.00	24.00	6.00	5.00	3.00	16.00	6.00	9.00	7.00	10.00	13.00	13.00	13.00	18.00	6.00	3.00	17.00	36.00	12.00	6.00	0.00
g1299.t1	157.00	152.00	33.00	320.00	530.00	183.00	195.00	163.00	92.00	124.00	32.00	131.00	55.00	113.00	45.00	88.00	23.00	52.00	232.00	39.00	81.00	51.00	55.00	161.00	27.00	0.00	21.00
g1300.t1	50.00	35.00	34.00	51.00	71.00	38.00	84.00	41.00	10.00	0.00	21.00	91.00	28.00	1.00	8.00	14.00	1.00	3.00	13.00	15.00	0.00	34.00	21.00	7.00	11.00	23.00	4.00
g1301.t1	462.00	225.00	125.00	195.00	355.00	191.00	327.00	251.00	198.00	99.00	89.00	319.00	94.00	58.00	49.00	148.00	45.00	45.00	122.00	128.00	45.00	59.00	70.00	105.00	66.00	55.00	33.00
g1302.t1	7.00	15.78	5.00	0.00	6.00	11.00	17.00	19.00	9.06	0.00	0.00	0.00	0.00	5.00	6.00	0.00	0.00	0.00	1.00	0.00	0.00	0.00	15.00	2.00	1.00	7.00	0.00
g1303.t1	152.05	121.97	30.00	151.99	150.00	118.00	161.74	119.06	75.00	37.00	7.00	29.00	47.96	36.17	22.00	28.01	13.29	15.00	70.04	2.00	25.00	28.05	16.01	49.00	15.00	22.00	3.00
g1304.t1	2.00	2.00	0.00	0.00	3.00	1.00	8.00	11.00	0.00	0.00	0.00	0.00	5.00	5.00	2.00	4.00	0.00	0.00	2.00	0.00	12.00	5.00	1.00	1.00	1.00	0.00	0.00
g1305.t1	0.00	0.00	0.00	0.00	0.00	2.00	0.00	0.00	4.61	0.00	0.00	0.77	0.00	5.00	0.00	0.00	0.00	0.00	0.00	0.00	0.00	0.00	0.00	0.00	0.00	0.00	0.00
g1306.t1	0.00	0.00	0.00	0.00	0.00	0.00	0.00	0.00	0.00	0.00	0.00	0.00	0.00	0.00	0.00	0.00	0.00	0.00	0.00	0.00	0.00	0.00	0.00	0.00	0.00	0.00	0.00
g1307.t1	0.00	0.00	0.00	0.00	0.00	0.00	0.00	0.00	0.00	0.00	0.00	0.00	0.00	0.00	2.00	0.00	0.00	0.00	2.00	0.00	0.00	0.00	0.00	0.00	0.00	0.00	0.00
g1308.t1	1.00	0.36	0.00	0.00	0.00	0.00	0.00	3.00	0.00	0.00	0.00	0.00	2.00	0.00	0.00	0.00	0.00	0.00	0.00	0.00	0.00	0.00	0.00	0.00	0.00	0.00	0.00
g1309.t1	0.00	0.00	0.00	0.00	1.00	0.00	0.00	5.00	0.00	0.00	0.00	0.00	0.00	0.00	0.00	0.00	0.00	0.00	0.00	0.00	0.00	0.00	0.00	0.00	0.00	0.00	0.00
g1310.t1	3.04	7.00	6.00	34.00	11.00	12.91	8.00	9.00	17.00	0.00	2.00	10.01	0.00	4.00	0.00	3.00	0.00	2.00	10.00	0.00	6.00	5.00	11.00	12.00	1.00	0.00	5.00
g1311.t1	12.00	7.00	0.00	15.00	8.00	5.00	4.00	3.00	1.00	0.00	0.00	1.00	4.00	0.00	0.00	2.00	1.00	0.00	3.00	16.00	0.00	2.00	0.00	0.00	1.00	0.00	0.00
g1312.t1	0.00	0.00	0.00	0.00	0.00	0.00	0.00	0.00	0.00	0.00	0.00	0.00	0.00	0.00	0.00	2.00	0.00	0.00	0.00	0.00	0.00	0.00	0.00	0.00	0.00	0.00	0.00
g1313.t1	14.00	4.00	0.00	14.69	8.99	5.12	12.00	9.02	7.28	0.00	4.45	0.00	0.00	1.00	3.00	0.00	1.00	0.00	0.75	6.58	0.00	0.00	0.00	6.93	2.00	0.00	1.00
g1314.t1	0.00	3.23	8.73	1.70	1.57	1.96	7.84	0.00	0.00	0.00	0.00	5.30	1.28	0.00	0.00	4.00	1.26	0.00	1.45	0.00	0.00	0.00	0.00	0.00	0.00	0.00	0.00
g1315.t1	0.00	0.00	0.00	0.00	0.00	1.00	0.00	0.00	0.00	0.00	0.00	4.00	0.00	0.00	0.00	0.00	0.00	0.00	0.00	0.00	0.00	0.00	0.00	0.00	0.00	0.00	0.00
g1316.t1	6.00	0.00	0.00	0.00	0.00	0.00	0.00	0.00	0.00	0.00	2.00	0.00	0.00	0.00	0.00	0.00	0.00	0.00	2.00	0.00	0.00	0.00	0.00	2.00	0.00	0.00	0.00
g1317.t1	0.00	3.00	0.00	0.00	1.00	2.00	0.00	1.43	1.99	0.00	0.00	0.00	0.00	0.00	0.00	0.00	0.00	0.00	0.00	0.00	0.00	0.00	0.00	0.00	0.00	0.00	0.00
g1318.t1	0.00	0.00	0.00	3.00	1.00	0.00	0.00	3.42	1.98	0.00	1.00	1.00	0.00	0.00	2.00	0.00	0.00	0.00	0.00	0.00	0.00	0.00	0.00	0.00	0.00	0.00	0.00
g1319.t1	0.00	0.00	0.00	0.00	0.00	0.00	0.00	1.00	0.00	0.00	0.00	6.00	0.00	0.00	0.00	0.00	0.00	0.00	0.00	0.00	0.00	0.00	0.00	0.00	0.00	0.00	0.00
g1320.t1	0.00	0.00	0.00	0.00	1.00	0.00	0.00	0.00	0.00	0.00	0.00	0.00	4.00	0.00	1.00	0.00	0.00	0.00	0.00	0.00	0.00	0.00	0.00	9.00	0.00	0.00	0.00
g1321.t1	0.00	0.00	0.00	0.00	2.76	0.00	0.00	0.72	0.00	0.00	0.00	0.00	0.00	0.00	0.00	3.00	0.00	0.00	1.00	0.00	0.00	5.00	0.00	0.00	0.00	0.00	0.00
g1322.t1	0.00	0.00	0.00	0.00	0.00	0.00	2.00	0.00	0.00	0.00	0.00	0.00	0.00	0.00	0.00	0.00	0.00	0.00	0.00	0.00	0.00	0.00	0.00	0.00	0.00	0.00	0.00
g1323.t1	28.80	34.66	18.99	28.59	24.97	21.78	16.25	33.39	11.69	31.28	2.00	23.02	7.00	4.99	2.00	2.14	8.00	0.00	10.87	14.01	0.00	0.00	3.00	1.65	3.00	4.01	0.00
g1324.t1	13.74	5.43	0.00	6.04	8.75	3.57	0.00	2.35	0.00	0.00	0.00	0.00	4.00	6.00	2.00	0.00	0.00	0.00	1.00	0.00	0.00	0.00	6.00	0.00	0.00	1.00	0.00
g1325.t1	1.00	1.29	0.00	11.76	0.00	3.00	0.00	0.00	0.00	0.00	0.00	0.00	0.00	0.00	0.00	0.00	1.00	7.00	1.97	0.00	0.00	0.00	4.59	0.00	1.44	0.00	0.00
g1326.t1	2046.00	1204.00	703.00	3077.00	2744.00	2258.00	3271.00	3621.00	3075.00	1677.00	545.00	2473.00	2011.00	1916.00	1220.00	1372.00	578.00	906.00	4024.00	1261.00	1331.00	851.00	1095.00	2399.00	472.00	514.00	262.00
g1327.t1	1005.00	743.00	329.00	1387.00	1450.00	1020.00	1545.00	1503.00	955.00	875.00	177.00	928.00	690.00	755.00	291.00	522.00	219.00	225.00	1113.00	438.00	284.00	313.00	385.00	788.00	147.00	184.00	99.00
g1328.t1	14026.00	10115.00	4037.00	14702.00	15217.00	11727.99	14657.00	13570.51	10228.00	5675.00	1252.00	6386.01	5022.01	6204.05	2290.00	3654.00	2089.00	2770.12	9817.50	3167.00	3759.00	2643.44	4037.00	6813.85	902.00	1160.00	663.00
g1329.t1	7.00	3.00	0.00	0.00	7.00	0.00	0.00	3.00	0.00	0.00	0.00	0.00	4.00	0.00	1.00	0.00	0.00	0.00	0.00	0.00	0.00	0.00	0.00	0.00	2.00	0.00	1.00
g1330.t1	0.00	1.30	0.00	0.00	4.12	1.25	0.00	1.89	0.00	0.00	0.00	6.00	0.00	4.02	0.00	0.00	0.00	0.00	1.45	0.00	0.99	0.00	11.39	0.00	0.00	0.00	0.00
g1331.t1	765.00	409.00	125.00	674.00	810.00	567.00	858.00	895.00	518.00	646.00	108.00	458.00	420.00	538.00	242.00	381.00	168.00	168.00	979.00	210.00	209.00	212.00	219.00	665.00	101.00	86.00	84.00
g1332.t1	138.00	117.00	17.00	297.00	324.00	123.00	307.00	225.00	140.00	29.00	44.00	230.00	166.00	91.00	60.00	93.00	28.00	36.00	122.00	70.00	8.00	71.00	47.00	148.00	31.00	19.00	8.00
g1333.t1	0.00	0.00	0.00	0.00	3.00	0.00	3.00	1.00	1.00	0.00	0.00	3.00	0.00	0.00	0.00	0.00	0.00	0.00	1.00	0.00	1.00	0.00	0.00	0.00	0.00	0.00	1.00
g1334.t1	0.00	0.00	0.00	1.00	2.00	1.00	2.00	2.00	0.00	0.00	1.00	0.00	0.00	0.00	0.00	0.00	0.00	0.00	3.00	0.00	0.00	0.00	0.00	0.00	0.00	0.00	0.00
g1335.t1	21.00	15.00	34.00	37.00	41.00	14.00	54.00	51.00	56.00	0.00	7.00	26.00	15.00	23.00	16.00	15.00	8.00	0.00	14.00	2.00	16.00	8.00	5.00	29.00	12.00	13.00	1.00
g1336.t1	42.00	88.00	53.00	89.00	112.00	46.00	60.00	26.00	49.00	27.00	8.00	68.00	47.00	66.00	18.00	39.00	23.00	13.00	100.00	60.00	45.00	15.00	32.00	77.00	6.00	10.00	7.00
g1337.t1	810.00	554.00	212.00	1095.00	859.00	807.00	1006.00	1050.00	964.00	453.00	203.00	885.00	650.00	810.00	346.00	522.00	291.00	412.00	1409.00	355.00	529.00	248.00	496.00	1019.00	159.00	126.00	89.00
g1338.t1	1535.00	1058.00	642.00	2318.00	2769.00	1709.00	2654.00	2531.00	2424.00	969.00	562.00	2811.00	1737.00	2046.00	1018.00	1569.00	629.00	790.00	3568.00	1246.00	1222.00	1023.00	1136.00	2621.00	391.00	446.00	272.00
g1339.t1	3.00	1.00	0.00	6.00	0.00	0.00	6.00	5.00	4.00	0.00	0.00	0.00	1.00	2.00	0.00	0.00	0.00	0.00	5.00	0.00	0.00	0.00	1.00	0.00	0.00	0.00	0.00
g1340.t1	0.00	1.00	0.00	0.00	0.00	1.00	10.00	2.00	3.00	0.00	0.00	3.00	0.00	0.00	1.00	0.00	2.00	0.00	0.00	0.00	0.00	0.00	0.00	0.00	1.00	0.00	0.00
g1341.t1	0.00	0.00	0.00	0.00	0.00	0.00	1.00	1.00	0.00	0.00	0.00	0.00	0.00	0.00	0.00	0.00	0.00	0.00	0.00	0.00	0.00	0.00	0.00	1.00	2.00	0.00	0.00
g1342.t1	6.00	16.00	3.00	0.00	4.00	4.00	0.00	3.00	0.00	0.00	0.00	0.00	4.00	0.00	0.00	3.00	1.00	0.00	3.00	0.00	0.00	0.00	0.00	4.00	1.00	0.00	0.00
g1343.t1	10.02	13.89	5.00	34.68	6.14	5.19	15.23	12.47	16.40	55.00	4.26	5.49	0.00	7.33	1.00	11.00	0.00	0.00	7.01	0.00	1.00	1.08	3.00	11.96	0.00	0.00	3.00
g1344.t1	0.00	0.00	1.90	0.00	0.00	0.00	0.00	0.00	1.94	0.00	0.00	0.00	0.00	0.00	0.00	0.00	0.00	0.00	0.00	0.00	0.00	0.00	0.00	0.00	0.00	0.00	0.00
g1345.t1	1.58	5.01	0.00	6.78	1.21	0.00	10.31	7.25	0.00	0.00	0.00	0.00	0.00	0.98	1.23	0.00	0.00	0.00	0.00	0.00	0.00	0.00	0.00	3.67	0.00	0.00	0.00
g1346.t1	0.00	0.00	0.00	0.00	0.00	0.00	0.00	0.00	0.00	0.00	0.00	0.00	0.00	0.00	0.00	0.00	0.00	0.00	1.00	0.00	10.00	0.00	0.00	0.00	0.00	0.00	0.00
g1347.t1	12.89	15.33	12.45	10.06	8.20	6.38	10.76	12.90	8.45	0.00	3.00	8.00	6.95	0.00	7.27	7.34	3.00	0.00	10.35	0.00	3.00	3.59	1.00	6.99	2.00	0.00	1.00
g1348.t1	4.22	6.87	0.00	0.00	25.79	8.10	16.75	15.37	0.24	26.65	2.85	0.00	3.95	1.27	0.00	0.00	1.01	0.00	0.75	4.00	3.96	1.64	0.00	0.00	0.00	0.00	0.00
g1349.t1	15.00	12.02	0.00	6.00	12.00	11.00	14.00	13.00	5.00	0.00	0.00	0.00	5.00	1.00	0.00	0.00	0.00	0.00	1.00	0.00	0.00	0.00	1.00	5.00	0.00	0.00	0.00
g1350.t1	52.00	54.00	34.00	26.00	44.00	36.00	52.00	22.00	3.00	110.00	15.00	22.00	0.00	14.00	1.00	19.00	7.00	11.00	23.00	5.00	0.00	20.00	18.00	20.00	2.00	1.00	2.00
g1351.t1	4.00	11.00	0.00	38.00	18.00	8.00	4.00	26.00	10.00	0.00	3.00	8.00	2.00	3.00	2.00	2.00	2.00	2.00	17.00	6.00	7.00	1.00	8.00	4.00	0.00	0.00	0.00
g1352.t1	1209.00	716.00	491.00	1582.00	1647.00	1084.00	1803.00	1899.00	1781.00	1120.00	417.00	1911.00	1256.00	1585.00	860.00	1078.00	448.00	598.00	2958.00	1504.00	856.00	577.00	823.00	2224.00	377.00	416.00	205.00
g1353.t1	419.00	367.00	148.00	522.00	502.00	337.00	431.00	442.00	277.00	88.00	31.00	151.00	141.00	251.00	74.00	134.00	76.00	52.00	304.00	118.00	105.00	84.00	143.00	186.00	34.00	27.00	18.00
g1354.t1	55.00	65.00	23.00	39.00	59.00	47.00	88.00	58.00	42.00	19.00	12.00	44.00	21.00	81.00	7.00	24.00	17.00	17.00	32.00	20.00	12.00	18.00	8.00	23.00	9.00	1.00	8.00
g1355.t1	0.87	0.00	0.00	0.00	0.00	1.74	0.00	2.44	0.00	0.00	0.00	0.00	0.00	0.00	0.00	0.00	0.00	0.00	0.00	0.00	0.00	0.00	0.00	0.00	0.00	0.00	0.00
g1356.t1	4.00	0.00	0.00	6.00	4.00	5.98	17.00	5.00	6.00	0.00	0.00	2.00	0.00	0.00	0.00	1.00	0.00	0.00	0.00	0.00	1.00	4.00	0.00	1.00	0.00	0.00	0.00
g1357.t1	0.00	1.00	0.00	4.00	2.00	3.00	0.00	0.00	4.00	1.00	0.00	12.00	0.00	6.00	0.00	0.00	1.00	5.00	7.00	0.00	1.00	0.00	0.00	0.00	0.00	0.00	0.00
g1358.t1	37.18	37.29	6.00	38.26	40.65	22.84	26.00	32.40	23.00	49.00	0.00	17.43	11.00	3.00	0.00	10.51	4.00	0.00	6.66	2.56	2.00	1.00	10.00	1.00	2.00	4.00	0.00
g1359.t1	4.82	7.75	3.27	0.00	3.63	1.57	7.76	0.00	3.15	0.00	9.40	5.13	1.87	2.58	3.20	0.00	1.65	0.00	1.39	0.00	2.84	0.00	6.85	0.00	2.97	3.76	0.00
g1360.t1	7.37	0.00	0.00	0.00	0.00	0.00	0.00	1.34	0.00	0.00	0.00	0.00	0.00	0.00	0.00	0.00	1.12	0.00	1.00	0.00	0.00	0.00	0.00	3.35	0.00	0.00	0.00
g1361.t1	0.00	1.00	0.00	0.00	0.00	0.00	0.00	2.00	1.00	0.00	0.00	0.00	0.00	0.00	0.00	0.00	0.00	0.00	1.00	0.00	0.00	0.00	0.00	0.00	3.00	0.00	0.00
g1362.t1	0.00	0.00	0.00	0.00	1.00	0.00	0.00	2.00	0.00	0.00	0.00	0.00	0.00	0.00	0.00	0.00	0.00	0.00	0.00	0.00	0.00	0.00	0.00	0.00	0.00	0.00	0.00
g1363.t1	0.00	0.00	0.00	0.00	0.00	0.00	0.00	0.00	0.00	0.00	0.00	0.00	0.00	3.00	0.00	0.00	0.00	0.00	0.00	0.00	0.00	0.00	0.00	0.00	0.00	0.00	0.00
g1364.t1	0.00	0.00	0.00	0.00	0.00	2.01	2.00	0.00	1.64	0.00	0.00	0.00	0.00	0.00	0.00	0.00	0.00	0.00	1.13	0.00	0.00	0.00	4.00	0.00	0.00	0.00	0.00
g1365.t1	2.00	1.00	0.00	0.00	1.00	1.00	4.00	5.00	5.00	0.00	0.00	2.00	3.00	5.00	0.00	2.00	1.00	4.00	5.00	0.00	0.00	6.00	1.00	0.00	2.00	0.00	0.00
g1366.t1	19.00	0.00	0.00	3.01	8.26	4.00	0.00	7.00	5.00	0.00	0.00	5.47	2.00	0.00	0.00	4.00	0.00	0.00	10.00	0.00	14.00	1.00	0.92	3.00	2.00	0.00	0.00
g1367.t1	0.00	0.00	0.00	3.00	9.00	0.00	0.00	1.00	0.00	0.00	0.00	1.00	0.00	0.00	0.00	0.00	0.00	0.00	0.00	0.00	0.00	0.00	0.00	5.00	0.00	0.00	0.00
g1368.t1	150.00	162.00	83.00	333.00	247.00	160.00	278.00	191.00	185.00	26.00	51.00	276.00	54.00	103.00	67.00	56.00	25.00	28.00	167.00	119.00	60.00	28.00	67.00	166.00	36.00	5.00	17.00
g1369.t1	1188.00	919.00	406.00	866.00	807.00	363.00	895.00	698.00	262.00	125.00	93.00	574.00	500.00	287.00	122.00	275.00	129.00	162.00	431.00	329.00	197.00	303.00	244.00	544.00	93.00	56.00	63.00
g1370.t1	566.00	459.00	164.00	77.00	186.00	240.00	197.00	99.00	113.00	239.00	61.00	284.00	82.00	116.00	22.00	77.00	73.00	65.00	185.00	84.00	49.00	202.00	125.00	264.00	58.00	55.00	7.00
g1371.t1	5.00	15.00	16.00	2.00	15.00	10.00	8.00	3.00	0.00	0.00	3.00	0.00	2.00	4.00	0.00	6.00	0.00	3.00	4.00	0.00	3.00	4.00	0.00	0.00	1.00	1.00	0.00
g1372.t1	170.00	183.00	110.00	292.00	728.00	196.00	240.00	93.00	70.00	93.00	15.00	115.00	26.00	111.00	24.00	101.00	24.00	29.00	133.00	36.00	65.00	32.00	24.00	59.00	12.00	29.00	18.00
g1373.t1	322.00	302.00	191.00	438.00	430.00	330.00	427.00	508.00	314.00	122.00	43.00	286.00	224.00	326.00	178.00	156.00	65.00	123.00	583.00	70.00	186.00	106.00	143.00	294.00	53.00	35.00	41.00
g1374.t1	1351.00	1065.00	472.00	2057.00	2334.00	1470.00	2081.00	2004.00	1413.00	800.00	344.00	1593.00	766.00	927.00	508.00	667.00	344.00	372.00	1603.00	656.00	589.00	634.00	643.00	1639.00	203.00	324.00	152.00
g1375.t1	1312.00	818.00	384.00	1670.00	1497.00	1191.00	2052.00	1831.00	1083.00	940.00	227.00	965.00	997.00	1007.00	382.00	458.00	204.00	365.00	1538.00	759.00	456.00	352.00	445.00	1150.00	167.00	217.00	118.00
g1376.t1	1431.00	1136.00	487.00	1847.00	1746.00	1169.00	1921.00	1815.00	1157.00	810.00	273.00	1460.00	930.00	939.00	473.00	724.00	248.00	499.00	1526.00	858.00	581.00	458.00	555.00	1301.00	218.00	213.00	131.00
g1377.t1	12.00	22.00	7.00	44.00	69.00	34.00	61.00	53.00	25.00	0.00	3.00	67.00	6.00	25.00	5.00	18.00	4.00	9.00	31.00	78.00	0.00	9.00	5.00	37.00	5.00	13.00	6.00
g1378.t1	13.00	12.00	6.00	6.00	10.00	8.00	22.00	18.00	3.00	0.00	2.00	3.00	1.00	9.00	5.00	0.00	6.00	2.00	0.00	0.00	0.00	0.00	1.00	3.00	1.00	0.00	0.00
g1379.t1	170.00	117.00	38.00	182.00	224.00	122.00	206.00	209.00	116.00	0.00	13.00	57.00	58.00	74.00	20.00	46.00	24.00	30.00	112.00	48.00	29.00	32.00	30.00	91.00	7.00	21.00	18.00
g1380.t1	1196.00	1087.00	316.00	1547.00	1455.00	1076.00	1320.00	1355.00	746.00	498.00	93.00	605.00	570.00	546.00	273.00	339.00	191.00	267.00	916.00	280.00	291.00	260.00	320.00	740.00	123.00	112.00	77.00
g1381.t1	302.00	239.00	55.00	739.00	682.00	646.00	582.00	386.00	496.00	334.00	68.00	714.00	376.00	398.00	198.00	189.00	91.00	63.00	461.00	150.00	102.00	138.00	91.00	252.00	59.00	18.00	15.00
g1382.t1	1.00	4.00	0.00	0.00	1.00	0.00	2.00	0.00	3.00	0.00	0.00	4.00	0.00	2.00	0.00	0.00	1.00	0.00	0.00	0.00	0.00	3.00	0.00	3.00	1.00	0.00	0.00
g1383.t1	769.33	500.29	306.77	921.60	908.27	698.02	1076.39	1178.51	696.21	276.79	69.22	632.65	371.49	632.36	258.21	310.90	126.33	211.12	955.82	356.86	289.86	151.71	274.50	599.68	108.42	100.11	59.50
g1384.t1	348.00	330.00	76.00	464.00	459.00	300.00	379.00	405.00	288.00	357.00	20.00	210.00	199.00	141.00	51.00	85.00	48.00	71.00	245.00	77.00	62.00	69.00	96.00	193.00	35.00	54.00	26.00
g1385.t1	593.00	423.00	191.00	740.00	683.00	534.00	858.00	931.00	596.00	228.00	71.00	429.00	354.00	350.00	122.00	170.00	80.00	131.00	523.00	91.00	162.00	93.00	188.00	351.00	62.00	66.00	31.00
g1386.t1	4095.14	1855.22	494.03	1484.68	4782.67	2228.68	512.16	905.71	0.00	0.00	0.00	0.00	0.00	0.00	0.00	0.00	0.00	133.23	723.79	698.36	653.00	0.00	0.00	0.00	0.00	0.00	0.00
g1386.t2	15526.86	10826.78	4866.97	7028.32	23295.33	11871.32	4663.84	5583.29	2193.00	4279.00	1056.00	4545.00	3819.00	8482.00	921.00	5991.00	2760.00	3123.77	8768.21	3046.64	2150.00	2381.00	2380.00	5107.00	1090.00	1393.00	620.00
g1387.t1	435.00	483.00	176.00	660.00	739.00	302.00	525.00	525.00	179.00	53.00	42.00	191.00	109.00	168.00	45.00	79.00	49.00	76.00	158.00	143.00	78.00	60.00	95.00	124.00	37.00	25.00	21.00
g1388.t1	73.00	55.00	30.00	134.00	196.00	54.00	87.00	86.00	46.00	0.00	8.00	31.00	32.00	52.00	18.00	32.00	5.00	16.00	34.00	3.00	3.00	22.00	12.00	21.00	5.00	11.00	3.00
g1389.t1	1.00	2.00	0.00	6.00	7.00	2.00	5.00	12.00	11.00	0.00	3.00	0.00	3.00	0.00	0.00	0.00	5.00	0.00	2.00	0.00	0.00	5.00	0.00	3.00	3.00	0.00	0.00
g1390.t1	1.00	0.00	0.00	0.00	0.00	0.00	0.00	1.00	3.00	0.00	0.00	0.00	0.00	3.00	0.00	0.00	0.00	0.00	1.00	0.00	0.00	0.00	0.00	0.00	0.00	0.00	0.00
g1391.t1	0.00	0.00	0.00	0.00	0.00	0.00	0.00	0.00	0.00	0.00	0.00	0.00	0.00	0.00	0.00	0.00	0.00	0.00	0.00	0.00	0.00	0.00	0.00	0.00	0.00	0.00	0.00
g1392.t1	0.00	0.00	0.00	0.00	0.00	0.00	0.00	0.00	0.00	0.00	0.00	0.00	0.00	0.00	0.00	0.00	0.00	0.00	0.00	0.00	0.00	0.00	0.00	0.00	0.00	0.00	0.00
g1392.t2	0.00	0.00	0.00	0.00	0.00	0.00	0.00	0.00	0.00	0.00	0.00	0.00	0.00	0.00	0.00	0.00	0.00	0.00	0.00	0.00	0.00	0.00	0.00	0.00	0.00	0.00	0.00
g1393.t1	0.00	0.00	0.00	7.00	0.00	1.00	0.00	0.00	3.00	0.00	0.00	0.00	0.00	0.00	0.00	1.00	0.00	0.00	7.00	0.00	0.00	0.00	0.00	0.00	0.00	0.00	0.00
g1394.t1	0.00	0.00	0.00	0.00	0.00	0.00	0.00	0.00	0.00	0.00	0.00	0.00	0.00	0.00	0.00	0.00	0.00	0.00	0.00	0.00	0.00	0.00	0.00	0.00	0.00	0.00	0.00
g1395.t1	0.00	0.00	0.00	0.00	0.00	0.00	0.00	0.00	0.00	0.00	0.00	0.00	0.00	0.00	0.00	0.00	0.00	0.00	0.00	0.00	0.00	0.00	0.00	0.00	0.00	0.00	0.00
g1396.t1	0.00	0.00	0.00	0.00	0.00	1.00	0.00	0.00	0.00	0.00	0.00	0.00	0.00	0.00	0.00	0.00	0.00	0.00	0.00	0.00	0.00	0.00	0.00	4.00	0.00	0.00	0.00
g1397.t1	20.75	11.93	0.00	8.47	14.49	9.73	26.92	21.04	22.00	0.00	3.00	7.96	0.00	6.00	8.07	0.00	0.00	1.00	7.62	24.00	3.00	11.00	3.98	5.33	1.00	2.00	0.00
g1398.t1	0.99	0.00	0.00	3.00	1.41	3.92	5.00	1.99	3.84	0.00	0.00	0.00	4.00	0.00	1.00	0.00	0.00	0.00	0.00	0.00	0.00	0.00	5.00	0.00	0.00	0.00	0.00
g1399.t1	0.00	2.00	0.00	0.00	1.00	0.00	0.00	0.00	0.00	0.00	0.00	0.00	0.00	0.00	0.00	0.00	0.00	0.00	0.00	0.00	0.00	0.00	0.00	0.00	0.00	0.00	0.00
g1400.t1	28.00	31.00	20.00	261.84	418.87	159.01	220.00	255.00	86.02	0.00	23.99	61.00	42.00	37.00	16.99	39.00	11.00	8.00	45.99	11.00	15.00	14.00	28.00	40.00	16.00	3.00	4.00
g1401.t1	3.00	2.00	1.00	221.00	357.00	106.00	154.00	130.00	64.00	0.00	6.00	24.00	18.00	12.00	7.00	12.00	4.00	1.00	12.00	0.00	7.00	11.00	12.00	9.00	8.00	0.00	0.00
g1402.t1	0.00	0.00	0.00	0.00	0.00	0.00	0.00	1.00	0.00	0.00	0.00	0.00	0.00	4.00	0.00	2.00	0.00	0.00	0.00	0.00	1.00	0.00	0.00	6.00	0.00	0.00	0.00
g1403.t1	0.00	1.00	0.00	4.00	4.00	2.00	0.00	6.00	5.00	0.00	1.00	0.00	0.00	0.00	0.00	0.00	0.00	0.00	0.00	0.00	0.00	0.00	0.00	0.00	0.00	0.00	0.00
g1404.t1	4.00	0.00	1.00	0.00	1.00	2.00	0.00	0.00	0.00	0.00	0.00	0.00	0.00	0.00	0.00	0.00	0.00	0.00	0.00	0.00	0.00	0.00	0.00	0.00	0.00	0.00	0.00
g1405.t1	0.00	1.00	0.00	0.00	0.00	0.00	0.00	1.00	4.00	0.00	1.00	4.00	0.00	3.00	0.00	0.00	0.00	0.00	4.00	0.00	2.00	0.00	0.00	0.00	0.00	0.00	0.00
g1406.t1	13.00	3.00	0.00	7.00	26.00	12.00	10.00	7.00	21.00	0.00	0.00	5.00	0.00	11.00	0.00	0.00	0.00	0.00	8.00	13.00	4.00	4.00	1.00	9.00	0.00	4.00	0.00
g1407.t1	0.00	0.00	0.00	2.00	1.00	0.00	0.00	3.00	5.00	0.00	0.00	0.00	0.00	0.00	0.00	0.00	0.00	0.00	1.00	0.00	0.00	0.00	0.00	1.00	0.00	0.00	0.00
g1408.t1	1378.00	995.00	545.00	2061.00	1810.00	1404.00	1880.00	1956.00	2117.00	1200.00	403.00	2208.00	1400.00	1781.00	817.00	1119.00	552.00	726.00	3043.00	962.00	1004.00	845.00	1029.00	2173.00	318.00	394.00	177.00
g1409.t1	175.00	180.00	97.00	401.00	230.00	207.00	279.00	374.00	157.00	31.00	32.00	116.00	54.00	49.00	58.00	46.00	48.00	33.00	122.00	85.00	62.00	28.00	45.00	110.00	14.00	16.00	6.00
g1410.t1	715.00	526.00	212.00	1102.00	1097.00	826.00	1212.00	1260.00	826.00	847.00	158.00	834.00	637.00	994.00	416.00	602.00	197.00	355.00	1473.00	533.00	386.00	378.00	431.00	1035.00	135.00	149.00	79.00
g1411.t1	2905.00	1902.00	1385.00	4408.00	4436.00	2506.00	5467.00	4866.00	4267.00	3093.00	1251.00	7232.00	4198.00	3578.00	2079.00	2561.00	901.00	1496.00	5917.00	2739.00	2070.00	2411.00	2235.00	4684.00	1043.00	687.00	566.00
g1412.t1	59.00	43.00	2.00	52.00	81.00	40.00	66.00	43.00	30.00	0.00	1.00	53.00	11.00	11.00	5.00	32.00	5.00	3.00	42.00	27.00	15.00	36.00	31.00	14.00	7.00	1.00	2.00
g1413.t1	16.78	20.02	5.03	32.00	39.13	17.58	26.89	12.15	16.00	0.00	1.00	21.00	4.03	3.00	2.00	10.00	7.00	1.01	12.74	0.00	0.00	1.00	4.00	20.79	1.00	0.00	0.00
g1414.t1	1332.00	1001.00	389.00	1681.00	1692.00	1075.00	1739.00	1635.00	1085.00	845.00	253.00	1152.00	848.00	907.00	458.00	623.00	272.00	343.00	1575.00	533.00	416.00	348.00	388.00	1136.00	176.00	189.00	114.00
g1415.t1	189.00	151.00	71.00	263.00	236.00	134.00	254.00	194.00	218.00	35.00	53.00	168.00	104.00	101.00	75.00	103.00	51.00	55.00	286.00	177.00	80.00	52.00	62.00	211.00	59.00	16.00	2.00
g1416.t1	326.00	280.00	202.00	849.00	552.00	416.00	539.00	632.00	438.00	219.00	94.00	366.00	235.00	243.00	149.00	239.00	89.00	104.00	438.00	122.00	162.00	130.00	124.00	357.00	69.00	41.00	24.00
g1417.t1	64.00	53.00	10.00	91.00	122.00	58.00	101.00	66.00	63.00	0.00	11.00	60.00	21.00	57.00	16.00	32.00	39.00	20.00	62.00	7.00	19.00	31.00	23.00	31.00	10.00	21.00	11.00
g1418.t1	21.56	16.15	19.00	4.27	26.29	10.51	17.90	7.65	9.41	0.00	4.10	16.00	6.33	1.93	1.98	14.01	1.00	9.03	0.00	6.00	8.00	5.96	5.00	22.88	7.00	0.00	0.00
g1419.t1	2.29	5.72	0.00	30.30	15.42	1.56	5.25	8.98	8.16	0.00	0.00	0.00	3.00	0.00	0.00	6.69	0.00	2.00	1.00	0.00	5.17	0.00	3.95	2.17	1.00	0.00	0.00
g1420.t1	0.00	0.00	5.88	20.39	12.60	1.98	0.61	6.94	2.64	0.00	0.00	0.00	2.45	0.00	1.89	0.00	0.00	0.00	0.00	0.00	0.00	0.00	0.00	5.64	0.00	3.27	0.00
g1421.t1	23.00	18.00	7.00	35.00	23.00	10.00	12.00	23.00	18.00	0.00	0.00	20.00	14.00	12.00	4.00	7.00	3.00	1.00	14.00	9.00	0.00	6.00	8.00	11.00	2.00	0.00	0.00
g1422.t1	25.58	41.23	10.00	43.99	97.51	39.27	69.07	67.82	73.29	27.96	12.06	99.01	26.89	39.13	20.00	28.03	14.59	5.22	28.05	55.97	25.13	11.42	14.00	28.00	12.82	4.00	2.67
g1423.t1	7.94	2.78	0.00	6.00	0.00	2.90	0.00	0.00	4.55	0.00	0.00	9.06	0.00	0.00	0.00	0.00	2.00	0.00	2.88	0.00	0.00	0.00	0.00	0.00	0.00	0.00	0.00
g1424.t1	0.00	1.00	0.00	0.00	2.74	0.00	0.99	0.00	0.00	0.00	0.00	0.00	0.00	0.00	0.00	0.00	0.00	0.00	0.00	0.00	0.00	0.00	0.00	1.00	1.00	0.00	0.00
g1425.t1	236.00	260.00	192.00	492.00	200.00	150.00	348.00	350.00	188.00	75.00	35.00	164.00	82.00	37.00	37.00	100.00	47.00	18.00	95.00	108.00	41.00	60.00	51.00	93.00	24.00	19.00	7.00
g1426.t1	24.00	20.00	20.00	20.00	48.00	24.00	44.00	43.00	13.00	37.00	10.00	38.00	30.00	4.00	7.00	2.00	2.00	1.00	18.00	0.00	0.00	2.00	0.00	18.00	5.00	0.00	0.00
g1427.t1	153.00	86.00	47.00	130.00	278.00	133.00	251.00	115.00	84.00	78.00	69.00	244.00	55.00	117.00	32.00	96.00	37.00	86.00	128.00	37.00	37.00	90.00	78.00	132.00	31.00	19.00	23.00
g1428.t1	447.16	368.74	88.34	861.95	669.96	431.43	771.32	816.44	624.55	619.00	62.25	542.82	362.08	304.77	189.94	269.00	98.83	139.00	440.43	241.00	55.24	181.76	222.00	332.56	70.69	74.00	58.00
g1428.t2	37.84	19.26	66.66	11.05	150.04	109.57	65.68	72.56	40.45	0.00	51.75	91.18	6.92	35.23	13.06	0.00	34.17	0.00	76.57	0.00	162.76	52.24	0.00	59.44	15.31	0.00	0.00
g1429.t1	423.00	372.00	188.00	769.00	865.00	649.00	869.00	677.00	511.00	78.00	89.00	432.00	283.00	369.00	146.00	131.00	102.00	141.00	444.00	228.00	150.00	203.00	134.00	316.00	62.00	39.00	36.00
g1430.t1	2685.00	1493.00	688.00	3767.00	3090.00	2756.00	3927.00	4952.00	2989.00	1724.00	378.00	1973.00	2289.00	2280.00	1191.00	1550.00	621.00	1082.00	4633.00	1334.00	1264.00	663.00	1332.00	2254.00	367.00	571.00	334.00
g1431.t1	0.00	3.00	7.00	0.00	0.00	0.00	0.00	3.00	0.00	18.00	0.00	0.00	0.00	13.00	0.00	0.00	2.00	0.00	4.00	0.00	0.00	0.00	0.00	0.00	0.00	0.00	2.00
g1432.t1	8.00	2.00	0.00	0.00	1.00	7.00	7.00	1.00	3.00	0.00	1.00	1.00	2.00	11.00	3.00	5.00	0.00	3.00	8.00	0.00	0.00	0.00	5.00	3.00	0.00	0.00	0.00
g1433.t1	3.00	3.00	0.00	0.00	3.00	3.00	1.00	8.00	2.00	0.00	0.00	1.00	0.00	0.00	4.00	2.00	0.00	1.00	1.00	0.00	0.00	0.00	0.00	1.00	0.00	0.00	0.00
g1434.t1	6775.00	1862.00	1626.00	1124.00	4130.00	3244.00	1651.00	2932.00	1086.00	2986.00	2157.00	7480.00	550.00	2281.00	634.00	2002.00	1126.00	2308.00	4890.00	3060.00	1003.00	3154.00	2393.00	7447.00	1507.00	1170.00	684.00
g1435.t1	7.00	0.00	4.00	11.00	1.00	2.00	5.00	0.00	3.00	0.00	0.00	1.00	0.00	5.00	2.00	0.00	0.00	0.00	0.00	0.00	0.00	0.00	0.00	0.00	0.00	0.00	3.00
g1436.t1	751.00	510.00	217.00	777.00	828.00	617.00	971.00	1021.00	589.00	671.00	111.00	611.00	412.00	576.00	263.00	360.00	202.00	231.00	974.00	483.00	278.00	231.00	278.00	750.00	123.00	91.00	65.00
g1437.t1	390.00	298.00	65.00	499.00	478.00	395.00	457.00	421.00	349.00	334.00	34.00	214.00	158.00	231.00	106.00	122.00	81.00	88.00	361.00	128.00	124.00	99.00	152.00	256.00	49.00	93.00	15.00
g1438.t1	908.00	721.00	258.00	1010.00	913.00	821.00	1065.00	1182.00	801.00	647.00	168.00	797.00	530.00	650.00	279.00	435.00	188.00	255.00	1249.00	523.00	304.00	286.00	323.00	744.00	111.00	123.00	77.00
g1439.t1	2291.21	1415.35	729.25	2890.09	3584.10	1725.16	3271.98	2343.63	1551.09	1890.09	413.04	2400.03	1105.91	653.56	538.78	697.54	332.18	623.78	1192.76	931.00	405.57	505.87	480.78	1609.59	334.30	255.84	163.53
g1439.t2	842.79	655.65	266.75	1226.91	1191.90	870.84	1152.02	909.37	516.91	611.91	93.96	588.97	379.09	419.44	161.22	317.46	77.82	90.22	587.24	0.00	252.43	346.13	161.22	291.41	84.70	53.16	64.47
g1440.t1	1292.00	1186.00	439.00	1625.00	1730.00	1194.00	1629.00	1727.00	1356.00	496.00	236.00	1349.00	1086.00	1309.00	645.00	925.00	324.00	528.00	1881.00	902.00	574.00	412.00	646.00	1458.00	249.00	217.00	142.00
g1441.t1	4088.00	3224.00	1220.00	4824.00	6353.00	3576.00	4646.00	3543.00	3165.00	2190.00	523.00	2541.00	1742.00	1835.00	780.00	1614.00	735.00	1143.00	2574.00	1046.00	878.00	1213.00	1417.00	2571.00	424.00	636.00	214.00
g1442.t1	1363.00	1098.00	382.00	1607.00	1684.00	1073.00	1634.00	1120.00	689.00	695.00	121.00	735.00	328.00	353.00	173.00	349.00	130.00	163.00	518.00	312.00	165.00	217.00	201.00	594.00	98.00	70.00	51.00
g1443.t1	9.00	1.00	0.00	10.00	1.00	6.00	8.00	11.00	8.00	0.00	2.00	7.00	0.00	9.00	2.00	7.00	4.00	0.00	2.00	0.00	12.00	8.00	0.00	9.00	0.00	8.00	0.00
g1444.t1	153.00	117.00	57.00	280.00	249.00	85.00	291.00	264.00	207.00	118.00	86.00	385.00	181.00	108.00	94.00	110.00	45.00	29.00	200.00	133.00	29.00	72.00	70.00	232.00	57.00	33.00	19.00
g1445.t1	347.00	281.00	115.00	559.00	470.00	368.00	488.00	491.00	412.00	433.00	60.00	334.00	241.00	381.00	151.00	287.00	98.00	169.00	644.00	168.00	192.00	118.00	212.00	404.00	64.00	60.00	41.00
g1446.t1	2.00	1.00	0.00	1.00	0.00	0.00	3.00	0.00	1.00	0.00	0.00	8.00	1.00	5.00	0.00	0.00	0.00	0.00	2.00	0.00	4.00	0.00	5.00	0.00	0.00	0.00	0.00
g1447.t1	0.00	2.00	0.00	0.00	0.00	0.00	0.00	3.00	0.00	0.00	0.00	0.00	0.00	0.00	0.00	0.00	0.00	1.00	5.00	0.00	0.00	0.00	0.00	0.00	0.00	0.00	0.00
g1448.t1	18.00	21.00	7.00	4.00	20.00	25.00	5.00	8.00	2.00	0.00	1.00	3.00	5.00	2.00	0.00	2.00	7.00	12.00	2.00	0.00	0.00	9.00	0.00	23.00	0.00	0.00	0.00
g1449.t1	34.00	26.00	5.00	5.00	25.00	25.00	25.00	5.00	3.00	0.00	0.00	8.00	0.00	4.00	1.00	3.00	4.00	3.00	5.00	0.00	11.00	4.00	2.00	11.00	6.00	0.00	0.00
g1450.t1	1409.00	917.00	520.00	1342.00	1641.00	939.00	1309.00	1042.00	599.00	268.00	201.00	939.00	583.00	406.00	195.00	466.00	220.00	201.00	780.00	624.00	515.00	348.00	292.00	713.00	180.00	181.00	139.00
g1451.t1	7.00	9.00	0.00	4.00	2.00	7.00	2.00	6.00	0.00	0.00	0.00	0.00	2.00	3.00	2.00	0.00	2.00	1.00	4.00	0.00	0.00	1.00	0.00	0.00	0.00	0.00	0.00
g1452.t1	8.00	34.00	16.00	12.00	93.00	61.00	16.00	24.00	6.00	59.00	6.00	41.00	15.00	39.00	9.00	15.00	3.00	3.00	23.00	72.00	4.00	29.00	10.00	8.00	3.00	0.00	0.00
g1453.t1	8.34	10.46	0.00	0.00	12.19	6.87	1.55	0.00	0.00	0.00	0.00	0.00	0.00	0.00	0.00	0.00	0.00	0.00	0.00	0.00	0.00	0.00	0.00	0.00	0.00	0.00	0.00
g1454.t1	259.00	179.00	99.00	157.00	240.00	147.00	130.00	111.00	87.00	148.00	76.00	256.00	99.00	134.00	46.00	85.00	79.00	99.00	195.00	92.00	54.00	99.00	88.00	183.00	55.00	67.00	37.00
g1455.t1	4.01	1.59	0.00	5.66	0.00	4.26	0.00	2.23	6.55	0.00	0.00	0.00	0.00	0.00	2.04	1.00	0.00	5.00	1.00	0.00	0.00	0.00	0.00	0.00	0.00	0.00	0.00
g1456.t1	56.00	51.00	15.00	3.00	40.00	33.00	9.00	22.00	23.00	0.00	9.00	44.00	10.00	31.00	2.00	11.00	7.00	9.00	38.00	0.00	1.00	31.00	9.00	26.00	12.00	1.00	1.00
g1457.t1	212.00	214.00	91.00	323.00	383.00	204.00	412.00	374.00	220.00	30.00	45.00	197.00	176.00	210.00	89.00	97.00	49.00	65.00	308.00	115.00	72.00	76.00	76.00	230.00	40.00	61.00	42.00
g1458.t1	111.00	158.00	14.00	190.00	117.00	124.00	128.00	178.00	79.00	39.00	4.00	57.00	72.00	47.00	27.00	33.00	9.00	4.00	101.00	0.00	35.00	19.00	39.00	75.00	8.00	16.00	14.00
g1459.t1	272.00	258.00	56.00	322.00	268.00	201.00	330.00	383.00	284.00	193.00	15.00	232.00	299.00	293.00	110.00	170.00	43.00	65.00	483.00	203.00	76.00	76.00	70.00	327.00	46.00	42.00	21.00
g1460.t1	46.25	40.22	18.68	40.60	106.81	26.84	46.87	40.46	15.83	0.00	10.99	14.29	13.43	32.82	2.00	28.74	16.69	6.61	9.97	31.00	28.23	15.00	7.81	25.72	3.00	11.00	2.45
g1461.t1	49.00	20.00	20.00	52.00	54.00	24.00	66.00	58.00	10.00	0.00	2.00	8.00	26.00	30.00	6.00	18.00	6.00	10.00	8.00	13.00	3.00	0.00	10.00	0.00	2.00	1.00	0.00
g1462.t1	39.00	43.00	26.00	143.00	139.00	86.00	108.00	82.00	56.00	0.00	10.00	72.00	66.00	29.00	16.00	45.00	1.00	17.00	35.00	26.00	20.00	18.00	18.00	42.00	2.00	8.00	13.00
g1463.t1	72.00	133.00	14.00	80.00	193.00	128.00	99.00	85.00	59.00	38.00	9.00	89.00	19.00	79.00	10.00	60.00	36.00	18.00	88.00	29.00	19.00	20.00	54.00	84.00	9.00	13.00	2.00
g1464.t1	309.00	203.00	85.00	260.00	330.00	260.00	326.00	261.00	174.00	71.00	32.00	165.00	131.00	162.00	45.00	68.00	25.00	26.00	195.00	25.00	89.00	65.00	106.00	125.00	29.00	17.00	7.00
g1465.t1	800.00	488.00	301.00	1170.00	1198.00	843.00	1256.00	1417.00	1201.00	560.00	301.00	1160.00	792.00	991.00	517.00	622.00	292.00	342.00	1486.00	765.00	374.00	463.00	483.00	1199.00	212.00	229.00	121.00
g1466.t1	2.00	0.00	0.00	9.00	1.00	0.00	1.00	0.00	3.00	0.00	0.00	2.00	4.00	0.00	0.00	0.00	2.00	0.00	0.00	0.00	0.00	4.98	0.00	0.00	0.00	0.00	0.00
g1467.t1	16.86	13.35	5.65	28.55	17.48	5.91	9.00	16.54	19.17	0.00	0.00	16.40	3.39	16.01	11.68	4.58	2.14	0.00	31.87	0.00	6.00	13.55	21.23	16.70	3.00	6.00	1.52
g1468.t1	701.00	562.00	246.00	914.00	977.00	779.00	996.00	1030.00	678.00	228.00	153.00	656.00	465.00	574.00	270.00	324.00	125.00	232.00	953.00	483.00	222.00	293.00	217.00	584.00	96.00	105.00	60.00
g1469.t1	8751.00	5460.00	2319.00	12028.00	8444.00	7418.00	12455.00	14360.00	7939.00	7473.00	1079.00	5846.00	7304.00	8351.00	3396.00	4135.00	1575.00	2382.00	14282.00	4138.00	2354.00	1912.00	2343.00	6869.00	1325.00	1337.00	605.00
g1470.t1	12660.00	7399.00	4842.00	10599.00	8258.00	4026.00	12445.00	10786.00	5552.00	3318.00	1269.00	6674.00	3005.00	1382.00	1832.00	2688.00	1225.00	1100.00	2873.00	3642.00	1381.00	1726.00	1354.00	3313.00	1395.00	1015.00	705.00
g1471.t1	0.00	2.00	0.00	6.00	3.00	0.00	4.00	1.00	8.00	0.00	0.00	0.00	2.00	1.00	1.00	0.00	0.00	0.00	5.00	0.00	0.00	0.00	0.00	1.00	0.00	7.00	3.00
g1472.t1	0.00	4.16	0.00	42.84	21.62	0.00	25.70	7.13	15.82	0.00	0.00	16.61	16.77	2.43	0.00	1.77	0.00	0.00	5.71	42.07	0.00	0.00	0.00	2.08	8.47	2.00	0.00
g1473.t1	0.00	1.13	0.00	0.00	0.00	0.00	0.00	0.00	0.00	0.00	0.00	0.00	0.00	0.00	0.00	0.00	0.00	0.00	0.00	0.00	0.00	0.00	0.00	0.00	0.00	0.00	0.00
g1474.t1	0.00	0.00	0.00	0.00	0.00	0.00	2.49	0.00	1.76	0.00	0.00	0.00	0.00	0.00	0.00	0.00	0.00	0.00	0.00	0.00	0.00	0.00	0.00	0.00	0.00	0.00	0.00
g1475.t1	1966.00	851.00	557.00	2238.00	1981.00	1576.00	2273.00	2633.00	2473.00	2410.00	682.00	3195.00	2243.00	2268.00	1156.00	1563.00	692.00	1038.00	4290.00	1416.00	1374.00	1063.00	1383.00	3078.00	495.00	537.00	275.00
g1476.t1	525.00	406.00	178.00	600.00	692.00	419.00	569.00	444.00	347.00	165.00	58.00	287.00	204.00	155.00	112.00	120.00	69.00	72.00	308.00	163.00	77.00	138.00	125.00	342.00	47.00	32.00	25.00
g1477.t1	261.00	207.00	99.00	389.00	282.00	274.00	345.00	299.00	258.00	195.00	25.00	202.00	134.00	164.00	64.00	116.00	42.00	77.00	242.00	91.00	103.00	110.00	97.00	161.00	24.00	12.00	13.00
g1478.t1	277.00	266.00	64.00	316.00	331.00	230.00	315.00	289.00	251.00	27.00	25.00	237.00	141.00	169.00	60.00	121.00	60.00	48.00	248.00	124.00	168.00	61.00	133.00	249.00	29.00	41.00	29.00
g1479.t1	135.00	76.00	60.00	145.00	165.00	129.00	131.00	165.00	36.00	43.00	6.00	61.00	19.00	18.00	12.00	17.00	14.00	14.00	63.00	50.00	20.00	12.00	9.00	37.00	16.00	2.00	2.00
g1480.t1	267.00	261.00	117.00	193.00	562.00	247.00	234.00	164.00	133.00	268.00	33.00	215.00	137.00	204.00	96.00	155.00	45.00	65.00	170.00	114.00	63.00	41.00	75.00	121.00	32.00	20.00	8.00
g1481.t1	5.00	3.00	8.00	30.00	17.00	4.00	10.00	2.00	4.00	0.00	0.00	2.00	0.00	3.00	0.00	0.00	2.00	0.00	4.00	0.00	0.00	0.00	0.00	1.00	0.00	0.00	0.00
g1482.t1	1029.00	931.00	343.00	1448.00	1378.00	1097.00	1326.00	1356.00	1130.00	652.00	191.00	982.00	685.00	889.00	333.00	507.00	253.00	330.00	1354.00	477.00	399.00	388.00	449.00	1010.00	141.00	183.00	94.00
g1483.t1	494.00	318.00	254.00	607.00	518.00	462.00	609.00	594.00	442.00	76.00	61.00	305.00	261.00	322.00	136.00	228.00	96.00	125.00	576.00	236.00	229.00	101.00	169.00	295.00	39.00	41.00	40.00
g1484.t1	3256.00	2364.00	1104.00	3460.00	4632.00	2908.00	3515.00	3306.00	1947.00	910.00	319.00	1837.00	1185.00	1445.00	567.00	827.00	390.00	437.00	1717.00	726.00	551.00	690.00	781.00	2030.00	299.00	274.00	229.00
g1485.t1	19.00	15.00	2.00	58.00	30.00	27.00	2.00	13.00	17.00	0.00	2.00	8.00	10.00	0.00	1.00	12.00	4.00	5.00	0.00	0.00	12.00	0.00	3.00	7.00	0.00	6.00	0.00
g1486.t1	1592.00	1568.00	425.00	2735.00	2242.00	1766.00	2627.00	3055.00	1761.00	1626.00	308.00	1702.00	1625.00	1989.00	865.00	1049.00	406.00	537.00	3027.00	935.00	510.00	459.00	630.00	2207.00	329.00	266.00	206.00
g1487.t1	0.00	2.00	0.00	0.00	0.00	2.00	0.00	0.00	0.00	0.00	0.00	0.00	0.00	0.00	0.00	0.00	0.00	0.00	0.00	0.00	0.00	0.00	0.00	0.00	0.00	0.00	0.00
g1488.t1	159.00	183.00	115.00	283.00	247.00	221.00	308.00	350.00	308.00	182.00	53.00	187.00	129.00	217.00	72.00	133.00	125.00	81.00	354.00	103.00	173.00	48.00	163.00	386.00	27.00	43.00	15.00
g1489.t1	0.00	0.00	0.00	0.00	0.00	0.38	0.00	0.00	0.00	0.00	0.00	0.00	0.00	0.00	0.00	0.00	0.00	0.00	0.00	0.00	0.00	0.00	0.00	0.00	0.00	0.00	0.00
g1489.t2	0.00	3.00	0.00	0.00	8.00	1.62	0.00	3.00	8.00	0.00	1.00	0.00	0.00	0.00	1.00	0.00	0.00	0.00	2.00	0.00	0.00	0.00	0.00	0.00	0.00	0.00	6.00
g1490.t1	88.00	34.00	39.00	10.00	22.00	18.00	40.00	30.00	22.00	0.00	4.00	36.00	5.00	6.00	10.00	17.00	9.00	8.00	7.00	0.00	17.00	10.00	5.00	18.00	2.00	4.00	3.00
g1491.t1	752.00	415.00	168.00	247.00	942.00	549.00	175.00	381.00	189.00	204.00	89.00	478.00	137.00	379.00	53.00	198.00	95.00	166.00	374.00	131.00	159.00	202.00	181.00	397.00	68.00	96.00	22.00
g1492.t1	5.00	4.00	0.00	6.00	4.00	1.00	11.00	3.83	8.00	0.00	0.00	0.00	0.00	0.00	1.29	0.00	0.00	0.00	0.00	0.00	0.00	0.00	2.00	0.00	0.00	0.00	0.00
g1493.t1	4.29	14.23	0.00	22.79	26.55	6.42	3.34	7.56	2.86	0.00	3.25	2.23	0.00	0.93	0.00	3.10	0.00	5.02	3.94	0.00	0.00	6.97	0.00	24.21	0.00	0.00	0.00
g1494.t1	0.00	0.00	0.00	0.00	0.00	0.00	0.00	0.00	0.00	0.00	0.00	8.00	0.00	0.00	0.00	0.00	0.00	4.00	0.00	0.00	0.00	0.00	4.00	0.00	0.00	0.00	0.00
g1495.t1	2.00	0.00	0.00	3.00	1.00	3.00	0.00	1.00	0.00	0.00	0.00	0.00	4.00	0.00	0.00	0.00	0.00	0.00	0.00	0.00	0.00	0.00	0.00	2.00	0.00	0.00	0.00
g1496.t1	22.00	11.00	20.00	0.00	14.00	6.00	17.00	1.00	0.00	0.00	0.00	1.00	6.00	0.00	1.00	1.00	6.00	4.00	1.00	0.00	8.00	0.00	0.00	2.00	0.00	0.00	0.00
g1497.t1	51.00	45.00	23.00	38.00	64.00	51.00	46.00	55.00	35.00	0.00	7.00	50.00	5.00	34.00	26.00	29.00	9.00	5.00	36.00	0.00	15.00	2.00	19.00	45.00	6.00	1.00	6.00
g1498.t1	2124.00	1406.00	806.00	3851.00	4500.00	1911.00	3652.00	2683.00	1744.00	1587.00	343.00	2226.00	1536.00	1317.00	654.00	1111.00	372.00	427.00	1853.00	1190.00	480.00	504.00	340.00	1378.00	321.00	237.00	127.00
g1499.t1	940.00	754.00	439.00	1546.00	1338.00	1117.00	1711.00	1752.00	1600.00	1309.00	241.00	1072.00	833.00	967.00	422.00	487.00	231.00	289.00	1183.00	501.00	718.00	468.00	617.00	984.00	150.00	205.00	132.00
g1500.t1	1924.00	1897.00	606.00	2883.00	3055.00	2076.00	2779.00	2590.00	1499.00	1128.00	168.00	1152.00	787.00	962.00	349.00	611.00	279.00	407.00	1239.00	473.00	407.00	495.00	554.00	1008.00	167.00	221.00	122.00
g1501.t1	1945.00	1404.00	579.00	2201.00	2170.00	1611.00	2296.00	2188.00	1497.00	631.00	230.00	1086.00	1003.00	1020.00	392.00	661.00	334.00	362.00	1556.00	580.00	491.00	390.00	431.00	1102.00	175.00	166.00	91.00
g1502.t1	9.84	7.64	0.00	6.50	35.92	11.99	21.93	6.64	19.25	0.00	4.00	0.00	7.41	2.48	1.89	0.00	0.00	3.00	4.99	0.00	3.71	0.00	0.00	7.01	0.00	5.00	2.99
g1503.t1	2.42	0.00	0.00	0.00	0.00	0.00	0.00	0.00	0.00	0.00	0.00	3.00	0.00	0.00	0.00	0.00	0.00	0.00	0.00	0.00	0.00	0.00	0.00	0.00	0.00	0.00	0.00
g1504.t1	10.00	14.00	0.00	16.00	10.00	8.00	17.00	3.00	3.00	0.00	4.00	1.00	11.00	7.00	3.00	1.00	0.00	4.00	6.00	0.00	0.00	6.00	0.00	15.00	5.00	0.00	0.00
g1505.t1	5294.00	4208.00	2399.00	939.00	1215.00	1176.00	1370.00	1406.00	865.00	304.00	159.00	842.00	350.00	173.00	200.00	351.00	302.00	169.00	609.00	342.00	157.00	478.00	70.00	800.00	165.00	153.00	66.00
g1506.t1	11.00	18.00	22.00	57.00	53.00	14.00	22.00	16.00	6.00	0.00	2.00	38.00	31.00	11.00	4.00	10.00	0.00	6.00	22.00	0.00	0.00	0.00	5.00	11.00	0.00	7.00	0.00
g1507.t1	121.00	135.00	82.00	183.00	193.00	62.00	116.00	165.00	139.00	7.00	37.00	144.00	33.00	67.00	30.00	76.00	35.00	31.00	117.00	74.00	58.00	37.00	62.00	107.00	30.00	47.00	12.00
g1508.t1	11.00	9.00	11.00	46.00	15.00	4.00	8.00	10.00	3.00	54.00	1.00	1.00	6.00	4.00	1.00	8.00	0.00	1.00	17.00	6.00	14.00	0.00	5.00	3.00	2.00	0.00	0.00
g1509.t1	2.00	2.00	0.00	2.00	6.00	0.00	0.00	0.00	0.00	0.00	0.00	0.00	0.00	0.00	0.00	0.00	0.00	0.00	0.00	0.00	0.00	0.00	0.00	0.00	0.00	0.00	0.00
g1510.t1	257.00	258.00	97.00	500.00	359.00	170.00	287.00	389.00	215.00	42.00	30.00	168.00	112.00	45.00	49.00	97.00	60.00	32.00	105.00	148.00	48.00	50.00	41.00	91.00	34.00	38.00	35.00
g1511.t1	25.63	68.49	33.19	60.13	57.11	39.89	107.58	79.73	105.15	0.00	9.33	132.55	38.67	24.01	22.81	18.61	11.78	5.46	45.63	42.13	22.44	17.80	26.08	19.31	11.00	4.08	9.98
g1512.t1	81.88	112.10	19.00	133.76	121.53	54.02	109.89	132.95	45.88	1.52	13.00	54.53	25.25	14.00	21.42	20.09	20.00	9.00	13.99	10.99	25.00	26.00	13.00	23.00	4.02	11.00	3.00
g1513.t1	14.00	7.00	0.00	5.00	13.00	4.00	4.00	11.00	2.00	0.00	2.00	19.00	1.00	1.00	1.00	1.00	1.00	3.00	0.00	0.00	0.00	0.00	0.00	0.00	0.00	0.00	0.00
g1514.t1	182.00	122.00	44.00	197.00	408.00	108.00	104.00	151.00	50.00	119.00	8.00	81.00	60.00	58.00	11.00	46.00	17.00	27.00	57.00	90.00	9.00	27.00	43.00	43.00	15.00	19.00	5.00
g1515.t1	17.00	19.00	0.00	28.00	37.00	16.00	40.00	14.00	8.00	0.00	1.00	16.00	3.00	16.00	5.00	16.00	0.00	2.00	27.00	11.00	0.00	0.00	11.00	2.00	2.00	1.00	1.00
g1516.t1	875.00	663.00	251.00	1041.00	1050.00	681.00	940.00	1006.00	752.00	659.00	162.00	670.00	463.00	528.00	243.00	307.00	198.00	176.00	791.00	346.00	247.00	226.00	256.00	563.00	92.00	108.00	35.00
g1517.t1	424.00	413.00	125.00	459.27	567.04	451.00	536.00	510.01	384.00	235.00	66.00	309.00	219.01	241.00	89.00	129.00	68.00	97.00	342.00	224.00	79.00	159.00	158.00	245.00	38.00	58.00	30.00
g1518.t1	127.00	106.00	49.00	104.00	101.00	62.00	122.00	97.00	64.00	103.00	25.00	172.00	38.99	38.00	28.00	51.00	20.00	15.00	70.00	29.00	37.00	37.00	30.00	73.94	19.00	0.00	4.00
g1519.t1	101.46	126.66	31.92	109.95	111.00	54.01	109.20	90.16	28.02	9.93	8.77	92.57	59.55	42.11	20.01	41.03	7.03	14.99	87.94	45.17	15.28	23.01	25.99	61.00	21.00	5.00	4.96
g1520.t1	4328.00	2893.00	1644.00	9444.00	9571.00	6302.00	9747.00	6340.00	5781.00	3916.00	1232.00	8117.00	3403.00	2798.00	1865.00	1832.00	1000.00	1133.00	4418.00	2594.00	990.00	2047.00	1253.00	3463.00	842.00	561.00	349.00
g1521.t1	626.00	457.00	179.00	862.00	645.00	567.00	898.00	788.00	617.00	291.00	130.00	390.00	288.00	456.00	139.00	276.00	135.00	200.00	632.00	155.00	113.00	174.00	153.00	506.00	71.00	112.00	24.00
g1522.t1	43.00	64.00	10.00	87.00	70.00	63.00	82.00	61.00	44.00	0.00	2.00	36.00	26.00	38.00	14.00	16.00	16.00	5.00	32.00	0.00	3.00	19.00	5.00	31.00	5.00	9.00	6.00
g1523.t1	871.00	768.00	295.00	1146.00	1081.00	835.00	1072.00	1002.00	599.00	605.00	102.00	692.00	442.00	535.00	184.00	268.00	165.00	231.00	814.00	356.00	231.00	248.00	273.00	619.00	91.00	100.00	76.00
g1524.t1	2321.00	1573.00	720.00	2600.00	2535.00	1738.00	2886.00	2842.00	1599.00	1319.00	273.00	1651.00	1184.00	1141.00	597.00	762.00	311.00	448.00	1761.00	718.00	440.00	513.00	514.00	1438.00	242.00	166.00	158.00
g1525.t1	260.00	263.00	106.00	453.00	325.00	283.00	409.00	404.00	251.00	123.00	23.00	198.00	150.00	213.00	93.00	129.00	73.00	101.00	404.00	120.00	104.00	82.00	91.00	238.00	33.00	15.00	26.00
g1526.t1	617.00	494.00	197.00	703.00	741.00	560.00	840.00	738.00	419.00	384.00	64.00	467.00	401.00	484.00	229.00	307.00	146.00	170.00	853.00	344.00	167.00	206.00	201.00	485.00	76.00	86.00	38.00
g1527.t1	879.00	536.00	356.00	1339.00	1064.00	814.00	1274.00	1333.00	1003.00	638.00	197.00	1033.00	688.00	659.00	335.00	461.00	223.00	321.00	1348.00	583.00	325.00	370.00	432.00	955.00	145.00	140.00	142.00
g1528.t1	15.00	17.00	0.00	22.00	25.00	13.00	35.00	15.00	18.00	0.00	7.00	17.00	14.00	2.00	0.00	1.00	1.00	0.00	14.00	0.00	3.00	10.00	0.00	6.00	1.00	0.00	0.00
g1529.t1	31.00	55.00	27.00	34.00	83.00	20.00	56.00	66.00	47.00	37.00	10.00	54.00	28.00	14.00	12.00	9.00	15.00	1.00	50.00	52.00	29.00	26.00	32.00	45.00	15.00	11.00	8.00
g1530.t1	29.00	45.00	13.00	41.00	35.00	13.00	50.00	40.00	7.00	0.00	7.00	14.00	2.00	7.00	10.00	6.00	2.00	2.00	16.00	10.00	0.00	5.00	5.00	22.00	16.00	5.00	2.00
g1531.t1	0.00	0.00	0.00	0.00	0.00	0.00	0.00	0.00	0.00	0.00	0.00	0.00	0.00	0.00	0.00	0.00	0.00	0.00	0.00	0.00	0.00	0.00	0.00	0.00	0.00	0.00	0.00
g1531.t2	11.00	5.00	0.00	9.00	6.00	3.00	24.00	4.00	6.00	0.00	0.00	19.00	16.00	10.00	1.00	1.00	10.00	2.00	5.00	0.00	7.00	8.00	1.00	6.00	4.00	1.00	0.00
g1532.t1	16.01	10.55	2.98	8.86	1.00	8.00	12.00	8.22	10.46	0.00	3.00	0.00	1.01	0.00	1.00	0.00	2.00	0.00	1.56	0.00	1.97	1.99	0.00	0.00	4.00	0.00	0.00
g1533.t1	425.00	397.00	145.00	674.00	692.00	421.00	644.00	604.00	384.00	160.00	98.00	571.00	334.00	141.00	135.00	156.00	94.00	83.00	385.00	187.00	144.00	119.00	165.00	283.00	64.00	26.00	26.00
g1534.t1	42.00	31.00	0.00	69.00	62.00	18.00	45.00	35.00	43.00	0.00	7.00	28.00	14.00	4.00	2.00	15.00	4.00	2.00	21.00	0.00	10.00	26.00	7.00	14.00	4.00	1.00	0.00
g1535.t1	907.00	784.00	240.00	1455.00	1271.00	943.00	1287.00	1280.00	815.00	525.00	194.00	998.00	518.00	679.00	298.00	390.00	227.00	224.00	1084.00	276.00	535.00	427.00	455.00	963.00	121.00	159.00	130.00
g1536.t1	1131.00	861.00	509.00	1148.00	1114.00	526.00	1026.00	653.00	345.00	752.00	116.00	815.00	308.00	370.00	174.00	235.00	109.00	176.00	501.00	290.00	183.00	205.00	197.00	519.00	87.00	63.00	68.00
g1537.t1	2.00	1.00	0.00	10.00	1.00	1.00	5.00	7.00	9.00	0.00	0.00	0.00	13.00	0.00	0.00	6.00	1.00	0.00	12.00	0.00	0.00	1.00	3.00	13.00	2.00	5.00	1.00
g1538.t1	15.00	15.00	9.00	47.00	39.00	19.00	24.00	20.00	37.00	0.00	6.00	33.00	19.00	15.00	8.00	11.00	0.00	3.00	32.00	30.00	14.00	10.00	3.00	20.00	0.00	16.00	2.00
g1539.t1	0.00	1.00	2.00	2.00	1.00	3.00	1.00	4.00	0.00	0.00	0.00	0.00	0.00	4.00	0.00	0.00	0.00	0.00	4.00	0.00	0.00	0.00	0.00	0.00	1.00	0.00	0.00
g1540.t1	0.00	0.00	0.00	0.00	6.00	2.00	1.00	1.00	0.00	0.00	0.00	0.00	0.00	0.00	0.00	0.00	0.00	3.00	1.00	0.00	0.00	3.00	0.00	0.00	0.00	0.00	0.00
g1540.t2	3.00	0.00	0.00	0.00	0.00	0.00	0.00	0.00	3.00	92.00	3.00	0.00	3.00	0.00	5.00	0.00	0.00	0.00	0.00	0.00	0.00	0.00	0.00	0.00	0.00	0.00	0.00
g1541.t1	1162.00	882.00	479.00	1721.00	1462.00	1132.00	1704.00	1783.00	1170.00	760.00	234.00	1369.00	822.00	906.00	503.00	644.00	259.00	373.00	1686.00	883.00	493.00	497.00	451.00	1233.00	221.00	181.00	99.00
g1542.t1	17.00	26.00	7.00	8.00	6.00	6.00	16.00	20.00	11.00	0.00	2.00	5.00	0.00	4.00	0.00	4.00	0.00	2.00	28.00	0.00	0.00	6.00	2.00	22.00	9.00	0.00	1.00
g1543.t1	364.00	321.00	273.00	860.00	699.00	362.00	986.00	796.00	509.00	272.00	133.00	552.00	238.00	95.00	136.00	218.00	86.00	72.00	175.00	274.00	188.00	150.00	87.00	227.00	70.00	51.00	35.00
g1544.t1	58.00	36.00	27.00	92.00	91.00	45.00	101.00	51.00	52.00	0.00	13.00	126.00	49.00	38.00	18.00	21.00	11.00	8.00	36.00	32.00	12.00	24.00	11.00	37.00	3.00	0.00	7.00
g1545.t1	671.00	447.00	230.00	258.00	934.00	521.00	490.00	274.00	98.00	89.00	65.00	271.00	174.00	362.00	71.00	269.00	91.00	153.00	246.00	119.00	125.00	96.00	116.00	225.00	59.00	83.00	23.00
g1546.t1	2.00	5.00	0.00	0.00	9.00	3.00	2.00	6.00	7.00	0.00	1.00	13.00	1.00	10.00	0.00	13.00	0.00	0.00	11.00	11.00	4.00	2.00	1.00	5.00	1.00	0.00	0.00
g1547.t1	7.00	10.00	0.00	24.00	16.00	16.00	28.00	21.00	21.00	0.00	2.00	0.00	0.00	1.00	1.00	0.00	1.00	0.00	6.00	0.00	8.00	10.00	8.00	3.00	4.00	8.00	0.00
g1548.t1	397.00	408.00	146.00	629.00	678.00	510.00	757.00	632.00	426.00	91.00	95.00	469.00	304.00	318.00	155.00	190.00	122.00	123.00	592.00	140.00	179.00	145.00	195.00	339.00	71.00	49.00	26.00
g1549.t1	46.00	57.00	22.00	37.00	66.00	11.00	59.00	39.00	42.00	0.00	5.00	44.00	21.00	42.00	14.00	20.00	4.00	7.00	9.00	13.00	0.00	16.00	5.00	34.00	7.00	0.00	1.00
g1550.t1	0.00	0.00	0.00	0.00	0.00	0.00	0.00	0.00	0.00	0.00	0.00	1.00	0.00	0.00	0.00	0.00	0.00	0.00	0.00	0.00	0.00	0.00	0.00	0.00	0.00	0.00	0.00
g1551.t1	3.00	0.00	0.00	0.00	0.00	0.00	0.00	0.00	0.00	0.00	0.00	0.00	0.00	0.00	0.00	4.00	0.00	0.00	0.00	0.00	0.00	0.00	0.00	3.00	0.00	0.00	0.00
g1552.t1	675.00	1048.00	255.00	1340.00	1467.00	1188.00	937.00	872.00	577.00	706.00	89.00	716.00	457.00	531.00	293.00	707.00	319.00	151.00	1172.00	468.00	306.00	170.00	235.00	933.00	161.00	167.00	85.00
g1553.t1	692.00	474.00	267.00	852.00	1021.00	485.00	835.00	637.00	354.00	638.00	124.00	637.00	360.00	214.00	118.00	341.00	119.00	141.00	431.00	549.00	124.00	160.00	205.00	505.00	166.00	136.00	65.00
g1554.t1	494.00	386.00	135.00	866.00	584.00	280.00	748.00	722.00	304.00	421.00	55.00	451.00	238.00	134.00	109.00	175.00	80.00	99.00	379.00	241.00	160.00	106.00	112.00	344.00	108.00	50.00	38.00
g1555.t1	0.00	0.00	0.00	0.00	5.00	0.00	3.00	5.00	4.00	0.00	0.00	0.00	0.00	0.00	0.00	0.00	0.00	0.00	1.00	0.00	0.00	0.00	0.00	0.00	0.00	0.00	0.00
g1556.t1	2.59	0.00	0.00	0.00	5.28	0.45	3.26	0.00	0.00	0.00	0.00	0.00	0.00	1.00	0.00	0.00	0.00	0.00	2.00	0.00	0.00	0.42	1.00	0.00	0.00	0.00	0.00
g1557.t1	30.00	61.00	10.00	48.00	79.00	67.00	91.00	116.00	86.00	107.00	15.00	84.00	67.00	68.00	10.00	24.00	17.00	14.00	110.00	13.00	61.00	48.00	43.00	71.00	11.00	17.00	19.00
g1558.t1	991.00	722.00	382.00	1460.00	1585.00	903.00	1615.00	1629.00	1312.00	787.00	302.00	1335.00	856.00	972.00	461.00	586.00	247.00	332.00	1536.00	695.00	630.00	396.00	573.00	1255.00	229.00	252.00	120.00
g1559.t1	2039.00	1535.00	737.00	3076.00	2771.00	1864.00	2861.00	2797.00	1945.00	1183.00	371.00	1803.00	1054.00	1614.00	572.00	799.00	412.00	466.00	1901.00	766.00	682.00	665.00	678.00	1619.00	223.00	266.00	138.00
g1560.t1	1365.00	1253.00	483.00	2070.00	2110.00	1504.00	2009.00	1787.00	1275.00	798.00	196.00	1001.00	602.00	809.00	303.00	539.00	249.00	402.00	1233.00	487.00	405.00	377.00	447.00	1036.00	155.00	172.00	92.00
g1561.t1	4.00	0.00	0.00	0.00	0.00	0.00	0.00	2.00	0.00	0.00	0.00	0.00	0.00	0.00	0.00	0.00	0.00	0.00	0.00	0.00	0.00	0.00	0.00	0.00	0.00	0.00	0.00
g1562.t1	17.00	2.00	17.00	13.00	18.00	11.00	22.00	19.00	14.00	0.00	2.00	3.00	7.00	7.00	7.00	6.00	11.00	2.00	21.00	32.00	0.00	0.00	7.00	7.00	4.00	5.00	0.00
g1563.t1	383.00	260.00	86.00	423.00	410.00	281.00	356.00	408.00	237.00	84.00	60.00	202.00	157.00	163.00	92.00	106.00	49.00	56.00	277.00	86.00	118.00	79.00	77.00	226.00	20.00	20.00	24.00
g1564.t1	111.00	109.00	20.00	131.00	139.00	88.00	144.00	209.00	270.00	140.00	34.00	239.00	102.00	150.00	73.00	108.00	43.00	56.00	302.00	94.00	100.00	59.00	85.00	392.00	42.00	49.00	21.00
g1565.t1	919.00	788.00	325.00	1185.00	1088.00	810.00	1235.00	1302.00	861.00	335.00	108.00	819.00	620.00	639.00	315.00	461.00	192.00	200.00	1137.00	385.00	362.00	206.00	295.00	858.00	109.00	175.00	78.00
g1566.t1	20.00	28.00	0.00	17.00	49.00	21.00	55.00	24.00	2.00	0.00	9.00	26.00	16.00	20.00	15.00	24.00	2.00	1.00	34.00	0.00	0.00	11.00	8.00	8.00	4.00	0.00	3.00
g1567.t1	1107.00	873.00	273.00	1448.00	1401.00	1058.00	1599.00	1587.00	1302.00	818.00	248.00	1309.00	864.00	1302.00	527.00	796.00	335.00	403.00	2082.00	669.00	446.00	364.00	609.00	1577.00	230.00	288.00	80.00
g1568.t1	0.00	1.00	0.00	0.00	1.00	1.00	0.00	0.00	0.00	0.00	0.00	0.00	0.00	0.00	0.00	0.00	1.00	0.00	0.00	0.00	0.00	0.00	0.00	0.00	0.00	0.00	0.00
g1569.t1	1868.00	1498.00	597.00	2396.00	2204.00	1754.00	2487.00	2502.00	2094.00	1284.00	404.00	1865.00	1443.00	1489.00	745.00	945.00	622.00	643.00	2858.00	1184.00	1011.00	741.00	674.00	2099.00	309.00	320.00	167.00
g1570.t1	1533.00	1073.00	589.00	3569.00	2987.00	1815.00	3789.00	3898.00	2744.00	2136.00	801.00	3675.00	2316.00	1778.00	1143.00	1559.00	522.00	867.00	3284.00	1649.00	1185.00	914.00	1213.00	2816.00	569.00	366.00	385.00
g1571.t1	400.00	358.00	84.00	378.00	766.00	437.00	454.00	347.00	266.00	788.00	49.00	290.00	98.00	105.00	40.00	147.00	42.00	44.00	151.00	26.00	17.00	92.00	64.00	114.00	23.00	32.00	6.00
g1572.t1	182.00	160.00	57.00	128.00	186.00	107.00	111.00	70.00	80.00	61.00	40.00	203.00	88.00	62.00	58.00	53.00	32.00	31.00	104.00	45.00	3.00	62.00	44.00	123.00	21.00	19.00	16.00
g1573.t1	0.00	0.00	0.00	0.00	0.00	0.00	6.16	2.00	0.00	0.00	0.00	0.00	0.00	0.00	0.00	2.00	0.00	0.00	0.00	0.00	0.00	0.00	0.00	0.00	0.00	0.00	0.00
g1574.t1	764.00	590.00	274.00	1130.00	1140.00	836.00	1132.00	926.00	706.00	589.00	87.00	473.00	354.00	443.00	158.00	244.00	119.00	166.00	465.00	405.00	192.00	199.00	175.00	382.00	90.00	138.00	51.00
g1575.t1	750.00	702.00	278.00	1038.00	1100.00	765.00	1194.00	1086.00	723.00	287.00	113.00	415.00	423.00	435.00	205.00	207.00	135.00	158.00	668.00	233.00	271.00	181.00	244.00	397.00	72.00	55.00	30.00
g1576.t1	1739.00	1369.00	452.00	1544.00	1867.00	1331.00	1866.00	1864.00	981.00	427.00	214.00	816.00	655.00	965.00	281.00	448.00	295.00	278.00	1334.00	421.00	423.00	332.00	438.00	745.00	125.00	244.00	123.00
g1577.t1	2115.00	1333.00	758.00	2852.00	2791.00	1986.00	2988.00	3165.00	3179.00	2685.00	766.00	3540.00	2421.00	2580.00	1483.00	2076.00	821.00	1017.00	5321.00	1603.00	1519.00	1354.00	1324.00	3827.00	582.00	748.00	376.00
g1578.t1	540.00	448.00	251.00	959.00	759.00	651.00	1080.00	871.00	739.00	98.00	119.00	608.00	493.00	496.00	194.00	328.00	137.00	190.00	866.00	280.00	320.00	248.00	269.00	720.00	117.00	107.00	62.00
g1579.t1	1.00	0.00	0.00	0.00	4.00	0.00	0.00	0.00	0.00	0.00	0.00	0.00	0.00	0.00	2.00	0.00	0.00	0.00	0.00	0.00	0.00	0.00	0.00	0.00	0.00	0.00	0.00
g1580.t1	0.00	1.00	0.00	7.00	5.00	0.00	3.00	7.00	2.00	0.00	0.00	0.00	0.00	0.00	0.00	0.00	0.00	0.00	0.00	0.00	0.00	0.00	0.00	1.00	0.00	0.00	0.00
g1581.t1	7.00	10.00	0.00	29.00	24.00	14.00	41.00	14.00	9.00	0.00	0.00	6.00	6.00	2.00	2.00	8.00	0.00	0.00	4.00	13.00	0.00	1.00	0.00	4.00	1.00	6.00	0.00
g1582.t1	8.00	12.00	0.00	12.00	28.00	13.00	19.00	19.00	13.00	0.00	3.00	11.00	16.00	1.00	3.00	3.00	1.00	1.00	6.00	11.00	1.00	4.00	8.00	5.00	4.00	8.00	0.00
g1583.t1	1.49	0.00	0.00	0.00	0.00	0.00	0.00	0.00	16.82	0.00	0.00	0.00	1.61	0.00	0.00	0.00	0.00	0.00	0.00	0.00	0.00	4.91	0.00	8.00	0.00	0.00	0.00
g1584.t1	0.00	3.18	0.00	0.00	7.00	8.04	0.00	0.00	3.55	0.00	0.00	2.00	0.00	5.00	0.00	0.00	0.00	0.00	0.00	0.00	0.00	0.00	0.00	0.00	0.00	0.00	0.00
g1585.t1	1991.00	1050.00	511.00	2167.00	2159.00	1613.00	2442.00	2701.00	2354.00	1885.00	538.00	2593.00	1820.00	2312.00	1234.00	1374.00	569.00	761.00	4630.00	1512.00	957.00	909.00	1074.00	3528.00	514.00	426.00	258.00
g1586.t1	177.00	184.00	43.00	248.00	241.00	228.00	242.00	254.00	134.00	0.00	13.00	64.00	50.00	63.00	14.00	22.00	13.00	25.00	95.00	60.00	18.00	49.00	55.00	57.00	13.00	5.00	5.00
g1587.t1	651.00	549.00	190.00	806.00	842.00	678.00	798.00	792.00	343.00	126.00	37.00	201.00	138.00	301.00	86.00	108.00	57.00	112.00	259.00	66.00	111.00	86.00	115.00	239.00	22.00	45.00	11.00
g1588.t1	527.00	410.00	232.00	792.00	788.00	550.00	892.00	862.00	666.00	454.00	106.00	603.00	486.00	472.00	220.00	336.00	139.00	185.00	799.00	306.00	232.00	164.00	208.00	667.00	85.00	80.00	75.00
g1589.t1	11.00	11.00	5.00	28.00	15.00	13.00	22.00	14.00	20.00	0.00	0.00	0.00	0.00	9.00	2.00	3.00	2.00	12.00	14.00	0.00	5.00	5.00	0.00	18.00	1.00	0.00	2.00
g1590.t1	115.00	192.00	42.00	206.00	444.00	222.00	159.00	112.00	115.00	69.00	10.00	95.00	27.00	86.00	25.00	59.00	21.00	18.00	99.00	33.00	28.00	61.00	31.00	64.00	5.00	1.00	7.00
g1591.t1	778.00	348.00	130.00	926.00	1009.00	512.00	727.00	493.00	250.00	279.00	47.00	298.00	178.00	148.00	77.00	97.00	39.00	51.00	156.00	162.00	115.00	85.00	76.00	180.00	55.00	21.00	26.00
g1592.t1	5.53	0.00	0.00	6.96	0.00	0.00	0.00	2.42	0.00	0.00	0.00	6.40	0.00	0.00	1.79	0.00	4.53	0.00	4.48	0.00	1.16	0.00	0.00	0.00	0.00	0.00	0.00
g1592.t2	29.47	26.00	10.00	53.04	44.00	28.00	27.00	51.58	32.00	65.00	3.00	23.60	19.00	11.00	16.21	26.00	1.47	4.00	26.52	35.00	8.84	8.00	10.00	48.00	5.00	6.00	3.00
g1593.t1	42.67	17.00	26.00	86.97	37.76	36.11	85.33	45.94	46.00	77.10	10.00	78.77	52.00	14.77	20.00	37.74	2.00	14.79	85.33	48.00	8.00	6.56	16.00	73.00	6.56	3.28	4.92
g1593.t2	0.33	0.00	0.00	2.03	12.24	2.89	6.67	13.06	0.00	6.90	0.00	2.23	0.00	5.23	0.00	6.26	0.00	8.21	8.67	0.00	0.00	2.44	0.00	0.00	7.44	10.72	1.08
g1594.t1	64.00	41.00	45.00	69.00	115.00	52.00	72.00	76.00	39.00	0.00	3.00	78.00	29.00	43.00	26.00	37.00	11.00	0.00	66.00	48.00	17.00	11.00	0.00	48.00	14.00	0.00	9.00
g1595.t1	1.00	4.00	0.00	7.00	4.00	3.00	20.00	17.00	9.00	47.00	3.00	11.00	21.00	19.00	2.00	0.00	0.00	1.00	16.00	0.00	0.00	3.00	0.00	29.00	3.00	0.00	0.00
g1596.t1	695.00	411.00	193.00	764.00	650.00	575.00	810.00	1105.00	727.00	340.00	106.00	568.00	563.00	787.00	276.00	398.00	164.00	224.00	1001.00	307.00	230.00	181.00	308.00	695.00	119.00	103.00	71.00
g1597.t1	6.00	0.00	0.00	0.00	5.82	1.00	0.00	4.00	1.00	0.00	0.00	0.00	0.00	0.00	0.00	2.00	0.00	0.00	1.00	0.00	0.00	0.00	1.00	0.00	1.00	0.00	0.00
g1598.t1	1.00	1.00	0.00	0.00	3.00	1.00	1.00	2.00	0.00	0.00	0.00	0.00	0.00	0.00	0.00	2.00	0.00	0.00	4.00	0.00	0.00	0.00	0.00	0.00	0.00	0.00	0.00
g1599.t1	3.00	0.00	0.00	8.00	0.00	1.40	0.00	0.99	7.00	0.00	0.00	0.00	0.00	0.00	3.00	1.00	0.00	0.00	2.00	0.00	0.00	0.00	0.00	1.00	2.00	0.00	0.00
g1600.t1	0.00	0.00	0.00	0.00	0.00	1.00	0.00	1.00	0.00	0.00	0.00	0.00	0.00	0.00	0.00	0.00	0.00	0.00	0.00	0.00	0.00	0.00	0.00	0.00	0.00	0.00	0.00
g1601.t1	75.55	72.06	29.79	34.12	64.04	39.51	48.76	50.93	19.37	17.00	2.29	16.16	1.62	15.07	3.16	4.00	6.35	0.78	35.94	17.02	4.16	1.00	19.20	25.25	4.06	0.00	2.00
g1602.t1	0.00	0.00	0.00	0.00	0.00	0.00	0.00	0.00	0.00	0.00	0.00	0.00	0.00	0.00	0.00	0.00	0.00	0.00	0.00	0.00	0.00	0.00	0.00	0.00	0.00	0.00	0.00
g1603.t1	3.00	2.00	0.00	5.00	1.08	1.00	0.00	3.00	0.00	0.00	0.00	0.00	0.00	3.00	0.00	0.00	1.00	0.00	2.00	0.00	0.00	0.00	0.00	0.00	0.00	6.00	0.00
g1604.t1	3.00	0.00	7.00	0.00	4.00	4.00	11.00	1.00	1.00	0.00	0.00	0.00	2.00	6.00	3.00	3.00	0.00	0.00	4.00	0.00	0.00	0.00	0.00	0.00	0.00	0.00	0.00
g1605.t1	0.00	0.00	0.00	0.00	5.00	0.00	1.00	2.00	0.00	0.00	0.00	22.00	1.00	0.00	3.00	0.00	0.00	0.00	2.00	0.00	0.00	0.00	1.00	14.00	0.00	0.00	0.00
g1606.t1	212.00	141.00	64.00	269.00	261.00	191.00	224.00	195.00	119.00	43.00	30.00	133.00	69.00	81.00	42.00	64.00	15.00	47.00	116.00	44.00	49.00	15.00	48.00	88.00	17.00	10.00	5.00
g1607.t1	949.00	737.00	348.00	1387.00	1448.00	822.00	1100.00	1215.00	840.00	1079.00	182.00	880.00	498.00	669.00	254.00	487.00	228.00	283.00	1078.00	337.00	328.00	275.00	290.00	738.00	147.00	112.00	48.00
g1608.t1	40.53	17.58	21.00	13.80	36.01	41.00	66.00	24.63	13.51	0.00	2.00	13.80	15.00	21.00	0.00	0.00	0.00	0.00	0.00	0.00	6.00	0.00	8.00	0.00	0.00	0.00	0.00
g1608.t2	7.47	22.42	0.00	26.20	37.99	0.00	0.00	18.37	24.49	0.00	0.00	7.20	0.00	0.00	5.00	7.00	3.00	0.00	9.00	51.00	0.00	11.00	0.00	15.00	4.00	0.00	0.00
g1609.t1	44.00	29.00	38.00	93.00	118.00	29.00	103.00	74.00	44.00	56.00	16.00	65.00	40.00	7.00	10.00	14.00	5.00	4.00	22.00	28.00	20.00	0.00	10.00	28.00	3.00	14.00	10.00
g1610.t1	1842.00	1205.00	878.00	3637.00	3176.00	1693.00	3500.00	3753.00	3587.00	1782.00	1024.00	4381.00	2127.00	1860.00	1368.00	1472.00	646.00	833.00	4313.00	1863.00	1399.00	1251.00	1708.00	3613.00	640.00	582.00	366.00
g1611.t1	93.78	43.05	33.00	76.83	131.65	74.23	101.01	109.69	81.25	32.01	22.07	38.62	49.82	30.03	14.00	38.95	23.47	19.99	75.89	20.00	15.80	37.01	35.79	59.73	10.00	4.95	15.36
g1612.t1	5.00	7.00	1.00	4.00	25.00	8.00	1.00	6.00	10.00	0.00	3.00	8.00	0.00	4.00	0.00	1.00	0.00	0.00	19.00	0.00	0.00	0.00	2.00	16.00	0.00	0.00	1.00
g1613.t1	0.00	1.00	0.00	0.00	1.00	2.00	0.00	1.58	3.02	0.00	0.00	2.00	0.00	0.00	0.00	1.00	0.00	1.00	2.00	0.00	0.00	0.00	1.00	0.00	0.00	0.00	0.00
g1614.t1	0.00	0.00	0.00	0.00	0.00	0.00	0.00	1.57	3.01	0.00	3.00	0.00	0.00	0.00	0.00	0.00	0.00	0.00	0.00	0.00	8.00	0.00	4.00	0.00	0.00	0.00	0.00
g1615.t1	18.00	16.00	16.00	6.00	10.00	14.00	13.00	31.00	13.00	0.00	2.00	5.00	0.00	7.00	7.00	4.00	3.00	10.00	13.00	0.00	0.00	3.00	11.00	8.00	6.00	9.00	1.00
g1616.t1	0.00	0.00	0.00	0.00	2.00	2.00	5.00	0.00	2.00	0.00	0.00	0.00	0.00	0.00	0.00	0.00	0.00	0.00	1.00	0.00	0.00	0.00	0.00	0.00	0.00	0.00	0.00
g1617.t1	1.00	3.00	0.00	2.00	4.00	7.00	2.00	6.00	0.00	0.00	0.00	7.00	6.00	5.00	0.00	0.00	0.00	2.00	0.00	0.00	0.00	0.00	0.00	9.00	0.00	0.00	2.00
g1618.t1	4.20	4.83	5.01	20.44	6.54	7.03	8.36	10.32	2.35	0.00	0.00	0.00	0.00	1.99	0.00	0.00	0.00	0.00	3.00	0.00	0.00	0.00	0.00	0.00	1.00	4.00	0.00
g1619.t1	0.00	0.00	0.00	0.00	0.00	4.00	0.00	1.00	0.00	0.00	0.00	0.00	0.00	4.00	0.00	5.00	0.00	0.00	0.00	0.00	0.00	0.00	0.00	0.00	1.00	0.00	0.00
g1620.t1	0.00	0.00	0.00	0.00	0.00	0.00	0.00	0.00	2.00	0.00	0.00	0.00	0.00	0.00	0.00	0.00	0.00	0.00	0.00	0.00	0.00	0.00	0.00	0.00	0.00	0.00	0.00
g1621.t1	0.00	0.00	0.00	0.00	1.00	2.00	1.00	1.00	0.00	0.00	0.00	9.00	0.00	0.00	0.00	0.00	0.00	0.00	0.00	0.00	0.00	0.00	0.00	2.00	0.00	0.00	0.00
g1622.t1	50.00	51.00	12.00	76.00	63.00	61.00	81.00	54.00	53.00	0.00	10.00	59.00	17.00	34.00	15.00	17.00	16.00	4.00	34.00	12.00	11.00	6.00	10.00	32.00	4.00	10.00	1.00
g1623.t1	1369.00	922.00	421.00	1821.00	1698.00	1370.00	2011.00	1896.00	1593.00	1543.00	363.00	1825.00	1016.00	1067.00	520.00	824.00	294.00	450.00	1911.00	645.00	654.00	543.00	625.00	1450.00	238.00	250.00	159.00
g1624.t1	1627.00	973.00	593.00	2613.00	2210.00	1307.00	2665.00	1878.00	1057.00	476.00	175.00	1072.00	586.00	490.00	184.00	275.00	153.00	205.00	503.00	299.00	131.00	366.00	308.00	568.00	145.00	120.00	65.00
g1625.t1	5.00	0.00	0.00	12.00	6.00	0.00	20.00	7.00	4.00	0.00	1.00	0.00	3.00	0.00	2.00	4.00	0.00	4.00	3.00	0.00	1.00	0.00	0.00	0.00	1.00	0.00	0.00
g1626.t1	0.00	2.00	0.00	0.00	2.00	0.00	3.00	1.00	0.00	0.00	0.00	0.00	0.00	0.00	0.00	0.00	0.00	0.00	0.00	0.00	0.00	0.00	1.00	0.00	0.00	0.00	0.00
g1627.t1	16.00	2.00	10.00	12.00	25.00	12.00	24.00	5.00	12.00	0.00	4.00	22.00	7.00	4.00	4.00	5.00	2.00	5.00	5.00	0.00	0.00	0.00	0.00	3.00	5.00	0.00	0.00
g1628.t1	12.63	4.00	6.01	11.00	9.00	3.99	6.00	7.00	12.97	0.00	7.00	11.08	5.99	0.00	2.06	4.90	0.00	0.00	5.43	0.00	1.00	3.12	0.00	0.00	1.00	8.00	1.00
g1629.t1	0.00	0.00	0.00	0.00	0.00	0.00	0.00	0.00	0.00	0.00	0.00	0.00	0.00	0.00	0.00	2.39	0.00	0.00	0.00	0.00	2.00	0.00	0.00	0.00	0.00	0.00	0.00
g1629.t2	0.00	0.00	0.00	0.00	2.00	0.00	4.00	4.00	3.00	0.00	0.00	0.00	1.00	0.00	0.00	2.61	0.00	0.00	0.00	0.00	0.00	0.00	0.00	0.00	2.00	0.00	0.00
g1629.t3	0.00	0.00	0.00	0.00	0.00	2.00	0.00	0.00	0.00	0.00	0.00	0.00	0.00	0.00	0.00	0.00	0.00	0.00	0.00	0.00	0.00	0.00	0.00	0.00	0.00	0.00	0.00
g1630.t1	0.00	0.00	0.00	0.00	0.00	0.00	1.03	0.00	0.78	0.00	0.00	0.00	0.00	0.00	0.00	0.00	0.00	0.00	0.55	9.00	0.00	0.00	0.00	0.38	1.00	0.00	0.00
g1631.t1	2.92	0.00	0.00	10.00	9.77	5.00	11.00	5.47	0.00	0.00	0.00	0.00	0.00	5.00	0.00	0.00	4.94	0.00	4.00	0.00	3.22	0.00	1.00	7.00	0.00	6.00	0.00
g1632.t1	0.00	3.00	0.00	3.00	0.00	0.00	0.00	0.00	0.00	0.00	0.00	0.00	0.00	0.00	0.00	0.00	0.00	0.00	0.00	0.00	0.00	0.00	0.00	0.00	0.00	0.00	0.00
g1633.t1	0.00	0.00	0.00	0.00	0.00	1.00	0.00	1.05	0.00	0.00	0.00	0.00	4.00	0.00	0.00	0.00	0.00	0.00	0.00	0.00	0.00	0.00	0.00	0.00	0.00	0.00	0.00
g1634.t1	844.00	666.00	316.00	1010.00	1023.00	896.00	1199.00	1390.00	1089.00	735.00	241.00	825.00	767.00	994.00	433.00	594.00	241.00	325.00	1611.00	627.00	505.00	433.00	471.00	1275.00	195.00	158.00	136.00
g1635.t1	1097.00	493.00	362.00	1153.00	1846.00	813.00	797.00	956.00	774.00	908.00	227.00	1282.00	626.00	529.00	286.00	354.00	127.00	140.00	859.00	617.00	317.00	195.00	269.00	785.00	191.00	68.00	124.00
g1636.t1	629.00	457.00	316.00	883.00	2019.00	749.00	624.00	589.00	409.00	229.00	142.00	510.00	530.00	539.00	152.00	446.00	143.00	224.00	582.00	385.00	371.00	233.00	280.00	462.00	76.00	137.00	82.00
g1637.t1	1426.00	1193.00	437.00	1985.00	1721.00	1380.00	1591.00	1638.00	1175.00	943.00	169.00	1078.00	821.00	1087.00	425.00	586.00	325.00	337.00	1870.00	511.00	557.00	471.00	575.00	1186.00	194.00	271.00	122.00
g1638.t1	43.00	36.00	11.00	13.00	87.00	62.00	58.00	67.00	21.00	0.00	2.00	32.00	14.00	38.00	4.00	46.00	7.00	13.00	58.00	13.00	19.00	6.00	29.00	57.00	4.00	5.00	0.00
g1639.t1	874.00	638.00	272.00	1258.00	1363.00	932.00	1279.00	1263.00	802.00	551.00	134.00	891.00	611.00	592.00	275.00	391.00	212.00	258.00	975.00	339.00	378.00	335.00	460.00	759.00	123.00	213.00	51.00
g1640.t1	483.00	367.00	193.00	487.00	520.00	393.00	594.00	593.00	293.00	335.00	46.00	226.00	162.00	259.00	107.00	177.00	79.00	118.00	331.00	225.00	101.00	90.00	113.00	239.00	47.00	24.00	29.00
g1641.t1	1451.00	1032.00	436.00	1898.00	1741.00	1362.00	2019.00	2022.00	1392.00	976.00	291.00	1382.00	1055.00	1401.00	563.00	749.00	414.00	553.00	2353.00	828.00	600.00	489.00	683.00	1281.00	210.00	262.00	143.00
g1642.t1	9184.00	4999.00	3168.00	17535.00	15670.00	8528.00	17038.00	10862.00	7975.00	4951.00	1410.00	8209.00	4200.00	3377.00	3547.00	2895.00	1053.00	1281.00	4200.00	2991.00	1141.00	2479.00	1438.00	5184.00	1337.00	564.00	594.00
g1643.t1	61.00	92.00	57.00	108.00	120.00	78.00	101.00	116.00	71.00	186.00	21.00	126.00	109.00	71.00	35.00	40.00	24.00	16.00	99.00	67.00	39.00	25.00	25.00	81.00	21.00	1.00	7.00
g1644.t1	78.00	40.00	9.00	67.00	64.00	41.00	43.00	58.00	32.00	47.00	10.00	12.00	27.00	22.00	22.00	17.00	5.00	5.00	43.00	23.00	0.00	0.00	3.00	28.00	5.00	4.00	0.00
g1645.t1	50.00	35.00	9.00	94.00	42.00	51.00	69.00	87.00	70.00	0.00	12.00	27.00	19.00	16.00	25.00	35.00	6.00	21.00	101.00	29.00	40.00	4.00	12.00	61.00	9.00	22.00	1.00
g1646.t1	0.00	5.61	0.00	2.12	6.00	5.05	0.00	5.00	0.00	0.00	0.00	0.00	0.00	6.00	0.00	1.00	1.00	0.00	0.00	0.00	0.00	4.02	0.00	3.00	0.00	0.00	0.00
g1647.t1	0.00	1.00	0.00	9.00	3.12	3.27	0.99	0.00	1.72	0.00	0.00	0.00	0.00	0.00	0.00	0.00	0.00	0.00	0.00	0.00	0.00	0.00	0.00	0.00	0.00	0.00	0.00
g1648.t1	0.00	2.25	0.00	14.46	3.52	2.29	4.23	0.00	0.00	0.00	0.00	0.00	0.00	0.00	1.07	0.00	0.00	0.00	2.33	0.00	0.00	0.00	0.00	0.92	0.00	0.00	0.00
g1649.t1	0.00	0.00	0.00	0.00	0.00	0.00	0.00	3.00	0.00	0.00	0.00	0.00	0.00	0.00	0.00	0.00	0.00	0.00	2.00	0.00	0.00	0.00	0.00	1.00	0.00	0.00	0.00
g1650.t1	7.00	5.00	0.00	12.00	3.00	3.00	3.00	9.00	5.00	0.00	0.00	0.00	0.00	0.00	9.00	0.00	0.00	0.00	10.00	36.00	2.00	0.00	0.00	0.00	0.00	0.00	0.00
g1651.t1	1.00	2.00	0.00	5.00	9.00	1.00	2.00	10.00	1.00	0.00	0.00	10.00	4.00	0.00	0.00	3.00	0.00	1.00	0.00	0.00	0.00	0.00	6.00	2.00	0.00	0.00	0.00
g1652.t1	7.00	3.00	9.00	0.00	2.00	4.00	15.00	5.00	2.00	0.00	0.00	2.00	0.00	0.00	1.00	10.00	0.00	0.00	4.00	0.00	1.00	0.00	0.00	3.00	1.00	0.00	0.00
g1653.t1	0.00	0.00	0.00	0.00	1.00	0.00	0.00	0.00	0.00	0.00	0.00	2.00	0.00	0.00	0.00	0.00	0.00	0.00	0.00	0.00	0.00	0.00	0.00	0.00	0.00	0.00	0.00
g1654.t1	1396.00	1085.00	405.00	1584.00	1628.00	1327.00	1470.00	1739.00	1242.00	838.00	255.00	1073.00	911.00	1128.00	462.00	713.00	368.00	504.00	2005.00	665.00	597.00	484.00	644.00	1296.00	212.00	224.00	84.00
g1655.t1	2549.00	1808.00	771.00	3974.00	2721.00	2453.00	3700.00	4407.00	2720.00	1548.00	213.00	1943.00	1940.00	2196.00	944.00	1325.00	556.00	617.00	4111.00	1057.00	856.00	660.00	784.00	2124.00	340.00	464.00	179.00
g1656.t1	496.00	365.00	120.00	867.00	825.00	604.00	929.00	795.00	621.00	546.00	132.00	478.00	310.00	375.00	188.00	207.00	96.00	182.00	511.00	171.00	212.00	153.00	205.00	349.00	66.00	58.00	57.00
g1657.t1	1270.00	1006.00	477.00	2312.00	1945.00	1238.00	2286.00	2296.00	2357.00	1489.00	478.00	2653.00	1477.00	1310.00	813.00	1178.00	470.00	570.00	2831.00	1365.00	1127.00	872.00	1021.00	2316.00	401.00	329.00	267.00
g1658.t1	430.00	321.00	142.00	667.00	492.00	287.00	465.00	464.00	198.00	14.00	55.00	227.00	124.00	79.00	86.00	177.00	85.00	40.00	304.00	187.00	118.00	73.00	71.00	211.00	48.00	13.00	29.00
g1659.t1	1114.00	668.00	438.00	1346.00	1274.00	892.00	1404.00	1500.00	1340.00	985.00	236.00	1557.00	843.00	1461.00	712.00	868.00	324.00	454.00	2356.00	852.00	718.00	583.00	631.00	1698.00	273.00	229.00	128.00
g1660.t1	208.00	97.00	91.00	367.00	623.00	300.00	535.00	576.00	406.00	234.00	175.00	1120.00	227.00	206.00	169.00	335.00	113.00	81.00	392.00	502.00	260.00	158.00	157.00	405.00	167.00	67.00	137.00
g1661.t1	962.00	368.00	453.00	1703.00	2302.00	1127.00	1908.00	1777.00	1328.00	550.00	461.00	2597.00	760.00	630.00	380.00	630.00	263.00	284.00	1019.00	971.00	541.00	533.00	441.00	1147.00	241.00	206.00	216.00
g1662.t1	89.00	170.00	22.00	173.00	56.00	82.00	114.00	95.00	87.00	44.00	7.00	69.00	36.00	66.00	25.00	4.00	13.00	15.00	41.00	0.00	6.00	13.00	29.00	68.00	16.00	11.00	11.00
g1663.t1	0.00	3.00	0.00	0.00	7.00	1.00	7.00	8.00	0.00	0.00	0.00	0.00	0.00	0.00	0.00	0.00	1.00	2.00	0.00	0.00	0.00	0.00	0.00	5.00	0.00	3.00	0.00
g1664.t1	1402.00	1155.00	556.00	1793.00	1837.00	1308.00	1884.00	1804.00	1000.00	905.00	188.00	1033.00	703.00	1051.00	418.00	710.00	277.00	321.00	1659.00	751.00	286.00	411.00	291.00	1075.00	211.00	224.00	117.00
g1665.t1	3719.00	2803.00	1420.00	3767.00	4481.00	2632.00	3779.00	3450.00	2009.00	1815.00	276.00	1712.00	1516.00	1388.00	490.00	790.00	419.00	461.00	1806.00	896.00	583.00	625.00	607.00	1264.00	270.00	239.00	146.00
g1666.t1	752.00	682.00	249.00	1257.00	1177.00	956.00	1158.00	1249.00	877.00	689.00	169.00	826.00	643.00	629.00	264.00	471.00	159.00	254.00	1019.00	402.00	313.00	276.00	405.00	762.00	114.00	172.00	93.00
g1667.t1	1044.00	845.00	346.00	1707.00	1487.00	1127.00	1589.00	1806.00	1354.00	801.00	294.00	1485.00	1164.00	1163.00	508.00	736.00	236.00	344.00	1930.00	682.00	587.00	337.00	576.00	1374.00	206.00	199.00	142.00
g1668.t1	82.00	27.00	18.00	63.00	8.00	8.00	30.00	9.00	23.00	116.00	2.00	6.00	9.00	14.00	2.00	3.00	1.00	0.00	8.00	0.00	0.00	0.00	0.00	15.00	0.00	0.00	2.00
g1669.t1	9373.00	7419.00	4457.00	23562.00	12335.00	5300.00	22794.00	13475.00	6501.00	6831.00	882.00	5540.00	3980.00	3308.00	1780.00	2199.00	958.00	1017.00	5420.00	1871.00	1601.00	1764.00	1611.00	4836.00	1032.00	754.00	696.00
g1670.t1	216.00	179.00	53.00	228.00	256.00	190.00	242.00	244.00	194.00	219.00	36.00	184.00	109.00	164.00	45.00	75.00	43.00	55.00	238.00	138.00	43.00	70.00	64.00	194.00	26.00	21.00	18.00
g1671.t1	25945.00	21680.00	12074.00	60611.00	48721.00	25597.00	65020.00	42173.00	31014.00	26531.00	3879.00	22490.00	17543.00	19414.00	7543.00	10335.00	4536.00	5357.00	22220.00	8299.00	7476.00	6924.00	6264.00	18153.00	3547.00	2924.00	2013.00
g1672.t1	1205.00	1098.00	346.00	1572.00	1374.00	1082.00	1345.00	1165.00	717.00	639.00	162.00	779.00	642.00	750.00	250.00	391.00	184.00	250.00	816.00	394.00	256.00	349.00	363.00	836.00	96.00	140.00	69.00
g1673.t1	9.00	14.67	2.00	14.83	23.57	11.21	16.36	22.67	31.03	0.00	14.86	75.17	29.37	17.64	6.30	26.50	7.17	3.00	24.64	17.00	21.93	7.01	12.50	35.22	11.94	4.24	9.01
g1674.t1	14.00	11.00	5.00	8.00	24.00	11.99	32.00	18.00	14.00	0.00	0.00	9.00	4.00	6.00	7.00	6.00	4.00	0.00	11.00	0.00	0.00	4.00	6.00	19.00	0.00	0.00	0.00
g1675.t1	6246.00	5407.00	3677.00	17787.00	8551.00	4530.00	10754.00	10765.00	7291.00	8436.00	1134.00	6382.00	5059.00	7726.00	3414.00	2875.00	1402.00	1231.00	7866.00	2060.00	2770.00	2104.00	2274.00	9879.00	1611.00	1061.00	814.00
g1676.t1	14155.00	12865.00	6917.00	24809.00	16363.00	10586.00	24058.00	17703.00	10854.00	9433.00	1673.00	11832.00	6791.00	6257.00	3013.00	4544.00	2120.00	2192.00	9243.00	3742.00	2368.00	3848.00	3438.00	10849.00	2248.00	1628.00	930.00
g1677.t1	22.00	28.00	15.00	50.00	31.00	18.00	31.00	33.00	6.00	0.00	0.00	38.00	12.00	8.00	0.00	7.00	5.00	2.00	29.00	0.00	8.00	3.00	17.00	12.00	2.00	2.00	2.00
g1678.t1	8.00	0.00	0.00	0.00	1.00	2.00	2.00	0.00	2.00	0.00	0.00	0.00	8.00	0.00	0.00	0.00	0.00	0.00	4.00	0.00	6.00	0.00	0.00	1.00	0.00	0.00	0.00
g1679.t1	0.00	0.00	0.00	7.00	4.00	2.00	0.00	0.00	0.00	0.00	0.00	0.00	0.00	0.00	3.00	0.00	2.00	0.00	0.00	0.00	0.00	0.00	0.00	0.00	0.00	0.00	0.00
g1680.t1	86.00	77.00	34.00	79.00	90.00	75.00	93.00	70.00	21.00	0.00	13.00	32.00	19.00	15.00	7.00	12.00	9.00	4.00	36.00	35.00	10.00	15.00	10.00	21.00	7.00	1.00	8.00
g1681.t1	1096.00	935.00	346.00	1639.00	1160.00	735.00	1793.00	1122.00	696.00	597.00	94.00	509.00	364.00	343.00	102.00	197.00	97.00	148.00	545.00	173.00	164.00	167.00	195.00	361.00	83.00	47.00	51.00
g1682.t1	190.00	144.00	65.00	146.00	186.00	83.00	91.00	102.00	93.00	289.00	4.00	84.00	38.00	79.00	20.00	46.00	13.00	23.00	78.00	71.00	49.00	17.00	64.00	64.00	11.00	13.00	6.00
g1683.t1	69.00	61.00	63.00	111.00	79.00	42.00	60.00	71.00	12.00	172.00	14.00	55.00	11.00	26.00	18.00	11.00	2.00	4.00	51.00	3.00	55.00	1.00	15.00	38.00	11.00	9.00	3.00
g1684.t1	88.00	36.00	25.00	185.00	98.00	45.00	146.00	161.00	161.00	4.00	41.00	248.00	79.00	50.00	32.00	37.00	18.00	23.00	71.00	30.00	59.00	42.00	39.00	109.00	56.00	0.00	30.00
g1685.t1	92.00	17.00	16.00	88.00	565.00	15.00	83.00	6.00	106.00	1.00	9.00	22.00	14.00	113.00	47.00	61.00	4.00	10.00	77.00	20.00	0.00	0.00	5.00	29.00	7.00	0.00	11.00
g1686.t1	84.00	89.00	16.00	298.00	132.00	45.00	217.00	155.00	124.00	41.00	31.00	94.00	62.00	52.00	42.00	23.00	16.00	12.00	52.00	26.00	56.00	23.00	30.00	52.00	8.00	21.00	14.00
g1687.t1	384.00	246.00	153.00	508.00	577.00	235.00	393.00	372.00	241.00	249.00	52.00	442.00	160.00	91.00	73.00	126.00	40.00	35.00	134.00	115.00	62.00	122.00	42.00	187.00	51.00	37.00	12.00
g1688.t1	1099.00	677.00	335.00	1478.00	1004.00	1024.00	1311.00	1629.00	1336.00	777.00	171.00	1220.00	851.00	966.00	538.00	531.00	263.00	386.00	1714.00	530.00	483.00	444.00	429.00	1236.00	244.00	257.00	125.00
g1689.t1	1202.00	692.00	563.00	2102.00	2133.00	1235.00	2120.00	1866.00	2025.00	1384.00	512.00	2443.00	1069.00	974.00	579.00	959.00	434.00	486.00	2287.00	954.00	984.00	777.00	842.00	1864.00	291.00	383.00	245.00
g1690.t1	484.00	562.00	184.00	376.00	588.00	367.00	459.00	315.00	352.00	352.00	74.00	467.00	229.00	284.00	144.00	261.00	90.00	102.00	378.00	179.00	87.00	143.00	101.00	481.00	104.00	68.00	38.00
g1691.t1	3505.00	2788.00	1262.00	5894.00	5280.00	3727.00	5951.00	5790.00	4454.00	3288.00	1039.00	4878.00	3362.00	3366.00	1883.00	2470.00	1219.00	1543.00	5778.00	2099.00	1933.00	1915.00	1696.00	4517.00	790.00	840.00	498.00
g1692.t1	1700.00	1200.00	462.00	2637.00	2821.00	1746.00	2789.00	2703.00	2498.00	1324.00	530.00	2547.00	1585.00	1451.00	854.00	851.00	362.00	555.00	2504.00	968.00	882.00	705.00	810.00	1901.00	454.00	286.00	225.00
g1693.t1	55.00	38.00	12.00	5.00	60.00	46.00	29.00	40.00	26.00	0.00	0.00	8.00	17.00	20.00	7.00	14.00	8.00	22.00	33.00	0.00	0.00	6.00	14.00	38.00	3.00	6.00	0.00
g1694.t1	1100.00	620.00	343.00	1510.00	1371.00	1193.00	1769.00	1991.00	1594.00	1873.00	302.00	1427.00	1156.00	1441.00	627.00	734.00	293.00	580.00	2283.00	811.00	671.00	604.00	616.00	1686.00	221.00	240.00	142.00
g1695.t1	30.00	4.00	11.00	11.00	28.00	10.00	9.00	18.00	19.00	0.00	5.00	8.00	15.00	13.00	2.00	19.00	10.00	2.00	25.00	32.00	1.00	5.00	0.00	8.00	3.00	0.00	0.00
g1696.t1	44.00	32.00	0.00	111.00	99.00	55.00	60.00	42.00	53.00	147.00	15.00	26.00	3.00	12.00	6.00	6.00	5.00	10.00	14.00	53.00	16.00	10.00	8.00	21.00	8.00	17.00	1.00
g1697.t1	109.00	164.00	38.00	102.00	243.00	106.00	113.00	61.00	52.00	0.00	6.00	79.00	23.00	24.00	15.00	11.00	14.00	20.00	20.00	6.00	5.00	27.00	7.00	38.00	6.00	3.00	4.00
g1698.t1	1831.00	1644.00	542.00	2688.00	4289.00	3142.00	2132.00	1884.00	993.00	737.00	140.00	802.00	274.00	425.00	128.00	362.00	142.00	266.00	523.00	142.00	66.00	167.00	234.00	326.00	78.00	43.00	29.00
g1699.t1	2.00	1.00	0.00	0.00	1.00	1.00	4.00	4.00	1.00	0.00	0.00	0.00	0.00	0.00	1.00	0.00	0.00	0.00	1.00	0.00	2.00	0.00	0.00	0.00	0.00	0.00	0.00
g1700.t1	25.00	39.00	10.00	66.00	45.00	20.00	51.00	51.00	15.00	54.00	0.00	41.00	13.00	21.00	16.00	8.00	3.00	2.00	19.00	0.00	8.00	24.00	4.00	11.00	1.00	0.00	2.00
g1701.t1	64.00	36.00	46.00	45.00	60.00	34.00	137.00	68.00	93.00	11.00	23.00	115.00	52.00	67.00	38.00	22.00	19.00	10.00	51.00	57.00	27.00	18.00	17.00	79.00	22.00	0.00	4.00
g1702.t1	13.00	15.00	7.00	16.00	18.00	6.00	21.00	33.00	19.00	0.00	2.00	51.00	28.00	19.00	9.00	23.00	5.00	0.00	26.00	0.00	14.00	13.00	0.00	39.00	5.00	1.00	2.00
g1703.t1	14.95	27.96	29.99	29.44	37.36	20.59	39.31	37.72	21.81	55.50	15.88	66.01	15.32	15.34	11.93	37.33	3.10	4.14	25.15	24.99	15.08	4.00	0.00	21.35	0.00	9.47	7.36
g1704.t1	80.25	80.51	36.28	79.19	62.40	41.80	67.66	59.17	61.32	95.74	24.60	79.79	39.18	20.99	27.94	8.92	5.28	8.09	31.66	49.79	32.13	29.08	32.39	49.10	9.79	4.62	9.76
g1705.t1	124.58	223.68	18.08	186.14	85.98	77.00	93.00	88.95	112.97	0.00	38.00	146.85	26.93	56.31	52.17	41.38	36.80	16.54	34.49	0.00	14.69	28.73	8.27	85.07	12.25	0.00	4.00
g1705.t2	46.25	12.32	34.92	0.00	13.02	0.00	0.00	57.14	11.90	133.00	0.00	18.15	0.00	0.00	15.83	3.62	9.11	0.46	36.45	0.00	0.00	9.99	4.96	22.26	0.00	0.00	0.00
g1705.t3	15.17	0.00	0.00	9.86	0.00	0.00	0.00	11.91	34.13	0.00	0.00	0.00	10.07	4.69	0.00	0.00	4.10	0.00	48.07	37.00	55.31	16.28	20.76	17.67	5.75	4.00	0.00
g1706.t1	1706.00	1020.00	568.00	2616.00	2296.00	1508.00	2970.00	2788.00	2348.00	1653.00	643.00	2795.00	1750.00	1708.00	1023.00	1381.00	507.00	661.00	3109.00	1426.00	1157.00	888.00	873.00	2506.00	496.00	460.00	271.00
g1707.t1	3291.00	2274.00	955.00	3404.00	4109.00	2757.00	3787.00	2864.00	1465.00	1285.00	451.00	2447.00	1170.00	1216.00	543.00	893.00	428.00	608.00	1324.00	704.00	491.00	795.00	732.00	1393.00	317.00	262.00	194.00
g1708.t1	24.00	42.00	34.00	24.00	49.00	16.00	32.00	38.00	21.00	36.00	6.00	11.00	11.00	20.00	6.00	12.00	3.00	2.00	11.00	19.00	9.00	3.00	5.00	21.00	2.00	0.00	3.00
g1709.t1	834.00	667.00	234.00	1018.00	890.00	732.00	1107.00	1010.00	545.00	703.00	107.00	633.00	292.00	527.00	303.00	374.00	145.00	232.00	736.00	194.00	226.00	190.00	252.00	724.00	98.00	86.00	60.00
g1710.t1	607.00	527.00	130.00	1111.00	1059.00	773.00	1038.00	1011.00	803.00	469.00	97.00	619.00	349.00	475.00	198.00	301.00	133.00	209.00	837.00	315.00	223.00	168.00	324.00	598.00	87.00	87.00	50.00
g1711.t1	2687.00	2399.00	833.00	2937.00	3803.00	2606.00	3463.00	2895.00	1437.00	1177.00	184.00	1563.00	831.00	1193.00	463.00	702.00	383.00	455.00	1608.00	420.00	646.00	547.00	596.00	1425.00	164.00	222.00	145.00
g1712.t1	1226.00	919.00	321.00	1851.00	1435.00	1210.00	1571.00	1725.00	1289.00	1040.00	236.00	1217.00	906.00	1197.00	441.00	670.00	309.00	395.00	1620.00	604.00	515.00	432.00	512.00	1092.00	169.00	289.00	103.00
g1713.t1	1016.00	638.00	355.00	1263.00	1437.00	1049.00	1653.00	1690.00	1366.00	933.00	339.00	1819.00	1043.00	1096.00	500.00	761.00	388.00	402.00	2177.00	960.00	607.00	517.00	633.00	1515.00	244.00	254.00	140.00
g1714.t1	121.00	48.00	45.00	226.00	210.00	94.00	272.00	246.00	272.00	200.00	70.00	596.00	125.00	192.00	76.00	214.00	50.00	48.00	225.00	115.00	155.00	58.00	83.00	352.00	50.00	32.00	30.00
g1715.t1	8.82	6.00	4.00	45.73	43.34	11.79	30.55	25.42	6.60	4.00	2.00	12.61	15.00	0.00	1.25	10.00	3.00	8.63	14.59	0.00	0.00	3.03	3.00	9.22	4.00	0.00	1.00
g1716.t1	0.00	3.00	3.01	3.00	17.00	5.00	15.00	8.00	3.00	0.00	1.00	13.00	0.00	1.00	0.00	1.00	0.00	0.00	0.00	0.00	6.00	0.00	0.00	7.00	4.00	0.00	0.00
g1717.t1	55.00	23.00	12.00	72.00	113.00	27.00	53.00	51.00	43.00	71.00	7.00	74.00	28.00	35.00	10.00	37.00	4.00	12.00	42.00	17.00	4.00	15.00	25.00	31.00	8.00	5.00	15.00
g1718.t1	187.00	142.00	91.00	226.00	330.00	237.00	270.00	290.00	157.00	117.00	24.00	89.00	96.00	98.00	24.00	54.00	22.00	12.00	132.00	178.00	17.00	47.00	49.00	106.00	19.00	34.00	8.00
g1719.t1	747.00	601.00	235.00	1045.00	1077.00	717.00	869.00	928.00	801.00	793.00	126.00	718.00	383.00	511.00	279.00	314.00	181.00	204.00	754.00	434.00	363.00	241.00	315.00	763.00	114.00	109.00	52.00
g1720.t1	1071.00	703.00	508.00	1772.00	1625.00	1227.00	2271.00	2442.00	1808.00	1184.00	557.00	2717.00	1376.00	1382.00	836.00	875.00	392.00	478.00	2288.00	1033.00	792.00	876.00	808.00	2096.00	358.00	247.00	161.00
g1721.t1	469.00	401.00	153.00	858.00	647.00	584.00	839.00	863.00	790.00	681.00	171.00	708.00	530.00	632.00	367.00	456.00	171.00	265.00	1192.00	470.00	251.00	303.00	308.00	828.00	139.00	165.00	83.00
g1722.t1	189.00	175.00	60.00	349.00	174.00	186.00	281.00	320.00	195.00	129.00	26.00	190.00	94.00	203.00	76.00	89.00	26.00	51.00	249.00	75.00	79.00	62.00	65.00	178.00	18.00	12.00	13.00
g1723.t1	38.00	42.00	24.00	95.00	89.00	64.00	75.00	86.00	48.00	102.00	3.00	16.00	20.00	16.00	8.00	9.00	12.00	9.00	17.00	0.00	20.00	9.00	14.00	24.00	4.00	6.00	1.00
g1724.t1	586.00	496.00	140.00	718.00	674.00	515.00	684.00	819.00	610.00	446.00	84.00	524.00	371.00	467.00	209.00	251.00	107.00	150.00	735.00	155.00	179.00	166.00	102.00	503.00	99.00	54.00	40.00
g1725.t1	63.00	22.00	13.00	73.00	118.00	63.00	54.00	57.00	46.00	0.00	11.00	95.00	46.00	68.00	19.00	22.00	9.00	15.00	90.00	53.00	35.00	20.00	26.00	92.00	18.00	25.00	10.00
g1726.t1	565.00	362.00	208.00	700.00	913.00	504.00	639.00	595.00	580.00	513.00	123.00	671.00	503.00	654.00	250.00	449.00	194.00	239.00	1164.00	544.00	269.00	271.00	255.00	637.00	136.00	113.00	75.00
g1727.t1	2535.00	2047.00	871.00	2729.00	3297.00	1985.00	2616.00	2215.00	1282.00	708.00	204.00	1185.00	747.00	923.00	452.00	648.00	319.00	388.00	1285.00	523.00	410.00	540.00	642.00	1437.00	221.00	240.00	109.00
g1728.t1	592.00	456.00	211.00	616.00	862.00	620.00	709.00	763.00	695.00	594.00	187.00	867.00	574.00	835.00	441.00	640.00	252.00	326.00	1470.00	303.00	335.00	268.00	346.00	815.00	106.00	185.00	63.00
g1729.t1	25.00	19.00	3.00	18.00	44.00	14.00	58.00	36.00	6.00	0.00	2.00	12.00	20.00	0.00	4.00	3.00	6.00	3.00	4.00	15.00	3.00	4.00	0.00	7.00	0.00	2.00	3.00
g1730.t1	2047.00	1567.00	602.00	2630.00	2914.00	2152.00	3272.00	3271.00	2332.00	1427.00	424.00	2059.00	1612.00	1947.00	795.00	1329.00	540.00	800.00	3201.00	1190.00	1036.00	778.00	995.00	2129.00	313.00	381.00	223.00
g1731.t1	1144.00	662.00	438.00	1576.00	1282.00	980.00	1444.00	1677.00	1312.00	851.00	211.00	970.00	790.00	947.00	366.00	530.00	226.00	379.00	1581.00	613.00	367.00	308.00	420.00	979.00	187.00	175.00	90.00
g1732.t1	18.00	0.00	2.00	0.00	5.00	7.00	15.00	16.00	4.00	0.00	0.00	1.00	0.00	6.00	0.00	5.00	1.00	0.00	15.00	0.00	0.00	0.00	0.00	0.00	2.00	0.00	1.00
g1733.t1	3.00	1.00	0.00	0.00	1.00	1.00	2.00	2.00	1.00	0.00	0.00	0.00	0.00	0.00	0.00	3.00	0.00	0.00	4.00	0.00	0.00	0.00	0.00	8.00	0.00	0.00	0.00
g1734.t1	844.00	645.00	275.00	956.00	999.00	641.00	873.00	885.00	713.00	409.00	76.00	483.00	309.00	415.00	115.00	206.00	136.00	137.00	628.00	253.00	216.00	199.00	200.00	465.00	82.00	109.00	62.00
g1735.t1	533.00	369.00	150.00	739.00	602.00	503.00	719.00	798.00	449.00	290.00	85.00	328.00	403.00	551.00	208.00	277.00	114.00	196.00	737.00	251.00	169.00	208.00	232.00	490.00	78.00	60.00	41.00
g1736.t1	855.00	520.00	259.00	1076.00	1176.00	670.00	1187.00	1097.00	873.00	660.00	213.00	1268.00	715.00	728.00	377.00	529.00	177.00	250.00	1403.00	657.00	324.00	414.00	307.00	871.00	194.00	203.00	84.00
g1737.t1	864.00	700.00	404.00	1196.00	1198.00	757.00	1066.00	969.00	587.00	714.00	109.00	562.00	409.00	443.00	182.00	270.00	126.00	179.00	666.00	344.00	331.00	263.00	329.00	563.00	86.00	114.00	62.00
g1738.t1	997.00	740.00	264.00	1458.00	1269.00	1008.00	1373.00	1443.00	1295.00	1195.00	206.00	1221.00	872.00	1230.00	499.00	694.00	337.00	373.00	1729.00	701.00	562.00	488.00	437.00	1268.00	232.00	238.00	107.00
g1739.t1	312.00	250.00	107.00	287.00	418.00	245.00	325.00	372.00	215.00	57.00	34.00	185.00	98.00	118.00	41.00	114.00	37.00	53.00	204.00	114.00	68.00	71.00	112.00	87.00	28.00	5.00	19.00
g1740.t1	97.00	68.00	22.00	182.00	232.00	152.00	191.00	225.00	164.00	43.00	33.00	288.00	183.00	94.00	72.00	98.00	35.00	37.00	344.00	103.00	53.00	83.00	31.00	172.00	36.00	45.00	21.00
g1741.t1	558.96	360.72	305.78	935.90	791.57	534.37	899.36	586.76	622.95	877.18	207.78	528.71	559.84	860.05	278.23	615.97	150.06	256.97	1165.18	546.80	108.73	223.53	263.43	930.56	101.27	293.95	0.00
g1741.t2	618.04	393.28	113.22	620.10	826.43	647.63	576.64	849.24	1014.05	305.82	106.22	1049.29	551.16	652.95	385.77	617.03	269.94	375.03	1866.82	558.20	510.27	274.47	380.57	765.44	222.73	102.05	152.00
g1742.t1	342.00	307.00	136.00	549.00	403.00	218.00	429.00	342.00	216.00	172.00	46.00	248.00	148.00	132.00	53.00	154.00	34.00	88.00	212.00	111.00	41.00	71.00	78.00	211.00	70.00	24.00	28.00
g1743.t1	2832.00	1307.00	1141.00	4361.00	3896.00	2647.00	4650.00	4893.00	4189.00	2551.00	943.00	5537.00	3272.00	3486.00	1847.00	2287.00	735.00	1003.00	6446.00	2951.00	1673.00	1380.00	1448.00	4694.00	781.00	537.00	411.00
g1744.t1	5249.00	2875.00	1424.00	5868.00	6340.00	3976.00	6440.00	6374.00	4747.00	3675.00	1301.00	6399.00	4517.00	5540.00	2441.00	3793.00	1414.00	1889.00	10953.00	4267.00	2171.00	1860.00	1957.00	5967.00	1025.00	1061.00	538.00
g1745.t1	727.20	792.42	487.00	831.00	902.00	410.00	803.54	913.90	458.00	410.00	118.00	565.00	222.00	364.00	108.23	359.00	126.00	75.25	376.01	644.00	205.00	258.00	242.00	760.99	114.12	91.00	60.58
g1745.t2	43.80	216.58	0.00	0.00	0.00	0.00	169.46	33.10	0.00	0.00	0.00	0.00	0.00	0.00	60.77	0.00	0.00	146.75	179.99	0.00	0.00	0.00	0.00	215.01	73.88	0.00	10.42
g1746.t1	28.00	14.00	1.00	7.00	42.00	18.00	14.00	22.00	19.00	0.00	4.00	27.00	37.00	23.00	9.00	29.00	12.00	7.00	38.00	2.00	18.00	4.00	22.00	40.00	2.00	18.00	0.00
g1747.t1	44.00	39.00	15.00	89.00	99.00	39.00	75.00	63.00	62.00	0.00	12.00	42.00	51.00	68.00	13.00	33.00	12.00	8.00	69.00	33.00	4.00	18.00	7.00	66.00	15.00	0.00	3.00
g1748.t1	720.00	649.00	326.00	974.00	1030.00	803.00	1123.00	1211.00	847.00	512.00	150.00	639.00	625.00	732.00	258.00	441.00	195.00	330.00	1018.00	351.00	388.00	324.00	389.00	727.00	117.00	170.00	90.00
g1749.t1	0.00	0.00	0.00	0.00	2.00	0.00	2.00	1.00	1.00	0.00	3.00	0.00	0.00	0.00	1.00	0.00	0.00	0.00	0.00	0.00	0.00	0.00	0.00	1.00	0.00	0.00	0.00
g1750.t1	30.00	52.00	24.00	67.00	62.00	35.00	46.00	37.00	26.00	0.00	7.00	33.00	22.00	17.00	8.00	13.00	15.00	9.00	26.00	20.00	13.00	12.00	15.00	32.00	1.00	0.00	0.00
g1751.t1	58.00	31.00	0.00	69.00	65.00	17.00	64.00	71.00	35.00	49.00	9.00	23.00	13.00	16.00	8.00	26.00	5.00	9.00	32.00	87.00	45.00	11.00	1.00	55.00	10.00	16.00	3.00
g1752.t1	26.00	11.00	2.00	5.00	9.00	14.00	3.00	12.00	4.00	0.00	4.00	12.00	3.00	5.00	0.00	0.00	1.00	3.00	12.00	32.00	2.00	0.00	0.00	19.00	2.00	1.00	0.00
g1753.t1	128.10	121.33	12.76	170.62	77.34	155.23	126.27	118.95	123.24	0.00	0.00	64.41	93.60	29.02	6.07	38.49	26.80	15.13	60.50	0.00	0.00	0.00	6.35	86.90	0.00	25.21	0.00
g1753.t2	348.90	258.67	122.24	396.38	458.66	312.77	361.73	364.05	103.76	391.00	62.00	204.59	180.40	216.98	62.93	133.51	36.20	85.87	259.50	150.00	57.00	66.00	121.65	165.10	39.00	39.79	15.00
g1754.t1	161.00	160.00	49.00	133.00	140.00	121.00	164.00	142.00	77.00	73.00	20.00	156.00	71.00	81.00	33.00	54.00	21.00	35.00	113.00	0.00	97.00	45.00	75.00	102.00	23.00	21.00	8.00
g1755.t1	1179.00	1003.00	454.00	605.00	811.00	508.00	957.00	693.00	576.00	1267.00	359.00	1524.00	917.00	737.00	420.00	631.00	303.00	360.00	1354.00	423.00	356.00	699.00	484.00	1187.00	283.00	131.00	113.00
g1756.t1	7.00	7.00	0.00	6.00	11.00	4.00	0.00	4.00	5.00	0.00	1.00	16.00	0.00	0.00	0.00	0.00	0.00	0.00	0.00	22.00	0.00	3.55	5.00	0.00	0.00	0.00	0.00
g1757.t1	15.62	18.94	5.39	21.00	37.02	13.71	15.00	10.00	5.00	0.00	1.00	11.00	2.00	0.00	2.00	2.00	7.00	0.00	9.00	0.00	0.00	2.00	0.00	6.00	1.00	0.00	0.00
g1758.t1	5299.00	4269.00	1507.00	5640.00	5880.00	4053.00	5468.00	5115.00	3087.00	1827.00	519.00	3467.00	2176.00	2827.00	1212.00	1648.00	721.00	1000.00	3466.00	1183.00	1127.00	1240.00	1418.00	2868.00	549.00	507.00	347.00
g1759.t1	544.00	371.00	283.00	1186.00	1134.00	587.00	1044.00	1016.00	850.00	277.00	226.00	1290.00	506.00	338.00	249.00	391.00	215.00	185.00	554.00	727.00	333.00	287.00	233.00	651.00	179.00	187.00	108.00
g1760.t1	216.00	129.00	52.00	355.00	271.00	196.00	374.00	357.00	306.00	300.00	69.00	268.00	246.00	231.00	114.00	133.00	63.00	125.00	492.00	153.00	135.00	101.00	108.00	377.00	57.00	62.00	31.00
g1761.t1	3309.00	1805.00	1210.00	3576.00	4344.00	2471.00	3587.00	4226.00	3506.00	2374.00	959.00	4530.00	3171.00	4176.00	1917.00	2511.00	1057.00	1532.00	7184.00	2649.00	1931.00	1430.00	1799.00	4448.00	751.00	799.00	480.00
g1762.t1	649.00	536.00	227.00	1084.00	988.00	622.00	1020.00	906.00	783.00	595.00	124.00	693.00	451.00	614.00	192.00	335.00	128.00	172.00	877.00	287.00	314.00	230.00	224.00	522.00	111.00	143.00	84.00
g1763.t1	845.00	673.00	283.00	1042.00	1011.00	646.00	904.00	893.00	629.00	239.00	159.00	747.00	411.00	527.00	200.00	310.00	160.00	172.00	789.00	289.00	267.00	360.00	297.00	637.00	108.00	100.00	88.00
g1764.t1	514.00	438.00	148.00	616.00	646.00	434.00	647.00	624.00	485.00	200.00	68.00	470.00	275.00	309.00	172.00	176.00	92.00	132.00	492.00	307.00	140.00	114.00	185.00	309.00	75.00	79.00	59.00
g1765.t1	168.00	174.00	40.00	198.00	248.00	187.00	158.00	176.00	178.00	110.00	36.00	129.00	51.00	116.00	54.00	70.00	41.00	51.00	171.00	52.00	49.00	35.00	58.00	136.00	26.00	29.00	8.00
g1766.t1	0.00	1.00	4.00	3.00	0.00	1.00	1.00	1.00	0.00	0.00	1.00	0.00	0.00	0.00	0.00	0.00	0.00	0.00	0.00	0.00	6.00	0.00	2.00	0.00	2.00	0.00	0.00
g1767.t1	1567.00	769.00	725.00	2557.00	2167.00	1287.00	2717.00	2883.00	2611.00	1458.00	784.00	3539.00	1824.00	1816.00	1138.00	1073.00	502.00	620.00	3406.00	1310.00	1319.00	1050.00	1165.00	3196.00	593.00	424.00	379.00
g1768.t1	534.00	391.00	260.00	1175.00	1254.00	728.00	1263.00	1161.00	1136.00	1015.00	261.00	1375.00	638.00	562.00	378.00	436.00	200.00	224.00	882.00	471.00	476.00	387.00	471.00	971.00	152.00	157.00	90.00
g1769.t1	1566.00	1476.00	624.00	1916.00	2360.00	1527.00	1643.00	1798.00	945.00	776.00	156.00	851.00	501.00	684.00	212.00	410.00	207.00	247.00	912.00	192.00	311.00	291.00	356.00	615.00	88.00	125.00	56.00
g1770.t1	353.00	299.00	126.00	524.00	420.00	415.00	521.00	621.00	370.00	200.00	46.00	288.00	195.00	245.00	138.00	123.00	72.00	124.00	478.00	210.00	164.00	128.00	111.00	356.00	55.00	58.00	39.00
g1771.t1	12.00	5.00	0.00	0.00	5.00	3.00	7.00	7.00	1.00	0.00	0.00	3.00	5.00	0.00	0.00	1.00	3.00	0.00	0.00	0.00	0.00	0.00	0.00	0.00	2.00	0.00	0.00
g1772.t1	1.00	3.00	0.00	0.00	3.00	1.00	0.00	1.00	0.00	0.00	0.00	3.00	4.00	0.00	0.00	0.00	0.00	2.00	0.00	0.00	0.00	0.00	0.00	4.00	0.00	0.00	0.00
g1773.t1	3.00	1.00	0.00	0.00	0.00	0.00	1.00	1.00	3.00	0.00	0.00	0.00	0.00	0.00	0.00	0.00	0.00	0.00	3.00	0.00	0.00	0.00	0.00	0.00	0.00	0.00	0.00
g1774.t1	0.00	0.00	0.00	14.00	6.00	6.00	2.00	8.00	9.00	0.00	0.00	8.00	9.00	0.00	0.00	0.00	2.00	2.00	6.00	57.00	0.00	6.00	0.00	8.00	0.00	3.00	0.00
g1775.t1	32.00	15.00	15.00	10.00	47.00	17.00	8.00	22.00	10.00	0.00	4.00	11.00	1.00	16.00	3.00	7.00	0.00	3.00	2.00	37.00	3.00	0.00	6.00	5.00	1.00	2.00	6.00
g1776.t1	581.00	131.00	214.00	953.00	626.00	64.00	1214.00	955.00	566.00	132.00	276.00	753.00	287.00	233.00	122.00	125.00	9.00	72.00	92.00	617.00	173.00	116.00	58.00	536.00	206.00	70.00	105.00
g1777.t1	395.00	384.00	136.00	491.00	460.00	417.00	458.00	509.00	360.00	148.00	64.00	360.00	221.00	294.00	100.00	178.00	107.00	84.00	459.00	158.00	108.00	175.00	148.00	408.00	46.00	68.00	32.00
g1778.t1	216.00	217.00	100.00	427.00	395.00	261.00	429.00	402.00	291.00	334.00	74.00	380.00	200.00	224.00	105.00	165.00	46.00	75.00	357.00	294.00	140.00	142.00	85.00	283.00	46.00	79.00	22.00
g1779.t1	52.00	63.00	16.00	64.00	65.00	47.00	103.00	63.00	46.00	0.00	10.00	105.00	38.00	24.00	16.00	13.00	6.00	22.00	50.00	6.00	21.00	18.00	15.00	62.00	7.00	2.00	2.00
g1780.t1	216.39	233.85	131.42	151.34	197.84	117.67	185.86	138.80	213.27	141.98	67.90	325.12	215.96	181.72	120.78	148.28	71.60	49.85	355.01	197.00	119.11	128.43	147.52	312.04	89.89	60.91	33.97
g1781.t1	0.00	330.79	309.36	1262.41	901.16	476.32	1237.26	1115.59	1261.24	794.18	0.00	1713.83	1087.97	1087.00	166.47	976.00	0.00	183.27	1074.89	979.10	646.15	665.16	411.43	1306.33	370.23	330.00	185.00
g1781.t2	1012.00	241.21	118.64	165.59	487.84	390.68	639.74	662.41	231.76	4.82	464.00	566.17	0.03	0.00	595.53	0.00	361.00	324.73	1169.11	21.90	10.85	20.84	221.57	515.67	6.77	0.00	0.00
g1782.t1	0.00	6.00	0.00	0.00	7.00	6.00	4.00	4.00	9.00	0.00	4.00	7.00	0.00	3.00	1.00	3.00	1.00	1.00	6.00	0.00	0.00	0.00	0.00	2.00	0.00	0.00	0.00
g1783.t1	513.00	364.00	207.00	820.00	788.00	567.00	662.00	957.00	787.00	756.00	204.00	1076.00	573.00	780.00	351.00	421.00	178.00	278.00	1259.00	480.00	369.00	353.00	317.00	926.00	175.00	189.00	70.00
g1784.t1	382.00	399.00	183.00	523.00	626.00	387.00	657.00	476.00	350.00	83.00	70.00	361.00	170.00	244.00	109.00	123.00	69.00	76.00	285.00	166.00	74.00	174.00	90.00	309.00	55.00	29.00	32.00
g1785.t1	839.00	786.00	240.00	1158.00	1080.00	839.00	1080.00	1116.00	691.00	510.00	151.00	625.00	579.00	651.00	260.00	427.00	198.00	308.00	1093.00	328.00	309.00	298.00	397.00	856.00	115.00	151.00	87.00
g1786.t1	295.00	266.00	111.00	362.00	316.00	259.00	412.00	360.00	195.00	176.00	60.00	200.00	141.00	158.00	78.00	132.00	46.00	79.00	246.00	72.00	51.00	63.00	86.00	218.00	32.00	44.00	23.00
g1787.t1	484.00	364.00	205.00	861.00	847.00	368.00	871.00	531.00	447.00	263.00	116.00	595.00	422.00	321.00	141.00	234.00	69.00	103.00	417.00	150.00	89.00	174.00	169.00	325.00	64.00	48.00	19.00
g1788.t1	114.00	78.00	73.00	119.00	127.00	91.00	163.00	168.00	129.00	176.00	28.00	77.00	49.00	80.00	33.00	54.00	33.00	41.00	133.00	110.00	47.00	41.00	42.00	62.00	12.00	5.00	12.00
g1789.t1	2168.00	2046.00	601.00	2660.00	2958.00	2055.00	2411.00	2337.00	1658.00	1363.00	323.00	1426.00	1033.00	1137.00	430.00	865.00	457.00	618.00	1931.00	567.00	738.00	723.00	889.00	1399.00	266.00	326.00	200.00
g1790.t1	972.00	779.00	453.00	1283.00	1191.00	978.00	1344.00	1506.00	1320.00	1168.00	242.00	1247.00	948.00	995.00	397.00	692.00	307.00	447.00	1801.00	582.00	622.00	519.00	651.00	1207.00	195.00	252.00	125.00
g1791.t1	40.40	13.00	0.00	43.39	49.61	26.76	28.61	57.16	13.00	0.00	14.00	25.99	11.02	4.99	11.00	3.08	7.96	5.00	12.00	30.57	0.00	4.00	10.01	19.85	4.00	0.00	3.00
g1792.t1	1551.00	1039.00	602.00	2501.00	2078.00	1432.00	2276.00	2424.00	2040.00	1166.00	483.00	2163.00	1500.00	1668.00	879.00	1124.00	498.00	665.00	3269.00	1204.00	847.00	634.00	860.00	2123.00	378.00	277.00	235.00
g1793.t1	1478.00	1100.00	522.00	1691.00	1785.00	1272.00	1790.00	1581.00	1229.00	1239.00	315.00	1380.00	835.00	1079.00	514.00	695.00	326.00	447.00	1582.00	668.00	443.00	505.00	657.00	1251.00	227.00	280.00	170.00
g1794.t1	1854.00	971.00	671.00	2320.00	2456.00	1592.00	2587.00	2743.00	2437.00	1801.00	509.00	2468.00	1279.00	1862.00	1095.00	1277.00	575.00	746.00	3528.00	1463.00	970.00	848.00	989.00	2278.00	355.00	410.00	222.00
g1795.t1	478.00	380.00	120.00	475.00	672.00	465.00	680.00	596.00	435.00	290.00	64.00	508.00	336.00	401.00	126.00	211.00	126.00	151.00	582.00	288.00	159.00	202.00	163.00	424.00	63.00	59.00	35.00
g1796.t1	1751.00	1362.00	569.00	2423.00	2440.00	1737.00	2403.00	2380.00	1686.00	1442.00	251.00	1670.00	1075.00	1391.00	558.00	908.00	429.00	566.00	2073.00	852.00	674.00	622.00	630.00	1673.00	221.00	263.00	133.00
g1797.t1	0.00	0.00	0.00	0.00	1.00	0.00	0.00	0.00	0.00	0.00	0.00	0.00	0.00	0.00	0.00	0.00	0.00	0.00	0.00	0.00	0.00	0.00	0.00	0.00	0.00	8.00	0.00
g1798.t1	6.66	7.00	0.00	25.99	26.64	21.00	19.28	22.71	7.21	0.00	5.00	19.97	7.00	1.00	7.00	1.00	1.00	0.00	5.02	0.00	7.00	4.00	0.00	0.96	1.00	6.33	1.00
g1799.t1	6.00	10.92	0.00	0.00	2.00	1.00	3.00	8.73	10.33	0.00	1.00	10.96	0.00	17.39	1.00	2.00	1.07	2.00	4.00	0.00	1.00	0.00	0.00	2.00	1.00	0.00	0.00
g1800.t1	2591.00	2226.00	952.00	3122.00	3635.00	1996.00	2599.00	2352.00	1102.00	1335.00	181.00	919.00	681.00	891.00	316.00	513.00	262.00	287.00	1153.00	420.00	405.00	312.00	489.00	909.00	116.00	167.00	100.00
g1801.t1	394.00	254.00	148.00	387.00	376.00	264.00	393.00	342.00	258.00	106.00	32.00	165.00	151.00	141.00	60.00	121.00	45.00	58.00	227.00	54.00	93.00	59.00	114.00	188.00	48.00	27.00	10.00
g1802.t1	868.00	691.00	270.00	1095.00	895.00	744.00	1158.00	1139.00	779.00	884.00	169.00	856.00	563.00	651.00	330.00	421.00	179.00	293.00	1005.00	431.00	329.00	278.00	347.00	949.00	154.00	129.00	80.00
g1803.t1	15.00	23.00	1.00	35.00	33.00	30.00	43.00	43.00	30.00	0.00	4.00	44.00	15.00	11.00	7.00	13.00	1.00	3.00	24.00	27.00	6.00	0.00	3.00	25.00	4.00	0.00	0.00
g1804.t1	194.00	374.00	172.00	475.00	1632.00	291.00	287.00	254.00	101.00	258.00	39.00	212.00	220.00	250.00	57.00	158.00	62.00	30.00	146.00	224.00	119.00	34.00	40.00	87.00	13.00	11.00	18.00
g1805.t1	373.00	343.00	190.00	686.00	283.00	259.00	376.00	608.00	288.00	54.00	38.00	268.00	89.00	190.00	101.00	122.00	96.00	58.00	459.00	57.00	169.00	110.00	95.00	267.00	54.00	48.00	17.00
g1806.t1	8.00	0.00	0.00	5.00	0.00	5.37	1.00	7.06	1.00	0.00	0.00	0.00	3.00	0.00	0.00	0.00	1.00	0.00	11.69	0.00	0.00	0.00	0.00	2.06	0.00	3.00	0.00
g1806.t2	0.00	1.00	3.00	0.00	16.00	4.63	0.00	6.94	0.00	0.00	0.00	4.00	0.00	0.00	5.00	2.00	0.00	0.00	2.31	0.00	4.00	0.00	2.00	6.94	4.00	0.00	0.00
g1807.t1	66.00	48.00	13.00	10.00	54.00	38.00	45.00	32.00	30.00	61.00	3.00	11.00	25.00	7.00	2.00	13.00	12.00	8.00	16.00	0.00	11.00	4.00	1.00	16.00	6.00	0.00	3.00
g1808.t1	1601.00	1230.00	529.00	2403.00	2081.00	1685.00	2218.00	1869.00	2105.00	1387.00	391.00	1659.00	1091.00	1550.00	640.00	980.00	406.00	702.00	2221.00	568.00	838.00	701.00	1121.00	1552.00	249.00	429.00	190.00
g1809.t1	876.00	656.00	316.00	960.00	1447.00	804.00	844.00	885.00	538.00	268.00	162.00	728.00	340.00	436.00	190.00	351.00	149.00	235.00	715.00	312.00	251.00	244.00	169.00	571.00	121.00	107.00	65.00
g1810.t1	111.85	89.66	93.33	0.00	107.59	39.77	190.32	69.73	63.83	55.00	0.00	246.00	32.42	11.85	50.00	30.24	0.00	44.10	118.59	120.00	0.00	68.50	27.84	146.18	34.31	49.00	15.83
g1810.t2	249.15	125.34	33.67	193.00	56.41	96.23	69.68	76.27	82.17	0.00	63.00	0.00	31.58	91.15	0.00	87.76	62.00	42.90	125.41	0.00	107.00	30.50	66.16	122.82	16.69	0.00	35.17
g1811.t1	285.00	209.00	101.00	361.00	630.00	287.00	488.00	364.00	132.00	20.00	26.00	205.00	86.00	114.00	34.00	89.00	23.00	30.00	115.00	83.00	21.00	34.00	37.00	92.00	23.00	26.00	23.00
g1812.t1	55.00	60.00	40.00	95.00	90.00	31.00	139.00	134.00	88.00	0.00	18.00	101.00	57.00	72.00	21.00	44.00	15.00	18.00	87.00	14.00	34.00	4.00	20.00	97.00	25.00	4.00	17.00
g1813.t1	21.00	8.00	3.00	9.00	17.00	5.00	18.00	19.00	19.00	0.00	1.00	4.00	3.00	4.00	2.00	3.00	1.00	9.00	19.00	0.00	0.00	5.00	14.00	16.00	7.00	0.00	0.00
g1814.t1	453.00	562.00	148.00	623.00	246.00	156.00	410.00	288.00	210.00	36.00	24.00	70.00	40.00	54.00	36.00	57.00	17.00	14.00	66.00	51.00	33.00	34.00	37.00	123.00	11.00	8.00	11.00
g1815.t1	0.00	1.00	0.00	8.00	1.00	4.00	0.00	2.00	4.00	0.00	2.00	0.00	1.00	0.00	1.00	0.00	1.00	0.00	5.00	0.00	0.00	0.00	0.00	0.00	0.00	0.00	0.00
g1816.t1	144.00	342.00	33.00	395.00	581.00	548.00	303.00	337.00	80.00	66.00	5.00	113.00	119.00	22.00	10.00	233.00	68.00	24.00	324.00	61.00	60.00	11.00	31.00	156.00	21.00	40.00	29.00
g1817.t1	496.00	278.00	253.00	480.00	482.00	324.00	596.00	463.00	236.00	115.00	73.00	247.00	153.00	102.00	69.00	175.00	87.00	55.00	197.00	161.00	62.00	108.00	157.00	207.00	46.00	38.00	15.00
g1818.t1	2.00	20.00	10.00	67.00	46.00	19.00	73.00	26.00	22.00	0.00	5.00	17.00	5.00	12.00	3.00	5.00	0.00	4.00	13.00	16.00	13.00	0.00	20.00	10.00	4.00	0.00	0.00
g1819.t1	777.00	608.00	376.00	1904.00	1435.00	539.00	1477.00	1100.00	844.00	622.00	189.00	1400.00	633.00	612.00	289.00	386.00	127.00	215.00	894.00	404.00	342.00	437.00	343.00	1132.00	180.00	170.00	95.00
g1820.t1	844.00	548.00	375.00	1315.00	1035.00	762.00	1170.00	1211.00	819.00	676.00	172.00	809.00	745.00	803.00	410.00	592.00	245.00	253.00	1351.00	320.00	394.00	353.00	333.00	1065.00	164.00	217.00	131.00
g1821.t1	566.00	463.00	180.00	713.00	706.00	504.00	801.00	697.00	417.00	477.00	80.00	488.00	317.00	418.00	201.00	189.00	83.00	82.00	562.00	189.00	135.00	153.00	266.00	439.00	69.00	67.00	39.00
g1822.t1	1412.00	1026.00	626.00	2741.00	5044.00	2235.00	2225.00	1861.00	1900.00	1062.00	287.00	1756.00	878.00	1112.00	488.00	740.00	290.00	478.00	1696.00	824.00	543.00	382.00	399.00	1061.00	162.00	235.00	123.00
g1823.t1	0.00	3.00	0.00	5.00	3.00	0.00	8.00	2.00	1.00	0.00	0.00	1.00	0.00	0.00	1.00	0.00	0.00	0.00	2.00	0.00	0.00	0.00	0.00	0.00	0.00	0.00	0.00
g1824.t1	13.00	21.00	20.00	90.00	180.00	10.00	33.00	2.00	44.00	23.00	5.00	6.00	1.00	32.00	20.00	18.00	1.00	11.00	71.00	5.00	2.00	0.00	7.00	49.00	3.00	7.00	5.00
g1825.t1	65.00	42.00	21.00	82.00	242.00	185.00	22.00	144.00	15.00	0.00	0.00	46.00	74.00	27.00	5.00	47.00	10.00	2.00	143.00	108.00	30.00	5.00	3.00	112.00	13.00	8.00	22.00
g1826.t1	57.00	112.00	42.00	226.00	429.00	64.00	79.00	8.00	64.00	29.00	16.00	62.00	65.00	163.00	24.00	100.00	43.00	51.00	134.00	64.00	30.00	7.00	9.00	91.00	7.00	35.00	0.00
g1827.t1	230.00	258.00	126.00	1124.00	2508.00	157.00	882.00	44.00	492.00	73.00	135.00	61.00	347.00	384.00	62.00	216.00	35.00	75.00	437.00	101.00	217.00	11.00	14.00	400.00	0.00	60.00	51.00
g1828.t1	759.00	555.00	486.00	2209.00	2321.00	1244.00	2783.00	2839.00	3014.00	978.00	893.00	4382.00	1823.00	1188.00	1107.00	1286.00	630.00	557.00	2656.00	1347.00	1685.00	1582.00	1548.00	2876.00	547.00	431.00	354.00
g1829.t1	110.00	99.37	36.00	111.00	132.00	93.00	173.87	209.00	144.99	74.00	24.00	171.00	102.00	98.97	35.00	63.00	34.00	43.00	209.00	133.00	97.39	25.00	75.99	122.00	20.00	27.00	30.00
g1830.t1	5.00	5.00	0.00	5.00	7.00	5.00	14.00	5.00	6.00	0.00	0.00	3.00	0.00	2.00	2.00	0.00	3.00	1.00	7.00	0.00	0.00	13.00	1.00	4.00	0.00	0.00	0.00
g1831.t1	190.00	405.00	101.00	241.00	681.00	281.00	190.00	79.00	58.00	91.00	18.00	73.00	42.00	234.00	32.00	117.00	49.00	61.00	139.00	64.00	109.00	30.00	28.00	117.00	11.00	8.00	7.00
g1832.t1	792.00	505.00	343.00	1461.00	2279.00	955.00	994.00	874.00	992.00	580.00	281.00	1810.00	877.00	690.00	418.00	718.00	268.00	183.00	1157.00	814.00	417.00	342.00	260.00	1243.00	319.00	156.00	127.00
g1833.t1	782.00	430.00	309.00	663.00	1942.00	819.00	333.00	631.00	134.00	115.00	36.00	304.00	196.00	307.00	45.00	200.00	81.00	139.00	264.00	237.00	112.00	29.00	65.00	176.00	22.00	24.00	37.00
g1834.t1	1960.00	1500.00	710.00	2512.00	2338.00	1892.00	2720.00	2972.00	2064.00	1044.00	359.00	1917.00	1534.00	1975.00	853.00	1260.00	437.00	573.00	3393.00	1188.00	935.00	723.00	678.00	2031.00	299.00	376.00	203.00
g1835.t1	630.00	484.00	209.00	858.00	759.00	416.00	760.00	661.00	487.00	732.00	90.00	500.00	344.00	386.00	147.00	252.00	103.00	135.00	580.00	260.00	162.00	147.00	166.00	454.00	63.00	120.00	66.00
g1836.t1	7.00	0.00	0.00	0.00	0.00	3.00	0.00	0.00	0.00	0.00	2.00	3.00	0.00	0.00	0.00	2.00	0.00	0.00	1.00	36.00	0.00	0.00	3.00	0.00	0.00	0.00	0.00
g1837.t1	88.00	57.00	38.00	238.00	224.00	71.00	200.00	211.00	145.00	155.00	27.00	214.00	91.00	50.00	40.00	59.00	13.00	25.00	58.00	93.00	60.00	19.00	20.00	113.00	19.00	1.00	28.00
g1838.t1	114.00	152.00	97.00	276.00	339.00	178.00	264.00	187.00	133.00	242.00	65.00	282.00	83.00	130.00	89.00	135.00	42.00	40.00	189.00	111.00	67.00	78.00	22.00	127.00	43.00	35.00	14.00
g1839.t1	396.00	272.00	180.00	548.00	780.00	470.00	421.00	264.00	345.00	190.00	56.00	487.00	171.00	170.00	87.00	178.00	64.00	93.00	353.00	98.00	50.00	215.00	93.00	249.00	69.00	31.00	11.00
g1840.t1	195.00	198.00	57.00	311.00	487.00	228.00	261.00	202.00	158.00	23.00	34.00	236.00	112.00	123.00	29.00	60.00	39.00	15.00	193.00	135.00	42.00	68.00	17.00	89.00	14.00	22.00	14.00
g1841.t1	666.00	495.00	275.00	1018.00	935.00	713.00	1099.00	1092.00	910.00	722.00	109.00	826.00	632.00	685.00	288.00	647.00	200.00	275.00	1130.00	376.00	414.00	348.00	370.00	934.00	114.00	151.00	124.00
g1842.t1	0.00	5.55	0.00	0.00	6.59	0.00	7.34	0.00	0.00	0.00	0.00	3.66	0.00	4.00	0.00	0.00	0.00	0.00	1.97	0.00	0.00	11.00	0.00	0.00	0.00	0.00	0.00
g1843.t1	8.00	19.00	0.00	8.00	17.00	9.00	9.00	13.00	10.00	0.00	1.00	7.00	11.00	5.00	1.00	7.00	1.00	0.00	16.00	0.00	0.00	14.00	5.00	5.00	0.00	0.00	0.00
g1844.t1	792.00	568.00	216.00	995.00	893.00	636.00	868.00	930.00	474.00	343.00	92.00	438.00	348.00	377.00	152.00	229.00	87.00	124.00	536.00	278.00	162.00	230.00	217.00	374.00	79.00	104.00	40.00
g1845.t1	696.00	562.00	271.00	1041.00	935.00	732.00	973.00	1098.00	724.00	828.00	146.00	749.00	503.00	635.00	308.00	422.00	172.00	255.00	865.00	421.00	358.00	323.00	337.00	662.00	108.00	101.00	58.00
g1846.t1	580.00	633.00	376.00	1446.00	816.00	574.00	807.00	1036.00	891.00	576.00	241.00	878.00	499.00	455.00	463.00	419.00	232.00	237.00	1137.00	369.00	426.00	322.00	300.00	880.00	187.00	203.00	106.00
g1847.t1	5.00	8.00	9.00	8.00	9.00	12.00	12.00	13.00	7.00	0.00	3.00	0.00	9.00	10.00	1.00	1.00	4.00	1.00	28.00	0.00	2.00	0.00	4.00	7.00	0.00	0.00	0.00
g1848.t1	5.00	8.00	0.00	8.00	19.00	5.00	8.00	7.00	4.00	0.00	2.00	0.00	0.00	3.00	4.00	2.00	5.00	2.00	2.00	0.00	0.00	3.00	2.00	9.00	3.00	0.00	1.00
g1849.t1	757.00	588.00	257.00	812.00	842.00	443.00	798.00	632.00	339.00	602.00	94.00	442.00	273.00	277.00	122.00	228.00	100.00	147.00	402.00	302.00	210.00	125.00	125.00	318.00	99.00	33.00	16.00
g1850.t1	425.00	308.00	101.00	569.00	509.00	386.00	549.00	540.00	416.00	215.00	62.00	332.00	256.00	300.00	112.00	148.00	69.00	117.00	365.00	118.00	114.00	98.00	111.00	303.00	56.00	66.00	23.00
g1851.t1	38.00	52.00	36.00	93.00	87.00	58.00	89.00	96.00	32.00	40.00	1.00	21.00	4.00	19.00	10.00	5.00	10.00	4.00	28.00	19.00	0.00	2.00	23.00	18.00	3.00	0.00	1.00
g1852.t1	1.00	0.00	1.00	5.00	11.00	3.00	2.00	5.00	9.00	0.00	1.00	5.00	0.00	2.00	3.00	0.00	0.00	0.00	7.00	0.00	0.00	0.00	10.00	0.00	0.00	0.00	0.00
g1853.t1	0.00	3.00	7.00	3.00	4.00	1.00	0.00	5.99	0.00	0.00	0.00	5.00	0.00	0.00	0.00	0.00	0.00	0.00	4.00	0.00	0.00	0.00	0.00	2.47	0.00	0.00	0.00
g1854.t1	2.00	1.00	0.00	0.00	1.00	0.00	2.00	4.00	2.00	0.00	0.00	0.00	0.00	3.00	0.00	0.00	1.00	0.00	0.00	0.00	0.00	0.00	0.00	2.00	0.00	0.00	0.00
g1855.t1	0.00	0.00	0.00	0.00	0.00	0.00	0.00	0.00	0.00	0.00	0.00	0.00	0.06	0.00	0.00	0.00	0.00	0.00	0.00	0.00	0.00	0.00	6.29	0.30	0.00	0.00	0.00
g1855.t2	17.44	14.90	10.60	29.51	23.13	24.40	30.17	18.85	22.45	0.00	1.18	10.21	2.83	4.64	5.02	5.00	3.26	0.00	5.00	4.99	3.41	14.85	2.15	14.12	7.99	0.00	0.00
g1856.t1	11.00	5.00	1.00	15.00	22.00	7.93	10.00	13.00	14.00	0.00	4.00	25.00	7.00	16.37	8.00	7.01	0.00	0.00	12.00	0.00	2.00	0.00	6.00	30.65	3.00	2.00	0.00
g1857.t1	22.00	15.00	12.00	19.00	26.00	28.00	68.00	58.00	29.00	0.00	8.00	25.00	26.00	19.00	8.00	20.00	7.00	30.00	34.00	0.00	20.00	4.00	12.00	22.00	10.00	1.00	1.00
g1858.t1	848.00	636.00	359.00	954.00	1145.00	710.00	991.00	704.00	627.00	785.00	163.00	779.00	461.00	444.00	213.00	354.00	180.00	180.00	686.00	223.00	156.00	234.00	159.00	530.00	98.00	106.00	59.00
g1859.t1	1400.00	892.00	548.00	2242.00	1948.00	968.00	2197.00	2450.00	1595.00	667.00	383.00	1936.00	1095.00	482.00	418.00	600.00	275.00	292.00	979.00	947.00	636.00	510.00	523.00	1097.00	297.00	253.00	169.00
g1860.t1	522.00	358.00	115.00	615.00	678.00	448.00	651.00	727.00	420.00	191.00	45.00	254.00	307.00	379.00	135.00	183.00	100.00	136.00	422.00	324.00	171.00	102.00	193.00	283.00	54.00	45.00	32.00
g1861.t1	18.00	9.00	3.00	0.00	17.00	3.00	8.00	4.00	1.00	0.00	0.00	7.00	2.00	3.00	3.00	0.00	2.00	0.00	0.00	13.00	5.00	0.00	4.00	1.00	2.00	0.00	3.00
g1862.t1	0.00	3.00	0.00	0.00	7.00	4.00	0.00	1.00	3.00	0.00	2.00	0.00	0.00	4.00	1.00	0.00	2.00	0.00	1.00	0.00	0.00	0.00	0.00	0.00	1.00	0.00	0.00
g1863.t1	386.94	377.28	101.15	546.20	609.20	365.43	560.75	552.10	331.44	299.00	72.11	607.55	198.01	257.11	155.36	189.50	81.12	102.48	332.36	311.00	134.25	0.00	139.85	287.00	78.78	0.00	36.05
g1863.t2	113.06	222.72	37.85	189.80	156.80	169.57	269.25	180.90	239.56	0.00	34.89	46.45	80.99	120.89	19.64	83.50	50.88	43.52	217.64	0.00	115.75	181.00	87.15	214.00	27.22	102.00	6.95
g1864.t1	1512.00	1108.00	495.00	1797.00	1894.00	1436.00	1903.00	1922.00	1331.00	1329.00	286.00	1461.00	1085.00	1276.00	620.00	948.00	368.00	569.00	2194.00	794.00	677.00	517.00	683.00	1443.00	217.00	297.00	149.00
g1865.t1	577.00	403.00	255.00	821.00	892.00	560.00	930.00	914.00	852.00	716.00	146.00	776.00	529.00	512.00	266.00	455.00	196.00	203.00	1118.00	468.00	261.00	205.00	268.00	751.00	119.00	127.00	73.00
g1866.t1	14.00	17.00	8.00	8.00	26.00	22.00	21.00	26.00	28.00	0.00	4.00	39.00	9.00	35.00	13.00	8.00	8.00	14.00	18.00	2.00	21.00	12.00	15.00	11.00	0.00	4.00	0.00
g1867.t1	0.00	0.00	9.00	0.00	16.00	5.00	3.00	9.00	5.00	0.00	2.00	3.00	2.00	7.00	0.00	6.00	0.00	3.00	2.00	0.00	9.00	0.00	0.00	12.00	0.00	0.00	2.00
g1868.t1	5.00	2.00	0.00	0.00	1.00	1.00	5.00	4.00	1.00	0.00	0.00	0.00	4.00	6.00	0.00	0.00	0.00	0.00	1.00	0.00	0.00	0.00	2.00	3.00	0.00	0.00	4.00
g1869.t1	0.00	0.01	0.02	38.81	67.00	0.04	59.00	67.00	0.14	0.00	0.00	0.16	0.05	0.04	0.00	0.00	0.00	0.00	48.00	4.00	0.00	0.00	0.00	0.00	0.00	0.00	0.00
g1869.t2	46.00	33.99	15.98	34.19	0.00	30.96	0.00	0.00	21.86	50.00	15.00	77.84	44.95	33.96	21.00	12.00	16.00	13.00	0.00	0.00	34.00	26.00	7.00	23.00	15.00	3.00	9.00
g1870.t1	6695.00	5037.00	2529.00	9613.00	10577.00	5751.00	8216.00	6201.00	6811.00	1936.00	669.00	4493.00	1595.00	1166.00	750.00	1145.00	625.00	481.00	1398.00	844.00	618.00	929.00	572.00	2252.00	297.00	216.00	137.00
g1871.t1	1197.37	994.07	516.01	2205.13	1958.26	1393.07	2211.15	2305.34	1788.06	1533.00	375.00	1771.83	1282.00	1469.72	716.44	1040.74	425.00	466.01	2452.98	774.00	725.06	548.00	745.00	1603.02	270.01	290.00	168.00
g1872.t1	10.99	2.01	0.00	1.30	2.84	0.00	0.00	3.75	0.47	52.00	0.00	0.98	0.00	2.96	3.00	0.00	0.67	0.67	0.00	0.00	0.00	0.00	0.00	3.40	0.00	0.00	0.00
g1873.t1	51.00	39.00	16.00	37.00	64.00	28.00	65.00	39.00	65.00	0.00	5.00	37.00	34.00	45.00	13.00	12.00	10.00	9.00	34.00	5.00	12.00	23.00	18.00	39.00	1.00	11.00	5.00
g1874.t1	151.00	111.00	46.00	150.00	159.00	82.00	168.00	116.00	53.00	0.00	23.00	93.00	68.00	35.00	22.00	37.00	12.00	24.00	66.00	2.00	17.00	34.00	34.00	62.00	7.00	15.00	5.00
g1875.t1	648.00	630.00	217.00	1369.00	846.00	780.00	1051.00	1239.00	995.00	644.00	175.00	856.00	583.00	747.00	319.00	368.00	213.00	324.00	1341.00	363.00	428.00	281.00	342.00	1037.00	107.00	131.00	83.00
g1876.t1	1547.00	960.00	453.00	2133.00	1488.00	1460.00	1795.00	2033.00	1134.00	1082.00	183.00	1136.00	999.00	1326.00	539.00	699.00	342.00	525.00	2116.00	706.00	558.00	409.00	672.00	1359.00	210.00	224.00	125.00
g1877.t1	2.98	1.28	0.97	10.12	6.03	5.00	6.62	0.00	9.27	0.00	3.00	1.07	3.99	1.82	0.57	3.77	0.00	0.00	4.80	1.00	4.00	0.00	1.00	8.60	3.63	2.88	3.00
g1878.t1	3496.00	2184.00	1521.00	5941.00	5426.00	3217.00	6843.00	6462.00	6366.00	4306.00	1901.00	9774.00	4825.00	4980.00	2822.00	3973.00	1524.00	2000.00	8808.00	3899.00	3442.00	3226.00	3400.00	7746.00	1359.00	1253.00	760.00
g1879.t1	0.00	2.00	0.00	0.00	0.00	1.00	5.00	0.00	0.00	0.00	0.00	0.00	0.00	0.00	0.00	0.00	0.00	0.00	0.00	0.00	0.00	0.00	0.00	0.00	0.00	0.00	0.00
g1880.t1	1.00	0.00	0.00	6.00	1.00	2.00	10.00	4.00	6.00	0.00	0.00	9.00	0.00	7.00	0.00	0.00	0.00	0.00	5.00	7.00	0.00	0.00	0.00	3.00	0.00	0.00	0.00
g1881.t1	821.00	650.00	313.00	1198.00	1068.00	721.00	1124.00	1081.00	931.00	803.00	253.00	1400.00	879.00	744.00	475.00	601.00	275.00	382.00	1977.00	844.00	401.00	411.00	437.00	1323.00	248.00	218.00	159.00
g1882.t1	253.00	212.00	108.00	321.00	392.00	293.00	436.00	342.00	149.00	88.00	21.00	173.00	72.00	106.00	44.00	78.00	31.00	37.00	120.00	64.00	64.00	66.00	63.00	113.00	18.00	29.00	21.00
g1883.t1	612.00	537.00	209.00	924.00	701.00	630.00	838.00	908.00	501.00	178.00	102.00	389.00	262.00	340.00	124.00	204.00	101.00	145.00	520.00	140.00	115.00	138.00	224.00	356.00	73.00	101.00	48.00
g1884.t1	1425.00	759.00	414.00	1671.00	1729.00	1226.00	1826.00	2155.00	1681.00	1075.00	333.00	1712.00	1184.00	1197.00	645.00	853.00	318.00	448.00	2329.00	914.00	618.00	438.00	478.00	1821.00	292.00	256.00	130.00
g1885.t1	1074.00	852.00	365.00	1267.00	1238.00	1042.00	1296.00	1388.00	1072.00	489.00	125.00	857.00	712.00	904.00	352.00	513.00	238.00	259.00	1319.00	473.00	326.00	438.00	462.00	965.00	128.00	167.00	76.00
g1886.t1	180.00	249.00	97.00	215.00	200.00	193.00	97.00	185.00	53.00	0.00	10.00	110.00	62.00	25.00	23.00	101.00	59.00	33.00	232.00	61.00	103.00	53.00	25.00	186.00	15.00	28.00	6.00
g1887.t1	1352.00	994.00	504.00	2451.00	2254.00	1574.00	2657.00	2575.00	1930.00	940.00	410.00	1983.00	1115.00	1099.00	683.00	1002.00	328.00	425.00	1836.00	1239.00	713.00	631.00	807.00	1799.00	271.00	345.00	202.00
g1888.t1	263.00	242.00	108.00	413.00	410.00	159.00	375.00	362.00	357.00	246.00	113.00	705.00	202.00	195.00	120.00	193.00	70.00	59.00	260.00	158.00	130.00	177.00	151.00	306.00	75.00	27.00	28.00
g1889.t1	102.86	123.36	32.37	189.43	292.49	133.50	318.61	228.42	175.02	99.26	33.69	223.59	142.52	139.00	59.43	131.79	49.35	24.96	117.85	102.76	27.40	60.53	65.57	120.86	31.79	25.98	25.40
g1890.t1	782.14	542.64	303.63	1274.57	1088.51	762.50	1231.39	1173.58	1085.98	589.74	317.31	1481.41	751.48	761.00	459.57	569.21	331.65	324.04	1647.15	437.24	606.60	349.47	404.43	1134.14	187.21	144.02	144.60
g1891.t1	615.00	476.00	224.00	957.00	1016.00	678.00	977.00	1156.00	1011.00	707.00	207.00	962.00	690.00	701.00	348.00	524.00	197.00	335.00	1385.00	262.00	376.00	259.00	413.00	845.00	154.00	139.00	81.00
g1892.t1	43.00	25.00	8.00	91.00	85.00	31.00	79.00	35.00	11.00	0.00	5.00	21.00	21.00	14.00	8.00	6.00	1.00	15.00	29.00	0.00	0.00	2.00	2.00	18.00	1.00	0.00	0.00
g1893.t1	16.00	11.00	8.00	17.00	25.00	9.00	20.00	8.00	11.00	0.00	5.00	29.00	14.00	18.00	3.00	16.00	3.00	4.00	9.00	0.00	23.00	8.00	0.00	6.00	2.00	0.00	0.00
g1894.t1	1.00	0.00	8.00	10.00	17.00	6.00	15.00	13.00	7.00	0.00	2.00	10.00	9.00	4.00	5.00	4.00	4.00	2.00	13.00	27.00	9.00	1.00	2.00	15.00	4.00	0.00	0.00
g1895.t1	841.00	620.00	289.00	1352.00	1242.00	806.00	1411.00	1496.00	1203.00	449.00	262.00	1361.00	742.00	1049.00	457.00	536.00	259.00	333.00	1605.00	578.00	531.00	488.00	411.00	1192.00	180.00	150.00	106.00
g1896.t1	883.00	681.00	232.00	949.00	1073.00	818.00	1019.00	1066.00	716.00	377.00	125.00	663.00	515.00	698.00	296.00	563.00	214.00	265.00	1010.00	417.00	450.00	198.00	425.00	949.00	101.00	158.00	87.00
g1897.t1	1147.00	905.00	407.00	1360.00	1447.00	978.00	1645.00	1574.00	897.00	941.00	237.00	1062.00	819.00	787.00	293.00	494.00	201.00	318.00	1349.00	582.00	537.00	350.00	415.00	840.00	159.00	166.00	133.00
g1898.t1	1083.00	853.00	333.00	1276.00	1070.00	1006.00	1339.00	1495.00	900.00	408.00	163.00	509.00	630.00	720.00	243.00	382.00	226.00	260.00	975.00	310.00	442.00	224.00	397.00	660.00	109.00	122.00	68.00
g1899.t1	895.00	654.00	248.00	110.00	120.00	299.00	109.00	36.00	12.00	442.00	35.00	143.00	40.00	139.00	23.00	107.00	49.00	118.00	230.00	99.00	58.00	225.00	194.00	258.00	34.00	68.00	26.00
g1900.t1	3878.00	2302.00	1564.00	5950.00	8051.00	4447.00	6107.00	5894.00	6220.00	3505.00	1710.00	8276.00	4867.00	4946.00	2550.00	4815.00	1561.00	2246.00	9019.00	3846.00	3079.00	2453.00	2996.00	7083.00	1138.00	1224.00	711.00
g1901.t1	204.00	188.00	86.00	225.00	384.00	209.00	312.00	261.00	149.00	203.00	20.00	213.00	125.00	85.00	56.00	78.00	28.00	60.00	160.00	91.00	49.00	40.00	65.00	194.00	21.00	21.00	12.00
g1902.t1	131.81	97.40	77.00	56.00	103.00	99.00	0.00	37.03	57.55	116.00	47.00	168.57	54.93	73.88	42.00	78.99	39.00	87.97	173.50	87.99	49.00	0.00	57.96	189.98	25.00	53.00	0.00
g1902.t2	0.19	61.60	0.00	0.00	0.00	0.00	123.00	35.97	0.45	0.00	0.00	0.43	0.07	0.12	0.00	0.01	0.00	0.03	0.50	0.01	0.00	105.00	0.04	0.02	0.00	0.00	12.00
g1903.t1	590.00	451.00	211.00	943.00	736.00	681.00	850.00	949.00	673.00	666.00	130.00	645.00	462.00	429.00	243.00	278.00	144.00	184.00	946.00	311.00	267.00	180.00	324.00	645.00	107.00	102.00	63.00
g1904.t1	947.00	571.00	272.00	1063.00	1094.00	726.00	1296.00	1240.00	965.00	500.00	162.00	904.00	566.00	601.00	281.00	398.00	175.00	227.00	1232.00	499.00	322.00	299.00	249.00	732.00	138.00	113.00	61.00
g1905.t1	218.00	210.00	73.00	127.00	290.00	187.00	199.00	156.00	119.00	0.00	45.00	173.00	91.00	115.00	57.00	80.00	49.00	50.00	193.00	70.00	67.00	39.00	49.00	159.00	16.00	15.00	11.00
g1906.t1	63.00	99.00	9.00	77.00	95.00	53.00	59.00	56.00	46.00	135.00	6.00	27.00	20.00	31.00	6.00	23.00	14.00	13.00	36.00	50.00	8.00	16.00	11.00	25.00	0.00	0.00	2.00
g1907.t1	550.08	229.64	231.44	437.05	652.80	365.62	345.27	791.14	519.59	460.94	68.95	445.12	367.56	329.32	101.60	162.18	165.58	75.45	803.18	282.00	37.31	227.20	260.10	383.45	50.83	90.90	55.00
g1907.t2	287.92	248.36	97.56	421.95	210.20	354.38	556.73	234.86	271.41	159.06	45.05	143.88	154.44	306.68	181.40	188.82	52.42	132.55	282.82	0.00	217.69	14.80	54.90	282.55	59.17	32.10	11.00
g1908.t1	1245.00	713.00	497.00	1761.00	1348.00	944.00	1516.00	1727.00	1471.00	871.00	419.00	1744.00	884.00	1216.00	640.00	616.00	350.00	447.00	2170.00	814.00	667.00	507.00	609.00	1536.00	264.00	217.00	159.00
[truncated: 12,533 more rows]
