# Supplementary material for: RNA sequencing data for gamma radiation response in the extremotolerant tardigrade Ramazzottius varieornatus
Source: Data Brief. 2021 May 9;36:107111. doi: 10.1016/j.dib.2021.107111 (PMC8166744; doi:10.1016/j.dib.2021.107111)
Supplement: Supplementary file 2 [file mmc2.zip › mmc2/table_S2_RSEM.isoform.TMM.EXPR.matrix.sorted.txt]

Transcript	Ctrl-1	Ctrl-2	Ctrl-3	h04-1	h04-2	h04-3	h06-1	h06-2	h06-3	h09-1	h09-2	h09-3	h12-1	h12-2	h12-3	h15-1	h15-2	h15-3	h18-1	h18-2	h18-3	h21-1	h21-2	h21-3	h24-1	h24-2	h24-3
g1.t1	36.024	27.904	22.876	34.399	32.757	29.759	34.845	40.879	35.416	39.290	48.868	45.706	53.512	51.420	45.970	48.077	36.873	53.562	52.671	38.271	37.168	44.774	46.812	33.511	37.347	28.935	32.300
g2.t1	0.171	0.000	0.000	0.000	0.000	0.000	0.190	0.000	0.095	0.000	0.000	0.000	0.000	0.000	0.000	0.000	0.000	0.305	0.145	0.000	0.000	0.000	0.000	0.484	0.000	0.000	0.000
g3.t1	0.000	0.609	3.693	0.000	1.931	0.552	0.740	1.084	0.000	0.000	0.000	0.000	1.248	0.000	0.000	0.000	2.752	0.354	0.969	0.000	0.000	0.000	1.063	1.143	0.000	0.000	0.000
g4.t1	0.285	0.641	1.264	0.208	0.347	0.361	0.603	0.876	0.789	1.608	1.051	0.852	0.568	0.972	1.100	1.072	0.000	0.433	0.611	0.000	1.168	0.000	0.105	0.465	1.047	0.000	0.000
g5.t1	0.000	0.673	0.000	2.066	0.000	0.616	0.825	0.000	1.208	0.000	0.000	0.000	6.962	0.000	3.346	0.000	0.000	0.000	0.000	0.000	0.000	0.000	0.000	0.000	0.000	0.000	0.000
g6.t1	109.008	101.432	98.486	117.812	100.234	126.937	124.268	137.515	145.459	70.909	119.416	131.302	171.517	158.730	140.930	133.609	128.957	138.020	163.895	105.818	124.436	118.842	161.495	122.107	128.983	115.228	148.202
g7.t1	0.000	0.000	2.364	0.000	0.163	0.170	0.391	0.292	0.495	0.000	0.000	0.000	1.066	0.742	0.229	0.311	0.342	0.000	0.000	0.000	0.000	0.448	0.000	0.513	0.000	0.000	0.000
g8.t1	0.000	0.075	0.000	0.000	0.174	0.478	0.603	0.334	0.133	0.000	0.647	0.000	0.000	0.000	0.000	0.000	0.000	0.217	0.388	0.000	0.000	0.000	0.000	0.000	0.000	0.000	0.682
g9.t1	0.000	0.096	0.000	0.000	0.174	0.000	0.000	0.063	0.095	0.000	0.000	0.000	0.518	0.000	0.000	0.170	0.380	0.886	0.000	0.000	0.000	0.000	0.000	0.000	0.000	0.000	0.000
g10.t1	0.000	0.000	0.000	0.000	0.076	0.000	0.000	0.000	0.476	0.000	0.000	0.000	0.518	0.000	0.000	0.220	0.000	0.000	0.000	0.000	0.000	0.000	0.000	0.000	0.000	0.669	0.000
g11.t1	0.889	0.353	0.000	2.186	0.423	0.319	0.434	0.459	1.598	0.000	0.000	3.251	0.000	0.000	2.658	0.601	0.000	0.000	0.775	0.000	0.000	0.000	0.000	0.000	0.000	0.000	0.000
g12.t1	0.000	0.096	0.675	0.000	0.401	0.000	0.000	0.063	0.000	0.000	0.000	0.000	0.000	0.000	0.239	0.000	0.000	1.132	0.349	0.000	0.205	0.000	0.000	0.000	0.000	0.000	0.000
g13.t1	0.000	0.139	0.000	0.394	0.043	0.127	0.486	0.365	0.257	0.000	0.610	0.118	0.000	0.000	0.182	0.000	0.266	0.000	0.000	0.000	0.000	0.177	0.000	0.339	0.376	0.000	0.000
g14.t1	0.000	0.342	0.000	0.000	0.206	0.000	0.000	0.219	0.000	0.000	0.000	1.136	0.000	0.792	0.000	0.000	0.000	0.000	0.000	0.000	0.000	0.000	0.000	0.000	0.000	0.000	0.000
g15.t1	0.091	0.000	0.534	0.383	0.098	0.202	0.317	0.146	0.105	0.000	0.000	0.284	0.436	0.000	0.277	0.000	0.000	0.000	0.087	0.000	0.490	0.000	0.249	0.000	0.600	1.473	0.000
g16.t1	0.228	0.000	0.000	0.000	0.564	0.127	0.169	0.177	0.371	0.000	0.000	0.686	0.173	0.321	0.000	0.000	0.000	0.000	0.300	0.000	0.000	0.000	0.000	0.388	0.000	0.000	0.000
g17.t1	0.000	0.000	0.000	0.000	0.000	0.945	0.000	0.000	0.000	0.000	0.000	0.000	0.903	0.401	0.870	0.000	0.000	0.000	0.504	0.000	0.000	0.000	0.000	0.000	0.000	0.000	0.000
g18.t1	1.608	0.000	0.000	0.295	0.575	0.000	0.000	0.000	0.000	0.000	0.000	0.000	0.000	0.000	0.000	0.000	0.000	0.000	0.000	0.000	0.000	0.000	4.290	0.000	0.000	0.000	0.000
g19.t1	1.574	0.000	0.000	0.492	0.911	0.000	0.412	0.167	0.000	0.000	0.000	0.000	0.000	0.000	0.000	0.000	0.000	1.132	0.000	0.000	0.000	0.000	0.000	0.000	0.000	0.000	0.000
g20.t1	0.764	1.037	0.000	0.186	0.922	0.563	0.761	0.334	0.095	0.000	0.000	1.293	0.264	2.525	3.088	0.872	2.733	1.526	1.124	0.000	0.000	0.000	0.000	1.366	0.000	0.000	0.000
g21.t1	23.959	29.219	20.817	24.561	24.966	19.170	23.752	16.754	33.923	0.000	22.816	26.687	22.661	30.676	22.545	26.533	22.361	19.714	17.783	17.935	29.556	17.301	47.272	26.031	12.571	23.538	21.546
g22.t1	0.821	1.560	0.000	3.050	1.845	1.158	1.396	1.543	0.637	0.000	1.820	4.006	2.385	2.465	0.354	2.625	0.000	0.837	1.861	7.541	0.000	1.381	2.184	2.277	0.000	0.000	0.000
g23.t1	1.859	1.005	0.000	2.995	2.148	1.136	3.151	1.355	2.244	0.000	5.357	3.428	1.126	0.000	0.621	2.315	1.414	3.307	0.727	1.292	4.884	6.402	0.824	1.298	3.984	0.000	1.141
g24.t1	1.745	1.966	1.536	2.623	3.960	2.655	3.500	3.315	4.689	0.000	7.120	5.808	3.775	2.165	2.256	3.136	2.287	2.815	2.161	2.163	3.717	3.192	2.547	4.699	3.740	0.523	5.499
g25.t1	168.421	101.988	147.735	178.248	162.134	180.454	193.069	237.811	267.637	283.417	322.814	247.316	286.122	282.525	261.715	275.455	193.298	244.584	248.479	254.540	231.554	205.087	232.786	215.498	240.497	246.804	249.742
g26.t1	0.148	0.556	0.000	0.000	0.000	0.170	0.000	0.709	0.495	0.000	0.797	0.000	1.198	0.000	0.459	0.000	0.702	0.000	0.000	0.000	0.000	1.353	1.226	1.405	0.000	0.000	0.000
g27.t1	0.000	0.395	0.000	1.705	0.825	0.361	0.370	0.125	0.181	0.000	0.000	0.000	0.771	0.000	0.985	0.000	0.000	1.171	0.145	0.000	0.000	0.000	2.184	1.124	1.057	0.000	0.000
g28.t1	0.205	0.128	0.000	0.000	0.000	0.223	0.529	0.396	0.000	0.000	0.525	0.000	0.477	0.000	0.918	0.000	0.000	0.364	0.087	0.000	1.872	0.000	1.350	0.116	0.000	0.000	0.000
g29.t1	0.228	0.759	0.839	0.831	0.401	0.510	0.243	0.250	0.323	0.000	0.169	0.627	0.355	0.090	0.096	0.130	0.000	0.000	0.233	2.182	0.000	0.775	0.345	0.446	0.000	0.000	0.000
g30.t1	0.171	0.620	0.000	0.197	0.922	0.382	0.381	0.699	0.751	0.000	0.891	0.088	0.680	0.120	0.000	1.583	0.399	0.000	0.310	0.000	2.496	0.765	1.609	1.017	0.559	0.000	0.000
g31.t1	1.870	6.156	0.000	7.455	7.563	6.861	4.368	6.599	3.395	0.000	8.106	3.535	5.500	3.848	1.176	1.593	1.784	1.388	3.789	0.000	12.336	1.278	12.488	4.020	2.510	0.000	0.000
g32.t1	1.517	3.121	5.730	9.455	5.827	6.001	7.413	5.964	5.830	0.000	6.792	7.570	5.034	3.928	5.278	4.830	6.027	1.388	3.615	0.000	6.346	5.011	3.994	6.452	6.433	3.711	3.958
g33.t1	2.155	5.354	2.625	9.860	5.501	2.432	6.387	10.186	6.857	0.000	1.604	11.106	15.892	9.961	4.226	2.485	1.870	4.350	4.875	23.189	5.116	4.545	1.638	2.897	0.000	1.938	16.993
g34.t1	0.000	0.310	0.000	0.186	0.184	0.563	0.000	0.396	1.655	0.000	0.000	0.000	0.396	0.361	1.530	0.000	0.000	1.811	0.892	0.000	0.000	0.000	0.000	0.291	0.000	0.000	0.000
g35.t1	0.468	1.678	0.000	1.978	0.825	0.892	1.629	1.251	0.628	0.000	1.201	0.460	0.721	0.972	0.000	0.000	1.054	2.057	0.921	3.838	1.212	0.000	0.919	1.192	1.484	0.000	0.000
g36.t1	3.991	1.079	0.000	0.000	0.955	0.977	1.322	0.000	0.485	0.000	0.000	1.342	1.390	0.000	1.339	8.126	0.000	0.000	1.173	0.000	0.000	0.000	3.543	2.529	8.557	2.791	14.673
g37.t1	0.000	2.886	0.000	2.066	0.564	0.435	0.296	2.148	2.587	0.000	2.055	6.777	6.820	0.561	3.585	9.690	0.000	2.825	1.396	0.000	17.737	0.000	0.000	4.079	2.551	0.000	4.378
g38.t1	0.205	0.000	0.000	0.000	0.369	0.340	0.307	0.240	0.000	0.000	0.000	0.000	0.487	0.000	0.000	0.421	0.000	0.000	0.000	0.000	0.000	0.000	0.000	0.475	0.000	0.000	0.000
g39.t1	0.639	0.962	0.839	0.547	0.358	0.595	0.476	0.761	0.694	0.000	2.571	1.097	1.319	0.491	0.296	0.701	0.902	0.709	0.698	4.421	0.000	0.149	0.919	1.017	2.551	0.000	0.000
g40.t1	0.000	0.609	0.708	0.459	0.271	0.414	0.000	0.386	0.409	0.000	0.000	0.000	0.589	1.233	0.000	0.000	0.000	0.000	0.107	0.000	0.000	0.000	0.000	0.145	0.000	0.000	0.000
g41.t1	0.000	0.385	0.000	0.711	0.684	3.866	2.612	1.480	1.037	0.000	0.000	1.929	0.995	2.245	2.887	1.303	0.000	0.000	0.281	0.000	0.000	3.770	0.852	1.463	0.000	0.000	0.000
g42.t1	0.582	1.037	0.000	0.098	0.922	0.828	0.275	0.459	0.352	0.000	0.000	0.490	0.000	0.000	0.641	0.000	0.968	0.758	0.223	0.000	0.000	0.000	0.354	0.668	0.762	1.056	0.000
g43.t1	0.000	0.000	0.000	0.000	0.000	0.000	0.000	0.542	0.561	0.000	0.835	0.000	0.000	0.000	0.000	2.235	0.000	1.722	0.000	0.000	0.000	2.174	0.000	0.000	0.000	0.000	0.000
g44.t1	0.000	0.406	0.000	0.000	0.000	0.552	0.000	0.125	0.000	0.000	0.000	0.000	0.000	0.000	0.000	0.000	0.000	0.000	0.000	0.000	0.000	0.000	0.000	0.000	0.000	0.000	0.000
g45.t1	0.239	0.000	0.599	0.579	0.000	0.117	0.550	0.261	0.114	0.000	0.000	0.000	0.000	1.193	0.000	0.000	0.000	0.000	0.000	0.000	0.000	0.280	0.000	0.000	0.000	0.000	0.000
g46.t1	0.000	0.000	0.000	0.000	0.000	0.584	0.000	0.000	0.000	0.000	0.000	0.000	0.000	0.000	0.803	0.000	0.000	0.000	0.233	0.000	0.000	0.000	0.000	0.000	0.000	0.000	0.000
g47.t1	0.000	0.417	0.000	0.000	0.250	0.372	0.000	1.053	0.742	0.000	0.000	0.000	2.131	0.000	0.000	0.000	0.000	0.000	0.000	0.000	0.000	0.000	0.000	0.000	0.000	0.000	0.000
g48.t1	0.000	0.492	0.000	0.000	0.000	0.000	0.000	0.000	0.000	0.000	0.000	0.000	0.000	0.000	0.000	0.000	0.000	0.000	0.000	0.000	0.000	0.000	0.000	0.000	0.000	0.000	0.000
g49.t1	1.517	0.000	0.000	0.000	0.304	0.000	0.000	0.073	0.000	0.000	0.000	0.255	0.000	1.383	0.000	0.000	0.000	0.000	0.000	0.000	0.000	0.000	0.000	0.000	0.000	0.000	0.000
g50.t1	41.943	32.457	41.776	31.765	37.563	40.199	34.845	40.441	40.304	56.548	43.642	37.323	55.522	66.272	49.976	52.726	49.430	53.070	62.905	35.027	41.696	39.595	43.958	47.752	51.666	52.958	43.112
g51.t1	83.760	75.612	66.874	82.374	86.270	91.953	83.702	77.463	67.656	80.386	70.164	45.589	58.140	69.639	51.917	58.648	53.891	51.043	50.616	40.942	49.664	66.397	62.078	53.371	53.984	36.630	38.559
g52.t1	0.125	0.128	0.000	0.186	0.195	0.117	0.201	0.136	0.114	0.000	0.131	0.176	0.162	0.561	0.229	0.100	0.000	0.000	0.155	0.000	0.134	0.000	0.172	0.136	0.081	0.242	0.985
g53.t1	123.924	125.105	166.493	126.174	81.387	62.247	118.705	113.057	90.014	57.283	122.878	141.810	82.557	41.820	105.411	106.585	105.134	68.877	60.453	137.324	73.676	84.071	68.303	75.217	148.495	119.104	119.889
g54.t1	3.433	0.374	3.551	1.159	1.118	2.400	0.000	0.240	0.342	0.000	0.000	1.567	1.461	0.220	0.000	1.593	0.712	0.000	0.824	0.000	0.000	0.000	0.000	0.000	0.000	0.000	0.000
g55.t1	0.456	0.438	0.000	0.000	0.260	0.297	0.338	0.490	0.200	0.000	0.000	0.000	0.426	0.000	0.277	0.000	0.000	0.650	0.000	0.000	0.000	1.885	0.239	0.000	0.000	2.287	0.000
g56.t1	0.137	0.160	0.000	0.306	0.098	0.000	1.005	0.313	0.143	0.000	1.407	0.000	0.000	0.000	0.813	0.000	0.000	0.000	0.000	0.000	0.000	0.000	0.000	0.620	0.000	0.000	0.000
g57.t1	2.053	3.869	2.048	4.208	4.091	2.719	2.369	1.866	2.872	4.585	2.495	1.146	1.877	1.443	2.715	4.048	1.927	5.138	2.491	0.249	2.059	2.128	1.120	2.751	1.545	4.157	1.989
g58.t1	0.000	0.449	0.000	2.022	1.421	1.774	0.275	1.345	0.942	0.000	0.000	0.245	0.000	0.000	0.373	1.263	0.000	0.876	0.436	0.000	0.000	0.000	0.000	0.281	0.000	0.000	0.000
g59.t1	0.000	0.246	0.000	0.000	0.510	0.223	0.000	0.156	0.447	0.000	0.000	0.000	0.000	0.000	0.000	0.000	0.000	1.093	0.000	0.000	0.000	0.000	0.000	0.116	0.000	0.000	0.000
g60.t1	197.706	189.121	172.310	160.715	157.783	207.462	164.295	193.846	201.103	263.896	138.948	126.708	154.580	237.689	167.931	154.471	213.410	206.001	182.890	138.530	143.795	133.736	180.017	173.404	167.418	196.549	132.144
g61.t1	282.835	288.320	313.302	300.017	253.470	293.468	293.712	313.648	252.364	446.066	223.371	270.908	301.589	305.544	282.090	264.233	226.091	203.501	240.726	214.355	198.263	235.677	212.655	281.347	273.840	274.237	261.949
g62.t1	1.448	1.945	1.830	0.000	0.575	0.531	1.079	0.751	3.661	0.000	0.835	0.000	2.009	0.230	0.488	0.331	1.471	0.000	0.707	0.335	3.806	0.000	2.145	0.736	0.000	0.000	0.000
g63.t1	5.086	4.937	7.625	7.597	7.248	6.468	10.818	8.580	16.709	11.820	20.301	18.343	11.386	8.288	17.736	7.645	12.282	8.435	8.993	14.547	13.191	19.774	9.577	15.481	18.506	6.832	16.057
g64.t1	0.433	0.866	0.000	2.132	0.825	0.786	1.385	1.001	0.932	0.000	4.466	0.147	0.670	0.200	0.860	0.000	5.249	2.037	0.630	0.000	0.000	0.849	0.000	0.494	0.000	0.000	0.000
g65.t1	0.285	0.203	0.730	0.317	0.119	0.159	0.021	0.386	0.152	0.000	0.000	0.000	0.041	0.070	0.354	0.000	0.000	0.079	0.291	0.000	0.000	0.551	0.000	0.107	0.152	0.000	0.000
g66.t1	0.000	0.139	0.000	0.000	0.000	0.000	0.000	0.094	0.000	4.525	0.000	0.000	0.000	0.000	1.071	0.000	0.000	0.846	0.523	0.000	0.000	0.000	0.948	0.000	0.000	0.000	0.000
g67.t1	0.114	0.182	0.000	0.000	0.163	0.170	0.053	0.292	0.000	0.000	0.197	0.078	0.000	0.371	0.115	0.000	0.000	0.000	0.397	0.000	1.096	0.672	0.402	0.087	0.244	0.000	0.000
g68.t1	0.696	0.994	0.000	0.907	0.749	1.285	0.560	1.043	0.314	0.000	0.300	0.881	1.827	0.491	0.526	0.591	1.063	0.000	0.107	0.000	0.000	0.000	0.000	0.068	1.870	0.000	0.000
g69.t1	0.160	1.304	2.190	2.405	1.215	0.170	1.036	1.668	1.008	0.000	0.000	0.000	0.964	0.651	0.927	0.000	0.000	0.551	0.543	0.000	0.000	0.000	0.000	1.056	0.996	0.000	0.000
g70.t1	0.057	0.064	0.000	1.366	0.673	0.170	0.550	0.573	0.114	0.000	0.000	0.000	0.497	0.000	0.478	0.000	0.721	0.000	0.136	0.766	0.000	0.000	0.000	0.242	0.000	0.000	0.000
g71.t1	0.399	0.000	0.000	0.262	0.326	0.053	0.063	0.209	0.000	0.000	0.000	0.176	0.000	0.311	0.134	0.271	0.000	0.000	0.116	0.000	0.000	0.000	0.000	0.155	0.285	0.000	0.000
g72.t1	0.160	0.096	0.000	0.000	0.282	0.350	0.116	0.334	0.694	0.000	0.000	0.294	0.162	0.261	0.163	0.331	0.854	0.472	0.184	0.000	0.000	0.476	0.067	0.155	0.173	0.833	0.000
g73.t1	31.258	24.655	52.451	55.834	33.277	40.082	39.688	51.660	41.988	0.000	65.614	32.475	56.039	62.574	95.209	57.546	53.474	36.555	71.927	0.000	64.994	74.674	41.229	78.424	108.922	26.833	30.857
g73.t2	96.795	72.502	52.930	75.772	88.483	94.183	114.549	110.440	117.927	168.990	111.160	133.583	148.348	146.143	113.987	143.048	114.683	113.699	140.336	172.207	94.604	65.015	143.912	112.951	96.941	132.244	132.603
g74.t1	0.239	0.000	0.000	0.000	0.000	0.000	0.000	0.375	0.399	0.000	0.000	0.000	0.000	0.000	0.000	0.000	0.000	0.000	0.213	0.000	0.000	1.083	0.000	0.833	0.000	0.000	0.000
g75.t1	0.000	0.000	0.000	0.000	0.000	0.000	0.000	0.177	0.000	0.000	0.000	0.000	0.000	0.000	0.000	0.000	0.000	0.000	0.397	0.000	0.000	0.000	0.000	1.792	0.000	0.000	0.000
g76.t1	0.148	0.267	0.414	0.536	0.315	0.797	0.645	0.615	0.314	0.000	0.000	0.656	0.568	0.511	0.430	0.150	1.319	0.000	0.504	1.646	0.187	0.000	0.383	0.078	0.000	0.000	0.000
g77.t1	0.684	0.000	0.000	0.000	0.000	0.372	2.274	1.053	2.587	0.000	0.000	0.000	0.000	0.000	2.046	0.000	0.000	0.000	0.300	0.000	0.000	0.000	0.000	0.000	0.000	0.000	0.000
g78.t1	0.000	0.791	0.000	0.000	0.586	0.722	0.486	0.511	0.181	0.000	0.000	0.000	0.000	1.152	0.000	0.000	0.000	0.000	0.581	1.704	0.000	0.000	0.000	0.184	0.000	0.000	0.000
g79.t1	33.812	43.529	31.318	42.379	43.824	49.662	47.577	53.922	65.820	58.265	63.709	51.171	73.058	73.006	69.318	74.801	60.915	69.241	76.744	65.815	73.435	52.585	60.756	69.162	53.110	67.600	61.685
g80.t1	0.000	0.331	0.000	0.000	0.586	0.595	0.709	1.460	0.437	0.000	0.704	1.361	0.842	0.762	0.000	0.271	0.000	1.929	0.242	0.000	0.000	0.000	0.000	0.000	0.000	0.000	0.000
g81.t1	248.430	292.969	286.276	266.941	229.383	333.911	255.409	278.659	249.187	103.778	181.680	166.539	227.810	279.208	193.726	230.254	211.284	257.694	231.336	184.027	221.322	234.464	255.464	225.719	163.607	241.774	169.660
g82.t1	234.141	183.959	217.223	214.899	198.232	231.667	226.592	300.115	289.026	286.305	244.986	222.156	303.293	340.309	289.978	315.135	292.766	339.868	336.290	298.946	303.474	239.223	306.356	276.251	253.780	348.911	271.698
g83.t1	40.597	32.350	34.826	50.063	45.375	37.055	43.559	48.115	49.615	56.062	67.856	67.428	59.885	48.173	72.482	54.971	55.714	48.041	56.664	78.342	48.960	58.362	54.569	59.319	67.540	51.136	76.426
g84.t1	1.984	2.137	0.000	1.312	2.832	1.710	1.967	1.366	3.348	31.142	1.145	2.654	6.881	2.165	10.603	3.146	3.028	1.565	0.591	8.699	1.738	4.554	1.120	3.681	9.919	5.533	9.710
g85.t1	26.114	29.935	45.588	26.245	27.896	30.131	30.953	37.804	43.956	18.191	25.902	24.033	37.813	35.496	23.195	26.513	22.399	32.411	45.587	25.830	23.941	36.394	26.384	24.956	20.142	40.699	26.977
g86.t1	0.696	0.000	0.000	0.000	0.141	0.106	0.000	0.073	0.323	0.000	1.032	0.891	0.000	0.140	0.000	0.000	0.000	0.000	0.349	0.000	0.000	0.000	0.000	0.000	1.270	0.000	0.000
g87.t1	0.000	0.000	0.000	0.000	0.000	0.000	0.000	0.281	0.590	0.000	4.691	0.000	0.000	0.000	0.000	0.000	0.000	1.289	0.000	0.000	0.472	0.000	0.000	0.000	0.000	0.000	0.000
g88.t1	0.137	0.171	0.000	0.000	0.000	0.308	0.000	0.000	0.761	0.000	0.732	0.000	0.000	0.391	0.000	0.000	0.000	0.994	0.000	0.000	0.000	0.000	0.000	0.165	0.000	0.000	1.550
g89.t1	0.411	0.000	0.000	0.000	0.000	0.000	0.000	0.073	0.456	0.000	0.000	0.000	0.000	0.000	0.000	0.000	0.000	0.000	0.000	0.000	0.000	0.000	0.000	0.000	0.000	0.000	0.000
g90.t1	0.000	0.192	4.510	0.000	0.000	0.170	0.000	0.000	0.000	0.000	0.000	0.000	0.000	0.000	0.478	0.000	0.000	0.000	0.000	0.000	0.000	0.000	0.000	0.000	0.000	0.000	0.000
g91.t1	0.000	0.000	0.000	0.000	0.000	0.000	0.000	0.000	0.000	0.000	0.000	0.000	0.000	0.000	0.000	0.000	0.484	0.000	0.097	0.000	0.000	0.000	0.000	0.000	0.000	0.000	0.000
g92.t1	4.573	4.232	1.013	3.596	1.215	1.476	1.734	1.658	0.780	0.000	1.398	1.890	1.258	0.882	0.813	1.824	2.458	1.280	2.442	3.531	6.355	0.000	2.863	2.761	1.728	1.686	2.964
g93.t1	35.078	31.656	36.754	34.301	32.822	37.554	39.202	34.467	27.085	46.227	32.685	20.263	27.583	17.708	19.648	20.301	31.976	29.763	23.297	29.036	25.598	14.194	27.447	22.495	12.520	15.834	30.311
g94.t1	1053.247	980.959	875.962	881.349	989.707	906.254	821.557	691.185	352.563	462.451	289.660	327.133	264.801	343.646	285.054	359.925	421.173	402.968	305.492	215.216	256.172	393.181	482.964	311.273	262.560	283.191	458.576
g95.t1	101.561	86.417	81.689	89.993	73.488	96.233	94.636	97.898	88.997	136.975	72.284	69.935	103.249	107.831	89.826	87.336	94.400	123.995	94.963	113.350	88.730	81.150	98.518	74.984	87.845	58.559	65.819
g96.t1	85.266	68.088	87.593	101.995	89.242	85.251	107.728	118.958	117.185	110.209	123.835	131.644	125.738	91.847	117.878	103.228	89.199	92.883	103.191	123.504	89.898	103.024	97.254	107.672	121.890	98.124	96.432
g97.t1	0.000	0.256	0.000	0.000	0.000	0.000	0.000	1.157	0.228	0.000	0.000	0.000	0.000	0.000	0.000	0.000	0.978	0.000	1.502	0.000	0.000	2.520	0.000	0.727	1.372	0.000	7.049
g98.t1	0.000	0.289	0.000	0.000	1.020	0.085	0.233	1.470	0.770	0.000	0.000	0.235	0.375	0.782	1.664	1.613	1.082	0.000	1.396	0.000	0.000	0.000	0.421	0.727	0.508	0.000	0.000
g99.t1	1.859	1.646	0.000	1.148	1.313	1.636	1.692	1.095	1.008	0.000	0.957	0.313	0.873	1.393	2.228	2.014	0.560	0.000	1.366	6.670	3.574	2.912	0.824	0.969	0.396	1.163	2.038
g100.t1	2.235	0.673	2.375	2.066	3.591	1.232	2.284	1.512	0.609	0.000	1.445	0.000	1.309	1.173	0.841	0.571	0.000	0.000	0.737	0.000	0.000	0.000	0.000	0.320	3.587	0.000	0.000
g101.t1	39.594	32.692	39.652	36.498	33.169	37.671	36.072	39.680	49.035	58.027	48.614	47.685	45.231	48.013	58.437	50.201	43.916	37.568	53.592	18.901	50.707	58.651	52.434	49.282	52.937	44.866	49.137
g102.t1	11.883	25.863	24.989	24.988	17.968	27.401	22.049	31.277	14.322	0.000	9.907	7.845	12.198	5.953	4.742	8.287	11.399	8.573	6.212	25.533	31.659	7.354	4.645	7.963	18.689	4.177	29.287
g103.t1	55.365	69.488	53.922	34.126	42.750	47.740	24.894	15.388	29.025	52.281	13.134	19.274	8.768	7.115	13.060	6.633	16.553	14.803	9.710	11.647	3.325	16.004	3.850	11.558	10.467	0.000	0.000
g104.t1	4.790	6.028	6.525	3.268	4.796	4.004	3.987	3.555	3.947	0.000	0.000	5.582	2.689	0.541	1.147	2.725	1.756	0.000	2.190	0.000	3.022	2.828	0.508	4.592	3.689	0.000	4.222
g105.t1	0.182	0.000	0.000	0.066	0.250	0.584	0.465	0.136	0.000	0.000	0.000	0.088	0.274	0.000	0.000	0.000	0.000	0.000	0.000	0.000	0.000	0.000	0.239	0.097	0.000	0.000	0.000
g106.t1	1.437	0.588	2.277	0.098	0.445	0.648	0.497	0.396	0.304	2.114	0.000	0.323	0.761	0.170	0.000	0.000	1.177	0.000	0.455	0.421	0.000	0.831	0.000	0.262	0.000	0.000	0.702
g107.t1	2.589	0.000	0.000	1.279	0.206	0.637	0.000	0.448	3.728	0.000	0.000	0.000	0.000	0.000	0.870	0.000	0.000	0.000	0.000	0.000	0.000	0.000	0.000	0.659	0.000	0.000	0.000
g108.t1	0.137	0.160	0.000	1.006	1.052	1.200	1.216	0.500	1.303	0.000	0.000	0.000	0.000	0.000	0.000	0.000	1.879	0.000	0.436	0.000	0.365	0.000	0.000	0.000	0.884	6.812	0.000
g109.t1	129.113	81.843	94.151	130.273	82.363	118.855	124.670	157.387	122.901	97.099	109.162	137.589	180.377	187.562	200.926	160.213	132.393	165.264	209.889	159.307	125.827	135.966	140.647	167.088	167.652	151.247	122.892
g110.t1	0.103	0.000	0.000	0.077	0.022	0.117	0.169	0.250	0.000	0.000	0.000	0.000	0.000	0.000	0.000	0.000	0.000	0.000	0.097	0.000	0.000	0.205	0.000	0.484	0.000	0.000	0.000
g111.t1	0.479	0.150	0.000	0.087	0.347	0.393	0.000	0.188	0.000	0.000	0.000	0.186	0.091	0.421	0.000	0.371	0.000	0.640	0.262	0.000	0.793	0.000	0.000	0.000	0.386	1.890	0.000
g112.t1	0.000	0.299	0.000	0.000	0.000	0.000	0.931	0.198	0.000	0.000	0.000	0.000	0.000	0.000	0.000	0.000	0.000	0.000	0.000	0.000	0.000	0.000	0.000	0.853	0.000	0.000	0.000
g113.t1	0.342	1.005	0.784	0.098	0.391	1.211	0.159	0.375	0.818	0.000	0.713	0.558	0.325	0.000	0.832	0.281	0.000	0.738	0.368	1.148	0.722	0.812	0.000	0.078	0.447	0.862	0.000
g114.t1	18.109	22.689	12.941	13.729	20.463	16.929	17.227	13.814	9.615	31.103	15.339	17.707	14.634	9.520	12.229	14.549	9.577	5.699	5.747	5.886	11.008	10.172	13.446	5.619	9.502	1.550	10.861
g115.t1	0.000	0.203	3.410	1.268	0.250	0.000	0.254	0.396	0.561	0.000	0.000	0.000	0.000	0.000	0.000	0.000	0.000	0.000	0.300	0.000	0.000	0.000	0.000	0.000	0.000	0.000	0.000
g116.t1	0.000	0.000	0.000	0.404	0.000	0.000	0.000	0.094	0.086	0.000	0.000	0.000	0.000	0.000	0.000	0.000	0.000	0.000	0.000	0.000	0.000	0.000	0.000	0.000	0.000	0.000	0.000
g117.t1	0.000	0.224	0.000	0.131	0.130	0.000	0.539	0.146	0.200	0.000	0.000	0.000	0.000	0.000	0.000	0.000	0.000	0.000	0.000	0.000	0.000	0.000	0.000	0.000	0.000	0.000	0.000
g118.t1	0.000	0.000	0.000	0.000	0.000	0.000	0.000	0.000	0.000	0.000	0.000	0.000	0.000	0.000	0.000	0.000	0.000	0.000	0.000	0.000	0.000	0.000	0.000	0.000	1.646	0.000	0.000
g119.t1	0.000	0.000	0.000	0.000	0.000	0.000	0.645	0.000	0.000	0.000	0.000	0.000	0.000	0.000	0.000	0.000	0.000	0.000	0.000	0.000	0.000	0.000	0.000	0.000	0.000	0.000	0.000
g120.t1	0.000	0.000	0.000	0.000	0.293	0.000	0.063	0.188	0.000	0.000	0.000	0.499	0.000	0.000	0.497	0.000	2.639	0.000	0.213	0.000	0.000	0.000	0.000	0.000	0.000	0.000	0.000
g121.t1	0.000	0.000	0.000	0.000	0.228	0.361	0.190	0.115	0.124	0.000	0.000	0.431	0.000	0.000	0.115	0.070	0.000	0.000	0.000	0.000	0.000	0.103	0.479	0.000	0.000	0.455	0.000
g122.t1	0.000	0.000	0.000	0.000	0.000	0.000	0.243	0.125	0.523	0.000	0.000	0.000	0.000	0.000	0.000	0.000	1.462	0.000	0.000	0.000	0.000	0.000	0.000	0.000	0.000	0.000	0.000
g123.t1	0.000	0.000	0.000	0.000	0.477	0.000	0.000	0.261	0.000	0.000	0.000	0.000	0.000	0.000	0.000	0.000	0.000	2.392	0.000	0.000	0.000	0.000	0.000	0.000	0.000	0.000	0.000
g124.t1	1.927	3.302	5.163	3.760	2.159	0.935	2.623	3.034	1.113	19.045	0.882	1.254	3.379	1.674	1.884	0.922	1.822	2.431	1.202	6.967	0.000	2.678	3.323	1.618	5.112	4.283	3.130
g125.t1	175.708	218.116	185.447	265.126	198.514	193.167	161.196	176.007	90.614	56.668	52.395	44.825	53.512	35.025	58.007	64.901	95.425	48.553	52.661	59.680	77.589	61.525	54.119	49.563	75.061	98.900	82.412
g126.t1	30.220	27.477	33.388	25.338	23.642	33.540	25.539	24.886	28.569	18.132	19.241	24.533	24.529	28.251	26.035	27.696	26.547	31.712	31.128	14.231	24.092	24.972	36.794	33.007	26.707	38.238	31.793
g127.t1	215.063	313.734	253.312	218.747	170.000	211.817	142.171	121.616	124.860	267.032	131.349	197.114	196.482	184.535	154.134	115.703	171.098	118.414	151.646	73.394	150.944	229.341	166.188	187.887	179.877	155.424	256.421
g128.t1	39.765	38.570	30.196	46.751	30.847	44.012	43.125	53.130	49.919	61.342	41.156	50.466	68.410	80.001	90.744	59.289	55.846	55.541	96.562	87.118	69.674	64.045	56.628	73.735	55.498	79.965	62.455
g129.t1	21.690	19.857	18.758	24.999	23.067	27.847	27.939	29.620	37.195	29.495	34.280	34.238	27.279	25.705	35.701	30.892	31.729	33.622	35.276	26.395	47.837	31.299	38.403	30.178	23.039	44.731	36.931
g130.t1	33.892	27.252	30.414	41.777	28.514	34.666	32.952	37.303	40.808	26.905	29.673	35.120	36.646	38.462	38.130	35.862	29.764	30.541	38.270	26.682	35.973	29.452	34.937	32.522	26.687	35.583	35.235
g131.t1	145.249	142.076	149.238	178.106	161.287	185.425	159.092	164.278	181.807	193.702	172.158	163.767	210.050	202.955	168.724	188.590	155.381	220.982	170.408	119.006	218.238	205.181	254.305	184.613	151.077	189.650	189.988
g132.t1	0.000	0.385	0.000	1.366	0.000	0.000	0.370	0.000	0.637	0.000	0.000	0.000	0.000	0.000	0.000	1.834	0.000	0.000	0.000	0.000	0.000	0.000	0.000	0.000	0.000	0.940	0.000
g133.t1	2.406	1.913	1.841	3.236	1.259	2.751	3.035	2.075	1.208	12.514	0.000	1.303	1.593	1.954	1.673	0.190	2.126	5.610	2.045	0.000	0.000	3.826	0.498	2.432	1.789	2.917	4.085
g134.t1	131.063	131.602	116.079	126.425	142.875	145.247	150.230	143.938	157.794	190.903	145.318	155.560	155.361	136.693	152.795	147.207	144.684	134.703	168.528	140.348	140.221	147.547	149.706	156.886	131.443	139.105	170.742
g135.t1	13.810	13.412	22.113	21.818	9.592	8.412	17.682	15.003	10.224	0.000	9.213	3.300	2.994	2.115	7.400	5.842	8.124	2.913	4.574	7.092	0.357	10.480	0.364	3.275	4.390	11.163	1.501
g136.t1	26.263	19.312	23.235	25.840	18.803	24.279	31.027	31.861	30.043	17.754	34.092	29.782	37.894	32.139	38.005	32.215	33.314	35.295	42.340	42.511	24.832	23.918	30.483	39.352	21.758	29.420	31.228
g137.t1	121.415	98.387	112.996	84.320	90.306	111.654	93.357	116.664	105.830	60.875	79.526	94.625	102.001	114.625	109.981	113.459	120.510	94.438	116.981	64.312	99.729	105.535	100.720	110.946	96.046	81.506	113.737
g138.t1	68.228	58.855	69.379	59.649	54.468	60.739	75.390	81.644	104.185	76.734	130.908	106.426	128.620	139.258	142.068	140.303	119.675	168.886	163.915	113.436	148.894	119.262	151.009	144.999	136.697	142.952	127.845
g139.t1	623.236	593.846	473.673	475.325	497.100	612.372	445.486	449.255	413.001	506.465	301.631	280.966	382.359	337.553	234.103	329.364	352.172	383.047	324.845	273.221	352.995	411.117	410.926	283.129	269.217	449.080	354.286
g140.t1	31.782	23.491	34.455	21.851	23.534	16.632	23.403	17.401	17.366	8.078	12.524	19.225	12.716	9.731	14.342	15.010	7.565	15.384	9.904	28.385	11.694	16.499	14.375	15.016	14.705	20.359	18.212
g141.t1	0.000	0.000	0.000	0.000	0.000	0.000	0.349	0.719	0.000	0.000	0.000	0.000	0.000	0.000	0.000	0.000	0.000	0.000	0.271	0.000	0.000	0.000	0.000	0.000	0.000	0.000	0.000
g141.t2	0.000	0.000	0.000	0.000	0.000	0.340	0.000	0.240	0.114	0.000	0.000	0.000	0.000	0.000	0.000	0.000	0.000	0.000	0.000	0.000	0.000	0.000	0.000	0.000	0.000	0.000	0.000
g142.t1	0.160	0.096	0.000	0.000	0.054	0.085	0.000	0.063	0.000	0.000	0.403	0.000	0.244	0.000	0.239	0.000	0.000	0.000	0.136	0.000	0.000	0.000	0.000	0.000	0.000	0.000	0.000
g143.t1	1.049	0.609	0.773	0.634	1.194	1.041	1.036	0.865	1.027	1.757	1.707	1.244	0.883	1.303	0.937	1.503	1.946	0.344	1.076	1.646	0.357	0.859	2.576	0.659	1.494	0.853	3.412
g144.t1	0.228	0.214	0.000	0.175	0.043	0.064	0.254	0.407	0.504	0.000	0.000	0.000	0.000	0.411	0.000	0.000	0.532	0.000	0.048	0.000	0.918	0.000	0.000	0.136	0.000	0.000	0.000
g145.t1	3.911	3.441	2.353	3.651	3.439	2.347	3.574	5.411	2.701	2.163	4.306	1.782	1.482	0.661	3.213	2.896	3.521	1.270	1.095	4.307	0.624	3.145	1.896	1.085	6.098	2.975	0.000
g146.t1	9.271	9.116	11.296	20.878	7.042	10.461	16.984	16.108	13.894	5.726	18.716	10.685	8.941	3.758	9.542	10.892	13.088	9.518	4.768	10.987	13.896	7.708	4.798	8.235	14.797	11.725	8.911
g147.t1	71.171	60.939	61.580	81.740	84.110	77.690	81.481	89.307	82.634	85.180	64.300	83.646	89.762	78.207	79.147	72.376	55.562	58.070	70.047	68.188	60.689	59.519	65.822	72.262	76.849	61.185	82.247
g148.t1	106.807	85.434	134.913	97.634	85.716	67.664	107.940	95.906	100.847	74.154	122.615	136.913	74.326	32.750	97.609	103.689	96.972	63.474	49.580	128.768	70.770	111.796	65.822	70.770	138.516	115.228	136.493
g149.t1	4.299	6.936	2.712	5.673	9.483	4.588	7.360	5.713	6.467	7.384	2.477	6.229	6.150	3.858	6.454	7.044	3.274	2.972	3.043	2.230	5.018	2.109	6.982	4.766	8.435	0.000	2.632
g150.t1	54.943	38.934	79.063	79.161	77.047	61.737	83.141	89.609	132.297	106.845	178.509	167.939	134.973	113.633	160.014	148.690	136.275	126.731	157.625	171.633	163.618	150.468	154.552	146.733	168.882	131.304	177.128
g151.t1	0.080	0.203	0.000	0.000	0.119	0.743	0.508	0.521	0.000	0.000	0.882	0.000	0.000	0.120	0.000	0.170	0.000	0.000	0.000	0.000	0.000	0.000	0.000	0.291	0.000	2.132	0.000
g152.t1	107.674	88.223	73.214	106.652	99.398	102.159	118.600	158.273	129.796	131.228	119.303	115.015	165.783	152.817	166.927	117.076	91.438	116.426	182.241	144.731	75.726	96.837	100.452	130.244	151.473	129.773	123.058
g153.t1	0.753	1.678	0.000	1.410	1.356	0.690	0.465	1.564	0.552	0.000	0.000	2.537	0.193	0.180	0.000	1.794	0.000	1.348	0.329	0.000	0.000	1.857	0.000	1.870	0.000	3.963	0.000
g154.t1	0.730	0.150	0.000	0.634	0.000	0.000	0.275	0.188	0.000	0.000	0.000	0.000	0.375	1.704	0.000	0.000	0.000	0.000	0.320	0.000	0.000	0.000	0.000	0.000	0.000	0.000	0.000
g155.t1	75.755	75.879	60.752	84.572	75.626	78.539	88.038	86.085	80.980	103.788	68.972	63.991	104.883	84.521	69.404	77.276	76.148	85.560	77.761	89.645	56.028	54.293	86.968	71.264	54.919	74.131	99.971
g156.t1	128.451	120.306	75.490	95.240	83.090	139.809	113.259	106.770	102.901	98.349	69.910	68.094	93.365	99.553	66.841	67.857	103.331	84.910	113.037	46.157	86.181	81.132	118.294	72.553	67.916	102.989	64.239
g157.t1	13.730	13.306	19.172	11.816	10.731	10.759	8.375	12.573	9.843	28.383	16.061	10.469	8.575	9.591	9.102	6.734	10.943	8.012	9.420	8.919	9.065	17.227	10.487	12.371	12.663	13.266	4.650
g158.t1	1.562	3.078	4.717	1.585	2.821	3.027	3.204	2.648	1.408	0.496	3.771	3.594	1.624	5.321	1.090	2.004	5.932	3.504	2.927	7.647	4.367	2.604	0.833	1.715	2.002	0.000	2.291
g159.t1	1.619	1.144	4.444	3.880	2.506	1.487	5.319	2.742	2.435	2.154	3.246	1.831	1.309	0.802	0.784	1.172	0.959	1.299	0.455	0.871	0.686	0.457	0.977	1.967	1.006	2.297	4.602
g160.t1	0.023	0.235	0.000	0.000	0.521	0.212	0.592	0.542	0.000	0.000	0.000	0.000	0.000	0.000	0.736	0.271	0.000	0.000	0.863	0.000	0.000	0.000	0.000	0.000	0.000	0.485	0.000
g161.t1	0.000	0.000	0.000	0.000	0.000	0.000	0.000	0.000	0.000	0.000	0.000	0.000	0.000	0.000	0.000	0.000	0.000	0.000	0.000	0.000	0.000	0.000	0.000	0.000	0.000	0.000	0.000
g162.t1	0.000	0.000	0.000	0.011	0.174	0.000	0.000	0.000	0.000	0.000	0.000	0.000	1.472	0.000	0.000	0.000	0.000	0.000	0.000	0.000	0.000	0.000	1.053	0.000	0.000	0.000	0.000
g163.t1	0.000	0.000	0.000	0.000	0.000	0.234	0.000	0.334	0.000	0.000	0.000	0.000	1.695	0.000	0.000	0.000	0.000	0.000	0.000	0.000	0.000	0.000	0.000	0.000	0.000	0.000	0.000
g164.t1	0.000	0.000	0.000	0.000	0.065	0.000	0.000	0.136	0.000	0.000	0.000	0.000	0.000	0.000	0.268	0.000	0.000	0.000	0.000	0.000	0.000	0.000	0.000	0.000	0.000	0.000	0.000
g165.t1	0.000	2.073	6.993	1.137	2.441	1.551	1.396	2.106	2.102	0.000	2.176	3.633	3.278	1.623	1.415	2.024	0.000	2.234	0.737	0.000	0.553	0.775	1.810	2.034	3.364	1.977	4.621
g165.t2	3.136	0.973	0.000	1.935	0.000	0.000	1.946	0.000	0.000	0.000	0.000	0.000	0.000	0.000	0.000	0.000	0.000	0.000	0.000	0.000	0.000	0.000	0.000	0.000	0.000	0.000	0.000
g166.t1	0.696	0.791	0.654	0.000	1.497	1.020	1.206	0.897	0.000	0.000	1.201	0.470	0.000	0.000	0.000	0.000	0.000	0.000	0.000	0.000	2.442	0.000	0.000	0.000	0.000	0.000	5.118
g167.t1	0.000	0.000	0.000	0.000	0.260	1.625	0.000	0.573	0.000	0.000	0.000	0.000	0.000	0.000	0.000	0.000	0.000	0.000	0.000	0.000	0.000	0.000	0.000	0.000	0.000	0.000	0.000
g168.t1	40.677	30.020	34.804	36.651	39.321	43.024	45.737	43.027	38.478	64.885	37.713	34.738	49.402	51.691	48.934	41.153	41.154	38.376	53.427	46.081	36.927	27.809	42.636	31.292	34.065	36.775	33.948
g169.t1	71.239	48.552	55.534	47.768	51.842	57.967	52.801	50.273	60.837	81.667	32.206	39.086	37.711	44.766	36.648	43.407	58.950	45.856	43.823	36.013	48.033	37.664	45.519	49.738	20.335	21.338	24.530
g170.t1	166.243	136.316	153.345	178.401	192.503	156.091	147.343	149.641	143.367	182.418	111.930	114.496	133.948	129.678	144.544	162.337	107.127	139.703	141.189	156.407	124.311	104.508	127.900	109.512	120.518	124.976	147.578
g171.t1	55.719	40.398	67.549	65.836	66.739	55.790	63.641	69.342	88.122	109.981	161.689	125.004	125.809	123.394	125.307	129.010	101.575	99.763	132.283	143.248	101.253	96.343	91.182	120.014	137.012	104.472	97.114
g172.t1	4.790	6.188	3.747	8.406	8.528	6.946	7.339	8.132	4.746	4.029	7.383	4.916	4.069	3.467	5.220	5.160	3.654	3.829	4.710	4.833	8.307	2.968	4.712	3.885	9.380	9.603	9.564
g173.t1	82.107	80.176	75.327	64.153	55.867	80.515	66.729	70.332	72.449	81.756	61.092	73.138	81.928	85.102	90.983	71.795	80.163	88.493	103.946	70.380	79.318	79.993	71.990	102.566	84.136	75.362	74.515
g174.t1	135.031	146.554	140.709	126.950	166.279	135.582	139.707	135.128	115.274	83.810	127.840	116.141	131.888	159.462	116.234	151.385	168.185	152.626	142.439	99.646	124.998	121.165	124.902	117.921	120.396	106.720	120.455
g175.t1	291.673	247.623	323.149	321.988	370.706	316.037	368.732	325.867	329.901	373.380	431.517	440.306	397.328	377.468	349.600	377.741	358.977	338.667	371.953	390.897	340.544	335.034	312.159	278.198	322.031	277.076	308.990
g176.t1	29.501	21.225	24.641	33.689	40.764	27.348	31.482	24.334	26.153	17.675	21.821	27.128	18.896	29.333	28.033	25.151	27.771	42.450	15.942	24.117	21.695	15.706	15.869	21.633	27.388	34.449	28.166
g177.t1	0.217	0.000	0.000	0.000	0.141	0.000	0.000	0.167	0.000	0.000	0.000	0.000	0.000	0.000	0.813	0.832	0.000	0.000	0.000	0.000	0.000	0.000	0.000	0.116	0.000	1.919	0.000
g178.t1	0.764	0.652	0.000	0.798	0.770	0.340	0.402	0.886	0.000	0.000	0.394	0.539	0.244	0.000	0.688	0.471	2.098	0.541	0.475	0.000	0.401	0.224	0.000	0.698	1.474	0.000	0.000
g179.t1	0.000	0.780	0.000	0.721	0.228	0.000	0.000	0.751	0.000	0.000	3.359	0.000	3.034	1.363	2.916	0.000	0.000	0.000	0.281	4.029	0.000	0.000	1.724	0.736	0.000	10.165	0.000
g180.t1	1.574	1.197	4.434	3.410	2.539	1.359	3.881	5.182	5.516	4.754	7.327	8.178	3.014	2.375	2.935	3.667	2.506	2.047	2.132	4.900	5.517	5.413	5.938	4.427	6.951	3.198	12.470
g181.t1	1.026	1.657	0.000	1.902	2.072	1.498	1.904	1.710	2.216	18.935	3.537	2.909	4.262	4.790	0.516	2.776	3.113	0.610	1.202	6.364	7.166	2.510	1.360	3.110	3.283	1.066	0.000
g182.t1	2.235	3.142	0.163	2.099	2.615	1.614	2.802	1.178	2.939	0.000	1.529	0.891	2.760	1.243	2.123	1.323	3.227	1.467	2.180	0.612	2.317	1.736	0.622	1.279	0.752	0.000	1.297
g183.t1	1.083	1.913	1.492	2.000	1.465	1.604	1.819	1.897	1.645	3.444	2.411	2.184	1.502	1.613	1.310	1.202	0.997	2.205	2.839	2.125	2.442	3.387	1.647	1.879	2.388	3.508	2.047
g184.t1	16.444	30.715	7.887	19.610	23.718	29.759	19.828	20.674	17.109	9.478	25.020	21.448	17.384	23.440	20.413	20.972	28.426	17.746	20.371	25.983	32.667	27.977	19.365	25.663	24.177	13.867	17.120
g185.t1	4.915	6.305	3.486	3.487	3.526	3.101	2.390	2.012	2.435	7.582	4.878	5.524	2.375	2.485	3.585	4.048	3.635	3.218	3.566	4.804	4.180	3.089	3.275	5.696	3.719	2.045	1.199
g186.t1	74.774	93.599	36.340	33.743	51.614	58.817	30.562	22.040	19.030	125.601	11.783	35.482	21.616	37.721	17.392	33.207	33.067	58.050	33.628	24.452	26.597	28.024	31.882	28.986	33.191	18.160	20.484
g187.t1	0.000	0.000	0.000	0.000	0.618	0.000	0.000	0.000	0.000	0.000	0.000	0.000	0.000	0.000	0.000	0.000	0.000	0.000	0.000	0.000	3.387	1.269	0.000	0.000	0.000	0.000	0.000
g188.t1	0.342	1.678	0.000	4.471	0.814	1.147	1.999	1.616	0.675	0.000	3.584	4.799	4.120	0.481	3.251	2.816	1.585	2.461	2.200	6.862	0.000	5.095	3.160	3.468	2.226	8.159	0.000
g188.t2	5.269	4.125	4.020	0.000	2.962	2.060	4.875	3.336	3.348	4.099	2.458	1.195	0.000	2.846	1.740	2.776	2.990	1.093	1.240	0.000	3.940	3.005	0.000	0.668	2.856	0.000	7.790
g189.t1	2.087	2.522	4.902	1.771	2.723	3.664	3.892	3.180	2.520	4.635	3.086	1.077	1.674	0.421	1.616	1.693	3.265	0.846	0.843	0.622	1.569	0.000	2.222	1.492	3.059	0.000	1.969
g190.t1	116.934	130.544	115.403	118.993	120.263	130.814	109.019	110.492	93.923	83.096	80.521	92.911	96.511	121.961	100.353	112.106	107.118	107.745	103.820	106.536	111.378	70.083	106.380	91.822	71.677	95.363	96.412
g191.t1	38.316	31.645	54.935	75.696	48.815	24.884	63.799	42.975	45.744	55.298	37.854	59.084	45.211	36.979	42.097	43.628	20.216	43.129	29.412	49.373	37.489	50.766	37.609	45.620	66.290	30.709	52.394
g192.t1	16.980	11.414	34.815	32.432	24.044	9.867	33.481	22.144	15.159	7.483	15.123	23.142	21.626	13.238	17.545	20.551	7.868	16.762	15.079	39.458	12.184	27.352	14.136	25.857	35.091	15.030	31.315
g193.t1	0.125	0.150	1.057	0.732	0.358	0.680	0.825	0.761	0.266	0.000	0.000	0.499	0.386	0.000	0.000	0.251	0.569	1.319	0.000	0.000	0.000	1.456	0.986	0.426	0.793	0.000	0.000
g194.t1	20.892	17.217	28.083	21.949	19.736	14.826	17.100	11.145	10.043	20.206	6.576	13.554	10.179	11.825	9.284	9.379	8.314	7.520	8.266	8.958	10.446	7.606	9.788	9.940	14.675	11.948	5.586
g195.t1	0.000	0.000	0.000	0.000	0.000	1.158	0.867	0.271	0.000	12.961	0.000	0.000	0.000	0.491	0.354	0.471	0.000	0.000	0.921	0.000	0.000	0.691	0.000	0.136	0.000	0.000	0.000
g196.t1	8.849	7.545	0.926	13.379	10.318	7.923	8.524	9.884	16.690	0.000	8.490	8.893	12.279	7.366	6.894	4.669	8.988	3.494	3.169	0.000	0.000	5.795	2.614	4.486	2.104	6.173	0.000
g197.t1	0.000	0.000	0.000	0.000	0.000	0.913	0.000	0.156	0.000	0.000	0.000	0.000	0.000	0.000	0.000	0.000	0.000	0.000	0.000	0.000	0.000	1.838	0.000	0.949	0.000	0.000	0.000
g198.t1	0.741	1.657	0.000	1.202	0.977	1.094	1.481	0.678	0.942	0.000	0.000	1.254	2.527	1.223	0.000	0.762	0.000	0.000	0.436	0.775	0.000	0.000	0.000	0.000	0.000	0.000	0.000
g199.t1	1.026	1.774	0.000	1.847	0.944	0.807	1.089	0.344	1.427	0.000	0.000	1.175	0.913	1.032	0.440	0.601	0.000	0.000	1.415	0.000	0.000	0.000	0.000	2.005	1.880	1.841	0.000
g200.t1	0.570	0.000	0.000	0.000	0.000	0.117	0.000	0.000	0.124	0.000	0.976	0.098	0.436	0.000	0.000	0.000	0.000	0.000	0.000	0.000	0.000	0.000	1.063	0.969	0.000	0.000	0.253
g201.t1	12.829	14.941	8.094	12.887	10.384	12.723	11.411	15.305	12.002	5.726	5.657	12.555	11.397	13.549	14.877	11.784	24.554	14.025	13.800	5.398	17.630	12.859	20.083	13.302	12.398	17.384	12.938
g202.t1	22.351	20.466	25.926	22.091	26.127	23.312	23.931	21.613	32.297	28.641	39.514	32.926	28.192	32.439	31.198	39.900	32.337	37.893	32.407	34.415	18.825	32.083	33.347	33.840	29.797	35.176	35.400
g203.t1	186.405	163.835	167.473	154.769	132.708	149.357	165.891	176.018	191.289	187.489	183.341	212.451	220.747	209.048	205.764	214.943	200.483	247.704	252.646	228.270	177.086	256.217	196.604	231.851	200.497	180.570	156.957
g204.t1	0.456	0.203	0.763	0.000	0.315	0.297	0.571	0.344	0.504	0.000	0.000	0.372	0.000	0.060	0.268	0.441	0.332	0.305	0.262	0.689	0.000	0.000	0.690	0.242	0.315	0.630	2.857
g205.t1	1.711	4.542	0.305	1.191	2.680	1.880	1.914	0.907	1.854	0.000	0.000	0.646	0.832	0.301	0.325	0.441	0.978	0.384	0.756	0.000	0.847	6.952	0.575	0.126	2.063	0.000	0.000
g206.t1	0.604	1.988	0.000	0.361	0.694	0.266	0.000	0.427	0.266	0.000	0.000	0.059	0.284	0.261	0.363	0.371	0.000	0.433	0.378	0.000	1.916	1.792	0.651	0.417	0.386	0.000	0.000
g207.t1	21.747	18.264	24.455	17.435	18.575	16.409	16.169	16.494	14.570	26.954	22.609	17.315	15.223	18.369	16.808	14.930	16.420	14.960	10.873	24.174	13.610	13.765	18.282	15.268	14.827	14.497	22.034
g208.t1	0.000	0.000	0.000	0.000	0.000	0.000	0.000	0.000	0.000	0.000	0.000	0.000	5.866	0.000	0.000	0.000	0.000	0.000	0.000	37.793	0.000	8.847	0.000	0.000	0.000	0.000	0.000
g208.t2	34.416	19.216	40.055	20.178	21.125	25.649	33.661	31.027	24.403	2.412	23.594	16.404	21.291	26.707	26.656	30.632	18.138	33.198	26.999	18.442	12.879	10.480	21.108	15.307	21.738	13.915	8.999
g209.t1	23.526	21.941	21.623	22.747	22.785	16.568	11.580	7.069	13.761	0.000	6.145	10.548	3.704	3.808	5.086	5.170	7.745	9.636	6.260	22.146	12.452	8.987	16.664	8.303	10.884	15.950	1.862
g210.t1	119.556	142.258	96.678	137.433	129.811	139.873	126.362	132.907	122.606	198.098	141.828	137.873	118.249	126.631	105.545	137.858	108.798	118.286	117.640	113.455	157.629	163.542	155.596	142.819	139.664	157.565	135.186
g211.t1	4.242	3.623	0.294	6.231	2.289	5.470	6.081	5.474	3.576	9.150	1.088	4.006	9.012	6.404	6.148	5.231	5.752	7.461	7.055	4.785	6.747	8.343	2.931	4.069	2.358	4.932	1.735
g212.t1	175.286	244.492	150.480	157.283	161.776	194.654	164.072	170.586	157.109	129.541	99.274	112.165	98.936	124.948	95.668	109.711	179.185	155.087	108.870	75.232	188.878	132.914	176.378	97.809	90.884	120.267	87.638
g213.t1	62.173	59.186	66.460	65.137	63.083	71.349	66.200	78.912	74.731	65.351	54.065	60.162	78.132	82.597	77.483	73.107	94.628	87.007	89.604	85.022	83.061	63.102	94.706	78.356	51.921	99.423	89.013
g214.t1	47.725	41.124	24.793	25.206	52.938	38.425	33.237	42.871	21.855	20.801	34.843	14.857	18.369	17.938	17.181	12.305	16.904	16.732	19.217	0.000	21.195	20.810	16.989	13.040	4.319	29.546	14.809
g215.t1	35.523	34.776	30.861	35.962	38.301	35.706	36.875	29.140	43.690	21.407	31.578	33.210	44.856	50.508	40.548	32.165	32.488	54.675	47.593	70.753	43.050	29.498	47.071	34.411	48.455	62.832	57.502
g216.t1	474.657	589.422	468.586	479.632	472.047	512.071	486.655	439.163	515.778	549.258	344.026	343.204	374.687	422.795	349.792	386.750	440.279	404.897	332.540	246.051	520.000	552.981	502.079	325.892	325.476	490.177	427.192
g217.t1	0.000	0.000	0.000	0.000	0.119	0.000	0.000	0.000	0.000	0.000	0.000	0.166	0.000	0.000	0.000	0.000	0.190	0.000	0.184	0.000	0.000	0.121	0.000	0.087	0.000	0.000	0.000
g217.t2	0.000	0.139	0.000	0.000	0.011	0.000	0.000	0.000	0.000	0.000	1.285	0.225	0.132	0.000	0.000	0.000	0.000	0.000	0.000	0.000	0.000	0.000	0.000	0.000	0.000	0.000	0.897
g218.t1	0.000	0.203	0.000	0.000	0.000	0.000	0.000	0.000	0.000	0.000	0.000	0.000	0.000	0.000	0.000	0.000	0.000	0.000	0.000	0.000	0.000	0.000	0.000	0.000	0.000	0.000	0.000
g219.t1	54.704	48.071	52.168	69.749	71.427	58.902	61.684	38.992	38.155	58.722	36.034	58.555	42.024	69.278	51.238	45.622	61.522	60.610	39.656	31.658	38.879	56.859	42.952	49.622	64.837	36.610	46.934
g220.t1	2.532	4.884	0.000	0.492	1.411	0.520	0.560	1.595	1.122	0.000	1.942	0.754	2.050	0.922	0.564	1.142	0.000	0.669	1.899	2.335	0.250	2.212	0.747	3.962	0.600	5.892	0.000
g221.t1	37.290	22.219	33.551	18.134	15.993	11.375	22.493	14.648	13.191	4.277	15.329	6.552	6.515	2.686	12.544	7.435	15.907	11.132	8.111	2.527	2.282	16.154	6.943	6.946	13.963	6.551	5.742
g222.t1	208.939	256.525	330.818	340.735	266.621	150.228	328.452	306.256	188.997	118.019	225.961	290.897	179.687	88.419	185.571	196.215	158.418	189.752	91.493	262.359	136.665	171.138	158.364	166.826	357.865	222.646	300.547
g223.t1	0.650	1.379	2.778	0.000	1.052	0.542	1.216	0.125	0.352	0.000	0.000	0.979	0.507	1.142	0.488	0.000	0.000	0.000	0.863	0.000	0.000	0.000	1.733	0.184	1.047	0.000	0.000
g224.t1	2.543	1.966	0.218	2.580	1.823	3.484	2.464	2.982	4.270	6.500	3.602	2.791	2.050	1.193	3.949	3.928	4.243	3.297	2.714	4.967	2.433	4.330	1.235	1.502	3.974	1.938	0.000
g225.t1	38.567	28.877	29.684	43.264	39.169	42.164	44.437	48.344	44.118	32.760	22.872	33.807	59.926	45.377	41.294	39.971	36.124	44.557	49.221	57.776	45.252	34.621	33.318	23.871	33.384	25.020	35.274
g226.t1	21.188	17.078	14.651	13.259	19.867	20.700	13.441	13.720	13.875	0.000	2.233	11.458	7.561	9.220	7.113	11.383	9.349	11.486	4.826	0.000	14.983	8.249	7.441	3.924	4.837	2.704	15.404
g227.t1	140.813	112.323	104.532	110.073	124.853	121.245	133.690	125.057	94.884	71.544	74.770	77.976	96.978	106.658	81.977	103.178	73.680	102.597	89.720	52.397	91.181	74.086	80.331	75.188	71.677	65.797	55.855
g228.t1	3.170	2.063	4.172	1.060	2.203	2.634	3.458	1.918	1.198	1.022	0.478	2.311	1.218	0.521	1.664	1.032	0.418	2.126	0.688	0.096	2.781	1.222	0.852	2.044	1.474	0.000	0.000
g229.t1	122.476	109.726	73.388	98.771	94.505	112.015	100.347	117.164	76.843	77.211	45.359	53.120	67.537	89.271	59.575	68.869	62.965	72.312	64.765	74.533	78.435	46.286	88.318	66.207	57.876	16.968	96.383
g230.t1	55.810	42.065	62.473	61.562	61.618	57.383	64.053	66.339	90.652	89.070	108.674	102.009	94.045	105.476	120.383	114.651	114.872	105.304	121.255	93.970	127.538	115.408	126.885	111.866	101.961	120.461	110.403
g231.t1	301.468	335.493	350.873	403.444	346.239	271.175	297.731	234.006	235.930	243.601	188.088	240.059	230.307	249.134	231.626	196.035	224.506	237.783	198.735	204.823	173.610	346.867	281.351	277.569	240.091	212.306	263.606
g232.t1	14.391	12.397	15.425	16.615	9.613	7.732	15.693	15.326	17.670	44.153	14.916	20.233	4.993	8.528	12.496	13.658	13.155	14.783	7.879	0.000	10.919	5.655	8.504	13.863	18.496	10.039	10.568
g233.t1	9.112	6.167	11.765	13.806	9.266	6.659	15.704	14.523	16.148	11.085	19.147	21.742	12.564	5.291	12.085	12.625	14.892	8.346	5.873	19.523	15.197	17.320	7.547	9.736	23.140	13.596	18.436
g234.t1	0.707	1.475	1.427	1.465	1.649	1.423	1.777	1.262	0.590	10.569	0.647	0.676	0.589	1.293	1.386	1.283	0.769	1.339	0.591	2.431	2.095	0.495	1.561	0.242	2.154	0.785	3.227
g235.t1	101.869	78.914	83.181	68.656	91.847	105.431	84.495	82.113	78.459	133.005	56.288	56.352	85.084	87.177	61.487	62.977	70.339	79.822	55.094	84.544	77.509	69.905	65.477	46.860	38.374	54.547	57.814
g236.t1	2.030	6.145	4.935	4.733	4.883	4.939	3.670	1.345	3.614	18.181	5.263	16.610	2.943	1.633	3.490	6.192	3.977	3.612	2.045	0.000	3.048	6.840	4.243	8.768	3.730	5.465	7.985
g237.t1	26.251	23.020	22.930	26.988	35.296	30.184	32.286	24.636	33.048	44.699	30.762	26.952	25.249	20.213	18.032	25.562	25.114	21.781	22.386	18.222	34.004	24.384	29.056	21.032	15.823	17.045	22.950
g238.t1	133.617	113.060	132.059	110.390	106.006	116.189	116.432	124.535	119.125	105.922	95.156	116.983	130.538	124.046	116.310	112.056	129.375	119.752	127.680	130.012	94.185	102.698	109.656	109.028	102.947	107.282	62.553
g239.t1	38.795	30.448	24.641	37.044	29.371	29.249	31.873	34.280	18.421	23.471	11.492	17.266	16.450	25.174	14.447	24.069	28.730	23.661	19.188	4.603	14.564	15.258	27.036	26.564	28.496	25.524	10.178
g240.t1	31.326	29.315	22.331	37.624	31.910	43.258	31.768	31.329	32.839	16.226	22.497	25.493	26.426	32.029	24.323	27.546	25.228	27.214	26.079	15.734	20.295	23.423	21.912	22.408	22.215	24.478	29.980
g241.t1	218.985	186.770	223.705	240.149	152.933	96.637	200.049	199.768	106.039	98.399	106.901	167.645	109.501	77.777	115.603	134.591	136.095	98.719	67.663	144.999	75.307	111.264	98.326	112.506	206.656	135.578	160.700
g242.t1	0.000	0.000	0.000	0.000	0.000	0.000	0.000	0.000	1.065	0.000	0.000	0.000	0.000	0.000	0.000	0.000	0.000	0.000	0.000	0.000	0.000	1.381	0.000	0.000	0.000	0.000	0.000
g243.t1	112.532	95.373	102.332	122.523	156.058	141.583	101.627	56.997	72.944	65.173	41.738	56.283	49.544	54.727	55.674	54.720	48.595	43.523	30.885	19.389	31.731	75.486	42.407	35.448	55.874	24.265	21.283
g244.t1	1171.537	966.787	851.931	646.348	914.309	955.757	574.164	522.882	631.270	372.130	322.552	439.288	370.749	448.811	559.523	435.788	494.721	406.058	410.950	237.878	377.667	508.981	349.902	467.849	323.068	395.919	368.696
g245.t1	290.247	238.795	246.493	353.283	453.580	385.251	430.469	184.358	247.209	163.492	121.283	124.378	118.543	75.933	171.554	106.244	107.631	122.282	34.394	95.368	62.962	201.047	50.853	65.578	75.162	42.996	78.571
g246.t1	301.526	343.990	371.973	423.721	364.489	297.419	334.543	253.387	190.661	491.350	198.323	280.065	254.084	248.643	235.489	194.622	204.299	179.279	156.385	179.720	150.765	237.114	196.490	306.758	297.865	169.203	195.321
g247.t1	50.108	37.266	51.754	63.880	56.909	65.115	56.027	63.733	53.219	47.527	34.392	38.684	46.053	47.742	42.097	44.810	30.334	40.639	48.068	40.358	26.142	44.551	38.968	34.576	37.297	46.853	32.475
g248.t1	65.389	54.216	65.915	70.198	70.624	80.483	82.264	71.385	77.927	105.723	65.126	55.480	59.764	59.578	55.798	60.121	71.013	57.932	56.383	46.397	92.884	71.100	71.712	55.163	36.097	61.834	38.247
g249.t1	23.697	13.241	30.294	28.890	28.851	22.101	31.070	29.932	43.348	21.020	57.546	47.763	42.725	37.160	45.530	32.065	22.694	28.110	36.254	53.909	42.204	39.941	45.797	42.307	45.335	35.438	49.995
g250.t1	32.272	38.324	43.987	38.837	25.617	25.606	37.764	34.645	27.275	38.060	19.110	17.824	13.700	6.304	11.588	15.772	22.475	12.657	9.652	23.045	18.584	19.485	20.964	11.451	28.852	20.485	22.863
g251.t1	1.699	3.292	0.000	2.022	1.280	2.517	1.322	1.908	1.474	0.000	0.882	1.028	0.792	0.241	1.281	1.212	0.778	0.600	0.145	0.000	0.000	3.257	1.130	0.775	0.000	2.665	0.000
g252.t1	1.277	1.550	0.000	1.476	0.608	0.308	0.317	0.334	0.304	0.000	2.205	0.568	0.447	0.000	1.702	0.000	1.946	2.520	0.872	0.000	0.000	0.000	1.513	0.000	0.000	0.000	0.000
g253.t1	33.230	30.929	32.549	35.274	34.623	34.177	30.974	34.249	26.515	21.605	30.612	28.352	24.863	29.623	33.473	29.299	26.234	39.212	33.250	31.993	27.631	25.205	30.072	37.783	34.685	22.947	18.582
g254.t1	60.474	49.525	33.976	33.142	47.111	45.870	40.566	45.070	39.201	36.680	35.124	28.803	42.522	36.699	26.914	27.576	47.570	29.695	30.973	32.903	31.784	32.811	37.015	30.226	42.754	26.590	14.663
g255.t1	4.037	5.108	2.789	4.897	3.635	3.016	3.395	3.065	2.301	6.987	5.366	1.978	3.075	1.603	2.648	2.214	1.519	0.738	2.549	0.000	2.451	4.274	3.170	3.245	2.998	7.151	3.422
g256.t1	2.851	3.024	0.000	3.607	2.441	1.190	3.680	3.055	1.217	5.230	0.694	1.753	0.416	0.000	1.205	2.415	3.654	1.900	0.252	0.000	2.103	0.877	1.417	0.513	0.000	6.686	2.935
g257.t1	1.460	1.154	1.264	2.919	2.181	2.092	2.263	2.304	2.064	0.000	0.985	1.273	2.182	0.000	2.285	1.423	0.294	0.000	0.504	0.000	0.000	0.373	0.000	0.358	0.407	0.000	0.000
g258.t1	0.000	0.502	0.000	0.000	0.293	0.000	0.772	0.156	0.000	0.000	0.000	0.000	0.000	0.000	0.000	0.000	1.908	1.476	0.000	0.000	4.920	0.000	0.000	0.000	0.000	0.000	0.000
g259.t1	12.191	16.020	24.477	11.466	12.630	12.946	13.800	14.690	13.913	10.411	14.860	17.021	7.987	5.873	9.007	10.140	16.894	9.094	7.113	22.308	7.870	16.676	8.447	7.634	15.264	8.266	7.117
g260.t1	16.855	11.820	16.612	5.859	7.997	7.318	11.865	11.927	15.958	37.881	25.752	18.804	10.808	5.732	12.535	12.455	12.984	7.569	3.906	18.605	4.662	21.706	9.673	5.057	16.534	15.592	7.819
g261.t1	0.000	0.000	0.000	0.973	0.000	0.478	0.000	0.334	0.951	0.000	0.000	0.000	0.000	0.000	0.000	0.000	0.000	0.000	0.388	0.000	0.000	0.000	0.000	0.000	0.000	0.000	0.000
g262.t1	0.000	0.631	2.233	0.000	0.000	0.287	0.000	0.605	0.000	0.000	0.000	0.000	0.000	0.000	0.000	0.000	0.000	0.000	0.465	0.000	0.000	0.000	0.000	0.000	0.000	0.000	0.000
g263.t1	0.000	0.000	0.000	0.000	0.000	0.000	0.000	0.000	0.000	12.614	8.659	2.625	0.000	0.000	0.010	0.000	0.000	0.000	2.907	0.000	0.000	0.000	14.452	16.547	0.000	21.454	0.000
g263.t2	16.091	17.613	13.998	25.808	18.228	21.570	20.791	25.136	31.669	0.000	26.362	21.281	32.018	34.704	32.622	31.133	33.495	41.584	32.620	38.300	41.981	30.329	15.783	14.503	27.317	0.000	36.794
g264.t1	70.407	73.218	69.586	76.505	74.172	84.073	75.242	86.169	107.333	76.298	86.375	93.009	107.207	135.711	116.569	101.595	104.233	133.729	118.590	72.916	115.871	119.243	123.255	114.608	99.095	125.616	123.487
g265.t1	0.536	0.641	0.000	0.284	0.109	0.255	0.000	0.354	0.580	0.000	0.000	0.000	0.000	1.383	0.688	0.000	0.351	0.000	0.271	0.000	0.000	1.120	0.000	0.262	0.000	0.000	0.000
g266.t1	158.797	158.427	180.262	163.076	165.378	156.303	168.387	162.308	174.056	173.982	209.459	191.326	177.119	184.846	189.328	218.621	199.809	219.289	194.858	214.135	190.251	196.791	209.303	183.712	194.827	226.938	225.164
g267.t1	100.923	102.993	96.656	105.307	79.553	89.935	80.550	84.824	78.992	80.456	53.558	66.899	66.959	77.847	64.222	73.017	70.226	78.966	68.303	67.834	64.567	71.632	67.230	91.260	87.927	99.064	84.586
g268.t1	0.125	0.246	0.937	0.153	0.152	0.096	0.063	0.219	0.000	0.000	0.000	0.078	0.000	0.060	0.621	0.000	0.569	0.000	0.000	0.000	0.000	0.000	0.000	0.329	0.264	0.000	0.000
g269.t1	0.000	0.000	0.000	0.000	0.000	0.000	0.180	0.000	0.000	0.000	0.000	0.000	0.000	0.000	0.708	0.000	0.000	0.000	0.000	0.000	0.000	0.000	0.000	0.543	0.000	0.000	0.000
g270.t1	0.798	0.481	2.843	0.000	0.575	0.435	0.000	0.000	0.000	0.000	0.000	0.000	0.000	0.000	1.807	0.812	0.000	0.000	0.000	0.000	0.000	2.361	0.000	0.000	0.000	0.000	0.000
g271.t1	114.870	102.854	96.449	111.800	101.026	116.667	109.833	114.412	90.937	57.372	68.409	53.306	74.387	78.358	52.615	77.636	71.488	72.952	68.904	64.915	57.285	73.582	92.724	55.144	47.927	84.655	79.000
g272.t1	142.478	111.628	135.665	148.593	154.615	154.965	173.601	172.598	219.753	173.516	190.518	225.398	170.421	158.810	162.691	171.796	152.173	134.575	153.468	130.826	149.963	164.232	151.076	170.905	152.926	173.961	180.082
g273.t1	0.832	0.566	0.708	0.197	0.499	0.563	0.127	0.594	0.418	0.000	0.403	0.353	0.000	1.373	0.488	0.792	3.094	0.000	1.095	0.000	2.451	0.000	1.829	0.329	0.000	5.223	1.384
g274.t1	0.992	2.341	2.745	2.984	0.521	0.563	1.079	1.418	0.276	0.000	0.000	0.245	0.274	0.451	0.000	0.000	0.000	0.000	0.300	0.000	0.000	0.000	0.431	0.562	1.037	0.000	0.000
g275.t1	1.859	1.411	4.608	0.000	4.492	1.529	1.036	1.793	0.247	0.000	2.411	0.235	0.000	0.331	4.886	0.000	1.063	0.000	0.204	0.000	0.000	0.000	0.000	0.794	2.988	0.000	2.554
g276.t1	108.586	81.918	95.665	121.179	107.807	120.013	117.891	145.877	142.302	174.439	160.938	133.045	200.947	230.884	204.865	199.753	192.378	209.043	254.681	148.090	144.196	139.633	163.468	192.615	206.839	182.498	167.096
g277.t1	10.594	9.319	9.499	3.760	6.488	6.425	3.744	3.962	3.966	11.443	6.257	7.071	5.937	5.462	5.507	7.836	8.884	7.559	7.714	0.000	0.535	18.412	5.133	7.373	7.856	3.925	2.837
g278.t1	0.171	1.015	0.000	0.000	1.204	0.181	0.624	0.521	0.000	0.000	0.872	0.000	2.101	0.000	0.000	0.000	0.000	0.000	0.145	0.000	0.446	0.000	0.000	1.724	1.077	0.000	0.000
g279.t1	0.239	0.118	0.000	0.328	0.174	0.159	0.613	0.146	0.418	0.000	0.000	0.392	0.000	0.271	0.440	0.100	0.218	0.000	0.339	1.005	0.000	0.289	0.642	0.107	0.315	0.000	0.000
g280.t1	84.935	75.217	62.593	80.188	86.248	92.824	86.832	77.463	81.579	84.307	68.315	55.049	62.849	79.360	57.625	64.199	65.736	64.625	59.639	75.442	55.083	52.977	68.781	53.642	39.776	50.148	41.786
g281.t1	3.786	6.829	6.895	6.788	5.989	9.835	6.578	7.069	3.376	0.000	2.524	6.640	4.100	5.051	2.046	6.333	0.446	5.876	3.935	0.000	9.965	6.878	6.206	4.989	3.750	1.221	0.000
g282.t1	24.176	29.646	27.190	29.885	22.699	12.968	21.372	28.149	16.139	8.664	15.292	19.548	7.144	9.941	7.534	8.998	20.900	8.396	4.409	13.781	19.368	30.431	17.650	9.087	12.317	37.967	24.364
g283.t1	47.884	38.089	48.704	39.449	43.965	36.492	30.805	33.112	32.506	43.528	37.863	41.818	36.301	35.346	38.512	38.197	38.259	45.718	29.141	48.732	36.214	31.952	33.385	29.073	52.642	33.199	41.299
g284.t1	121.347	121.450	145.327	105.985	99.008	72.740	91.474	88.827	64.213	40.104	73.447	85.781	59.896	30.896	68.811	65.933	62.974	34.183	34.171	86.812	52.320	63.970	43.230	42.501	112.052	80.876	61.119
g285.t1	196.395	195.170	109.804	181.626	171.096	232.793	182.389	191.208	201.189	159.919	134.098	118.678	167.854	241.878	155.826	179.091	209.889	184.358	213.223	117.102	183.699	171.166	230.507	176.378	127.469	159.978	152.101
g286.t1	0.935	1.507	0.000	2.121	0.890	0.542	1.660	1.439	2.558	0.000	3.218	1.126	1.644	1.834	0.564	1.643	1.139	3.091	0.824	0.000	0.000	0.915	0.498	2.267	0.396	0.000	0.000
g287.t1	250.939	250.701	273.879	246.413	210.569	241.055	252.406	243.795	230.005	264.918	214.356	229.335	282.053	249.023	259.143	284.133	253.871	265.371	282.970	240.568	229.531	309.185	272.990	279.855	263.536	225.582	241.485
g288.t1	389.026	299.766	359.620	305.526	339.935	350.745	370.974	387.014	331.860	299.554	376.298	369.098	451.977	427.856	366.619	404.616	310.496	373.657	400.513	359.076	292.796	261.013	289.386	313.511	373.678	290.042	275.325
g289.t1	552.088	546.641	442.888	370.882	320.134	323.875	320.594	256.567	302.007	423.408	351.653	449.003	424.921	330.207	381.850	316.568	406.794	326.778	382.613	358.751	193.709	474.238	335.441	409.595	514.561	337.922	314.547
g290.t1	474.953	558.386	465.862	439.910	391.061	394.533	345.150	292.421	280.210	392.346	417.904	430.082	375.529	335.318	384.508	259.623	335.316	341.088	319.447	371.566	208.834	529.772	361.519	410.651	506.116	404.407	319.705
g291.t1	201.857	295.555	242.528	219.403	210.949	177.544	266.344	197.557	125.697	58.623	104.631	113.037	103.949	118.203	52.949	119.721	127.657	128.306	117.514	18.719	75.601	140.576	75.418	111.711	138.028	175.337	156.157
g292.t1	10.400	10.612	0.000	22.080	16.926	9.102	29.081	17.859	14.617	52.599	0.000	18.764	26.832	22.218	12.764	0.000	16.686	31.368	11.998	0.000	4.982	15.920	0.000	12.614	4.807	0.000	12.733
g292.t2	90.922	80.485	117.081	76.712	71.285	76.851	80.519	99.263	79.382	9.974	101.638	77.085	75.473	88.800	82.216	76.574	56.833	38.189	70.444	83.702	37.961	63.336	62.250	61.712	100.996	99.278	93.887
g293.t1	61.580	54.302	57.909	61.147	53.480	37.862	64.762	68.455	66.752	55.536	79.357	65.166	47.251	47.602	52.595	38.568	38.335	47.962	51.789	60.915	45.484	39.222	42.177	61.325	53.872	26.319	46.173
g294.t1	129.455	117.453	97.854	134.186	118.429	142.942	127.832	152.685	150.766	86.113	155.760	125.347	146.593	164.863	146.504	153.940	135.886	150.500	151.811	152.789	133.652	144.402	149.342	149.678	115.833	168.486	116.058
g295.t1	43.756	39.489	34.880	53.594	47.654	51.297	49.893	54.235	53.742	64.528	55.923	52.523	56.283	67.384	58.170	61.123	55.590	70.413	69.185	65.700	67.660	59.267	62.585	61.257	45.549	72.464	62.991
g296.t1	14.437	16.533	18.116	25.676	27.690	24.587	27.220	27.826	43.091	26.915	39.045	39.105	27.076	19.762	30.787	27.155	28.901	30.551	22.008	30.902	43.799	32.783	41.353	34.189	30.701	27.375	35.898
g297.t1	2441.204	1864.813	2739.411	1884.118	1675.762	1079.062	2186.590	1891.823	1012.441	927.819	1227.595	1424.799	989.149	388.863	951.192	1106.921	1046.417	664.598	431.902	1516.609	512.897	702.515	499.091	623.447	1755.563	816.761	1064.427
g298.t1	25.510	33.398	52.299	44.882	20.691	26.743	40.228	40.921	25.887	0.000	7.646	12.144	6.678	4.760	10.192	13.507	11.465	8.396	5.582	9.494	8.913	13.475	5.104	9.417	11.372	8.334	14.614
g299.t1	2.703	0.000	0.000	0.000	1.248	1.965	0.000	1.845	1.008	19.392	0.366	0.215	0.000	0.000	0.249	0.000	1.841	0.000	1.114	0.000	0.000	3.863	0.000	0.000	0.000	0.000	0.000
g300.t1	2338.924	1881.346	2608.898	1799.273	1559.709	1003.029	2115.821	1864.090	1794.991	1408.222	2458.417	2469.218	1566.377	691.281	1777.689	1898.967	1878.286	1261.245	721.462	2747.776	923.462	1329.974	1072.174	1170.930	3137.204	1564.507	2369.735
g301.t1	0.239	1.624	0.000	1.355	1.009	1.147	2.189	1.449	0.770	5.587	0.619	2.840	1.329	1.333	0.736	0.401	1.120	1.161	0.155	0.000	0.000	0.000	0.000	1.085	0.417	0.000	0.000
g302.t1	91.252	80.005	78.159	70.711	68.898	81.354	72.048	67.465	44.955	55.308	32.685	41.005	40.421	49.396	36.915	32.415	56.141	56.653	39.414	86.113	54.058	47.947	34.429	34.450	27.723	75.023	21.936
g303.t1	226.329	233.110	198.813	213.708	196.149	266.885	237.686	245.119	295.844	245.586	219.206	214.164	254.196	304.252	261.572	257.559	280.940	277.753	318.100	234.577	334.189	265.549	308.357	302.031	204.989	293.463	255.495
g304.t1	57.976	57.850	50.686	62.743	51.321	60.675	62.837	67.600	82.007	51.457	74.620	84.978	79.441	88.740	102.839	73.418	91.657	83.385	106.650	87.903	84.764	79.349	85.416	100.561	96.158	62.561	70.645
g305.t1	204.377	214.097	233.280	223.447	215.918	216.724	203.771	189.310	225.868	274.753	245.887	217.475	213.501	240.054	203.020	208.200	222.323	184.466	223.680	140.424	159.536	245.914	234.251	193.497	153.424	219.797	193.985
g306.t1	25.100	21.268	32.201	29.163	24.934	26.774	29.103	28.931	39.810	53.531	39.862	32.573	42.765	34.484	37.460	39.690	32.830	31.309	44.879	14.040	34.806	45.204	44.121	41.532	36.606	47.405	41.835
g307.t1	1.676	1.860	4.564	2.339	3.244	2.337	2.506	1.699	2.064	3.483	2.280	3.526	2.628	2.565	1.759	2.084	4.679	3.120	3.024	2.431	10.954	1.512	0.776	2.257	3.293	0.000	6.444
g308.t1	25.738	21.417	27.429	40.564	33.245	33.582	29.727	39.618	35.312	32.333	28.360	33.817	34.626	34.905	35.586	28.598	30.192	28.346	34.229	38.961	27.871	33.362	33.998	32.329	36.656	18.945	33.762
g309.t1	2.543	4.050	4.063	4.372	4.329	3.675	1.777	4.921	4.831	0.000	1.651	4.632	3.227	5.582	3.346	2.265	2.183	4.528	3.217	5.943	1.676	2.818	4.654	3.991	0.000	2.994	0.000
g310.t1	0.251	0.492	0.000	0.787	0.412	0.181	1.703	1.199	1.246	0.000	0.422	1.724	0.386	0.110	0.736	1.503	0.000	2.037	0.795	3.053	0.000	0.000	0.871	0.562	2.104	3.082	3.607
g311.t1	199.166	153.565	209.630	163.459	135.822	146.968	192.403	183.816	164.242	76.298	103.364	104.996	56.719	32.129	66.258	103.789	72.940	84.359	41.371	93.683	50.181	50.131	59.195	52.441	70.142	90.944	27.747
g312.t1	134.712	113.701	128.268	367.384	452.994	311.119	302.247	235.476	231.403	152.714	151.538	165.030	164.708	154.170	120.469	148.870	152.752	183.659	129.793	173.892	114.774	103.696	117.499	130.448	111.453	118.988	96.412
g313.t1	1.175	0.855	0.000	0.437	0.336	0.393	1.047	1.001	0.894	0.000	0.000	0.000	0.731	1.984	0.000	0.962	0.000	0.837	0.620	0.000	1.551	1.045	0.000	0.407	1.514	0.000	2.593
g314.t1	107.925	116.384	88.737	105.504	106.017	110.560	110.753	113.651	120.238	111.062	99.443	121.185	103.188	126.621	112.849	100.723	109.586	89.172	98.839	106.680	84.960	103.472	95.817	120.004	91.026	95.886	100.819
g315.t1	96.726	76.456	106.264	71.848	81.181	52.965	46.996	37.241	58.012	60.985	52.095	65.195	48.235	49.396	50.951	50.382	58.903	44.842	55.220	42.396	34.806	55.889	31.834	47.413	46.077	50.758	33.207
g316.t1	0.000	0.737	0.000	0.000	0.434	0.000	2.496	0.469	0.000	0.000	0.000	0.000	0.000	5.141	0.000	0.000	0.000	1.083	0.000	0.000	0.000	0.896	0.000	0.349	3.923	0.000	0.000
g317.t1	0.251	0.406	0.000	0.000	0.239	0.000	0.063	0.073	0.418	0.000	0.000	1.342	0.781	0.000	1.884	0.170	0.380	0.000	0.591	1.732	0.000	3.154	3.026	0.475	2.144	0.000	0.000
g318.t1	7.983	3.238	2.451	5.957	5.089	3.930	4.061	3.378	3.795	7.741	5.704	6.758	3.014	2.094	4.962	4.880	2.696	2.657	3.498	3.426	2.585	7.074	4.396	3.459	4.797	7.403	8.229
g319.t1	162.560	144.149	208.399	215.905	140.954	109.222	192.784	147.232	112.344	126.812	58.183	82.736	64.716	70.471	85.849	62.135	64.911	54.015	82.636	84.639	67.651	80.786	56.207	65.335	103.943	84.984	94.550
g320.t1	106.944	93.000	145.763	201.946	121.782	98.432	137.540	119.771	83.367	173.794	70.586	81.776	110.292	127.744	92.848	106.254	83.437	54.921	91.145	71.107	74.496	79.051	80.657	123.618	126.280	46.717	86.585
g321.t1	127.448	167.907	138.345	112.904	121.847	104.942	116.400	96.230	101.255	123.696	105.363	106.309	101.017	68.667	87.092	95.733	97.152	84.497	90.166	79.184	43.861	109.137	84.085	74.142	93.272	75.401	58.867
g322.t1	251.737	152.143	291.232	336.089	383.596	191.022	273.620	192.146	242.064	102.676	246.065	222.048	146.978	93.831	168.456	131.866	85.155	100.865	59.881	160.847	90.887	159.501	97.378	121.826	196.422	98.745	160.827
g323.t1	0.354	0.342	1.351	3.214	0.456	0.350	0.751	0.563	0.171	15.720	0.159	0.823	0.101	2.044	1.425	0.060	0.142	0.000	0.727	0.000	0.000	0.653	0.000	1.085	0.203	1.395	1.043
g324.t1	501.661	297.778	378.574	307.013	216.612	49.418	296.314	208.275	111.194	0.000	143.404	72.080	43.202	32.369	44.191	28.728	11.855	29.724	9.381	78.964	23.468	30.590	27.601	41.745	70.376	36.193	73.014
g325.t1	60.941	45.047	42.201	52.457	33.277	7.264	55.910	33.373	18.811	0.000	55.688	23.240	20.002	11.314	17.392	14.289	1.889	14.695	1.996	20.586	1.087	6.094	4.396	12.962	26.555	7.781	11.378
g326.t1	2.577	1.657	0.970	0.896	1.606	2.198	1.798	1.439	1.797	0.000	1.229	2.458	0.000	0.000	2.438	2.285	2.591	2.342	1.589	0.172	0.615	2.837	2.116	0.698	2.713	0.000	1.706
g327.t1	38.613	28.941	39.760	31.459	33.690	35.898	35.807	34.290	43.110	51.497	50.341	52.816	39.051	43.393	48.599	50.081	45.919	37.293	47.622	50.292	55.814	48.153	36.699	44.942	45.376	37.414	47.402
g328.t1	18.497	57.732	27.767	29.808	71.481	23.801	13.473	0.386	8.892	22.349	18.331	7.100	22.783	40.427	24.486	40.722	34.643	26.269	25.332	10.613	21.231	9.677	7.221	25.993	2.033	20.611	16.691
g329.t1	12.487	37.427	42.310	36.334	66.761	42.121	12.309	1.710	6.029	3.513	21.831	11.468	33.216	61.141	23.817	49.660	58.409	31.978	19.343	19.112	38.621	17.040	16.702	17.177	9.624	30.466	17.296
g330.t1	1.266	1.646	0.000	0.142	1.465	0.531	0.793	1.053	0.951	0.000	0.507	1.077	1.066	1.092	0.000	1.583	0.000	0.000	0.000	0.000	0.000	2.296	0.776	1.773	1.870	3.663	0.000
g331.t1	28.886	33.056	29.804	33.394	22.145	16.568	30.900	33.487	31.992	18.489	21.906	31.251	15.425	9.540	23.348	21.844	30.809	21.319	13.761	18.614	25.349	19.858	13.063	13.088	35.213	32.618	22.014
g332.t1	1.129	0.609	0.359	0.929	0.087	0.552	0.656	0.292	0.409	0.000	0.000	0.627	1.756	0.000	0.000	0.511	0.000	0.000	0.766	5.445	0.000	2.576	1.992	0.000	1.606	0.000	0.000
g333.t1	0.616	0.502	0.000	0.765	0.000	0.000	0.159	0.323	0.000	0.000	0.000	0.206	0.000	0.000	3.107	0.421	0.000	0.000	0.000	0.000	0.000	0.000	0.000	0.475	0.000	0.000	0.000
g334.t1	0.319	0.363	0.163	0.120	0.206	0.138	0.085	0.094	0.171	0.000	0.366	0.039	0.152	0.281	0.172	0.090	0.190	0.049	0.048	0.000	0.446	0.000	0.192	0.368	0.000	0.000	0.000
g335.t1	0.000	0.289	4.717	1.508	0.000	0.276	0.444	0.365	0.266	0.000	0.000	0.000	0.944	0.862	0.000	0.240	1.158	0.000	0.107	0.249	0.000	0.000	0.326	0.136	0.762	0.000	0.000
g336.t1	1.448	3.794	0.000	5.804	10.394	1.349	2.411	0.261	1.816	0.000	1.736	0.333	1.400	1.253	1.348	0.451	3.066	0.797	1.870	0.000	4.109	0.000	0.000	0.378	0.000	0.000	9.847
g337.t1	22.100	11.809	37.288	32.956	36.044	27.242	35.078	35.823	38.146	29.505	62.612	62.101	35.377	37.009	36.791	34.259	26.262	30.393	25.129	52.301	43.683	45.456	39.198	36.814	51.727	27.075	55.026
g338.t1	12.339	67.565	44.412	21.118	81.593	51.616	18.517	3.576	9.558	16.802	9.147	16.610	21.352	40.246	19.887	36.784	45.368	25.876	15.322	36.616	21.427	10.396	15.246	18.107	5.671	38.761	29.141
g339.t1	0.000	0.417	0.000	0.426	2.116	0.446	0.000	0.292	0.000	0.000	3.715	0.000	0.000	0.000	0.000	0.030	1.205	0.000	0.892	5.761	0.000	0.317	0.000	0.494	0.000	0.000	0.000
g340.t1	69.198	271.210	161.700	187.376	440.028	185.945	120.048	6.641	59.068	82.203	82.069	33.396	123.627	249.003	79.558	181.776	200.626	184.201	82.975	75.127	172.317	32.008	61.972	107.323	31.971	109.356	137.029
g341.t1	3.809	3.826	4.488	4.733	1.693	1.604	3.870	4.014	4.603	0.079	4.147	2.576	1.035	1.333	3.021	4.339	1.860	1.988	1.114	0.947	0.000	2.230	0.134	1.879	3.587	1.279	1.677
g342.t1	1.163	1.208	1.187	2.962	1.107	0.892	1.258	0.980	1.360	0.000	1.154	1.097	1.360	0.281	0.440	1.102	0.456	2.224	0.514	0.000	1.693	0.635	0.603	0.446	2.043	3.014	0.809
g343.t1	6.614	3.281	10.556	5.706	6.575	4.684	6.440	5.213	6.381	0.000	3.893	4.720	5.622	3.708	4.264	4.930	4.091	1.299	4.293	5.082	0.758	7.326	3.227	4.069	4.593	7.965	2.077
g344.t1	39.103	37.640	44.270	6.384	5.859	18.968	4.960	1.856	1.046	39.508	33.145	15.395	0.426	16.796	5.784	15.531	37.092	41.811	17.967	17.839	7.585	53.910	42.062	41.958	24.299	27.627	18.173
g345.t1	141.041	111.233	105.676	22.026	38.518	62.576	35.649	22.499	22.482	62.840	73.719	56.734	22.479	56.621	40.405	58.097	97.655	97.981	59.067	57.766	38.968	101.764	59.932	66.789	64.492	90.673	48.523
g346.t1	10.012	8.892	12.538	8.974	9.960	8.783	8.894	6.787	8.664	1.340	11.792	11.037	11.072	8.769	11.722	8.597	7.432	15.492	14.469	11.743	5.981	14.371	9.337	16.760	14.197	10.204	8.589
g347.t1	1.642	2.330	2.026	0.787	1.779	2.283	1.343	1.220	1.408	0.000	0.779	1.724	0.619	1.283	0.449	1.453	1.519	1.063	1.008	0.000	2.139	0.933	0.843	1.095	0.752	1.463	0.370
g348.t1	3.307	1.528	3.039	4.110	2.854	1.498	4.410	2.252	2.216	0.000	0.000	2.243	2.425	1.092	0.583	2.174	1.338	1.732	0.339	0.000	0.000	2.585	0.000	1.443	3.120	0.000	2.145
g349.t1	51.875	59.977	43.323	53.364	52.591	55.482	55.287	54.871	53.048	40.570	44.393	46.784	53.005	54.026	49.565	55.131	52.297	56.820	49.366	39.937	53.390	67.068	68.331	47.374	48.038	52.153	49.966
g350.t1	25.499	22.571	25.120	29.918	28.221	28.867	38.388	37.679	44.746	44.818	47.329	54.520	42.329	35.075	42.384	31.804	38.069	38.484	43.154	45.449	48.692	46.884	42.512	47.635	46.677	34.391	51.682
g351.t1	0.000	0.096	0.000	0.000	0.423	0.457	0.624	0.261	0.000	0.000	0.000	0.000	0.000	0.000	0.000	0.000	0.000	0.000	0.446	0.000	0.000	0.000	0.000	0.000	0.000	0.000	0.916
g352.t1	17.847	19.868	16.057	14.330	25.932	21.167	17.290	12.678	12.877	27.024	13.725	14.338	14.918	19.241	13.424	21.974	21.839	16.614	20.002	12.604	9.412	8.875	8.696	19.715	20.010	16.948	16.009
g353.t1	40.358	35.621	30.981	59.442	87.810	55.503	49.629	39.931	68.179	51.676	42.029	67.928	51.828	41.188	56.831	76.093	69.609	53.110	62.420	56.512	31.624	42.684	36.095	48.643	52.093	54.014	29.161
g354.t1	0.616	0.374	0.000	0.000	0.217	0.000	0.000	0.480	0.000	0.000	0.000	0.000	0.000	0.000	0.000	0.000	0.000	0.000	0.000	0.000	0.000	0.000	1.638	0.000	0.000	0.000	0.000
g355.t1	44.543	44.491	56.787	115.473	137.341	124.951	85.531	63.920	90.071	69.271	56.889	85.821	31.582	24.833	39.707	56.855	43.441	40.836	33.618	31.113	20.286	48.974	18.512	33.375	37.215	25.834	41.406
g356.t1	0.000	0.000	0.000	0.383	0.304	0.096	0.190	0.198	0.181	0.000	0.000	0.000	0.000	0.000	0.000	0.000	0.000	0.000	0.000	0.000	0.000	0.000	0.000	0.000	0.000	0.000	0.000
g357.t1	0.753	0.182	0.000	0.284	0.163	0.499	0.201	0.177	0.124	0.000	0.000	0.157	0.000	0.160	0.000	0.230	0.000	0.000	0.233	0.000	0.000	0.000	0.105	0.000	0.000	0.000	0.000
g358.t1	0.103	0.096	0.229	0.087	0.130	0.127	0.222	0.156	0.067	0.000	0.000	0.137	0.061	0.281	0.239	0.080	0.095	0.000	0.262	0.000	1.043	0.000	0.632	0.048	0.254	0.000	0.000
g359.t1	0.000	0.000	0.000	0.000	0.000	0.000	1.724	0.000	0.000	0.000	0.000	0.000	0.000	0.000	0.000	0.000	0.000	0.000	0.000	0.000	0.000	0.000	0.000	0.000	0.000	0.000	0.000
g360.t1	0.000	0.492	1.144	0.000	0.293	0.892	0.148	0.626	0.000	0.000	0.000	0.000	0.000	0.000	0.000	0.000	0.000	0.000	0.174	0.000	0.000	0.000	1.609	0.000	0.000	0.000	0.000
g361.t1	0.057	0.000	0.000	0.142	0.065	0.308	0.000	0.167	0.266	3.692	0.000	0.029	0.051	0.481	0.096	0.381	0.000	0.000	0.165	0.000	0.731	0.000	0.000	0.174	0.000	0.000	0.000
g362.t1	0.205	0.064	0.000	0.000	0.228	0.234	0.159	0.167	0.000	0.000	0.000	0.000	0.000	0.070	0.153	0.000	0.000	0.000	0.048	0.000	0.000	0.000	0.000	0.000	0.335	0.000	1.726
g363.t1	0.000	0.246	1.144	0.251	0.488	0.149	0.095	0.678	0.732	0.000	0.000	1.694	0.000	0.000	0.201	0.271	0.617	0.000	0.591	0.000	0.535	0.401	0.718	0.078	0.437	1.696	0.000
g364.t1	2.497	2.447	2.179	1.355	2.062	2.220	6.081	2.450	3.233	0.000	7.974	6.474	3.907	1.623	1.157	1.954	3.075	2.736	1.948	2.995	1.765	5.674	3.840	8.884	2.470	4.835	0.000
g365.t1	174.488	218.436	101.449	155.261	149.602	170.609	149.997	128.195	111.327	222.293	120.626	164.462	120.339	161.406	145.032	111.735	155.713	93.867	105.739	33.285	83.498	137.627	121.167	139.196	96.646	116.711	90.651
g366.t1	3.626	5.664	1.569	4.110	5.241	6.755	5.436	4.233	3.661	7.523	7.336	5.680	7.013	6.564	5.545	4.509	2.809	1.093	3.624	4.977	4.688	11.245	6.378	3.294	4.350	2.316	2.710
g367.t1	0.000	0.000	0.000	0.000	0.174	0.255	0.000	0.000	0.000	0.000	0.000	0.000	0.000	0.000	0.000	0.481	0.000	0.000	0.204	0.000	0.000	0.000	0.000	1.618	0.000	0.000	0.000
g368.t1	0.091	0.353	0.000	0.000	0.065	0.053	0.074	0.042	0.105	0.000	0.253	0.343	0.071	0.000	0.000	0.000	0.000	0.000	0.000	0.000	0.000	0.289	0.776	0.107	0.000	0.000	0.000
g369.t1	0.559	0.000	0.000	0.415	0.608	0.616	0.000	0.219	0.000	0.000	0.000	0.000	0.000	0.000	0.000	0.000	0.000	0.000	0.000	0.000	0.000	0.000	0.000	0.000	0.000	0.000	0.000
g370.t1	40.221	26.921	30.937	47.713	35.079	41.155	44.881	45.404	50.338	64.974	54.375	56.489	59.956	59.638	68.916	45.231	34.804	46.712	63.205	71.490	50.600	49.804	44.935	56.587	50.691	57.396	51.623
g371.t1	15.760	11.596	9.270	6.908	9.592	8.146	8.566	5.119	5.602	7.185	12.712	10.734	7.703	6.514	6.760	8.377	13.743	14.222	7.065	10.422	4.216	18.412	11.569	11.354	12.937	11.183	7.390
g372.t1	16.079	13.038	13.758	3.946	11.089	12.352	7.995	4.848	6.667	4.694	7.355	15.679	12.005	4.650	6.396	11.553	10.270	18.927	6.658	7.857	9.011	14.996	7.547	15.375	12.917	22.278	14.332
g373.t1	0.536	0.470	0.000	1.355	1.584	0.584	1.163	0.000	0.000	0.000	0.000	0.000	0.000	0.000	0.392	0.000	0.000	0.000	0.000	0.000	1.711	0.000	0.000	0.000	0.000	0.000	0.000
g373.t2	0.502	0.000	0.000	0.000	0.000	0.170	0.000	0.396	1.122	0.000	0.891	1.557	0.000	0.972	0.000	0.000	0.000	0.000	0.155	0.000	0.000	0.000	0.000	0.397	0.000	0.000	0.000
g374.t1	4.801	3.131	10.479	1.366	3.168	2.029	2.750	4.848	0.799	1.171	9.569	4.818	5.186	0.521	2.218	4.509	5.068	3.937	3.247	1.531	0.000	0.000	3.927	7.576	7.114	0.000	16.272
g375.t1	0.000	0.000	0.000	0.787	0.000	0.329	0.560	0.115	1.312	0.000	0.000	2.576	0.944	0.210	0.000	0.922	0.000	4.291	0.000	0.000	0.000	0.000	0.000	1.889	0.000	0.000	1.657
g376.t1	40.483	38.869	46.166	46.587	61.835	51.967	38.906	40.014	46.315	43.141	61.683	59.554	46.895	46.700	64.030	65.011	58.305	57.480	57.100	57.489	57.971	52.996	49.407	59.019	50.538	61.330	64.746
g377.t1	2.281	2.757	0.000	1.978	6.250	6.266	3.109	2.054	2.054	0.000	7.871	4.201	0.000	1.062	3.423	0.000	5.211	0.000	0.998	11.829	6.988	7.839	0.000	6.501	0.000	0.000	8.365
g378.t1	96.544	97.425	119.597	71.203	78.967	81.555	72.270	75.295	79.943	99.332	53.512	56.597	50.387	70.371	61.420	55.131	58.020	82.607	56.005	41.516	53.675	55.161	70.371	54.465	74.624	32.414	52.121
g379.t1	33.801	30.384	26.177	33.601	31.259	40.103	39.932	42.673	48.160	40.183	36.512	42.494	36.067	42.822	44.535	40.221	39.892	45.747	44.860	37.075	54.557	42.199	40.740	35.768	39.421	51.640	42.040
g380.t1	77.272	46.212	65.283	65.705	52.786	70.468	80.709	81.634	60.742	76.486	48.943	64.402	88.483	95.986	89.578	84.049	86.332	92.341	105.216	80.850	84.229	59.435	70.371	86.155	59.400	86.438	54.158
g381.t1	25.179	20.049	25.970	26.813	24.228	25.797	30.509	30.600	32.582	12.286	34.336	33.748	29.410	34.334	39.153	34.149	30.960	40.629	38.202	23.170	32.943	30.058	41.870	41.716	33.232	37.143	29.911
g382.t1	147.826	131.431	113.748	164.432	107.015	170.524	158.383	187.267	168.227	218.542	158.461	148.264	232.397	246.287	237.583	198.901	194.314	195.047	244.457	107.828	223.951	185.854	214.638	209.869	148.495	207.519	161.500
g383.t1	1.779	2.351	0.588	0.711	0.977	1.179	1.449	2.304	3.319	2.560	2.148	2.409	1.096	1.042	1.367	1.012	4.347	0.443	2.471	2.058	2.282	1.344	3.084	1.986	1.331	1.037	3.188
g384.t1	87.090	66.282	81.373	73.805	60.511	87.524	74.015	88.942	112.449	82.917	110.682	100.501	118.847	124.036	122.602	110.352	114.550	161.504	140.075	131.505	125.648	113.308	167.175	153.437	96.941	177.392	151.292
g385.t1	249.947	195.298	234.445	258.524	183.205	244.921	263.901	332.477	310.861	309.567	304.399	337.426	374.312	412.995	431.462	331.057	295.965	375.586	423.393	374.322	302.850	319.991	333.181	373.489	345.598	360.723	330.312
g386.t1	23.355	29.689	23.116	23.042	24.239	29.302	30.583	24.928	28.169	36.660	37.357	34.023	26.822	32.339	31.580	37.957	41.572	27.785	31.990	44.454	41.749	20.652	31.882	34.799	28.557	29.168	33.372
g387.t1	0.000	0.171	0.000	0.000	0.456	1.243	0.000	0.146	0.000	0.000	0.000	0.000	0.000	0.000	0.000	0.000	0.645	0.000	0.000	0.000	0.000	0.000	0.000	0.000	0.000	0.000	0.000
g388.t1	0.000	0.000	0.327	1.563	0.141	0.266	0.000	0.000	0.200	0.000	0.966	0.000	0.000	0.000	0.000	0.000	0.000	0.000	0.329	0.000	0.000	0.000	0.000	0.213	0.000	0.000	0.000
g389.t1	4.231	5.119	4.139	4.493	4.546	5.055	2.824	4.681	4.898	0.923	2.270	2.781	1.827	4.409	1.759	8.016	4.337	1.555	2.500	4.240	7.861	6.019	6.407	2.160	1.870	4.118	7.234
g390.t1	1.494	1.806	1.481	1.465	1.172	1.030	2.475	1.616	1.988	0.000	4.653	1.205	1.695	2.205	1.013	2.585	2.733	2.392	2.074	0.000	1.078	1.428	1.293	3.197	2.398	0.000	1.238
g391.t1	143.653	140.708	134.499	131.486	140.900	139.905	134.007	127.006	107.760	106.864	93.748	99.757	116.736	127.253	102.648	112.256	119.903	112.449	103.278	99.885	120.318	129.975	133.167	105.385	88.800	99.171	114.040
g392.t1	88.231	101.497	68.039	84.233	83.177	115.743	101.679	97.147	114.646	69.519	55.529	73.030	80.994	97.579	80.934	89.500	104.024	86.987	110.255	57.862	74.959	98.097	88.261	78.937	73.089	70.226	77.265
g393.t1	62.470	45.624	68.225	52.632	60.934	64.541	56.460	72.302	70.851	56.350	69.816	76.859	96.572	96.096	79.586	101.955	82.820	112.321	101.107	89.884	74.157	64.502	89.908	86.881	86.534	118.571	82.412
g394.t1	1.300	1.795	0.697	1.618	1.313	1.200	1.311	1.825	2.901	6.758	2.186	2.439	1.817	1.784	3.595	0.641	2.098	2.884	1.948	0.000	2.683	1.241	2.720	2.897	0.904	0.223	0.390
g395.t1	106.773	102.865	114.695	117.025	91.456	114.405	105.190	119.041	84.850	100.324	57.086	78.936	82.232	73.297	104.311	100.372	97.949	101.406	119.317	76.419	102.251	75.159	99.121	135.427	87.235	116.497	111.329
g396.t1	92.062	80.005	100.066	93.229	139.565	113.481	98.475	104.174	99.201	139.128	174.091	156.990	154.245	152.537	119.991	150.032	154.631	143.640	129.046	157.641	162.709	130.189	119.558	99.979	113.689	121.459	110.003
g397.t1	148.431	94.133	116.210	111.352	131.211	137.367	103.065	114.527	122.720	141.103	118.797	115.847	145.720	196.180	144.104	205.945	183.371	187.124	172.133	127.658	110.879	144.691	132.841	154.445	134.969	142.080	182.998
g398.t1	103.819	113.659	111.569	85.533	96.306	116.784	96.942	85.053	68.036	82.123	62.574	48.850	44.166	55.218	32.144	43.508	56.777	36.801	55.840	52.273	91.529	71.193	59.655	43.673	24.380	32.492	26.597
g399.t1	27.141	26.836	17.070	31.218	28.883	32.244	28.669	32.351	22.016	45.592	17.018	18.275	23.828	27.379	20.967	22.545	24.392	25.541	23.230	22.720	24.796	28.229	25.657	24.336	21.971	30.059	17.325
g400.t1	59.790	65.149	44.325	71.957	60.772	77.275	72.344	81.258	71.194	87.611	42.488	56.979	65.010	82.547	67.759	72.436	70.852	73.326	89.013	49.182	53.158	64.185	67.450	60.036	54.309	42.618	45.140
g401.t1	1.083	0.876	4.085	0.601	1.476	1.487	0.402	0.417	0.780	0.000	0.000	1.900	0.284	0.381	0.545	1.102	0.408	0.640	0.475	0.565	0.472	1.325	1.197	1.230	0.579	2.820	3.958
g402.t1	506.211	483.672	517.017	575.932	559.412	508.025	548.974	536.185	416.349	501.770	440.607	461.029	476.759	419.168	448.032	398.273	387.688	389.424	338.936	323.178	421.252	447.624	419.076	422.616	432.763	399.427	410.365
g403.t1	206.783	153.682	224.543	161.874	196.127	187.411	193.545	197.755	206.277	216.388	223.043	221.186	256.144	295.182	293.506	326.167	283.000	293.924	348.462	260.254	238.061	253.464	288.169	274.391	267.316	283.365	241.582
g404.t1	94.788	81.576	117.517	102.367	100.993	120.342	113.566	119.250	154.713	108.055	126.527	130.038	150.348	142.064	166.238	159.181	144.732	177.016	206.061	166.465	180.722	117.069	144.812	174.053	151.605	169.397	159.609
g405.t1	0.182	0.214	0.000	0.087	0.087	0.064	0.222	0.136	0.000	0.000	0.310	0.176	0.091	1.744	0.000	0.000	0.000	0.423	0.262	0.000	0.000	0.000	0.469	0.000	0.000	0.000	0.000
g406.t1	0.650	5.953	2.789	6.810	2.344	0.722	1.703	2.533	1.065	16.127	0.000	0.000	0.000	0.000	1.970	2.004	1.500	0.000	2.888	0.000	5.170	0.000	0.000	0.000	0.000	0.000	0.000
g407.t1	0.000	0.000	0.000	0.000	0.000	0.000	0.000	0.000	0.000	0.000	0.000	0.000	0.000	0.000	0.000	0.000	0.000	0.000	0.000	0.000	0.000	0.000	0.000	0.000	0.000	0.000	0.000
g408.t1	0.137	0.000	0.566	0.000	0.206	0.074	0.116	0.146	0.390	0.000	0.000	0.000	0.000	0.000	0.000	0.000	0.000	0.000	0.465	0.000	0.000	0.000	0.000	0.853	0.000	0.000	0.000
g409.t1	29.342	25.243	27.353	27.469	26.366	34.836	29.621	32.664	38.488	31.162	34.195	34.610	31.399	41.549	41.658	40.031	47.646	44.005	37.737	49.995	46.553	40.500	44.849	37.221	30.345	43.132	51.155
g410.t1	0.536	0.716	0.000	0.590	0.564	0.382	0.423	0.636	1.322	0.000	1.482	0.490	1.218	0.691	1.721	0.621	1.120	0.433	1.066	0.172	0.428	0.784	0.651	1.443	1.311	0.514	0.224
g411.t1	0.000	0.214	0.000	0.000	0.304	0.000	1.607	0.532	0.190	0.000	0.000	1.479	0.538	0.000	0.000	0.531	0.000	0.000	0.378	0.000	1.818	0.000	0.919	0.891	0.000	0.000	0.000
g412.t1	1.597	1.849	1.939	2.711	1.194	2.676	1.523	1.178	1.322	0.000	1.970	0.989	0.954	0.852	2.285	1.393	2.439	1.624	1.541	1.579	1.399	1.568	4.252	1.211	0.976	0.000	0.000
g413.t1	902.113	611.982	808.260	732.636	753.554	842.934	885.293	998.181	1037.443	1167.698	1363.400	1114.452	1465.208	1552.836	1367.567	1398.900	1209.420	1397.040	1549.506	1310.657	1091.626	1078.946	1087.755	1053.106	1090.697	1148.849	873.747
g414.t1	1.654	1.058	1.198	0.339	1.031	1.625	1.332	2.221	1.293	0.000	1.642	0.353	0.934	1.533	0.421	1.854	0.484	1.998	0.804	1.168	0.000	0.513	1.686	1.763	1.575	0.000	0.770
g415.t1	0.205	0.000	0.392	0.000	0.152	0.074	0.000	0.052	0.228	0.000	0.000	0.000	0.000	0.291	0.000	0.000	0.000	0.000	0.126	0.000	0.000	0.000	0.555	0.000	0.000	0.000	0.000
g416.t1	0.775	0.000	0.000	0.000	0.000	0.340	0.000	0.000	0.333	0.000	0.000	0.000	0.000	0.000	0.000	0.631	0.000	0.000	0.136	0.000	0.000	0.000	0.000	0.000	0.000	0.000	0.000
g417.t1	17.197	14.823	21.983	20.998	18.565	19.234	21.235	21.936	29.653	40.858	36.231	31.516	34.454	33.021	36.313	38.698	36.646	37.440	39.995	38.903	41.803	32.783	36.526	39.992	32.693	39.207	32.573
g418.t1	137.552	125.222	73.693	97.743	101.427	120.703	111.081	91.038	83.053	71.018	82.641	53.473	88.351	89.191	74.223	58.598	77.600	78.651	54.299	32.032	83.774	53.836	69.097	67.767	61.148	93.657	82.149
g419.t1	67.099	61.836	63.039	72.329	76.342	86.229	76.225	83.187	84.299	87.204	89.395	71.483	88.392	93.440	83.784	82.536	79.622	91.328	99.566	98.736	90.834	72.593	85.800	82.047	74.227	86.554	76.621
g420.t1	90.477	81.330	80.534	68.306	70.667	89.404	69.320	68.998	50.604	26.647	41.137	36.021	47.667	62.574	41.294	48.748	63.496	45.049	51.964	17.112	58.532	37.794	70.228	48.914	37.266	26.833	20.172
g421.t1	0.000	0.299	0.000	0.372	0.705	0.542	0.000	0.188	0.533	0.000	1.285	0.245	0.000	0.000	0.000	0.000	0.000	0.000	0.000	0.000	0.000	0.000	0.000	0.000	0.000	0.000	0.000
g422.t1	675.601	655.469	631.222	885.656	989.241	940.633	880.196	726.549	723.558	862.567	763.740	705.054	691.143	594.834	574.630	677.135	695.394	623.378	590.875	556.233	512.736	562.126	528.425	504.227	516.553	645.242	530.556
g423.t1	1.140	0.684	2.255	1.815	0.977	0.372	0.212	0.386	0.675	0.000	0.000	0.460	0.447	0.000	0.000	0.581	0.522	0.000	0.300	0.354	0.152	0.000	0.000	1.163	0.366	0.000	0.000
g424.t1	0.285	0.695	0.000	0.000	0.618	1.264	1.713	0.000	0.942	0.000	0.000	0.000	2.253	1.213	0.870	0.000	0.000	0.000	0.000	0.000	0.000	0.000	0.000	5.590	1.850	5.427	0.000
g425.t1	1407.435	1696.917	1472.217	1222.762	1304.665	1500.168	1176.563	1289.768	1013.040	1403.260	1007.366	859.557	1111.396	1346.313	1040.608	1106.560	943.637	1240.822	987.869	948.404	1222.960	1364.297	1409.157	969.828	959.509	1216.556	1199.623
g426.t1	36.184	31.837	28.039	34.662	35.296	38.043	35.998	42.693	29.501	48.440	34.889	36.559	47.586	48.594	48.895	34.770	27.344	39.340	50.064	42.588	32.658	41.042	32.849	44.758	32.978	37.967	31.033
g427.t1	5.519	9.982	4.074	11.368	5.393	10.323	8.714	9.863	20.247	0.000	17.600	22.143	24.244	25.976	37.374	21.724	23.310	11.840	33.802	14.729	38.763	26.475	19.326	29.374	17.256	30.631	27.143
g428.t1	125.236	114.717	115.578	108.925	101.145	129.422	109.251	115.069	139.211	117.960	100.268	102.185	115.762	130.089	130.203	126.024	142.852	127.223	137.914	125.658	134.508	130.217	145.406	134.720	110.386	146.189	94.804
g429.t1	93.978	122.230	106.340	95.819	115.348	96.042	97.143	103.715	96.662	83.195	83.645	88.680	76.397	94.011	85.266	98.499	93.944	110.501	99.721	105.072	134.018	71.800	122.106	75.450	83.709	105.082	62.923
g430.t1	13.377	9.768	19.357	24.168	14.431	13.860	21.446	26.440	37.080	0.000	51.063	60.534	37.458	19.432	43.512	36.814	22.684	20.226	29.093	45.497	44.539	30.478	32.447	45.514	33.150	39.779	36.171
g430.t2	1.220	0.000	0.000	0.000	0.000	0.000	0.127	0.000	0.000	14.083	1.632	0.000	0.000	8.077	0.000	0.000	0.000	0.000	6.842	0.000	0.000	0.000	0.000	0.000	9.604	18.218	16.759
g431.t1	12.191	11.532	14.924	23.140	20.138	12.808	26.279	23.239	28.236	19.739	39.289	35.815	25.280	14.391	24.974	25.742	21.830	21.781	15.428	20.050	29.975	38.009	26.691	29.994	24.776	19.807	31.189
g432.t1	7.047	5.215	0.556	2.175	5.751	8.178	7.424	5.599	8.065	2.173	3.049	4.720	3.055	9.350	1.176	3.186	4.480	6.270	3.964	0.402	7.202	6.355	6.771	6.036	5.030	0.000	0.000
g433.t1	91.982	80.058	95.850	111.111	101.861	106.248	123.570	126.548	169.872	160.207	176.399	170.750	139.205	150.913	166.688	159.832	166.125	164.240	166.735	143.583	163.779	166.715	179.423	151.713	148.414	165.376	167.408
g434.t1	5.565	3.612	14.303	8.275	1.584	2.506	3.701	1.387	6.724	16.444	5.075	0.000	4.739	0.000	10.469	8.858	0.000	0.000	2.917	16.432	0.000	6.476	15.371	4.495	3.587	0.000	1.063
g435.t1	28.281	43.753	40.556	37.274	32.865	45.201	39.286	43.058	38.678	21.278	30.039	16.512	32.525	50.177	32.584	36.764	36.019	31.358	40.005	12.049	38.629	34.603	40.415	35.090	22.226	50.632	24.461
g436.t1	52.947	56.664	57.179	50.948	48.337	60.389	64.857	64.869	52.458	34.675	34.317	49.056	60.789	60.439	65.465	72.596	77.695	62.273	70.745	84.304	70.538	47.714	65.746	65.868	50.101	66.040	60.768
g437.t1	41.612	41.360	42.941	48.281	46.525	42.812	43.813	50.440	50.319	58.156	66.702	65.949	63.356	54.898	53.265	64.951	54.147	53.208	70.386	86.419	50.297	56.831	39.907	67.951	68.648	64.005	49.527
g438.t1	1.038	2.330	0.839	2.197	2.127	1.466	1.650	2.752	0.961	11.770	1.539	2.830	1.390	1.453	4.016	0.601	0.674	4.222	1.958	1.541	0.000	1.745	5.133	1.017	1.911	1.861	0.000
g439.t1	39.434	36.198	50.196	43.188	39.766	42.865	44.870	38.992	40.390	49.721	37.507	43.601	48.773	42.872	44.545	42.255	40.784	46.181	44.695	45.066	37.631	41.051	47.195	38.664	36.301	26.755	47.490
g440.t1	41.384	54.334	47.843	45.374	47.947	56.990	49.703	55.069	47.237	41.900	42.160	42.044	56.750	58.976	54.708	48.418	44.495	48.838	51.489	56.876	35.902	49.720	54.263	44.933	36.829	87.048	38.910
g441.t1	7.287	6.316	14.270	11.783	11.653	8.475	10.945	8.726	6.049	0.000	12.609	15.944	5.785	7.967	6.415	12.926	6.739	6.457	5.437	9.503	0.000	4.843	6.455	12.275	16.158	10.311	5.333
g441.t2	2.395	4.767	0.000	2.416	5.100	2.719	1.258	3.222	5.915	9.170	6.304	4.495	6.322	3.928	2.381	0.000	5.998	0.000	1.570	0.000	17.220	5.011	1.283	3.216	0.000	2.500	1.560
g442.t1	3.284	2.960	5.316	5.356	4.568	2.687	3.997	3.732	4.612	6.242	8.162	8.315	4.364	2.325	4.733	5.190	4.224	2.224	2.248	9.465	3.779	5.683	3.180	4.641	8.719	1.366	9.866
g443.t1	0.000	0.000	0.000	0.000	0.000	0.297	1.417	0.209	0.000	0.000	0.000	0.000	0.852	0.000	0.000	0.000	0.000	0.000	0.000	0.000	0.000	0.000	0.000	0.000	0.000	0.000	0.000
g444.t1	261.966	266.582	267.060	259.125	227.506	247.874	250.640	273.060	217.594	250.697	210.350	238.188	291.460	280.912	246.714	219.472	172.437	244.121	230.803	149.066	199.351	155.666	207.072	206.149	226.818	190.386	157.854
g445.t1	31.326	34.819	43.301	27.382	32.312	29.100	24.333	26.012	29.453	25.763	34.392	22.319	30.333	23.250	25.452	38.628	33.295	33.572	27.949	13.102	36.134	25.756	30.991	27.620	20.793	50.787	32.670
g446.t1	1036.278	1078.960	967.607	808.769	861.350	852.503	748.663	708.283	505.269	451.454	372.714	409.496	462.633	554.678	442.840	431.139	565.146	487.120	468.699	395.951	473.082	513.068	593.711	419.516	357.743	399.514	431.034
g447.t1	91.207	85.637	68.748	73.433	80.801	104.029	77.780	84.167	69.206	53.839	47.282	43.806	79.685	68.447	44.564	64.380	40.404	52.716	53.921	53.259	40.439	56.309	56.877	56.577	78.770	64.441	43.960
g448.t1	35.773	40.505	35.469	35.372	30.652	42.461	38.113	43.673	60.152	61.828	56.851	47.009	53.867	61.041	59.967	59.780	54.480	55.383	60.434	42.071	90.112	56.551	89.803	56.471	45.528	61.485	53.183
g449.t1	9.203	9.127	0.000	7.247	5.197	7.668	9.539	4.097	6.648	0.000	0.000	1.116	6.099	6.664	5.870	11.353	5.106	2.972	4.913	0.000	5.865	3.294	12.622	0.639	5.376	8.760	0.000
g450.t1	96.304	83.264	102.920	71.946	84.284	80.249	90.565	91.548	79.506	102.915	102.783	110.980	100.367	110.396	123.758	121.986	98.462	94.674	122.389	116.154	87.866	100.887	90.205	111.886	115.416	113.997	66.238
g451.t1	6.204	6.989	9.586	7.684	6.163	4.790	3.236	2.950	3.538	0.000	7.909	1.645	3.065	3.668	2.620	7.535	2.487	2.717	3.644	2.038	6.293	3.537	3.764	2.606	2.805	0.000	0.000
g452.t1	108.848	89.730	93.922	108.521	92.096	115.743	108.543	106.103	90.452	102.260	72.434	85.615	93.162	93.240	76.402	73.658	75.038	86.387	71.288	42.052	98.552	92.619	78.081	63.650	62.662	93.027	124.978
g453.t1	2.098	2.341	1.198	2.623	1.443	2.496	1.121	1.887	0.913	0.000	0.441	1.352	0.660	0.832	0.000	0.681	1.927	1.201	0.145	0.000	0.000	0.495	2.011	0.291	2.165	0.533	0.926
g454.t1	73.121	107.823	88.573	61.420	58.189	59.773	46.657	39.222	52.240	54.107	52.611	68.036	50.661	58.565	68.648	49.830	65.072	55.718	52.312	33.439	35.652	86.833	68.379	62.671	56.707	99.045	40.100
g455.t1	315.689	407.803	269.445	248.861	225.835	263.550	235.814	185.516	232.715	260.016	230.792	344.741	282.327	259.616	277.156	224.763	299.277	280.125	255.253	239.113	170.686	403.764	347.584	315.613	335.050	284.858	270.519
g456.t1	328.518	396.100	300.197	323.715	310.021	319.053	282.736	220.577	254.608	327.520	220.426	316.370	315.268	304.632	294.548	217.498	259.832	254.387	269.121	243.678	145.943	310.510	241.348	265.091	277.621	229.448	195.321
g457.t1	623.965	771.350	664.294	609.249	591.930	569.497	556.398	540.877	387.837	445.639	305.515	390.467	441.981	457.760	399.289	402.892	402.390	442.928	315.919	304.210	398.773	412.396	418.291	438.155	433.200	472.734	458.011
g458.t1	2.657	1.282	0.000	1.968	1.703	0.966	2.041	1.022	1.151	0.000	0.919	1.420	1.938	0.120	0.268	0.180	0.807	0.945	1.008	0.000	0.232	3.126	0.469	0.804	0.000	0.000	0.000
g459.t1	17.470	9.832	11.961	11.368	10.666	11.768	9.761	10.655	8.768	8.882	16.455	13.975	4.770	2.345	6.119	9.619	11.750	6.722	4.012	8.498	8.467	6.430	7.029	5.086	16.504	9.584	15.209
g460.t1	57.304	57.273	42.604	57.463	54.479	57.341	51.162	60.949	61.845	59.526	44.487	49.046	70.643	62.424	61.917	59.370	46.298	62.263	73.013	26.012	81.840	34.911	59.808	50.997	50.732	53.878	48.201
g461.t1	17.699	19.194	16.514	12.319	50.703	33.487	1.015	19.903	4.964	13.169	6.417	17.785	11.417	22.087	14.523	16.884	13.022	19.380	4.245	16.193	31.882	17.161	19.432	5.367	15.122	6.996	12.275
g462.t1	70.429	37.897	10.098	18.714	65.708	53.294	5.732	45.613	16.396	28.244	9.222	20.253	19.454	22.909	8.920	11.463	4.072	33.759	9.391	7.388	30.002	22.294	20.121	13.699	28.587	10.243	11.436
g463.t1	57.680	33.654	45.436	37.525	45.440	35.420	50.634	41.015	39.525	35.221	24.007	32.172	37.671	34.414	34.229	42.796	46.763	32.254	26.650	34.845	33.460	44.373	28.740	44.022	39.675	50.884	19.128
g464.t1	20.983	12.312	17.604	13.128	14.420	17.258	19.035	17.380	20.504	42.535	18.247	21.653	28.933	27.739	22.086	29.550	21.526	20.817	28.841	24.203	22.657	17.768	23.406	23.086	22.053	22.646	33.918
g465.t1	2.372	2.020	1.307	0.765	1.628	1.593	0.804	0.803	0.656	0.000	1.557	0.725	0.568	1.974	0.478	0.772	2.202	0.856	1.056	0.000	0.900	1.064	0.910	1.027	0.904	2.645	1.102
g466.t1	52.468	54.280	16.035	515.900	226.540	202.110	112.836	240.720	178.935	141.927	197.751	20.273	8.514	9.069	169.910	52.977	232.573	211.769	341.659	85.903	75.833	17.852	160.547	84.731	72.632	290.236	77.820
g467.t1	4.733	5.643	9.924	5.804	5.154	4.599	4.431	5.088	4.165	3.374	6.398	5.651	7.287	6.544	4.742	6.142	7.527	6.092	5.127	1.991	6.489	5.664	3.103	6.026	1.758	11.192	9.818
g468.t1	13.798	15.871	7.462	11.958	11.881	13.870	14.012	16.149	14.788	4.774	19.495	12.673	14.096	15.393	17.439	14.650	12.528	13.376	19.469	6.910	13.967	10.134	17.574	16.847	12.419	10.117	12.421
g469.t1	7.504	14.385	14.543	9.466	5.816	7.562	6.874	6.381	3.119	16.871	7.130	5.024	4.689	5.622	3.385	7.635	7.432	8.445	7.036	13.752	10.838	8.473	1.666	8.273	5.620	4.710	15.151
g470.t1	19.306	13.925	7.582	17.511	14.452	18.448	15.693	16.108	14.341	10.153	12.890	12.712	14.076	17.357	12.200	13.277	13.591	13.563	12.812	8.116	13.708	8.044	11.090	12.178	9.736	10.921	10.919
g471.t1	570.026	531.892	432.256	431.941	494.322	499.252	482.520	364.202	306.287	382.064	235.849	281.211	294.272	308.070	253.139	261.597	309.898	271.936	232.373	195.961	306.023	306.133	309.373	244.639	257.184	195.590	218.349
g472.t1	0.000	0.160	0.000	0.000	0.098	0.149	0.201	0.209	0.000	0.000	0.000	0.000	0.822	0.000	0.000	0.271	0.000	0.000	0.233	0.000	0.000	0.000	0.000	0.601	0.000	0.000	0.000
g473.t1	44.668	51.694	43.813	59.212	55.607	42.164	45.103	41.818	40.780	61.282	56.729	56.606	48.438	52.422	60.493	60.001	68.660	67.037	60.501	41.401	40.733	51.801	35.253	46.948	52.347	56.107	30.799
g474.t1	13.867	14.503	5.218	16.899	13.660	15.963	16.613	13.887	12.915	4.049	19.054	12.683	17.597	11.986	12.477	10.611	15.176	21.722	14.033	19.696	19.939	8.567	14.672	16.227	9.146	21.212	11.105
g475.t1	48.911	34.798	45.719	53.943	40.482	46.200	51.977	61.710	73.895	87.066	88.185	96.495	80.811	74.560	87.235	66.815	53.977	54.438	80.920	84.754	73.426	63.625	48.335	91.841	91.077	51.950	65.000
g476.t1	52.149	52.592	42.484	57.879	54.902	65.540	69.161	78.276	78.041	53.621	77.171	71.414	71.465	64.959	62.816	72.065	51.205	52.942	60.637	86.286	86.707	60.657	58.975	61.528	60.254	60.303	68.685
g477.t1	0.000	0.160	0.000	0.000	0.000	0.329	0.000	0.073	0.000	0.000	0.000	0.000	0.000	0.000	0.172	0.000	0.000	0.000	0.000	0.000	0.000	0.000	0.000	0.126	0.000	0.000	0.000
g478.t1	38.020	38.987	33.486	38.684	38.203	43.597	41.201	44.977	49.567	32.601	38.961	48.987	47.677	55.870	59.795	59.480	58.665	60.482	61.054	61.393	77.393	63.336	77.956	66.294	32.683	43.374	58.526
g479.t1	121.484	157.380	147.092	117.025	125.363	145.661	120.440	113.453	100.961	123.696	73.062	78.270	83.257	84.862	58.934	88.017	87.414	82.401	86.667	95.856	117.056	82.634	104.302	88.712	75.996	70.187	107.078
g480.t1	0.251	0.150	0.403	0.426	0.716	0.425	0.635	0.824	1.065	1.995	1.229	1.861	1.208	0.190	0.717	0.561	0.503	0.453	0.407	1.579	0.169	0.625	0.948	0.882	1.524	0.300	1.043
g481.t1	0.000	0.000	0.000	0.000	0.293	0.000	0.000	0.000	0.000	0.000	0.000	0.000	0.000	0.000	0.000	0.000	0.000	0.000	0.359	0.000	0.000	0.000	0.000	0.000	0.000	0.000	6.717
g482.t1	21.861	25.200	33.028	29.316	30.174	33.773	31.799	35.979	48.559	34.120	43.792	39.732	38.351	37.130	40.156	33.888	37.528	36.761	43.988	40.568	35.367	36.749	42.014	32.706	32.429	42.473	37.438
g483.t1	139.935	137.021	131.896	136.875	135.117	175.250	168.006	159.681	158.127	154.937	129.707	116.366	137.378	136.152	136.790	132.247	151.414	149.792	129.182	118.978	148.395	122.211	164.752	145.629	129.989	134.802	167.359
g484.t1	115.599	98.440	118.966	116.030	96.241	103.901	102.748	105.144	92.325	109.961	85.136	85.155	103.138	84.641	100.496	106.525	102.534	92.509	93.664	114.231	73.587	104.947	73.177	95.571	81.951	102.582	83.553
g485.t1	693.699	637.097	724.022	585.398	576.110	532.824	586.473	549.822	460.362	560.472	529.449	536.097	578.040	471.259	474.927	498.665	453.311	512.228	448.047	432.002	492.539	566.428	541.383	532.448	636.990	523.308	596.775
g486.t1	200.603	184.857	174.837	152.113	160.994	177.693	158.478	151.058	124.213	147.395	92.867	111.538	118.380	136.412	119.982	117.948	119.466	120.658	136.615	101.933	109.854	122.313	144.429	112.012	116.280	133.145	108.872
g487.t1	0.855	0.684	0.000	0.208	0.879	0.361	1.301	0.949	1.227	0.000	0.488	1.234	0.294	0.661	0.708	0.000	0.437	0.167	0.252	0.000	1.613	0.560	0.124	1.133	0.305	0.000	0.000
g488.t1	0.525	1.261	1.939	2.033	1.280	0.935	0.994	1.439	0.704	0.000	0.844	1.675	0.457	1.834	0.985	1.333	2.392	2.087	1.153	1.426	2.059	2.986	0.517	1.046	2.937	1.434	1.082
g489.t1	0.114	0.192	0.664	0.175	0.282	0.042	0.233	0.240	0.124	0.000	0.197	0.313	0.244	0.000	0.000	0.631	0.000	0.000	0.107	0.000	0.000	0.345	0.000	0.572	0.000	0.000	0.000
g490.t1	0.228	0.203	0.261	0.295	0.282	0.478	0.275	0.167	0.105	0.000	0.244	0.548	0.244	0.301	0.277	0.251	0.351	0.276	0.271	0.000	0.000	0.457	0.498	0.339	0.203	0.000	0.858
g491.t1	0.171	0.000	0.000	0.000	0.239	0.733	0.000	0.521	0.000	0.000	0.000	1.508	0.000	0.702	0.000	0.000	0.000	0.000	0.145	0.000	0.000	0.000	0.000	0.000	0.000	6.299	0.000
g492.t1	0.388	0.000	0.000	0.000	0.141	0.000	0.000	0.156	0.209	0.000	1.520	0.000	0.000	0.140	0.593	0.000	0.000	0.344	0.514	0.000	0.000	0.000	1.829	1.114	0.000	0.000	0.000
g493.t1	142.524	146.447	145.120	152.364	130.799	164.130	134.399	157.022	150.509	121.850	134.267	107.023	162.292	205.791	149.879	166.045	197.940	177.065	212.079	156.971	157.709	137.188	180.218	171.098	110.325	148.117	169.261
g494.t1	82.814	64.326	68.987	42.499	43.878	40.645	39.413	30.537	34.684	61.520	36.334	44.267	25.980	29.052	27.670	28.347	25.864	23.730	25.633	38.740	32.167	36.348	26.949	30.720	32.551	12.723	13.951
g495.t1	13.456	12.205	15.392	9.138	10.156	14.656	12.701	12.354	15.739	12.495	6.558	13.437	20.266	15.814	13.978	14.189	13.430	14.212	14.924	15.915	19.930	18.636	13.781	16.566	13.364	19.972	14.371
g496.t1	0.422	0.310	0.000	0.000	0.065	0.000	0.127	0.063	0.095	0.000	0.000	0.000	0.000	0.591	0.000	0.000	0.000	0.000	0.145	0.000	0.000	0.000	0.000	0.775	0.000	0.000	0.000
g497.t1	165.650	266.475	188.367	117.539	107.286	120.629	81.883	56.445	70.861	65.947	72.490	90.032	96.013	84.772	95.869	58.959	97.978	52.598	70.105	42.817	78.498	121.305	92.063	81.931	73.689	48.636	65.380
g498.t1	4.744	8.817	4.608	2.121	2.788	4.142	3.627	3.566	3.034	5.677	4.719	7.512	4.567	4.840	3.318	4.369	4.157	3.465	4.119	1.081	4.269	3.453	6.742	4.001	5.010	2.452	10.022
g499.t1	9.682	16.266	13.388	16.440	9.353	9.580	9.084	7.955	9.377	21.228	8.152	11.605	11.721	8.248	10.192	7.756	13.563	9.468	10.059	1.761	6.515	9.994	8.696	12.497	14.390	4.942	5.333
g500.t1	20.299	21.909	25.305	21.840	15.874	13.541	23.223	18.047	20.238	0.318	14.053	14.651	8.545	6.233	11.559	12.535	19.153	9.291	8.538	16.987	9.706	11.329	6.819	7.421	14.563	17.636	17.910
g501.t1	7.196	4.029	0.000	6.045	4.112	7.169	5.150	4.358	2.644	0.000	0.000	4.985	7.621	3.608	2.170	2.655	0.000	3.287	5.282	0.000	9.947	0.000	1.130	4.931	0.000	3.208	0.000
g501.t2	4.995	5.173	2.691	0.470	0.000	0.903	4.420	3.962	5.621	9.448	4.906	5.974	7.317	2.155	3.853	0.000	8.039	4.774	5.359	5.053	0.000	12.766	8.907	3.846	13.913	6.880	8.940
g502.t1	2940.093	2345.931	2576.186	2406.632	2184.113	2731.879	2519.292	3179.307	2937.626	3014.225	2749.316	2650.241	3445.089	4034.911	3414.668	3347.026	3253.080	3372.755	3747.752	2951.833	3042.494	3004.296	3091.207	3000.455	2846.819	3188.833	2667.601
g503.t1	58.136	42.054	53.257	66.000	77.579	60.336	56.238	48.323	30.433	38.079	30.724	32.181	30.638	29.333	22.908	20.672	28.398	37.647	22.726	16.997	33.371	21.221	30.407	17.545	48.973	27.472	38.861
g504.t1	1.540	2.725	4.292	2.175	3.635	1.827	3.099	2.617	2.872	2.322	4.184	3.144	2.050	1.593	2.658	1.643	3.113	1.437	1.328	3.618	3.182	3.947	2.413	2.994	3.242	0.630	3.061
g505.t1	0.650	1.699	2.440	1.115	2.007	0.828	0.804	1.585	0.818	0.000	1.670	2.272	0.670	0.752	1.616	0.872	2.952	2.677	0.378	0.220	2.825	0.000	1.714	0.610	3.455	0.000	0.000
g506.t1	3.866	7.150	1.939	5.804	5.729	4.291	7.233	6.287	6.990	0.000	5.422	4.427	4.902	2.555	3.279	3.697	3.531	3.396	4.875	4.622	3.824	3.882	2.413	3.943	4.959	5.417	1.999
g507.t1	33.652	45.752	47.211	39.351	35.100	21.687	35.564	27.326	19.658	25.188	42.376	30.311	21.910	18.069	25.299	29.229	18.574	22.362	22.348	45.392	17.541	24.814	13.896	18.707	34.807	13.973	30.896
g508.t1	0.730	0.887	3.442	0.000	0.347	1.073	0.000	0.188	0.000	0.000	0.000	0.000	0.000	0.000	0.000	1.483	0.000	0.000	0.000	0.000	0.000	0.000	0.000	0.000	0.000	0.000	0.000
g509.t1	0.228	0.064	0.000	0.284	0.054	0.276	0.201	0.115	0.133	0.000	0.000	0.225	0.000	0.140	0.076	0.000	0.000	0.000	0.107	0.000	0.526	0.887	0.067	0.116	0.163	0.310	0.000
g510.t1	142.968	124.528	140.752	156.780	153.475	163.854	169.561	168.105	221.484	224.755	187.394	218.170	226.267	228.129	241.666	271.828	244.978	237.724	261.775	211.292	256.974	222.109	220.930	226.145	187.784	236.890	156.586
g511.t1	23.811	22.935	24.924	23.917	26.800	25.341	27.696	23.583	34.161	34.179	39.139	38.469	32.201	27.669	35.261	33.177	34.577	28.927	30.440	30.386	33.816	41.984	32.973	36.194	34.106	39.382	29.609
g512.t1	4.345	4.660	4.739	1.366	4.427	2.390	1.248	1.418	0.000	0.000	0.000	1.342	1.563	0.000	0.000	2.044	0.000	0.000	0.882	0.000	0.000	1.969	0.000	0.949	5.366	0.000	0.000
g513.t1	26.981	20.039	27.495	47.068	33.386	29.175	40.672	35.249	40.913	57.630	40.368	43.375	33.895	22.458	39.430	24.860	31.492	28.809	23.966	34.271	29.190	28.565	32.035	32.803	38.242	41.940	30.877
g514.t1	1.243	5.429	3.039	12.046	21.689	7.116	4.621	6.704	4.318	0.943	8.781	2.390	5.896	2.255	5.631	6.774	4.622	4.439	4.157	6.297	3.984	0.355	3.400	3.933	3.821	8.770	11.124
g515.t1	0.217	0.000	0.904	1.181	0.532	0.584	0.233	0.990	0.228	0.000	1.651	0.215	0.000	0.451	0.316	0.000	0.000	0.000	0.281	0.000	0.000	0.000	0.852	0.000	0.681	2.006	0.000
g516.t1	0.616	0.898	0.000	0.448	2.658	1.296	0.190	0.334	0.761	0.000	0.450	0.039	0.000	1.223	0.526	2.305	1.595	1.398	0.388	0.000	0.116	0.000	0.000	0.746	0.559	0.824	0.000
g517.t1	18.702	17.538	17.691	23.971	19.009	24.703	26.575	31.955	36.957	22.766	35.837	41.603	40.106	46.560	51.505	44.189	40.784	48.307	55.414	39.736	48.505	42.115	43.987	49.999	43.374	38.296	45.978
g518.t1	9.648	5.547	6.547	11.281	11.675	10.897	14.001	13.845	21.056	18.122	30.865	33.925	23.493	19.141	30.050	22.024	13.155	17.323	24.111	36.118	26.017	27.613	20.705	28.822	32.185	21.212	31.569
g519.t1	0.764	1.325	0.926	0.240	0.239	0.605	1.956	1.439	0.114	0.000	2.833	1.763	2.568	0.150	0.660	1.563	0.000	0.000	0.581	9.762	0.570	0.327	0.000	0.000	0.000	0.000	0.000
g520.t1	6.169	9.640	5.556	7.837	6.098	9.027	6.017	5.859	4.061	6.828	13.021	10.773	10.909	9.691	6.913	7.275	9.729	12.716	9.255	14.939	8.280	9.668	10.420	10.395	13.679	8.285	13.601
g521.t1	0.000	0.000	0.000	1.312	3.678	1.752	0.899	7.944	5.440	0.000	0.000	0.930	0.000	6.634	0.000	5.541	0.000	0.000	8.315	36.463	5.321	10.984	0.000	9.659	0.000	0.000	0.000
g521.t2	39.240	30.042	37.092	52.380	39.495	43.704	53.002	56.466	83.643	84.704	112.014	91.795	89.163	83.479	117.266	89.330	65.357	74.035	104.237	66.619	78.391	73.395	66.636	92.868	110.426	78.443	76.865
g522.t1	246.138	205.344	333.117	279.140	195.487	74.164	323.481	246.183	146.334	160.624	195.434	141.967	134.293	84.321	123.127	139.221	74.791	119.191	68.971	197.253	100.611	106.048	64.022	119.142	178.993	112.708	161.110
g523.t1	40.996	38.506	50.981	52.719	33.733	41.665	51.226	61.856	78.031	60.290	75.070	68.222	70.632	87.818	93.001	80.492	62.300	64.379	108.065	101.808	81.965	64.036	78.444	89.497	77.815	92.155	118.895
g524.t1	3.512	3.024	7.342	8.307	18.065	5.385	1.988	0.855	3.310	5.875	2.392	6.219	1.593	3.768	2.228	5.832	2.534	1.644	2.035	6.144	3.886	0.821	0.000	2.529	3.567	1.744	2.038
g525.t1	6.888	5.899	8.780	4.974	6.955	4.365	4.378	3.013	5.858	9.071	19.025	9.039	7.885	10.252	7.219	15.020	6.017	12.756	6.571	2.833	7.335	3.201	7.173	7.188	13.120	2.665	4.563
g526.t1	96.373	48.937	127.005	63.038	53.372	23.450	44.341	52.410	42.996	57.581	37.666	32.994	30.780	33.873	26.102	31.894	20.064	35.108	34.762	52.368	39.949	45.054	29.219	36.407	46.473	29.468	56.459
g527.t1	31.258	27.872	27.440	32.552	27.505	30.789	27.950	30.860	21.950	61.659	18.585	32.407	35.418	29.503	30.079	39.520	33.542	35.876	32.126	38.769	31.098	23.348	37.034	36.988	42.856	20.931	32.134
g528.t1	319.395	315.465	292.136	274.745	274.476	295.656	252.618	251.354	210.395	268.213	200.471	206.535	223.416	296.625	209.646	227.539	285.477	269.013	245.417	252.789	215.849	242.228	238.398	236.511	232.530	178.458	205.285
g529.t1	83.338	73.133	123.998	98.869	84.208	97.784	78.848	86.450	98.754	39.896	84.189	80.601	86.494	86.856	90.888	101.064	107.431	104.152	87.326	72.093	115.059	89.894	149.362	91.735	74.370	109.007	101.804
g530.t1	66.792	67.062	50.120	70.012	60.641	67.685	59.654	58.947	53.390	50.167	38.051	37.117	38.087	48.925	60.971	51.394	69.409	69.478	57.032	35.132	59.165	46.949	60.574	46.124	33.577	49.217	49.332
g531.t1	3.524	2.982	3.257	1.629	4.275	3.165	2.348	3.420	3.661	2.342	3.190	4.642	2.486	2.756	3.452	2.064	2.525	0.709	2.345	3.675	0.989	0.607	4.415	4.786	0.518	1.202	0.000
g532.t1	9.990	5.782	4.651	10.297	8.865	10.822	3.987	9.686	10.509	6.629	2.317	4.495	5.825	7.326	7.171	2.425	6.141	1.063	12.598	11.762	2.353	6.598	12.699	8.332	4.787	13.111	4.923
g533.t1	1.311	0.684	0.000	0.208	1.345	1.030	0.275	1.230	0.713	0.000	0.488	0.186	0.000	1.714	0.277	1.713	0.854	1.004	0.988	0.000	0.740	0.000	1.494	1.172	0.000	0.000	0.000
g534.t1	92.872	65.598	145.665	91.873	74.193	41.080	69.024	89.036	113.048	22.220	153.433	75.341	73.910	75.131	107.763	86.504	75.569	125.520	122.088	231.103	139.749	92.843	96.669	90.660	184.766	95.440	152.482
g535.t1	128.064	105.974	100.360	130.142	124.679	104.039	114.993	123.180	115.074	129.631	129.895	127.511	113.763	122.412	112.792	114.922	99.563	103.424	107.513	136.730	121.272	111.796	126.003	125.410	135.599	151.005	130.614
g536.t1	279.551	328.472	347.125	303.832	244.541	217.010	315.339	296.800	157.604	148.268	159.512	136.384	121.303	93.801	116.004	127.958	157.450	135.500	94.003	158.694	136.986	136.078	84.459	98.332	189.867	147.972	146.603
g537.t1	12.966	13.338	12.233	10.975	11.176	12.246	10.755	11.906	10.984	16.832	11.586	8.951	12.584	12.447	8.825	12.054	8.438	13.405	8.325	3.129	12.220	6.439	13.063	11.054	8.181	13.537	14.878
g538.t1	63.063	60.917	69.205	192.972	218.989	193.433	175.346	160.421	221.674	126.822	213.840	212.333	121.953	95.013	145.978	117.216	148.509	110.806	92.724	111.340	67.570	110.966	55.776	72.843	67.215	51.339	78.483
g539.t1	0.331	0.278	1.013	0.295	0.347	0.499	0.804	0.500	0.818	2.173	0.000	0.196	0.406	0.230	0.985	1.263	1.642	0.344	0.174	0.000	0.597	1.633	0.172	0.184	2.093	0.000	0.000
g540.t1	0.080	0.374	0.000	0.251	0.629	0.414	0.825	0.240	0.903	0.000	0.000	1.146	0.233	0.371	0.803	0.461	0.522	1.762	0.397	0.000	0.000	1.456	0.508	0.475	0.488	0.242	1.677
g541.t1	0.262	1.261	0.000	0.000	0.553	0.000	0.772	1.606	1.969	0.000	1.342	3.389	1.624	4.009	0.784	2.114	0.000	0.000	0.233	0.000	0.000	2.296	0.000	0.000	1.667	0.000	0.000
g542.t1	0.000	0.096	0.000	0.175	0.564	0.435	0.296	0.063	0.171	0.000	0.000	0.000	1.979	0.000	0.956	0.160	0.000	0.000	0.417	0.000	0.000	0.000	0.000	0.087	0.000	0.000	0.000
g543.t1	65.594	56.151	49.249	58.491	55.433	70.308	66.115	65.474	71.431	121.999	70.914	87.035	78.640	83.068	79.261	77.436	73.016	75.905	81.192	76.945	72.009	68.636	95.405	83.529	68.719	72.145	90.407
g544.t1	43.425	54.387	34.401	54.206	42.250	55.365	42.501	49.335	42.749	1.062	28.322	25.835	31.013	54.457	36.055	30.101	45.093	44.074	40.092	16.317	61.964	36.142	60.268	39.972	24.827	35.137	51.370
g545.t1	77.910	71.433	72.331	71.094	68.671	85.273	88.503	86.826	80.209	56.519	46.701	58.467	81.369	92.969	74.347	73.839	76.936	72.844	76.937	45.516	100.692	67.647	62.623	91.996	67.164	61.892	80.501
g546.t1	0.000	0.000	0.000	0.000	0.336	0.170	0.000	0.000	0.000	0.000	0.000	0.000	0.000	0.000	0.000	0.000	0.000	1.663	0.000	0.000	0.000	0.000	0.000	0.000	0.000	0.000	0.000
g547.t1	193.384	191.836	148.258	169.788	186.492	205.922	178.222	167.781	134.465	46.584	107.849	102.616	152.804	145.391	119.504	109.110	148.917	121.121	149.262	89.721	169.180	146.763	162.740	129.954	93.099	118.184	109.116
g548.t1	2.532	3.730	2.810	5.312	2.680	4.354	2.908	3.785	3.100	2.362	3.715	2.987	1.888	4.490	2.314	4.038	4.024	2.155	5.669	4.460	3.182	0.000	3.218	4.146	3.892	2.074	3.032
g549.t1	22.978	30.010	31.100	32.137	26.290	29.886	33.058	34.759	31.013	19.759	22.159	19.969	30.963	29.233	24.017	37.566	22.940	25.118	34.277	32.022	29.939	22.462	25.379	29.180	35.020	41.610	23.194
g550.t1	30.300	37.544	61.612	40.520	36.098	40.794	36.325	35.166	28.027	0.159	36.841	28.950	41.781	41.168	31.456	33.748	47.845	34.409	38.910	34.635	41.491	34.341	32.820	35.807	34.888	31.610	27.182
g551.t1	18.178	32.607	15.872	29.579	24.022	25.744	44.437	33.227	34.475	46.594	68.841	40.026	41.486	51.530	31.523	56.183	65.527	32.322	44.279	33.372	59.682	54.620	45.567	41.861	53.912	70.236	34.659
g552.t1	37.142	32.521	61.111	29.896	30.391	35.685	27.389	31.851	24.356	0.000	29.120	18.813	26.325	19.281	10.326	10.802	11.418	28.868	15.651	0.000	9.020	10.125	14.116	14.958	24.075	11.764	13.757
g553.t1	31.520	38.656	35.567	36.378	43.509	50.947	31.916	45.800	48.169	39.786	57.095	64.099	56.942	86.936	46.821	82.697	48.633	47.283	53.136	44.157	48.897	30.235	55.584	83.626	80.559	26.241	46.027
g554.t1	63.986	69.916	89.445	75.073	64.699	61.886	69.457	70.384	62.844	63.763	68.250	58.516	71.292	71.874	59.269	70.061	57.109	59.793	50.491	46.952	49.129	58.315	52.798	59.067	50.752	87.320	54.285
g555.t1	5.542	9.009	11.166	10.067	9.917	7.530	9.105	5.640	24.023	19.680	21.924	14.063	15.720	11.264	15.346	14.840	28.673	21.269	11.038	38.453	22.987	8.165	26.767	13.641	13.120	12.820	30.516
g556.t1	8.370	8.208	4.542	9.783	6.195	4.864	5.531	5.088	3.566	9.259	3.903	1.508	3.085	3.307	3.117	0.762	0.864	1.004	1.405	2.536	1.480	3.052	2.500	2.044	2.419	1.182	0.000
g557.t1	43.300	57.551	44.935	33.809	40.916	27.199	46.181	33.477	21.455	62.453	30.790	28.587	42.511	28.491	31.991	60.422	27.154	42.244	21.340	58.053	23.406	57.643	33.577	68.881	69.969	55.942	38.169
g558.t1	66.107	60.255	69.673	85.391	47.025	49.141	88.323	66.026	45.269	74.968	76.168	52.493	67.537	39.204	62.472	62.356	46.070	30.610	27.881	23.964	59.557	51.363	41.880	48.846	35.071	32.947	43.931
g559.t1	0.000	0.000	0.000	0.000	0.000	0.000	0.000	0.000	0.000	0.000	0.000	0.000	0.000	0.000	0.000	0.000	2.354	0.000	0.000	5.340	0.000	0.000	0.680	0.000	1.656	0.000	0.000
g559.t2	0.000	0.000	0.000	0.000	0.000	0.000	0.000	0.000	0.000	0.000	0.291	0.558	0.000	0.000	0.000	0.000	0.000	0.000	0.000	0.000	0.000	0.000	0.000	0.000	0.000	0.000	0.000
g559.t3	1.140	0.460	0.000	0.623	0.163	0.584	0.222	0.292	0.162	0.000	0.000	0.000	0.000	0.321	0.000	0.000	0.351	0.000	0.998	0.000	0.000	0.896	0.000	0.174	0.000	0.000	0.000
g560.t1	0.855	0.620	0.000	1.148	0.369	0.754	1.153	0.396	0.742	0.000	0.000	0.176	0.000	0.000	0.000	0.000	0.000	0.000	0.000	0.000	0.000	2.025	0.000	0.388	0.000	0.000	0.000
g561.t1	95.677	89.869	52.168	98.541	82.320	102.669	82.909	89.234	99.743	106.309	77.781	66.625	90.036	96.497	78.668	70.743	85.763	68.661	96.843	94.592	58.889	102.772	82.994	88.393	91.707	110.867	55.426
g562.t1	171.284	141.509	173.225	160.070	150.806	147.031	180.390	177.832	178.165	176.374	214.468	195.772	206.478	144.449	193.105	196.456	183.750	182.645	181.766	187.816	187.443	216.650	138.932	177.425	234.115	186.278	200.030
g563.t1	23.013	23.512	26.569	19.697	19.552	21.485	24.312	25.387	30.052	20.087	27.234	27.295	25.756	31.437	29.658	20.261	27.990	35.098	32.359	39.171	39.129	26.801	22.602	28.395	27.591	35.845	25.661
g564.t1	63.473	56.942	66.253	78.625	74.421	80.621	85.901	87.566	108.474	110.348	98.101	95.810	109.927	118.093	108.289	117.417	100.208	110.983	123.484	85.998	125.568	118.907	135.102	117.011	105.853	137.593	109.565
g565.t1	143.367	132.361	155.818	106.313	98.216	105.484	104.789	94.603	82.473	49.095	61.214	80.953	67.040	79.230	67.625	81.614	80.562	102.666	76.521	110.517	69.932	82.345	87.763	78.259	79.492	98.861	97.046
g566.t1	48.705	50.433	57.190	45.122	44.095	46.061	45.240	46.739	67.009	37.990	68.587	68.946	60.301	64.378	62.587	56.223	50.180	48.582	56.354	35.707	58.889	56.103	49.790	57.973	49.258	73.298	60.008
g567.t1	46.732	49.076	40.076	36.039	35.480	44.458	42.914	42.433	43.348	44.540	40.274	37.539	41.527	30.666	42.661	35.281	45.510	45.226	40.906	69.327	31.214	40.510	50.049	40.137	43.323	33.054	39.602
g568.t1	78.868	69.082	83.377	94.737	80.812	82.830	102.303	103.736	134.589	84.307	130.617	121.420	112.160	125.258	121.598	122.146	110.516	121.022	123.009	89.807	170.472	121.875	103.565	117.815	125.782	155.947	138.511
g569.t1	198.653	209.395	168.693	191.956	214.616	222.108	189.400	183.337	165.792	68.180	82.266	125.396	109.389	117.071	71.880	76.204	95.785	84.290	104.809	57.546	72.820	103.556	108.640	89.303	72.063	115.596	114.205
g570.t1	44.794	34.937	38.998	34.345	31.585	36.577	39.138	38.210	36.063	28.364	30.809	32.074	38.432	56.030	41.447	38.377	39.673	42.135	46.537	27.390	35.082	40.883	42.474	44.923	36.910	48.500	38.832
g571.t1	12.920	11.307	4.074	10.133	11.827	8.688	9.348	11.937	9.339	0.000	7.449	6.493	12.899	6.554	16.196	8.036	13.136	6.388	8.218	7.455	11.320	20.120	0.000	10.647	6.921	22.549	0.000
g572.t1	268.820	176.104	247.975	216.233	235.210	245.983	246.960	293.411	298.774	336.690	368.680	371.987	419.451	456.858	425.047	432.953	356.595	407.131	488.033	381.078	344.465	339.663	361.912	384.310	376.218	398.428	302.292
g573.t1	1.460	2.298	2.930	1.661	1.356	0.850	2.623	1.262	2.149	0.000	1.782	0.950	3.359	1.934	3.624	1.924	0.000	1.535	1.744	2.498	4.528	0.252	0.000	1.666	0.549	1.618	4.738
g574.t1	6.329	14.599	11.885	13.040	15.646	9.431	9.116	8.768	6.752	4.377	7.946	6.777	9.580	9.611	10.135	11.433	5.135	6.545	6.832	10.183	17.176	4.517	2.988	3.730	8.537	8.983	1.121
g575.t1	4.881	0.930	0.000	3.050	1.845	0.850	2.675	1.387	2.225	0.000	3.996	8.011	1.603	2.525	1.549	2.094	5.875	2.746	4.303	0.000	0.000	0.756	0.000	4.108	1.656	0.000	0.000
g576.t1	21.781	22.251	22.560	19.533	22.243	24.247	20.611	20.476	19.363	25.783	11.033	17.716	22.397	19.351	21.885	27.345	13.060	17.529	19.024	33.372	16.917	23.610	17.583	16.421	16.911	21.096	38.861
g577.t1	0.000	0.000	0.000	0.000	0.000	0.000	0.000	0.094	0.000	0.000	0.000	0.000	0.000	0.000	0.000	0.000	0.000	0.000	0.000	0.000	0.000	0.000	0.000	0.000	0.000	0.000	0.000
g578.t1	30.733	25.959	48.007	41.657	38.355	31.617	42.977	53.838	76.405	93.099	134.482	116.415	70.024	118.003	160.234	98.118	99.288	95.274	150.095	104.201	139.285	95.615	134.287	155.375	141.351	131.043	195.711
g579.t1	13.741	11.019	0.000	33.907	17.067	12.309	24.185	23.083	23.062	0.000	54.262	31.300	23.960	21.696	36.246	27.525	27.221	40.108	64.717	36.281	53.657	57.139	35.004	35.574	17.317	89.248	15.580
g579.t2	37.507	31.837	43.824	32.585	39.451	49.449	43.591	55.006	89.254	124.023	75.867	77.085	88.859	109.825	107.705	82.196	79.480	85.580	92.017	108.881	100.157	73.731	112.481	93.469	116.768	41.194	128.215
g580.t1	12.761	12.012	7.505	15.391	10.384	13.839	15.154	19.465	26.581	20.216	15.873	18.970	19.292	19.742	21.130	19.960	22.589	16.210	24.703	35.104	25.866	17.749	23.320	18.891	13.638	21.842	30.272
g581.t1	4.596	3.142	0.566	6.526	3.711	4.503	6.461	3.628	4.327	8.078	6.210	10.029	4.526	6.314	3.901	5.281	4.110	7.815	3.954	10.987	7.603	7.363	2.921	4.670	12.185	1.250	7.702
g582.t1	0.969	0.449	0.000	1.727	5.121	2.421	1.629	2.169	7.266	0.000	14.494	9.030	4.059	4.640	4.752	10.150	5.002	5.620	4.274	0.000	5.749	3.611	11.636	6.162	5.467	5.339	4.017
g583.t1	2.714	1.624	5.349	2.394	3.830	2.029	1.396	3.931	5.240	5.766	9.072	3.584	4.516	7.125	0.000	3.918	1.851	4.783	2.907	3.914	1.061	1.988	6.445	6.346	6.057	5.068	0.000
g584.t1	1.756	5.076	5.370	0.809	8.138	4.163	4.230	2.200	2.492	5.587	2.805	0.548	4.019	3.417	0.411	4.409	1.860	0.965	1.076	2.814	0.000	1.194	4.683	1.385	5.213	0.000	8.940
g585.t1	0.160	0.075	0.523	0.131	0.391	0.329	0.000	0.000	1.018	0.000	0.647	0.274	0.000	0.651	0.182	0.120	0.550	0.000	0.368	0.000	0.000	0.000	0.000	0.058	0.000	0.000	0.000
g586.t1	0.057	0.171	1.906	0.175	0.076	0.489	0.455	0.396	0.124	0.000	2.617	0.901	0.873	0.241	0.841	1.443	0.000	0.797	0.591	0.823	0.000	0.000	0.747	0.901	0.000	0.000	0.000
g587.t1	0.730	0.492	1.318	1.082	1.215	1.912	0.624	1.157	0.922	0.000	1.782	0.842	0.954	0.762	0.182	1.253	1.234	0.591	0.620	2.795	1.497	1.017	0.642	1.211	0.965	0.659	2.642
g588.t1	41.373	25.414	4.129	5.837	8.973	22.420	0.867	18.245	2.844	0.000	0.000	9.363	1.370	10.232	0.000	4.148	0.000	2.077	3.334	0.000	19.136	7.736	15.505	3.991	7.490	9.148	0.000
g589.t1	58.752	25.200	4.423	3.869	12.836	30.152	0.909	27.305	6.125	0.546	8.340	27.853	4.110	20.604	3.518	5.351	4.015	41.594	5.786	20.844	7.683	27.725	15.294	20.897	37.571	8.876	11.270
g590.t1	12.441	13.733	16.438	8.963	11.024	12.192	10.998	6.954	4.270	0.000	5.113	6.062	3.846	5.191	6.674	5.020	5.068	10.522	5.098	4.096	8.744	11.628	5.899	4.641	3.963	9.283	16.291
g591.t1	1.665	3.634	1.264	4.875	0.792	6.850	0.000	3.013	1.084	0.000	0.000	3.016	1.390	1.563	0.000	6.343	2.544	0.394	4.409	3.005	4.965	0.327	0.594	1.647	0.711	5.591	2.447
g592.t1	475.147	536.520	522.496	231.088	825.653	754.072	106.258	271.820	122.730	219.902	112.568	144.670	241.510	558.957	117.754	347.611	529.762	298.668	248.615	196.879	459.650	264.186	256.297	80.739	153.658	221.773	148.358
g593.t1	0.775	0.000	0.000	0.000	0.336	0.850	0.349	0.480	0.000	0.000	0.000	0.000	0.731	0.000	0.468	0.952	0.712	0.000	0.000	0.000	0.000	0.000	0.000	0.000	0.000	0.000	0.000
g594.t1	4.801	4.275	10.436	5.006	8.745	4.216	7.868	4.702	8.588	4.466	11.389	7.492	9.499	5.953	6.760	7.074	12.614	3.996	3.683	5.512	5.098	9.491	8.016	4.137	13.130	6.735	2.252
g595.t1	3.740	5.654	0.000	4.930	7.801	4.567	5.319	6.495	17.661	6.758	13.988	9.696	5.511	6.995	9.045	12.886	13.288	7.382	6.028	6.460	20.990	10.713	17.392	6.752	14.004	14.332	11.426
g596.t1	51.077	58.459	51.612	42.947	46.243	54.484	41.306	43.694	32.820	50.147	44.618	36.216	50.031	53.394	45.855	48.548	40.347	42.627	39.966	54.512	36.348	52.679	46.659	36.039	32.195	33.519	49.196
g597.t1	2.999	2.479	1.710	2.809	2.843	1.986	2.453	1.950	1.893	0.000	4.053	0.970	1.695	0.671	1.444	1.463	3.018	2.992	2.219	0.124	1.898	0.709	1.915	2.054	3.089	0.378	0.000
g598.t1	138.578	189.602	120.600	123.332	153.714	164.332	119.805	139.413	93.134	81.250	62.264	64.412	75.341	73.447	66.669	78.588	97.181	101.879	84.545	73.280	96.618	63.205	80.628	73.357	79.563	96.312	77.352
g599.t1	161.636	191.002	255.938	244.751	159.768	131.175	241.070	236.716	192.925	175.868	246.440	282.171	169.660	71.824	177.320	187.097	296.971	154.181	124.521	294.573	243.212	255.582	169.052	164.336	336.503	233.654	294.619
g600.t1	122.989	132.329	136.079	93.305	89.015	114.713	105.984	116.362	126.096	131.784	69.047	80.287	82.506	113.473	68.084	76.785	123.851	83.690	88.673	69.126	80.494	87.720	147.676	72.940	85.620	52.987	102.730
g601.t1	93.339	82.591	71.427	93.382	83.470	85.666	82.422	86.784	70.556	131.397	70.445	75.018	88.159	87.578	91.977	83.288	85.003	87.174	71.811	67.155	41.393	74.469	68.743	78.550	73.922	67.522	58.760
g602.t1	43.140	43.882	31.100	26.332	22.492	25.776	27.760	26.002	20.390	14.609	32.516	26.256	30.770	25.855	22.029	29.940	25.465	37.116	29.500	12.288	24.181	33.875	26.202	26.748	24.482	40.855	36.804
g603.t1	108.951	103.121	80.512	123.135	95.264	145.194	105.899	118.217	76.576	117.116	64.732	53.296	69.151	85.483	61.000	74.200	60.336	59.045	56.431	45.363	60.386	66.518	84.928	73.967	41.941	58.801	62.514
g604.t1	3.592	4.029	4.336	4.001	5.230	4.163	4.843	4.775	4.831	6.758	3.790	7.081	4.262	1.403	2.601	1.894	2.733	2.598	2.694	0.000	0.000	4.899	4.951	3.032	0.427	3.343	1.462
g605.t1	1.118	0.802	1.688	1.323	0.846	0.871	1.470	0.865	0.361	0.000	1.370	1.195	0.416	0.000	0.392	0.271	0.304	0.236	0.756	0.000	1.738	0.000	0.354	0.223	0.843	0.000	0.000
g606.t1	12.784	28.022	10.360	2.711	11.328	4.684	8.598	7.997	9.891	0.000	0.000	6.728	14.248	6.835	5.488	9.910	2.781	8.661	5.349	0.000	1.595	8.977	3.237	8.332	19.563	0.000	0.000
g607.t1	46.732	55.531	64.336	49.691	48.978	49.301	46.361	53.119	56.805	97.724	54.140	60.034	48.316	50.699	50.827	55.452	58.665	58.365	49.357	40.884	73.952	71.249	77.525	56.955	46.646	48.704	70.108
g608.t1	904.280	997.246	743.478	602.669	892.023	999.174	706.416	523.351	527.067	654.376	866.336	691.539	462.582	282.144	367.747	439.847	591.503	580.525	397.470	408.564	275.620	623.707	483.471	405.653	489.206	521.767	385.163
g609.t1	17.425	18.927	25.872	24.736	21.440	21.411	25.803	24.448	29.491	34.060	32.760	34.718	28.791	32.880	33.808	33.868	40.670	36.387	35.440	34.941	38.291	32.820	32.820	32.968	32.622	35.302	27.961
g610.t1	163.666	152.101	139.968	130.175	122.628	149.856	132.358	112.139	72.658	11.740	65.088	84.684	82.648	84.080	65.388	66.614	83.048	85.334	66.093	29.323	52.427	110.406	69.797	98.991	66.280	88.705	98.801
g611.t1	51.191	42.621	51.754	53.495	54.327	55.365	55.868	56.633	64.061	54.186	61.899	71.953	59.378	55.860	63.199	64.280	67.843	48.877	56.761	55.756	71.688	52.399	54.569	57.517	59.105	57.260	49.586
g612.t1	468.601	367.085	413.357	661.302	482.994	304.545	668.578	459.347	364.432	448.983	432.070	684.615	492.672	370.143	429.330	359.495	195.054	194.673	176.223	325.906	173.458	449.667	363.147	478.670	333.139	326.352	352.765
g613.t1	30.049	24.784	24.989	29.830	23.512	30.024	28.976	32.851	35.835	41.354	26.249	28.813	40.045	43.403	40.118	36.163	30.865	42.775	37.863	33.065	20.919	27.986	31.144	33.084	25.417	31.125	24.978
g614.t1	4.676	5.664	10.970	4.077	7.714	2.241	8.164	5.348	3.966	4.198	0.000	4.290	2.537	3.147	1.224	2.896	0.930	0.728	1.076	6.757	0.000	4.797	1.082	0.698	1.311	0.000	0.000
g615.t1	98.950	107.022	81.863	110.947	102.198	119.959	122.777	137.244	158.250	129.273	128.150	147.373	158.050	179.464	172.004	154.050	160.668	149.614	187.416	134.826	139.063	142.526	132.046	165.780	135.772	120.470	108.141
g616.t1	36.469	35.332	33.007	43.122	34.265	42.015	38.546	42.579	37.917	18.866	30.583	28.460	29.725	42.010	37.470	32.976	37.234	42.263	35.973	30.366	37.337	27.193	50.403	33.365	28.303	29.740	37.526
g617.t1	84.524	80.005	69.695	87.971	78.750	93.196	87.160	91.924	100.171	101.575	70.745	74.568	94.369	97.369	95.553	82.196	88.477	104.635	99.634	87.013	104.382	82.615	121.656	100.599	78.719	84.161	86.848
g618.t1	63.713	69.905	74.488	61.475	63.159	67.621	62.509	70.614	56.776	97.486	38.370	53.208	60.159	72.275	52.500	54.600	76.158	80.629	62.178	37.458	73.533	51.484	85.531	69.395	63.171	68.986	38.218
g619.t1	4.972	3.174	6.797	7.083	6.987	4.673	5.277	5.348	3.433	0.000	2.814	5.543	3.105	3.808	1.769	2.204	1.651	0.640	2.869	7.044	2.852	3.863	5.172	2.839	3.486	0.281	0.994
g620.t1	130.344	138.164	190.055	117.528	270.104	155.082	82.126	96.271	102.387	115.578	130.974	125.416	138.129	222.787	139.257	260.174	187.290	210.775	171.435	128.911	147.441	108.801	143.989	170.914	161.849	141.809	128.176
g621.t1	19.956	16.576	27.092	25.447	24.684	20.317	28.733	30.881	36.301	26.339	33.886	39.899	39.802	37.220	35.691	31.794	32.451	35.413	38.590	33.075	45.074	45.232	40.271	37.366	33.465	31.891	38.520
g622.t1	565.510	445.443	644.556	1036.479	942.541	874.382	934.245	805.513	1209.084	1456.464	1646.522	1542.419	1060.401	811.738	1181.021	901.597	1151.020	785.611	900.659	914.889	538.049	924.214	718.920	745.592	814.428	619.979	671.446
g623.t1	0.000	0.000	0.000	0.000	0.510	0.786	0.180	0.000	0.000	0.000	0.000	0.000	0.000	0.000	0.000	0.000	0.000	0.000	0.000	0.000	0.000	0.000	0.000	0.000	0.000	0.000	0.000
g623.t2	0.000	0.000	0.000	0.000	0.000	0.000	0.000	0.000	0.000	0.000	0.000	0.000	0.000	0.000	0.000	0.000	0.000	0.000	0.000	0.000	0.000	0.000	0.000	0.000	0.000	0.000	0.000
g624.t1	7.743	12.803	7.996	12.024	13.617	6.001	10.342	9.665	1.531	17.050	7.308	2.654	4.404	1.483	2.123	6.814	1.614	5.640	4.497	19.016	6.943	1.558	4.214	8.642	4.522	11.057	19.401
g625.t1	6.010	4.339	15.098	4.547	3.895	3.558	3.183	3.847	3.262	0.000	0.600	1.391	4.333	1.303	2.438	1.413	6.350	3.701	2.442	4.087	3.039	2.725	0.613	1.715	1.484	3.634	0.000
g626.t1	16.547	29.625	8.464	17.052	15.266	4.588	19.067	10.144	11.317	11.125	7.730	13.633	3.024	9.841	6.721	7.285	6.815	5.837	3.014	8.049	13.325	1.316	5.947	6.123	3.831	9.361	6.571
g627.t1	34.223	23.469	25.479	36.684	34.308	35.239	35.786	39.180	38.260	37.405	31.503	32.749	35.854	45.137	32.269	34.760	38.278	37.942	41.400	21.447	45.056	26.671	33.941	35.884	30.803	21.619	37.925
g628.t1	41.293	33.301	57.037	45.275	36.250	39.625	48.836	52.806	61.312	47.716	56.814	63.158	62.422	61.061	81.154	64.460	66.049	63.582	72.974	71.442	58.978	62.151	63.275	68.426	70.772	62.852	68.188
g629.t1	166.711	191.889	180.240	168.006	117.399	83.849	158.172	152.841	98.688	119.369	84.461	108.199	70.470	51.140	88.459	84.861	80.618	68.552	42.844	123.313	62.294	83.885	68.896	68.096	155.467	90.082	115.843
g630.t1	2352.859	2024.812	2535.826	1880.773	1482.673	1095.545	1913.202	1693.390	979.202	788.175	1114.230	1313.721	844.089	359.570	1001.551	1250.520	884.165	936.691	390.153	1264.730	492.637	770.946	779.245	847.548	1939.861	1432.854	1556.785
g631.t1	1099.603	1045.253	1022.291	829.297	587.080	398.729	871.831	830.139	586.915	598.502	577.285	672.697	478.616	231.466	491.525	536.411	535.970	410.861	269.916	711.616	303.732	455.285	394.981	390.026	1071.754	639.873	754.248
g632.t1	3.261	4.072	3.410	3.246	3.743	2.581	3.500	2.930	3.852	3.811	6.220	3.036	4.272	1.142	3.901	3.717	3.293	3.760	2.743	6.584	8.075	3.257	3.065	3.013	5.549	3.014	6.347
g633.t1	58.113	56.407	52.549	64.186	60.913	67.356	69.722	71.437	72.344	51.427	68.231	63.403	70.612	70.671	80.208	64.831	64.540	63.976	69.117	101.387	73.070	80.945	71.923	88.179	67.347	74.780	96.422
g634.t1	68.525	49.664	84.935	80.177	81.040	81.662	83.818	88.765	96.833	96.017	93.064	84.822	88.514	86.525	97.513	95.162	86.047	83.985	95.893	99.636	97.813	75.029	92.120	86.678	89.786	97.659	99.991
g635.t1	12.943	12.761	18.780	18.867	23.523	19.999	26.194	19.580	15.530	31.916	22.018	18.725	0.000	10.713	14.791	19.219	19.723	18.041	16.155	20.739	22.818	22.826	18.177	18.795	23.415	13.731	18.066
g635.t2	1.083	2.202	0.000	5.444	5.002	2.984	1.322	2.950	11.165	0.000	6.623	8.197	22.337	4.880	6.014	0.000	0.000	0.000	0.911	0.000	0.000	0.000	0.000	1.957	0.000	0.000	0.000
g636.t1	25.305	20.252	19.041	25.873	28.058	20.317	19.775	22.290	12.630	11.582	9.156	5.435	18.937	24.302	8.844	12.215	16.154	14.232	14.604	6.106	13.298	7.288	6.263	14.232	16.646	8.130	24.637
g637.t1	17.299	13.412	27.778	27.316	24.988	22.070	32.867	33.352	47.038	41.414	64.544	64.422	39.213	34.644	54.527	39.249	43.299	40.482	44.259	51.306	68.676	59.183	62.509	51.017	60.660	49.954	62.104
g638.t1	96.316	90.895	71.558	59.704	69.766	57.256	64.244	49.616	41.893	82.858	36.437	36.334	22.448	21.917	25.480	39.961	39.702	38.238	19.741	41.420	30.420	31.691	40.146	27.824	37.195	62.958	36.434
g639.t1	5.645	4.788	1.198	3.771	3.439	2.793	1.364	1.637	5.506	0.000	1.463	3.545	1.319	3.367	3.815	0.571	5.163	1.004	1.240	5.570	0.000	0.420	2.624	2.577	3.628	2.655	0.000
g640.t1	110.377	76.884	74.728	20.779	60.566	55.556	33.005	21.884	14.018	23.153	56.007	41.740	22.052	28.571	16.120	29.690	38.582	46.840	23.733	45.191	20.928	46.967	39.438	32.387	41.047	28.713	23.447
g641.t1	70.885	63.204	88.203	75.127	71.090	79.081	74.290	78.485	99.981	67.306	113.665	98.386	98.023	90.534	121.942	97.346	107.668	123.680	113.550	70.916	128.804	111.180	130.294	117.592	101.707	122.515	114.946
g642.t1	1.768	1.934	0.000	0.525	1.020	0.775	0.793	1.230	0.580	0.000	0.000	2.135	1.380	0.000	0.000	1.082	0.807	1.890	0.155	0.000	0.000	0.523	0.469	1.211	0.000	0.000	0.000
g643.t1	44.760	50.689	48.824	35.186	43.314	47.124	49.216	45.310	50.728	27.312	24.945	25.483	36.676	35.837	28.062	35.011	44.011	42.529	37.718	19.380	44.824	39.558	43.058	38.093	28.110	53.103	44.974
g644.t1	40.643	33.034	51.100	46.653	35.252	42.971	42.829	44.601	52.126	82.669	62.602	44.982	49.991	65.079	59.604	61.744	59.358	63.001	63.796	55.575	41.642	50.878	48.450	54.349	41.382	55.603	45.998
g645.t1	0.342	1.240	0.000	1.771	0.000	1.126	0.508	0.792	3.319	0.000	0.000	0.000	0.528	0.000	0.000	0.691	4.670	1.211	0.000	0.000	0.000	0.000	0.000	1.938	0.000	0.000	0.000
g646.t1	8.074	12.226	7.930	8.187	8.007	7.169	11.432	6.839	3.367	0.000	5.638	5.612	3.877	1.523	0.000	14.539	7.099	7.185	7.927	1.933	2.041	3.667	1.235	6.026	8.984	0.000	1.706
g647.t1	26.810	20.327	28.540	33.820	30.402	32.233	32.550	38.627	47.523	53.859	47.414	43.542	47.220	48.584	54.297	52.806	50.702	51.968	63.632	46.234	60.672	45.092	53.889	50.416	46.128	58.423	33.236
g648.t1	83.487	80.143	92.081	69.378	67.054	64.371	61.579	69.435	55.483	65.689	49.327	54.090	36.179	50.037	47.461	78.057	68.811	42.765	48.155	49.775	54.263	49.366	71.042	58.903	48.821	58.355	53.622
g649.t1	245.796	271.049	283.803	290.562	247.980	167.274	288.933	260.800	241.684	130.008	272.051	275.041	168.168	102.149	165.244	171.826	185.240	117.193	70.745	250.597	169.991	159.753	122.929	119.898	241.981	140.181	160.905
g650.t1	352.808	325.073	320.775	370.127	376.283	207.866	337.937	335.813	136.111	95.729	158.583	134.338	155.625	87.558	95.486	112.046	71.944	64.251	38.706	138.520	77.312	85.051	68.992	56.171	136.697	78.676	80.248
g651.t1	45.364	73.859	45.599	55.966	48.728	45.456	48.667	45.300	21.512	0.000	9.804	14.240	9.966	4.981	0.708	10.581	8.647	5.886	5.824	3.436	2.487	3.481	8.801	4.582	33.415	23.741	18.222
g652.t1	0.262	2.009	3.475	0.131	2.127	5.480	0.656	4.264	1.236	0.000	0.000	0.088	0.274	0.000	0.526	2.675	4.404	0.315	3.392	7.455	0.000	0.000	0.929	2.296	1.687	2.200	1.930
g653.t1	0.080	24.837	0.229	0.842	6.033	47.389	8.798	39.962	0.086	0.000	0.000	0.411	17.851	0.230	1.463	13.026	5.562	0.000	25.458	44.090	43.015	0.000	0.862	13.040	6.768	9.157	8.931
g654.t1	347.722	255.638	258.029	608.462	770.219	578.631	655.740	356.998	361.085	278.058	282.352	268.127	123.485	79.490	121.158	100.432	86.076	101.239	45.073	108.785	62.374	115.949	60.057	91.648	96.839	71.069	77.664
g655.t1	1.049	1.015	0.991	2.153	2.897	2.060	2.718	2.356	2.282	1.151	2.533	2.488	1.614	1.263	1.348	1.032	0.807	1.939	1.376	3.445	3.432	1.614	1.657	1.405	4.014	1.957	1.501
g656.t1	25.567	28.022	15.468	26.474	18.521	20.402	31.598	26.461	22.511	0.000	48.915	24.092	28.009	16.135	19.906	32.726	27.003	33.257	15.709	0.000	38.059	20.297	22.132	22.214	0.000	16.483	0.000
g656.t2	30.972	32.136	39.978	27.546	33.614	35.069	29.219	40.077	53.333	56.677	27.262	42.484	37.498	38.893	42.633	28.818	35.032	27.628	40.761	33.333	40.287	44.308	47.195	33.772	55.366	41.174	59.150
g657.t1	158.272	151.555	158.410	160.540	131.525	185.127	144.329	167.354	138.631	148.695	102.239	78.162	111.774	143.347	98.546	111.715	157.811	137.449	114.423	88.802	137.583	115.501	141.441	99.107	86.483	84.500	102.740
g658.t1	179.107	150.102	166.842	145.194	136.441	166.456	162.264	181.971	176.615	169.973	177.065	190.523	250.248	254.385	219.513	236.687	238.363	239.141	252.956	222.968	197.836	178.790	180.640	204.715	196.981	169.126	149.089
g659.t1	18.999	20.359	16.689	26.048	19.194	23.047	26.787	30.787	41.484	22.101	44.008	36.442	35.793	34.364	44.535	33.307	34.757	37.982	47.981	54.656	47.150	29.358	30.397	43.382	32.612	37.444	30.243
g660.t1	27.597	32.521	23.344	39.296	31.151	41.633	39.699	43.486	42.425	20.662	24.007	35.286	39.335	43.032	45.406	38.127	38.164	29.754	38.464	34.530	34.913	42.152	41.430	45.669	39.004	48.733	58.497
g660.t2	0.000	0.000	0.000	0.000	2.246	0.000	0.000	0.000	1.160	0.000	5.338	0.000	3.704	0.000	2.151	0.000	0.000	3.661	0.000	0.000	0.811	0.000	3.285	0.000	0.000	0.000	0.000
g660.t3	1.460	2.394	0.000	6.657	2.159	2.400	3.173	3.785	2.882	0.000	0.000	2.507	0.000	2.926	0.000	4.239	1.908	0.000	1.105	0.861	0.000	0.000	0.000	0.358	4.014	0.000	0.000
g661.t1	185.573	187.646	309.119	465.149	325.266	225.687	346.059	255.201	210.243	138.314	180.179	186.811	228.135	193.865	194.539	167.027	149.344	186.307	135.336	154.292	190.402	205.311	203.940	238.730	270.853	184.950	217.218
g662.t1	65.685	63.760	85.338	140.504	116.899	68.460	102.420	103.746	84.261	79.275	94.884	148.362	91.528	80.502	87.876	93.258	65.527	93.867	67.537	108.402	134.945	68.608	68.695	84.808	114.878	56.127	103.149
g663.t1	4.744	8.283	3.170	6.318	4.796	3.845	5.499	6.902	3.329	10.639	8.687	4.907	3.268	3.337	8.815	5.962	5.742	6.457	4.913	0.000	7.335	4.937	1.858	4.456	6.280	0.000	10.763
g664.t1	25.544	30.950	42.386	36.072	21.483	32.690	47.852	41.870	35.711	10.192	25.330	27.912	30.100	38.633	35.682	30.682	31.919	28.799	25.555	21.744	38.514	30.049	30.091	32.329	27.815	12.278	23.067
g665.t1	38.579	37.042	51.972	43.275	36.598	38.893	34.232	41.724	34.199	36.045	34.308	35.893	47.332	47.452	44.402	50.041	56.701	47.076	47.312	54.665	31.481	37.580	37.063	40.525	32.225	44.169	37.594
g666.t1	41.874	46.949	34.205	44.882	38.930	49.959	34.263	38.659	36.396	46.783	26.859	24.846	40.735	36.127	25.509	33.808	32.669	30.177	34.025	37.458	52.561	21.333	28.271	30.052	32.713	39.818	31.481
g667.t1	61.945	61.206	62.974	54.129	46.374	62.906	59.612	51.753	58.954	28.631	44.562	30.732	49.869	63.406	48.561	50.552	52.259	56.102	58.088	56.283	62.035	55.413	56.284	41.803	37.622	40.922	39.534
g668.t1	9.613	6.925	3.388	8.679	9.711	6.765	8.079	9.227	8.036	2.987	7.496	14.769	10.209	7.496	8.691	9.589	6.036	9.163	5.747	7.302	17.336	5.189	10.697	6.375	7.673	5.126	7.614
g669.t1	0.969	1.486	0.000	1.629	1.248	0.712	1.967	1.397	0.694	0.000	1.004	2.654	0.000	0.271	2.706	0.391	0.294	0.915	0.853	4.546	0.000	0.187	0.000	0.591	1.656	0.000	0.000
g670.t1	34.451	30.726	46.188	93.502	44.442	27.051	78.721	55.309	40.894	25.644	36.644	38.537	33.124	32.971	34.152	19.259	23.083	26.939	24.984	54.503	26.196	35.723	27.534	30.381	47.845	53.093	47.265
g671.t1	313.796	220.114	326.461	410.167	254.360	152.480	349.634	234.235	193.315	255.887	185.958	262.300	275.944	175.867	240.700	246.457	152.657	173.699	185.468	268.953	146.478	244.328	194.593	315.148	437.376	230.650	301.093
g672.t1	18.702	4.083	12.200	0.033	19.845	12.277	1.904	4.744	3.814	0.000	0.047	1.273	0.000	6.694	4.867	0.020	3.218	20.551	4.526	0.038	0.018	13.251	8.054	3.110	14.614	0.000	0.019
g672.t2	2.771	6.338	0.000	2.831	1.660	3.622	1.005	7.017	4.936	7.850	15.170	15.993	3.227	4.560	0.000	6.744	6.615	0.000	1.618	11.102	10.107	0.000	4.271	6.452	7.632	11.057	10.754
g673.t1	518.515	682.828	468.575	546.037	461.034	529.935	368.235	350.169	373.058	447.624	320.103	405.921	390.620	415.590	399.079	299.203	408.028	355.084	377.264	380.753	251.600	474.565	344.271	413.064	465.669	336.633	343.474
g674.t1	304.240	289.153	343.836	252.457	281.724	225.496	241.376	227.917	163.034	151.930	160.797	153.435	132.375	88.991	113.232	137.958	188.439	115.058	88.499	223.781	114.961	108.763	107.271	106.025	172.967	191.976	118.359
g675.t1	917.178	642.858	797.900	1526.342	946.806	568.923	972.770	709.148	610.595	785.822	522.347	840.283	720.969	565.651	602.988	500.208	302.580	402.151	313.361	587.834	281.254	680.408	531.021	657.054	665.912	436.085	700.275
g676.t1	202.507	205.216	146.961	164.640	163.078	177.427	178.656	144.834	179.810	211.446	159.362	133.799	136.820	164.212	134.620	131.104	172.664	170.746	132.273	129.103	172.968	176.298	205.013	149.552	137.103	152.478	106.688
g677.t1	157.029	158.620	165.948	142.756	146.021	167.306	143.493	159.660	139.449	156.247	133.113	112.625	134.364	107.981	105.506	127.727	150.683	143.089	132.167	101.885	101.574	148.051	171.915	123.192	112.754	84.199	117.852
g678.t1	52.776	49.631	47.996	46.653	43.737	32.372	37.838	39.222	19.914	32.174	18.144	14.798	21.870	9.831	20.604	24.920	34.671	26.456	15.777	20.279	21.837	11.609	5.823	14.135	24.360	42.114	38.549
g679.t1	87.409	59.613	89.183	80.822	75.495	76.086	83.818	84.188	111.327	118.506	134.548	134.651	121.719	119.736	132.277	134.671	119.865	115.678	142.207	107.130	100.923	108.073	112.510	137.297	154.136	123.029	130.409
g680.t1	42.730	44.512	44.336	38.826	49.954	52.391	40.957	44.726	41.141	35.003	39.580	32.828	33.104	33.071	39.908	41.824	53.512	40.354	32.339	46.521	46.125	35.555	42.330	34.111	35.762	30.021	62.884
g681.t1	24.438	19.013	13.355	18.309	34.026	20.211	8.502	8.497	12.392	23.848	2.327	5.631	0.355	3.778	0.679	7.756	2.050	5.581	4.342	0.000	1.177	0.000	1.197	1.279	0.000	0.000	0.000
g682.t1	52.468	74.159	49.020	91.687	109.478	117.931	64.698	48.636	73.286	112.412	36.494	31.711	29.988	32.349	24.371	38.197	61.446	50.068	30.217	18.155	43.710	33.334	39.160	38.442	23.303	33.490	30.545
g683.t1	36.857	30.202	63.464	45.713	28.026	19.043	42.448	33.342	40.533	18.519	46.504	53.894	27.857	13.719	28.731	25.040	23.434	18.710	14.120	51.603	26.374	33.688	26.135	25.247	56.605	44.081	59.101
g684.t1	32.694	32.201	44.118	25.403	21.028	15.421	26.956	21.477	17.413	25.763	26.324	30.957	17.607	7.075	19.830	14.078	14.987	10.522	9.565	21.744	8.084	18.151	14.681	14.367	37.246	29.371	20.698
g685.t1	0.445	0.000	0.000	0.055	0.152	0.127	0.254	0.156	0.171	0.000	0.000	0.206	0.000	0.241	0.000	0.000	0.000	0.000	0.058	0.000	0.169	1.950	0.000	0.068	0.000	0.000	0.614
g686.t1	18.314	16.116	25.567	25.600	27.993	22.632	33.037	31.830	39.087	45.989	65.454	58.213	43.262	32.299	35.080	32.045	30.998	30.009	29.810	39.975	39.815	42.983	36.076	38.161	36.728	32.957	42.839
g687.t1	70.635	70.076	65.828	78.953	73.879	83.425	85.457	99.545	90.956	62.443	74.244	86.692	100.672	100.706	105.631	73.438	86.883	97.804	96.775	91.386	89.051	73.750	87.380	104.232	89.573	118.697	72.565
g688.t1	26.707	37.929	34.401	30.770	37.357	35.600	28.183	19.809	20.457	0.000	7.158	9.402	13.426	9.480	7.850	8.437	17.549	10.374	14.585	1.914	10.892	24.440	21.644	11.035	7.886	6.744	6.766
g689.t1	0.832	27.210	0.000	29.032	49.433	29.716	19.173	25.074	9.463	0.000	12.937	0.000	3.897	4.089	11.253	1.693	17.113	23.661	21.592	6.039	22.942	0.000	13.283	9.959	2.673	20.892	13.747
g690.t1	10.446	16.640	2.941	6.493	10.308	10.132	6.578	6.547	7.951	11.056	11.220	10.401	11.021	8.989	7.075	4.790	10.763	5.354	5.379	0.976	2.228	10.545	4.003	6.762	6.047	4.138	4.144
g691.t1	149.001	117.709	119.902	116.785	126.144	129.900	120.937	129.446	151.745	141.371	146.153	146.658	155.077	149.891	155.100	151.215	157.744	146.248	175.292	140.329	139.793	144.421	159.427	158.301	143.638	130.219	141.777
g692.t1	35.728	35.920	27.930	29.229	34.623	35.536	31.175	31.090	34.513	21.992	28.351	29.420	35.499	31.578	31.054	26.213	27.790	28.533	25.982	21.954	55.885	17.563	32.983	29.810	23.425	41.969	26.772
g693.t1	35.146	32.949	32.113	31.546	30.847	35.738	38.271	36.334	36.101	22.459	26.259	35.560	35.834	36.188	41.046	34.049	33.143	36.023	35.905	24.950	39.913	36.301	36.057	38.742	30.305	24.623	28.985
g694.t1	26.582	26.109	38.965	31.371	26.984	32.563	32.444	34.394	39.819	20.285	43.858	38.440	39.487	32.620	35.118	36.954	38.525	36.771	38.716	33.372	36.178	37.673	34.467	38.238	36.169	41.116	49.908
g695.t1	0.011	0.256	1.874	0.000	0.109	0.000	0.391	0.740	0.000	0.000	0.000	0.049	0.244	0.651	0.000	0.000	0.285	0.000	0.000	0.000	0.000	0.000	0.000	0.000	0.600	0.000	0.000
g695.t2	0.319	0.470	0.000	0.372	0.228	0.149	0.783	0.386	0.447	3.870	1.069	0.284	0.274	0.000	1.453	0.331	0.323	0.325	0.872	0.813	0.847	0.336	0.249	0.736	0.681	1.153	0.507
g696.t1	63.576	75.783	38.682	45.122	48.978	51.542	42.343	34.968	38.535	66.959	35.011	46.715	44.592	48.323	35.252	38.117	40.793	31.732	30.159	25.132	19.083	40.202	31.192	31.399	36.849	24.003	11.231
g697.t1	22.306	29.817	41.678	45.024	24.912	18.066	52.029	59.656	45.297	9.160	35.359	54.736	38.797	19.301	36.064	26.473	33.589	20.531	11.048	38.338	32.898	35.471	21.309	21.740	30.559	28.112	42.381
g698.t1	207.491	177.429	251.559	227.535	165.920	163.143	243.015	241.804	274.855	232.247	336.736	325.595	327.446	289.169	319.932	264.503	270.585	260.400	287.108	314.977	281.075	322.921	252.151	302.244	315.598	274.460	240.539
g699.t1	258.682	219.462	277.452	217.599	210.298	148.178	229.839	171.170	158.907	208.052	222.565	281.328	257.210	174.744	204.320	200.504	142.311	183.984	143.302	217.341	130.568	249.153	198.309	204.657	326.818	248.306	235.069
g700.t1	78.458	64.540	74.499	83.883	73.922	58.148	62.943	67.924	71.355	95.035	78.194	86.898	75.341	90.754	77.339	78.208	72.114	68.355	66.355	67.872	64.567	104.956	65.784	92.752	105.274	69.218	85.171
g701.t1	70.235	61.355	68.039	73.422	72.164	79.442	85.986	96.688	121.046	78.124	133.310	116.259	122.237	119.626	138.664	139.591	114.217	122.656	149.495	150.913	129.115	120.130	110.939	125.023	128.526	126.052	121.732
g702.t1	439.932	1114.186	472.769	710.447	1570.711	977.816	346.958	228.741	215.740	258.180	185.761	217.582	380.969	536.569	205.706	811.957	697.881	475.181	447.873	260.838	502.878	236.508	313.835	366.707	138.343	353.698	446.682
g703.t1	94.503	94.582	92.048	117.298	125.189	119.174	137.265	145.856	148.455	143.217	154.615	180.573	164.342	149.851	154.268	156.155	163.344	115.737	165.601	155.335	140.105	146.175	111.964	152.846	147.398	134.919	127.884
g704.t1	253.630	244.855	224.391	216.091	214.073	223.882	219.243	169.095	157.794	124.678	170.132	209.317	183.868	138.426	147.336	177.638	151.565	150.579	148.710	128.777	167.558	202.549	182.469	158.107	211.574	162.100	218.096
g705.t1	0.000	0.267	0.000	0.000	0.000	0.127	0.180	0.083	0.000	0.000	0.000	0.000	0.142	0.000	0.000	0.000	0.000	0.000	0.000	0.000	0.000	0.000	0.000	0.000	0.000	0.000	0.000
g706.t1	99.931	91.237	102.876	112.511	110.856	118.823	113.502	123.566	128.169	116.977	120.823	126.934	133.684	112.812	130.633	108.348	131.995	125.894	130.045	168.886	125.149	114.120	122.374	126.301	118.953	127.118	109.535
g707.t1	4.983	6.177	4.706	4.667	5.512	2.411	4.674	4.170	3.595	0.000	5.835	9.108	6.667	3.828	3.566	4.709	7.593	4.636	5.475	4.431	5.767	5.590	7.413	5.541	7.622	15.631	7.185
g708.t1	63.131	62.307	53.976	59.606	65.969	67.929	69.246	71.792	48.008	19.422	35.649	44.404	54.832	58.826	34.907	52.526	54.726	55.590	68.836	39.678	53.737	43.711	57.260	43.915	43.038	51.591	56.069
g709.t1	73.805	68.676	51.100	88.310	70.342	81.141	92.067	95.896	229.396	198.336	171.727	165.931	167.032	170.475	166.439	199.512	178.929	194.525	189.548	132.472	224.887	149.460	257.303	232.578	140.020	217.791	220.426
g710.t1	101.983	94.229	94.042	119.157	106.820	116.773	124.331	141.540	139.915	99.342	167.130	136.208	165.743	181.108	193.162	158.770	135.649	184.122	212.012	163.719	104.587	103.752	134.077	161.517	188.180	149.202	153.379
g711.t1	0.285	0.289	0.261	0.426	0.401	0.350	0.486	0.490	0.751	0.000	0.413	0.735	0.629	0.411	0.717	0.421	0.569	0.748	0.930	0.268	0.722	0.373	0.881	0.601	0.732	0.610	0.624
g712.t1	6.979	7.267	4.466	7.236	9.830	8.242	8.872	6.266	8.217	18.459	10.113	5.651	7.966	7.797	6.320	5.341	4.461	10.138	9.042	11.685	5.321	4.862	6.388	6.849	8.679	7.064	3.305
g713.t1	33.379	25.104	37.538	38.444	35.035	34.315	37.975	44.883	55.911	52.757	61.373	55.108	59.408	50.298	72.177	60.772	53.113	59.556	70.018	63.087	61.786	55.152	52.750	59.900	63.343	62.396	54.734
g714.t1	49.834	43.518	43.551	49.320	53.730	55.004	52.103	45.748	62.730	35.985	45.725	57.351	61.337	71.473	45.960	63.809	64.825	82.263	69.892	28.893	90.629	66.639	59.961	53.652	52.053	49.217	48.211
g715.t1	36.629	43.989	25.795	35.897	34.612	45.870	39.498	50.398	60.314	53.134	41.184	34.826	41.101	56.431	56.879	45.221	55.856	59.448	68.564	43.191	65.627	43.048	52.769	58.825	45.437	51.601	39.446
g716.t1	25.636	20.466	40.414	26.114	32.833	23.695	26.406	26.502	28.417	29.743	46.691	44.933	30.587	23.631	39.851	35.421	40.072	30.748	24.984	24.261	35.528	42.208	25.302	32.222	37.693	31.377	28.722
g717.t1	5.508	9.683	11.645	5.214	6.423	2.729	5.943	3.253	4.337	0.000	3.921	3.908	1.685	0.762	2.276	2.194	2.961	2.687	1.618	1.120	3.120	3.182	0.287	1.482	1.392	0.000	2.379
g718.t1	703.563	598.516	166.253	58.709	394.609	529.670	43.432	252.709	71.488	106.706	73.607	81.786	62.889	229.201	56.200	140.082	73.975	228.226	114.810	164.561	183.227	202.437	211.353	113.998	166.321	117.379	100.975
g719.t1	772.385	585.585	893.053	640.205	572.356	528.470	623.824	655.132	763.139	915.731	1232.923	1208.411	1092.256	961.569	1125.204	1094.286	902.132	1017.576	1117.197	1299.910	825.747	1212.756	1017.365	1252.977	1302.749	1063.952	1028.218
g720.t1	32.056	35.054	24.586	33.197	30.272	34.857	35.109	36.709	40.380	53.512	25.161	23.847	33.977	31.768	26.312	39.680	36.456	41.614	36.216	25.189	20.946	28.108	50.949	29.955	20.600	17.956	15.277
g721.t1	89.314	67.020	97.898	87.545	86.845	87.482	98.369	101.359	118.517	155.930	157.167	139.695	140.473	162.749	179.547	182.688	175.521	178.955	198.182	144.377	179.626	145.223	165.499	167.911	159.552	186.123	161.412
g722.t1	15.509	12.547	13.824	13.489	22.655	17.481	16.751	15.597	20.865	13.993	27.394	23.514	21.707	21.546	20.308	23.287	24.516	26.496	22.706	19.696	23.228	31.159	19.479	23.057	18.384	16.183	21.293
g723.t1	1.562	2.789	3.028	2.897	2.268	3.122	2.136	1.845	2.359	3.523	2.130	1.900	1.543	2.656	0.746	3.677	5.078	2.490	0.979	0.258	4.537	0.728	4.482	2.858	1.321	0.000	0.907
g724.t1	0.490	0.000	0.000	1.257	0.000	0.797	1.269	0.751	1.056	0.000	5.038	0.490	1.898	2.385	0.000	2.475	0.000	0.000	0.853	0.000	1.275	0.719	0.000	0.552	0.000	7.626	0.000
g725.t1	6.945	18.147	14.848	10.854	8.789	5.852	5.034	6.141	2.244	1.002	2.805	2.899	2.821	0.892	1.625	2.024	6.188	1.280	2.064	9.369	0.945	0.532	0.958	1.443	4.634	0.000	1.989
g726.t1	38.408	28.994	22.636	34.574	33.267	34.570	41.042	41.661	24.632	34.020	25.489	19.754	43.333	40.266	23.989	26.243	15.698	33.661	35.266	13.485	34.619	25.709	32.830	35.458	28.618	30.292	13.289
g727.t1	64.762	64.957	57.408	75.980	70.092	78.359	72.016	75.482	91.498	106.755	84.461	78.564	80.446	84.160	84.023	80.132	92.767	89.182	95.496	76.045	101.922	89.082	98.527	85.806	73.922	92.688	91.401
g728.t1	43.026	39.286	39.869	46.696	49.433	49.598	46.848	49.418	60.143	53.839	68.297	57.674	60.860	64.278	69.576	67.306	60.241	65.511	68.526	56.110	59.754	49.814	57.308	55.270	63.801	58.820	65.273
g729.t1	54.943	45.613	73.726	54.446	59.057	51.924	66.338	62.294	81.683	87.859	113.581	108.081	92.218	77.536	100.535	87.907	76.775	83.936	87.326	110.709	80.762	110.527	86.192	101.190	115.111	102.417	106.250
g730.t1	6.318	6.509	3.584	5.859	3.841	1.041	3.997	4.639	0.000	0.000	1.642	2.860	8.880	0.000	0.947	1.283	7.223	3.366	1.114	20.327	2.487	3.723	0.000	1.443	0.000	0.000	0.000
g731.t1	23.172	27.626	23.290	19.774	19.151	15.145	24.746	19.809	23.195	25.595	38.332	39.409	30.881	23.791	31.724	27.896	23.272	18.504	21.514	32.395	18.548	26.176	21.845	23.900	33.181	19.129	26.187
g732.t1	5241.533	5401.503	4307.118	4297.931	4579.837	4891.022	4556.424	4866.639	2904.074	3251.593	2320.323	2677.565	4005.704	4078.725	2775.913	3170.109	3041.806	3511.838	3428.014	2539.632	2632.285	3081.975	3198.631	2953.391	2816.931	2722.194	2398.944
g733.t1	1.676	2.971	3.726	1.683	3.439	3.176	1.248	1.397	1.893	6.997	2.965	1.645	0.944	0.090	1.721	0.822	0.778	0.837	0.649	2.440	1.587	0.000	0.986	1.269	0.213	3.382	0.741
g734.t1	2.087	2.522	3.627	4.733	8.214	3.080	3.035	1.470	4.023	1.618	4.850	5.161	3.430	4.129	3.547	4.108	3.597	2.392	3.925	5.455	5.909	3.630	2.049	3.895	3.374	3.401	3.256
g735.t1	0.878	1.315	3.268	3.990	2.365	0.935	2.612	2.502	2.587	1.826	3.424	3.193	0.629	1.253	1.731	0.782	1.073	1.663	0.959	0.172	1.622	1.820	0.910	2.064	2.053	0.000	3.754
g736.t1	0.000	0.214	0.000	0.000	0.250	0.287	0.127	0.063	0.000	0.000	0.000	0.255	0.000	0.000	0.000	0.000	0.000	0.000	0.300	0.000	0.000	0.000	0.000	0.194	0.000	1.618	0.000
g737.t1	0.114	0.139	0.000	0.251	0.087	0.000	0.423	0.000	0.247	0.000	0.000	0.000	0.000	0.000	1.377	0.000	0.000	0.000	0.000	3.321	2.398	0.000	0.000	0.000	0.000	0.000	0.000
g738.t1	0.513	0.075	0.000	1.290	0.087	0.000	0.243	0.104	0.067	10.222	0.338	0.069	0.203	0.090	0.000	0.922	0.000	0.000	0.116	0.000	0.000	0.000	0.517	0.000	0.000	0.000	0.000
g739.t1	0.262	1.902	0.000	0.000	1.497	1.444	2.728	2.429	5.117	0.000	2.721	2.370	5.328	0.000	0.784	0.531	8.400	0.000	1.386	0.000	0.000	0.775	2.787	2.693	1.687	0.000	0.000
g740.t1	105.826	107.823	112.517	120.731	75.354	108.978	84.527	79.496	84.565	76.089	50.284	54.305	62.169	76.734	48.465	70.542	81.539	62.922	68.778	49.162	37.105	55.096	52.376	54.514	49.502	40.312	39.281
g741.t1	3.090	1.849	3.617	3.378	5.913	1.922	3.331	1.772	2.958	5.488	4.719	2.781	1.928	1.333	2.189	2.295	1.661	2.333	1.541	2.268	0.668	1.288	1.743	2.073	2.104	4.797	1.199
g742.t1	1.368	1.571	1.111	1.782	1.866	1.710	0.772	1.157	0.637	0.000	1.013	1.567	1.015	0.641	0.975	0.261	1.186	0.689	1.085	0.134	0.000	0.961	0.172	1.560	2.510	1.221	2.145
g743.t1	25.350	22.710	18.628	23.895	25.661	24.353	25.338	26.315	30.243	31.341	38.745	32.191	32.394	28.030	31.953	27.075	32.992	33.041	30.672	27.802	23.272	26.111	36.775	33.656	29.705	21.154	24.266
g744.t1	1.140	0.534	0.000	0.000	0.749	1.243	0.000	1.178	0.913	0.000	0.000	0.000	1.847	1.904	0.000	0.000	2.325	1.811	1.076	0.000	0.000	4.993	1.791	0.417	0.000	6.376	9.330
g744.t2	0.000	0.000	0.000	0.000	0.000	0.000	0.000	0.000	0.000	0.000	5.160	0.000	0.000	0.000	3.872	0.000	0.000	0.000	0.000	0.000	0.000	0.000	0.000	0.000	9.309	0.000	0.000
g744.t3	0.547	1.475	1.471	0.481	0.260	0.616	1.925	0.000	0.000	0.000	4.569	3.633	0.000	0.000	0.000	1.052	0.000	0.000	0.998	0.000	0.000	0.000	5.507	1.008	0.000	1.628	0.000
g745.t1	2.269	1.197	2.669	2.984	4.405	2.623	2.792	2.429	3.452	0.705	5.713	7.482	3.735	2.215	2.362	3.457	2.382	1.102	2.336	5.512	4.020	4.461	3.486	4.069	5.437	2.539	8.550
g746.t1	62.504	65.823	59.194	77.816	76.960	70.712	77.811	67.142	71.622	80.476	53.324	53.482	51.736	47.331	48.685	47.646	64.379	55.009	56.867	52.703	65.164	53.117	57.251	37.279	46.870	65.497	42.586
g747.t1	57.144	47.366	63.018	70.580	65.958	63.968	69.447	72.647	95.492	106.845	113.740	110.157	99.718	119.797	136.953	110.914	99.753	106.534	128.659	129.926	127.547	120.550	109.828	120.721	109.786	122.253	109.194
g748.t1	4.755	10.452	14.989	10.461	10.460	9.675	5.372	8.445	7.256	0.000	3.649	8.491	4.952	6.183	5.297	11.112	3.218	2.510	5.582	7.675	3.235	8.305	4.683	6.433	12.449	14.380	15.521
g749.t1	1.893	2.907	0.806	3.957	4.676	2.814	3.257	3.169	3.661	1.499	3.434	3.771	2.811	1.684	1.903	2.184	1.443	2.362	2.084	2.622	1.738	2.790	1.513	2.451	3.242	0.795	0.000
g750.t1	159.720	169.670	136.275	160.770	140.249	170.482	150.621	162.641	96.310	96.722	82.266	91.706	113.519	146.784	115.459	113.449	128.198	120.412	110.110	78.189	86.163	109.799	124.969	123.579	127.134	134.861	106.055
g750.t2	159.720	169.670	136.275	160.770	140.249	170.482	150.621	162.641	96.310	96.722	82.266	91.706	113.519	146.784	115.459	113.449	128.198	120.412	110.110	78.189	86.163	109.799	124.969	123.579	127.134	134.861	106.055
g751.t1	0.319	0.577	0.000	0.000	0.000	0.552	0.222	0.302	0.000	0.000	0.000	1.283	0.000	0.000	0.000	0.000	0.000	0.000	0.000	0.000	0.000	0.000	0.000	0.639	0.000	0.000	0.000
g752.t1	0.000	0.075	0.000	0.120	0.098	0.000	0.000	0.344	0.713	0.000	0.422	0.000	0.000	0.000	0.000	0.000	0.000	0.000	0.000	0.000	0.000	0.000	0.000	0.000	0.000	0.000	1.804
g753.t1	26.057	32.340	42.113	46.270	52.146	45.456	55.487	52.984	62.549	33.693	84.461	65.724	54.862	43.182	54.144	47.796	50.180	60.285	45.693	51.632	63.016	62.104	61.876	61.974	64.116	56.117	58.068
g754.t1	51.271	43.828	41.242	27.119	57.647	47.272	15.218	20.799	18.412	23.530	32.244	34.199	37.539	58.606	34.410	45.642	46.811	58.917	34.655	30.481	40.528	43.067	31.585	23.600	35.854	37.938	25.056
g755.t1	11.461	40.686	15.142	21.184	70.190	19.244	20.368	1.710	4.242	8.247	14.757	11.439	16.227	20.494	12.621	21.002	13.345	14.685	11.775	15.073	13.833	4.405	3.026	14.290	3.201	7.597	15.677
g756.t1	5.508	69.884	1.503	9.750	33.722	108.213	31.397	43.037	6.657	0.000	10.432	5.847	28.771	2.235	2.543	77.336	59.548	5.276	84.952	103.081	68.702	0.308	6.474	45.407	55.101	23.925	80.462
g757.t1	60.656	55.050	45.120	72.406	58.027	58.764	62.033	69.842	89.739	107.996	87.285	91.099	89.214	110.497	101.596	95.613	102.524	98.030	115.052	104.871	100.700	93.786	110.460	106.373	106.097	90.711	101.638
g758.t1	11.027	7.438	8.322	11.193	6.597	7.976	6.229	6.693	6.353	8.426	9.410	7.717	2.395	5.492	2.935	3.407	8.295	10.433	5.156	11.599	4.403	16.051	4.453	5.261	4.482	6.134	6.152
g759.t1	81.172	139.180	132.920	146.702	172.908	153.637	98.126	92.466	76.405	76.060	34.805	47.058	94.156	110.797	34.410	68.318	105.362	67.302	75.183	73.500	120.274	53.985	60.900	53.439	34.319	72.823	43.707
g760.t1	122.898	148.980	115.589	142.308	152.097	153.287	139.454	113.109	125.916	96.662	140.562	143.935	100.672	106.658	107.763	96.915	102.230	120.678	79.874	76.926	84.470	131.412	115.929	81.931	68.404	89.568	85.990
g761.t1	158.112	122.208	255.306	2.656	87.810	125.227	34.464	45.383	50.157	226.005	429.800	236.082	79.502	119.215	77.512	150.984	219.741	358.322	124.782	226.117	115.184	333.952	229.310	221.650	216.707	240.796	235.060
g761.t2	192.506	49.279	12.963	42.827	85.076	45.307	42.819	10.155	6.448	0.000	0.000	32.985	0.000	0.000	0.000	35.892	0.000	0.000	38.590	0.000	0.000	38.727	13.389	14.987	42.205	82.475	0.000
g762.t1	62.481	63.268	69.619	69.028	67.228	66.718	59.686	58.342	56.681	61.163	69.188	76.105	55.146	59.958	77.445	68.328	51.186	45.433	71.336	56.015	53.728	53.938	43.326	60.898	93.587	80.188	53.739
g763.t1	7.458	8.229	11.885	11.554	11.143	6.627	8.259	6.850	7.313	4.297	7.815	7.933	7.743	5.271	5.842	6.964	4.793	6.270	6.522	13.791	8.993	10.396	6.800	7.692	10.833	2.568	13.513
g764.t1	61.249	48.424	73.987	76.876	61.976	69.044	68.706	69.102	95.426	58.176	98.899	89.238	78.761	62.033	82.072	56.314	71.327	82.056	72.887	85.357	93.080	109.986	89.994	72.572	73.364	81.128	64.171
g765.t1	6.580	2.244	4.695	8.745	4.449	1.083	10.892	8.810	7.427	1.618	18.369	14.680	6.586	3.407	3.356	3.487	1.585	2.539	0.911	14.595	3.842	4.311	3.333	8.768	15.224	1.696	13.367
g766.t1	5.132	2.618	6.133	2.809	4.253	0.892	8.640	10.238	12.896	0.000	36.437	22.545	12.249	3.798	9.752	4.950	1.234	5.768	4.041	19.648	4.974	9.565	0.000	16.654	31.280	6.793	59.569
g767.t1	35.910	22.219	33.693	45.352	37.444	37.406	45.399	51.899	67.865	58.662	89.752	77.026	78.680	63.296	85.313	77.346	65.195	68.149	84.225	89.520	82.036	63.812	79.431	82.454	81.738	63.724	83.836
g768.t1	41.852	44.405	44.445	35.940	35.068	43.969	37.901	40.598	40.495	29.356	33.285	40.369	39.822	46.169	40.348	40.762	47.570	47.962	42.369	39.726	49.771	45.054	31.939	40.069	31.768	43.141	26.168
g769.t1	153.654	136.711	149.881	133.716	166.571	158.385	138.830	120.563	139.344	151.067	96.216	105.084	114.839	131.351	130.193	142.307	137.006	136.996	135.820	116.355	127.805	129.648	113.103	123.850	89.634	130.238	129.600
g770.t1	80.396	85.423	44.750	61.059	88.407	73.388	60.278	55.350	47.722	123.795	28.191	64.245	50.884	66.583	53.150	58.658	80.846	62.421	58.272	15.896	82.634	49.748	53.133	67.331	30.376	43.151	25.290
g770.t2	24.301	42.268	56.395	30.464	28.438	37.002	31.567	31.100	56.462	0.000	35.143	19.313	18.967	34.925	26.733	23.397	42.786	33.504	39.966	54.082	31.535	44.616	36.622	23.241	54.075	45.235	57.317
g771.t1	34.097	28.738	53.279	21.282	16.622	10.865	15.799	6.495	7.494	0.000	10.244	10.420	13.883	6.935	8.911	5.030	18.071	17.569	2.171	16.413	6.489	2.912	5.258	9.581	9.532	12.413	0.000
g772.t1	3104.352	1300.079	3698.303	4446.699	1936.578	638.042	3665.314	3678.251	2665.928	1708.312	3650.062	7023.161	4141.367	1794.704	2305.518	1650.968	430.237	931.377	1374.912	6998.323	1777.874	2630.964	2625.568	5423.636	7316.651	1656.556	5961.927
g773.t1	3590.264	1708.887	4316.998	1891.912	3827.986	2463.763	1666.528	1379.867	1284.595	1472.432	3544.878	3211.488	2893.090	3305.900	1312.180	4197.991	1947.496	2552.420	1755.025	3930.335	3254.234	2011.092	2868.554	2124.628	3093.851	3420.481	5062.655
g774.t1	52.366	59.357	46.111	55.496	57.267	70.903	71.932	72.073	68.283	37.107	44.712	44.325	58.383	58.465	44.727	48.838	69.163	41.791	58.079	46.196	84.407	64.502	65.851	41.929	49.807	91.051	45.442
g775.t1	65.982	50.091	64.096	72.712	55.347	64.626	78.594	86.711	114.827	109.117	111.498	122.566	114.788	122.202	147.518	94.110	100.000	107.154	154.389	108.756	125.933	115.828	109.330	140.019	128.709	111.468	98.060
g776.t1	359.673	312.676	393.629	268.712	206.739	181.092	246.125	230.794	176.624	193.741	130.233	197.418	97.576	62.754	128.338	137.076	106.748	99.635	74.922	141.697	47.899	112.095	97.598	97.645	244.318	233.150	240.022
g777.t1	1192.269	875.529	1437.097	852.678	635.721	455.379	695.957	779.584	228.959	271.716	276.442	387.999	242.962	166.326	296.756	276.968	169.751	216.917	80.097	277.691	113.794	219.785	163.832	218.133	607.813	351.547	282.393
g778.t1	4.493	2.907	5.316	2.744	3.646	3.367	3.003	2.648	2.967	6.024	5.094	4.035	3.643	3.818	4.876	4.088	4.281	5.768	3.721	2.747	5.464	3.910	6.560	4.350	5.579	4.448	2.769
g779.t1	246.160	282.111	199.587	431.985	524.843	525.411	272.234	170.429	195.949	214.959	144.680	160.055	100.580	83.008	96.892	94.741	123.851	118.286	101.776	65.346	65.030	114.624	98.499	61.712	63.445	79.645	61.178
g780.t1	99.030	94.400	114.020	96.934	62.182	62.014	76.352	49.262	51.622	65.292	75.755	48.928	39.944	33.251	36.208	51.213	47.646	41.870	35.004	68.542	43.371	45.876	23.042	29.015	57.388	40.777	38.754
g781.t1	3.341	9.277	6.754	5.586	4.004	5.162	3.585	6.068	6.134	11.443	3.002	3.624	0.700	3.167	1.740	3.798	2.648	7.323	2.268	6.412	10.482	5.692	2.567	8.661	4.553	8.896	5.674
g782.t1	57.041	36.272	36.482	23.665	63.419	50.002	23.572	27.910	24.964	59.188	65.154	60.416	36.382	54.717	43.828	60.101	54.594	66.456	46.411	53.402	39.619	56.318	36.440	54.097	68.099	37.085	37.370
g783.t1	38.237	100.994	63.715	39.121	135.757	81.386	19.670	28.869	10.357	10.232	4.606	17.863	30.557	68.066	15.374	40.712	35.583	34.793	21.514	36.922	42.061	22.947	42.589	14.202	14.289	25.127	14.692
g784.t1	31.668	23.458	46.373	39.340	26.539	31.660	33.259	38.377	50.090	38.496	61.945	67.066	49.412	64.067	70.341	48.518	53.341	43.188	74.738	76.553	71.367	64.185	72.440	58.166	71.778	0.000	73.491
g784.t2	2.361	3.730	0.000	6.263	12.423	5.767	9.845	7.256	10.984	16.693	14.504	3.584	11.904	0.000	11.483	16.092	8.229	13.583	5.194	0.000	0.793	0.000	0.000	13.641	0.000	61.931	0.000
g785.t1	33.538	29.636	25.610	40.673	30.880	32.871	29.938	32.945	40.808	25.327	40.424	43.797	40.390	39.054	39.631	36.123	37.528	39.232	46.352	41.640	42.453	46.277	32.475	37.279	32.632	50.884	38.988
g786.t1	1140.770	346.768	1177.695	274.243	624.328	284.610	499.472	291.097	324.946	546.241	1985.312	2416.353	1083.214	856.575	314.311	745.923	249.477	408.686	150.900	1355.312	685.321	684.318	863.914	776.700	1260.636	472.104	2229.294
g787.t1	5.964	4.499	6.776	2.361	1.042	1.604	1.280	0.917	0.428	0.000	0.685	0.803	3.521	3.347	0.794	5.661	1.822	7.549	3.150	0.000	4.528	3.126	3.524	2.267	5.965	3.333	4.378
g788.t1	3.056	2.191	0.000	0.929	2.192	0.457	0.931	1.293	2.406	0.000	0.000	0.000	0.000	0.782	1.673	0.561	1.908	0.984	0.853	0.000	0.000	0.000	0.373	0.475	0.894	0.000	0.000
g789.t1	39.582	37.341	38.039	53.976	39.343	53.124	43.971	55.100	49.567	42.932	31.071	36.040	45.830	55.930	48.360	46.534	48.681	51.053	51.692	38.310	49.726	52.315	46.994	56.946	44.593	56.446	44.302
g790.t1	77.123	81.800	80.338	66.361	72.729	80.716	73.412	79.340	100.247	43.121	83.251	69.093	70.886	87.127	79.414	81.845	102.714	94.310	104.412	100.028	98.579	97.938	97.148	86.687	66.860	78.521	80.999
g791.t1	1939.383	1939.966	1656.999	1759.299	1787.052	1834.706	1823.917	1831.989	1564.415	1718.067	1216.159	1329.763	1723.463	1717.709	1382.129	1742.642	1438.329	1694.419	1507.088	1367.332	1160.586	1397.808	1452.607	1324.920	1386.489	1561.813	1617.515
g792.t1	0.456	0.278	0.773	0.306	0.749	0.255	0.000	0.281	0.200	0.000	1.651	0.872	0.000	0.000	0.277	0.180	0.000	0.000	0.562	0.000	0.722	0.000	0.967	0.523	0.295	0.000	2.506
g793.t1	22.807	26.333	10.447	25.305	23.133	27.677	13.600	20.476	7.722	16.593	17.243	10.381	10.767	12.848	13.567	14.990	14.123	16.053	8.993	4.689	11.239	5.599	15.802	15.181	9.919	4.477	2.613
g794.t1	72.379	62.157	76.950	84.178	74.356	71.880	81.439	86.919	100.885	97.476	119.782	114.261	105.939	101.688	110.163	103.589	102.686	104.133	116.118	123.935	106.218	101.447	100.021	97.819	106.463	106.313	105.674
g795.t1	0.000	0.000	0.305	0.000	0.662	0.828	0.159	0.000	0.000	0.000	0.000	0.852	0.000	0.000	0.000	0.000	0.000	0.000	0.058	0.000	0.000	0.000	2.998	0.388	1.037	0.000	0.000
g796.t1	0.000	0.598	0.000	0.000	0.000	0.000	0.000	0.104	0.000	0.000	0.000	0.000	1.340	0.000	0.000	0.000	0.000	1.122	0.000	0.000	2.692	0.000	0.000	0.504	0.000	0.000	0.000
g797.t1	0.239	0.000	0.000	0.000	0.000	0.000	0.000	0.000	0.894	0.000	0.000	0.000	0.000	0.000	0.000	0.852	0.000	0.000	0.310	0.000	0.000	0.000	0.000	0.000	0.000	0.000	0.000
g797.t2	0.000	0.000	0.000	0.000	0.000	0.042	0.603	0.250	0.000	20.166	0.000	0.000	0.000	0.000	1.396	0.802	0.000	0.000	0.000	0.000	0.000	0.000	0.000	0.000	1.738	0.000	0.000
g798.t1	78.640	75.666	74.641	100.618	84.306	85.411	102.610	105.081	125.069	88.673	128.009	118.805	126.256	107.190	127.373	93.438	108.997	108.306	110.643	95.712	127.146	131.001	122.517	119.181	124.258	136.101	90.153
g799.t1	4.014	4.478	4.869	6.285	3.884	3.473	3.807	3.107	3.424	0.000	3.612	4.348	1.674	2.105	1.453	1.964	6.862	3.238	2.268	0.000	6.204	1.736	1.858	1.773	4.817	5.049	1.774
g800.t1	1.540	5.194	0.000	3.181	3.439	1.317	2.802	3.044	4.460	0.000	8.002	4.476	2.679	2.646	0.516	4.890	3.142	1.831	3.624	16.384	0.455	1.521	1.369	1.763	1.098	0.000	3.783
g801.t1	0.296	2.736	0.000	0.656	2.018	0.966	2.580	2.721	1.950	0.000	0.000	2.076	0.000	2.064	0.000	2.976	1.348	0.000	2.074	6.115	3.868	8.623	2.356	0.000	1.890	0.000	0.000
g802.t1	58.148	51.780	35.828	47.494	58.916	63.320	39.614	35.500	37.708	40.818	62.086	41.613	56.638	46.830	25.394	41.664	81.216	112.144	66.568	55.393	0.000	80.376	71.789	56.393	29.370	46.039	0.000
g802.t2	37.872	47.131	57.190	30.399	49.629	31.841	38.472	35.114	42.368	1.558	66.767	54.374	20.926	37.520	59.919	58.889	16.837	0.000	29.393	64.896	137.191	22.425	26.375	36.233	56.636	74.228	87.394
g803.t1	60.919	59.229	50.174	48.937	39.202	56.438	55.836	61.647	69.786	69.698	54.694	62.169	74.540	84.170	84.491	53.448	72.466	90.776	87.317	71.710	68.087	77.697	83.616	75.304	65.538	72.280	50.629
g804.t1	32.957	31.730	29.314	38.127	36.847	40.826	37.943	39.169	33.923	32.899	25.189	25.571	32.759	26.948	31.437	28.287	31.217	28.878	26.515	31.544	33.772	21.398	29.449	32.348	26.087	35.912	28.449
g805.t1	26.822	24.388	19.695	23.490	22.688	25.426	28.024	29.088	24.527	20.642	22.694	22.104	27.746	29.152	17.669	21.754	30.305	31.358	33.667	36.089	25.465	21.389	23.952	22.544	22.896	34.943	30.994
g806.t1	29.296	61.644	43.018	73.553	78.533	80.716	42.670	51.055	63.005	35.886	54.384	61.121	58.789	65.210	67.759	75.753	80.163	58.021	66.103	49.603	94.069	49.291	37.455	67.941	56.097	30.602	32.056
g807.t1	317.685	249.354	321.668	509.254	340.391	313.626	403.566	384.293	510.310	575.657	286.818	480.088	390.853	389.705	405.982	282.880	287.546	195.126	246.822	289.099	221.518	303.483	268.862	366.659	329.948	253.432	288.380
g808.t1	1.106	1.432	1.819	1.760	1.877	1.434	1.470	1.699	1.607	0.705	2.692	2.253	1.005	1.563	1.109	1.202	1.803	1.407	1.473	1.483	2.469	2.333	1.312	1.376	2.541	0.620	1.355
g809.t1	12.966	10.655	16.754	14.254	15.244	14.614	13.864	15.795	14.303	16.911	14.607	16.502	14.512	18.219	19.906	15.541	13.221	17.756	17.434	10.623	20.580	14.138	14.528	18.688	10.000	12.723	9.252
g810.t1	40.038	66.624	73.748	234.378	245.636	210.500	123.824	216.960	173.010	38.476	239.179	124.985	232.570	159.572	91.174	295.115	141.097	98.926	111.699	311.407	200.117	22.621	107.664	147.276	135.111	183.371	339.379
g811.t1	9.796	8.892	12.658	13.729	13.682	12.044	15.767	17.828	23.110	25.297	28.688	25.943	19.048	17.257	22.803	19.439	16.743	21.535	19.324	22.509	21.596	31.430	25.848	18.397	23.008	20.127	25.631
g812.t1	1.140	2.073	0.000	0.984	0.684	0.414	0.709	0.886	0.000	0.000	0.000	0.000	0.000	0.000	2.285	0.000	0.000	1.348	1.008	0.000	0.000	0.000	0.000	0.436	0.000	0.000	0.000
g813.t1	144.325	149.033	159.794	99.973	110.324	149.835	126.372	130.906	123.186	102.805	69.394	71.561	93.121	120.167	86.987	92.396	122.408	109.871	115.682	81.232	141.478	81.356	130.926	90.669	78.069	104.733	96.403
g814.t1	96.544	78.722	120.785	353.316	146.108	228.003	122.830	229.606	116.196	160.495	145.412	37.519	82.364	84.842	184.290	129.090	306.443	141.130	322.180	93.741	89.693	67.974	97.455	92.752	124.024	301.796	68.899
g814.t2	0.000	0.000	0.000	0.000	0.000	0.000	0.000	2.179	56.329	0.000	136.453	17.775	40.888	39.134	142.087	54.029	199.325	142.547	253.635	133.189	42.836	18.944	54.895	58.312	64.319	0.000	73.774
g815.t1	10.229	17.784	6.743	63.923	34.178	43.852	15.292	30.037	9.748	6.232	22.506	2.076	12.269	5.662	15.231	16.403	42.065	26.840	56.480	28.328	35.305	3.658	33.826	17.806	18.597	31.804	9.106
g816.t1	0.000	0.246	0.000	0.514	0.738	0.074	0.560	0.584	0.152	0.000	0.356	0.421	0.000	0.000	0.411	0.000	0.000	0.492	0.669	0.000	0.000	0.411	0.000	0.872	0.000	0.000	0.760
g817.t1	25.385	20.199	25.044	31.131	26.366	29.207	35.627	40.619	49.720	44.312	57.142	52.650	50.579	45.377	49.851	39.860	46.479	42.175	55.423	50.282	56.545	51.839	47.856	53.177	46.301	47.337	45.725
g818.t1	46.892	36.540	38.094	42.477	39.614	47.856	50.211	53.880	55.540	57.442	52.724	58.360	66.248	83.278	66.937	60.081	65.243	66.554	80.232	61.805	72.508	56.327	69.346	70.111	54.563	51.766	60.359
g819.t1	106.431	110.709	64.673	113.199	88.364	119.142	105.835	111.868	78.773	115.379	66.889	83.597	81.958	96.948	102.801	90.583	121.934	94.084	77.199	80.811	96.618	81.794	97.263	114.812	71.859	90.479	99.493
g820.t1	43.585	33.996	49.673	37.853	37.661	25.596	40.355	28.671	39.905	34.169	57.086	69.172	40.258	27.449	38.665	45.181	36.522	29.862	28.986	51.813	25.492	40.584	36.737	38.606	50.457	52.134	40.265
g821.t1	0.650	0.406	0.000	0.776	0.966	0.478	1.216	0.615	0.533	0.000	1.435	0.832	0.436	0.000	0.650	0.190	1.272	0.325	0.998	3.579	4.047	0.457	0.000	0.843	1.585	2.510	0.000
g822.t1	1.984	0.000	0.000	0.000	1.628	0.000	0.000	0.000	0.000	28.651	0.000	0.000	0.000	0.000	0.000	0.000	0.000	0.000	0.000	0.000	0.000	0.000	0.000	0.000	0.000	0.000	0.000
g822.t2	20.299	20.188	14.858	24.365	20.019	24.905	26.120	27.920	39.420	0.000	41.006	35.159	32.820	39.755	40.625	40.852	38.677	45.620	42.951	30.376	43.068	42.600	37.522	37.056	35.406	34.876	37.272
g823.t1	30.414	30.245	21.928	33.754	30.847	35.388	30.350	44.184	30.062	46.713	24.138	21.497	27.857	43.002	33.062	33.668	45.302	37.352	37.049	31.477	45.555	33.306	45.069	33.007	27.378	64.702	45.832
g824.t1	1.186	2.095	2.146	0.557	2.170	1.784	1.681	1.334	0.466	0.000	0.000	0.215	0.335	0.301	0.975	0.661	0.000	0.768	0.475	0.000	1.702	2.548	1.149	2.093	0.691	2.035	0.000
g825.t1	2.383	0.962	0.000	0.940	2.854	0.871	3.733	0.490	0.000	0.000	0.000	3.202	0.000	2.746	0.000	0.000	0.000	0.000	0.000	0.000	2.095	0.000	0.000	0.698	0.000	0.000	0.000
g825.t2	0.023	2.821	4.760	2.295	0.445	1.434	0.000	2.513	4.489	0.000	4.259	0.333	2.923	0.000	1.778	3.748	1.955	2.687	1.677	6.412	1.105	3.098	3.764	3.023	3.801	6.812	6.152
g826.t1	11.084	12.857	14.837	14.407	31.444	24.948	3.796	6.860	6.267	10.569	6.773	15.993	13.984	16.806	9.408	27.325	15.214	12.264	13.034	14.719	21.338	12.383	13.178	11.345	11.707	6.463	16.145
g827.t1	12.761	10.035	10.327	15.292	13.704	9.909	13.822	13.981	9.463	0.000	9.578	12.320	7.703	8.178	7.917	11.052	10.241	4.380	5.514	7.675	5.152	9.575	3.429	9.136	12.957	12.656	4.933
g828.t1	23.993	28.268	20.697	30.978	29.187	30.545	32.265	31.569	38.421	39.250	32.901	40.810	35.093	40.156	44.956	32.065	40.025	44.370	38.251	31.505	37.756	38.494	42.110	48.517	47.337	47.173	32.943
g829.t1	142.546	99.712	123.759	133.629	136.907	142.751	155.549	158.471	152.021	140.845	199.064	169.545	177.951	182.351	184.863	158.049	147.019	178.462	183.927	180.170	147.289	160.453	154.993	164.695	170.731	188.041	128.576
g830.t1	47.918	53.970	53.987	50.774	51.202	60.888	51.384	56.309	54.028	74.551	43.079	41.730	59.063	61.562	59.374	53.909	37.993	59.537	52.341	42.004	51.571	57.876	66.952	69.240	38.689	59.731	57.034
g831.t1	21.735	17.100	17.092	13.270	15.364	16.345	15.461	15.420	18.973	4.337	7.805	12.947	15.730	15.203	9.905	10.531	17.217	13.386	12.666	16.997	16.810	15.818	18.531	9.872	12.703	0.591	4.144
g832.t1	0.000	0.385	0.000	0.000	0.000	0.000	0.000	0.490	0.342	0.000	0.000	0.000	0.497	0.000	0.000	0.000	0.000	0.000	0.833	0.000	8.298	0.000	0.843	0.000	0.000	0.000	0.000
g833.t1	0.000	0.908	0.000	1.301	1.248	0.000	0.931	0.584	0.808	0.000	0.000	2.762	2.730	1.052	3.002	1.012	0.000	0.886	0.436	3.110	0.000	0.000	2.662	0.281	0.000	0.000	5.508
g834.t1	2.931	1.208	1.340	2.492	1.693	1.731	2.771	2.429	2.501	0.000	0.816	2.106	2.537	1.844	1.578	1.924	1.443	1.309	2.122	5.445	1.925	4.479	0.699	1.550	2.358	2.306	2.886
g835.t1	44.075	38.805	52.484	49.167	51.994	48.313	63.271	61.324	74.170	40.551	74.798	72.070	66.025	66.031	61.363	52.586	42.881	67.470	61.005	54.713	71.243	82.438	75.964	60.162	51.524	42.628	58.419
g836.t1	13.240	11.649	17.887	18.888	16.883	16.536	21.489	24.636	35.093	23.461	43.577	31.800	33.814	28.852	41.925	41.704	41.543	38.996	42.205	29.371	58.140	46.240	52.616	39.895	39.146	41.048	42.790
g837.t1	512.654	543.456	398.596	405.893	414.769	444.408	341.491	369.801	175.759	305.677	196.297	195.400	215.845	208.166	191.709	182.428	253.084	193.393	191.651	199.559	212.596	195.643	195.484	252.932	195.538	201.240	181.857
g838.t1	187.123	134.306	152.833	172.466	148.669	163.886	176.963	184.932	188.731	205.115	223.296	213.430	251.547	228.610	268.456	241.086	210.563	233.954	261.533	247.315	207.774	253.968	229.156	239.069	243.373	264.934	244.273
g839.t1	121.529	116.715	130.414	82.659	90.664	104.422	90.618	87.378	49.073	0.000	44.121	56.430	71.779	63.105	48.111	88.669	52.933	85.964	66.190	114.499	58.140	52.203	82.428	62.913	67.825	100.489	48.757
g840.t1	122.989	113.017	122.571	117.014	126.762	118.876	115.861	121.835	92.620	131.010	81.881	97.181	90.848	86.826	91.203	75.993	93.745	78.503	78.876	48.426	95.085	72.472	92.111	81.979	68.557	55.826	73.735
g841.t1	1.004	1.518	1.416	4.733	2.062	2.613	3.257	1.647	0.951	9.924	2.589	2.762	0.000	0.531	1.128	1.022	0.000	4.006	0.436	0.258	1.640	4.050	1.992	0.717	1.606	0.000	0.000
g842.t1	67.385	58.790	61.787	60.436	60.207	70.478	60.574	61.105	72.268	80.664	60.876	56.900	82.821	62.574	73.601	85.733	75.503	88.847	91.300	63.681	97.795	73.853	92.772	68.765	67.673	73.278	68.198
g843.t1	138.863	130.737	124.587	113.691	114.849	112.270	119.393	119.708	97.138	109.782	96.385	95.408	105.441	111.048	95.047	106.144	121.402	137.922	108.337	116.853	119.177	107.074	99.495	107.362	111.097	108.106	111.553
g844.t1	22.306	15.197	22.582	24.441	27.321	22.038	28.817	28.629	36.215	33.504	47.188	44.090	40.441	32.650	40.147	32.826	32.299	25.256	33.056	41.516	32.827	30.049	41.832	40.389	41.321	33.209	35.225
g845.t1	591.031	519.570	499.631	485.753	582.317	522.830	493.137	472.463	383.510	427.160	322.955	394.434	403.508	434.180	306.365	346.799	383.047	335.547	309.591	338.596	297.244	449.014	387.989	330.707	304.511	291.970	300.215
g846.t1	46.550	38.025	54.695	57.846	56.236	62.895	64.148	64.629	82.768	72.517	83.663	87.152	78.325	65.490	89.731	65.542	72.409	64.852	73.342	80.400	80.280	86.199	83.530	92.897	68.983	74.189	78.093
g847.t1	0.000	0.000	0.000	0.000	0.423	1.200	0.000	0.000	0.000	0.000	0.000	0.000	0.000	0.000	0.000	4.128	0.000	0.000	0.504	0.000	0.000	0.000	0.000	0.000	0.000	0.000	0.000
g847.t2	1.676	3.879	13.856	4.077	2.192	1.306	2.157	3.065	1.322	6.054	1.585	1.224	0.477	0.862	4.130	1.413	1.395	1.624	2.045	24.395	0.401	0.000	0.000	1.221	2.937	0.000	5.040
g848.t1	23.241	45.634	28.715	16.276	28.449	16.069	25.782	14.627	20.514	0.000	17.487	26.550	10.250	11.585	6.760	19.068	5.998	15.334	8.741	17.514	19.698	11.609	19.949	14.755	28.902	3.527	16.516
g849.t1	71.821	56.920	73.791	73.564	99.659	90.349	82.190	65.859	73.229	61.193	69.798	74.587	84.779	98.661	85.227	79.300	78.008	109.162	77.335	74.830	85.245	62.626	72.966	79.654	75.223	65.109	72.770
g850.t1	45.832	45.891	27.059	25.567	36.793	32.616	20.685	30.099	16.652	51.298	17.853	24.484	21.098	23.440	15.929	22.105	31.492	20.728	20.274	17.600	24.360	18.748	9.864	18.736	8.516	19.962	11.670
g851.t1	41.430	47.430	31.797	71.804	110.183	71.785	64.772	47.312	74.827	58.424	56.260	69.828	46.134	35.346	33.808	50.572	48.728	47.696	40.722	35.678	47.935	46.482	32.533	42.743	30.823	41.969	36.814
g852.t1	52.845	43.721	62.462	64.131	61.965	63.978	67.342	57.686	72.715	81.716	93.082	80.914	75.047	69.689	80.399	68.799	60.051	66.072	70.968	60.484	75.405	76.167	65.678	64.938	62.286	95.644	59.433
g853.t1	67.658	61.323	68.802	70.394	70.428	73.760	79.546	73.074	98.650	110.705	102.839	99.512	99.078	105.165	108.690	118.830	87.386	113.886	104.625	77.959	107.029	93.412	128.589	106.645	107.357	115.073	129.873
g854.t1	52.104	42.931	44.510	55.769	46.580	59.135	49.936	53.713	55.036	46.297	57.536	52.934	54.101	49.125	57.472	39.730	51.281	51.053	56.189	48.741	61.518	53.621	52.242	56.403	42.185	77.339	48.640
g855.t1	1.254	2.105	2.168	2.230	1.920	1.444	2.612	1.897	2.244	1.290	3.631	2.860	1.553	1.623	2.983	2.084	2.382	1.791	2.093	2.976	1.836	2.016	2.854	1.802	3.557	0.610	1.433
g856.t1	247.061	233.184	215.317	180.467	166.951	230.244	177.746	155.948	172.183	216.905	148.705	148.734	160.902	171.537	164.164	177.628	136.816	181.021	161.211	165.862	94.016	181.002	264.265	138.644	150.670	232.462	108.746
g857.t1	0.844	1.229	1.285	0.864	1.009	0.627	0.909	0.876	1.255	0.000	1.764	1.077	1.147	0.561	1.023	1.904	0.902	1.112	1.047	0.057	0.446	0.420	1.207	0.746	0.366	0.707	0.936
g858.t1	414.901	452.337	430.503	336.635	404.092	396.519	327.680	211.747	236.244	505.274	225.538	256.943	223.670	229.963	182.081	250.906	268.924	332.033	143.690	200.162	213.683	373.874	276.284	223.713	264.135	244.371	228.801
g859.t1	64.591	64.284	67.375	79.379	67.206	75.088	68.273	76.952	98.041	79.464	93.702	78.730	88.423	92.799	98.498	97.116	96.251	103.030	90.990	57.948	134.651	104.144	129.279	91.551	92.317	115.490	113.903
g860.t1	1.984	2.682	3.791	2.448	2.116	1.625	1.967	2.325	2.311	1.628	1.182	2.223	2.314	1.002	1.281	1.914	1.822	1.112	1.299	3.656	3.289	0.336	1.437	1.230	2.744	1.250	2.818
g861.t1	12.578	18.190	16.623	8.133	9.125	10.950	10.268	11.864	16.367	9.170	8.650	10.783	13.233	15.142	13.500	10.712	10.953	14.764	17.725	8.441	12.924	18.160	13.887	14.687	10.722	18.528	12.255
g862.t1	21.473	28.011	12.604	16.833	19.454	15.591	20.579	18.495	16.424	14.559	17.721	14.250	15.131	15.042	17.468	16.694	15.366	13.573	15.641	16.681	15.865	23.684	25.159	19.240	16.108	15.379	16.311
g863.t1	209.783	165.075	230.437	126.600	151.945	98.187	140.913	108.970	63.728	119.438	109.547	95.732	93.690	75.091	88.564	123.138	108.342	113.886	103.384	158.656	67.294	124.292	75.811	89.487	148.130	82.426	151.653
g864.t1	0.137	0.085	0.000	0.361	0.499	0.542	0.783	0.386	0.152	0.000	0.000	0.215	0.112	0.491	0.000	0.000	0.968	0.000	0.126	0.000	0.374	0.000	0.000	0.397	0.000	0.000	0.000
g865.t1	3.478	9.896	3.072	0.000	15.320	8.422	13.007	7.361	10.147	3.990	0.000	18.490	9.732	0.000	11.014	9.790	10.099	9.961	0.010	17.112	14.056	0.000	8.983	7.169	5.488	15.892	26.899
g865.t2	10.811	0.000	18.628	11.357	0.000	1.529	1.216	3.962	4.689	0.000	14.457	0.000	0.000	6.183	0.000	0.000	0.000	0.000	7.414	0.000	0.000	14.091	0.000	3.749	10.549	0.000	0.000
g866.t1	134.301	135.450	111.340	109.559	98.357	136.751	110.414	130.530	108.569	51.656	77.762	75.469	103.351	123.013	97.848	105.743	107.175	111.947	110.178	93.702	91.841	84.108	113.659	102.818	86.057	118.571	87.043
g867.t1	490.109	504.480	413.084	437.702	556.287	499.359	438.919	412.911	339.934	412.184	282.896	310.444	332.551	330.388	249.888	327.771	350.710	334.779	280.217	279.672	255.423	335.977	306.509	252.399	244.572	323.929	194.473
g868.t1	0.924	5.483	0.218	2.733	4.123	13.085	1.882	6.349	0.247	0.000	0.394	2.086	2.283	0.110	0.688	1.874	1.756	0.000	4.797	3.981	7.665	3.621	0.613	0.610	1.972	4.341	4.231
g869.t1	33.082	16.864	19.477	7.127	12.640	14.221	14.266	4.389	5.402	8.932	33.248	35.913	21.230	6.263	11.894	15.812	15.585	14.665	14.411	35.487	5.820	33.875	18.196	17.758	31.860	17.656	19.167
g870.t1	10.526	4.777	7.593	11.095	1.128	4.960	4.145	3.044	0.000	0.000	10.395	5.582	4.435	0.942	1.004	2.044	0.769	0.000	2.791	0.000	1.319	5.422	4.894	4.960	9.665	13.644	0.000
g870.t2	0.000	2.073	0.000	1.301	3.016	0.000	3.638	1.845	4.118	0.000	0.000	2.605	0.000	0.000	0.000	0.000	0.000	2.352	0.000	0.000	0.000	0.000	0.000	0.000	0.000	0.000	0.000
g871.t1	49.948	57.177	69.543	40.837	62.660	57.500	28.828	31.955	36.272	25.863	43.989	37.401	44.602	56.551	36.848	45.081	69.893	60.117	54.154	59.977	39.449	57.373	45.318	40.554	28.557	29.594	20.025
g872.t1	2.976	1.635	0.272	2.066	2.062	1.370	2.284	1.564	0.000	0.000	0.000	1.449	0.903	0.271	0.574	0.391	0.883	0.344	0.678	0.000	0.250	0.000	0.000	1.095	0.620	1.211	6.357
g873.t1	72.972	89.452	79.706	69.389	175.176	94.789	24.534	22.947	24.993	38.556	24.167	24.640	22.611	48.584	17.707	73.889	63.382	63.700	39.181	39.219	76.065	33.996	34.266	39.323	18.130	29.265	37.838
g874.t1	90.192	110.591	87.386	103.766	129.800	115.382	67.744	65.922	55.892	10.996	57.630	51.249	40.421	39.414	34.515	29.670	58.333	67.411	29.025	35.946	29.208	45.670	21.816	35.758	14.055	45.768	10.042
g875.t1	2.018	2.704	2.407	1.574	3.656	3.505	1.734	0.407	0.228	0.000	2.758	1.067	0.660	2.235	0.641	0.651	0.968	0.000	1.405	2.211	0.000	1.568	0.000	2.906	0.681	7.345	11.709
g876.t1	49.663	53.725	32.375	32.639	78.805	70.914	24.534	32.330	28.112	45.701	42.695	38.097	51.158	71.583	42.107	62.416	50.702	53.277	34.122	14.269	63.203	51.811	46.573	31.214	42.917	30.127	37.136
g877.t1	0.604	1.037	0.926	0.721	0.987	0.489	1.026	1.136	0.656	0.000	2.317	1.636	0.061	0.742	1.711	0.661	0.190	0.285	0.504	0.000	1.177	1.922	0.326	0.417	0.000	0.766	0.000
g878.t1	2.429	2.351	5.501	2.886	2.083	1.604	1.079	0.751	3.680	0.000	5.028	0.000	6.820	2.726	4.379	6.904	4.432	1.722	2.985	23.160	2.549	2.856	0.000	1.657	12.469	0.000	0.000
g879.t1	0.160	0.492	1.155	2.000	0.467	1.073	0.486	1.512	0.181	0.000	1.689	0.979	1.654	1.142	1.224	0.000	1.120	2.323	1.076	0.000	0.000	1.680	0.000	0.833	2.622	0.000	0.000
g880.t1	12.179	11.809	14.074	13.718	14.420	12.246	11.707	12.605	16.519	17.268	18.950	18.118	11.559	12.978	13.577	14.389	18.204	11.417	11.736	19.992	15.455	19.802	14.624	14.173	12.602	17.162	18.651
g881.t1	31.896	25.019	34.412	36.072	36.695	36.429	38.959	42.037	54.332	47.805	78.945	66.518	63.518	57.934	61.965	53.919	57.526	50.944	63.351	49.048	75.378	53.901	54.167	63.495	61.199	63.501	59.062
g882.t1	1450.962	1282.221	1169.361	1161.801	1272.863	1327.382	1240.870	1467.547	965.394	732.063	580.193	572.049	1057.356	1328.896	762.811	928.942	979.647	1065.853	998.675	625.378	732.766	647.765	904.386	704.467	740.973	732.213	655.125
g883.t1	47.850	35.343	60.392	54.129	54.750	48.483	65.481	60.980	74.503	44.322	110.185	102.705	79.492	51.550	90.304	66.955	73.301	68.661	68.206	102.641	88.757	110.480	76.769	80.458	92.327	93.163	107.897
g884.t1	5.690	5.771	11.601	4.350	5.913	5.841	3.067	4.462	3.747	9.239	6.558	5.122	2.902	4.680	2.916	5.060	5.590	1.801	4.603	6.565	6.204	7.083	2.806	3.991	4.604	1.328	2.788
g885.t1	63.473	50.048	28.671	5.269	13.454	32.552	9.750	6.172	2.301	26.180	9.194	14.073	4.983	15.684	4.800	12.625	9.729	46.043	19.809	0.737	7.451	24.048	38.212	16.789	12.530	14.477	9.769
g886.t1	57.794	39.137	69.107	36.115	59.047	39.424	36.526	40.473	42.663	64.140	69.938	76.810	62.057	54.116	66.230	71.955	59.614	50.856	55.336	86.975	58.987	59.799	55.249	67.089	73.790	82.455	68.412
g887.t1	22.055	22.219	35.763	24.354	17.122	14.210	18.443	22.415	19.610	18.598	15.920	18.745	13.761	19.291	22.832	18.748	16.999	13.218	18.200	18.451	12.104	17.152	21.069	20.461	15.051	20.795	8.901
g888.t1	437.321	450.723	350.655	273.106	274.791	313.010	283.328	286.405	278.260	221.083	258.364	284.707	284.813	309.814	288.304	276.858	328.615	253.235	275.139	330.739	251.653	275.179	262.800	338.070	280.924	215.833	284.285
g889.t1	13.285	11.286	13.312	14.319	14.680	15.410	16.518	18.537	21.797	31.738	24.936	22.838	30.273	25.946	25.126	21.804	22.390	23.602	26.088	30.424	31.954	22.779	29.545	26.138	20.711	23.237	20.484
g890.t1	3.592	2.821	1.427	2.055	5.143	3.048	1.734	2.137	3.348	0.000	0.976	3.291	2.953	0.792	2.084	4.609	2.012	0.896	1.105	9.676	1.488	2.417	1.504	1.657	1.616	11.861	0.000
g891.t1	6.990	7.834	6.874	9.969	11.512	8.273	12.108	8.789	12.687	13.795	15.301	15.160	9.529	7.175	13.663	15.120	10.915	9.203	10.621	17.284	10.981	13.401	15.266	13.243	18.537	7.084	11.690
g892.t1	64.477	63.963	80.785	80.210	71.340	69.575	71.646	81.321	74.199	43.220	71.758	65.352	75.768	80.142	81.518	77.336	77.553	80.097	85.097	72.074	84.648	72.248	66.397	76.099	69.614	84.761	61.227
g893.t1	119.921	133.334	107.942	104.990	101.872	104.730	111.038	110.680	101.360	102.607	116.864	113.223	108.668	126.641	131.321	115.763	102.277	93.335	105.681	133.467	105.968	133.456	135.418	163.745	135.813	171.422	139.690
g894.t1	79.826	54.441	89.325	180.533	239.235	126.629	183.340	139.298	76.643	47.795	52.029	54.305	33.490	50.298	56.238	74.731	42.767	29.212	21.272	65.824	28.165	41.032	33.376	35.390	14.665	54.431	42.722
g895.t1	14.608	20.616	9.880	18.495	24.673	21.985	18.295	16.431	22.140	32.313	24.167	30.468	19.028	18.941	20.116	16.573	14.208	12.746	14.537	17.485	17.915	18.692	16.539	13.263	17.073	7.558	16.564
g896.t1	0.068	1.710	2.407	0.579	0.662	0.850	0.212	0.813	0.533	0.000	1.098	1.273	0.335	1.684	0.210	1.152	0.323	0.000	0.436	0.000	0.000	0.205	0.000	0.407	0.904	0.446	3.890
g897.t1	58.170	47.419	46.471	53.452	44.746	49.736	51.881	57.738	49.624	60.816	41.560	51.671	68.461	61.271	63.285	65.061	67.919	57.558	77.596	70.973	38.380	56.122	46.975	64.018	69.522	54.353	42.254
g898.t1	0.194	1.945	1.710	0.601	0.911	1.880	1.396	1.710	1.522	1.598	1.041	2.429	1.451	1.273	1.214	2.044	0.000	2.864	0.262	7.312	0.000	2.072	2.940	1.841	1.291	0.000	0.000
g899.t1	0.331	0.449	1.318	0.273	0.087	1.020	0.888	0.146	0.000	0.000	0.000	1.244	0.842	0.000	0.000	0.000	0.845	0.000	0.000	0.000	0.000	2.744	1.034	0.000	0.000	0.000	1.706
g900.t1	0.000	0.000	0.000	0.000	0.000	0.000	0.349	0.000	0.000	0.000	0.000	0.000	0.000	0.000	0.000	0.000	0.000	0.000	0.000	0.000	0.000	0.000	0.000	0.000	0.000	0.000	0.000
g900.t2	0.228	0.000	0.000	0.000	0.000	0.117	0.000	0.000	0.000	0.000	0.000	0.411	0.700	0.000	0.000	0.000	0.000	0.000	0.233	0.000	0.000	0.000	0.000	0.000	0.000	0.000	0.000
g901.t1	43.448	36.529	7.135	29.076	28.286	40.656	32.772	28.316	17.898	100.870	7.449	15.151	31.957	26.918	21.589	14.609	19.704	26.821	21.437	23.926	46.223	0.000	34.391	37.483	16.148	20.292	11.865
g902.t1	0.000	0.000	0.000	0.000	0.054	0.106	0.000	0.000	0.000	0.000	0.000	0.000	0.000	0.000	0.000	0.000	0.000	0.000	0.000	0.000	0.000	0.000	0.000	0.000	0.000	0.000	0.000
g902.t2	0.000	0.000	0.000	0.000	0.000	0.000	0.000	0.115	0.304	0.000	0.835	0.000	0.000	0.000	0.000	0.000	0.000	0.000	0.000	0.000	0.000	0.000	0.000	0.000	0.000	0.000	0.000
g903.t1	163.746	245.892	181.787	152.823	117.626	145.683	142.108	123.701	157.917	181.733	152.241	152.093	118.421	124.697	158.656	133.920	203.274	111.524	134.163	139.343	127.395	188.355	127.172	137.113	132.042	101.351	99.844
g904.t1	8.393	7.759	16.689	8.777	6.966	7.180	8.862	9.592	8.921	11.820	15.076	10.469	10.514	8.989	18.568	10.501	10.754	13.592	14.314	13.772	16.480	10.694	8.341	12.817	15.112	17.026	11.875
g905.t1	60.223	37.010	41.122	26.802	38.930	36.492	29.653	33.915	30.747	24.166	33.145	36.197	22.986	28.521	28.721	28.688	34.719	33.730	27.426	38.013	23.103	33.203	39.141	28.928	32.917	38.548	32.417
g906.t1	58.045	57.284	33.889	61.180	52.764	58.413	55.213	64.368	82.806	65.540	42.648	47.743	81.055	85.864	79.663	67.115	59.681	74.556	79.060	58.465	88.320	55.497	83.118	85.351	68.099	80.944	74.925
g907.t1	23.241	20.274	14.346	21.719	20.170	26.870	33.121	28.295	27.932	5.925	10.610	17.051	24.640	30.445	21.359	22.545	28.085	23.130	23.947	9.254	32.586	16.331	31.719	18.271	20.122	17.394	23.876
g908.t1	0.000	0.085	0.000	0.000	0.000	0.690	0.063	0.365	0.428	0.000	0.000	0.000	0.000	0.000	0.000	0.000	0.000	0.000	0.281	0.000	0.000	0.000	0.000	0.000	0.000	0.000	0.000
g908.t2	0.285	0.203	0.697	0.000	0.054	0.191	0.000	0.000	0.000	0.000	0.000	0.000	0.000	0.170	0.000	0.842	0.000	0.148	0.000	0.000	0.000	0.485	0.000	0.000	0.000	0.000	0.000
g909.t1	9.876	11.756	9.379	9.040	9.342	10.366	15.260	13.230	14.398	18.717	15.507	15.621	16.085	12.848	13.701	10.902	13.838	10.020	15.186	17.628	10.696	18.766	11.847	13.253	12.967	9.177	10.344
g910.t1	92.769	91.536	62.299	86.528	85.944	93.642	76.786	85.126	108.778	116.372	93.786	100.893	95.039	110.336	120.183	96.334	113.411	92.627	108.211	108.890	101.574	108.819	112.749	112.922	94.207	131.905	96.412
g911.t1	113.341	117.014	70.883	115.145	117.475	121.298	116.368	109.376	83.966	239.175	76.224	89.415	100.022	105.245	102.676	115.182	93.261	119.221	107.813	88.630	66.046	91.835	111.466	98.662	113.790	95.305	80.111
g912.t1	9.431	3.399	2.211	4.919	6.749	5.310	3.183	4.452	4.223	0.000	3.227	3.212	2.192	2.736	2.113	2.375	2.136	3.602	2.675	5.503	2.050	3.220	3.735	2.751	2.500	1.957	6.006
g913.t1	75.367	65.983	69.913	85.282	65.643	80.939	87.096	99.368	109.815	92.474	113.862	115.642	134.009	117.061	152.929	118.298	105.258	110.471	147.915	122.136	139.829	113.103	117.068	144.069	142.164	131.779	126.100
g914.t1	3.968	1.624	4.423	1.858	4.221	3.016	1.132	2.836	1.854	0.000	0.788	3.379	1.715	2.706	3.490	2.305	2.230	2.067	2.791	2.603	3.048	0.448	2.279	0.804	1.565	0.000	0.000
g915.t1	3453.807	2763.309	2530.750	2827.226	2741.279	3150.489	2802.821	3281.729	2640.574	3177.687	2356.160	2865.209	3590.971	4497.192	3748.809	3909.540	3179.144	3805.476	4350.876	2753.001	2860.764	2612.216	3447.306	3586.206	3881.500	3905.715	3289.100
g916.t1	0.867	0.631	4.434	3.487	0.618	0.574	0.127	1.345	1.322	0.000	0.000	0.000	5.429	0.972	1.042	2.124	0.000	3.091	0.000	0.000	0.000	0.000	0.460	0.000	1.118	0.000	0.000
g917.t1	30.129	26.184	25.774	24.966	26.290	28.484	31.175	28.619	23.519	25.287	31.700	23.358	26.365	38.883	29.257	33.999	39.180	45.639	35.043	17.609	44.690	27.044	35.281	34.286	26.006	34.604	28.927
g918.t1	24.290	26.109	24.238	32.355	28.503	26.626	28.204	25.449	20.732	27.371	19.101	17.560	23.392	16.846	23.568	23.768	24.013	32.067	26.757	28.318	23.477	32.820	24.191	33.714	27.703	27.065	26.762
g919.t1	27.209	20.936	27.636	28.169	22.948	26.243	24.460	29.234	33.067	15.700	33.604	30.340	37.244	38.382	47.174	38.107	37.092	38.149	45.286	26.127	26.294	35.984	34.889	38.955	41.890	37.124	32.144
g920.t1	93.670	100.567	91.536	138.449	80.443	70.818	113.291	100.421	102.168	76.437	99.950	125.249	120.471	95.655	108.356	81.224	73.548	70.993	92.327	113.656	119.133	110.835	71.654	96.821	118.912	91.855	104.583
g921.t1	0.000	0.032	0.000	0.175	0.000	0.032	0.264	0.042	0.000	0.000	0.600	0.255	0.457	0.591	0.258	0.000	0.000	0.000	0.029	0.000	0.383	0.775	0.000	0.000	0.000	0.000	0.000
g921.t2	0.205	0.000	0.000	0.000	0.033	0.000	0.000	0.000	0.000	0.000	0.000	0.000	0.000	0.000	0.000	0.000	0.000	0.000	0.000	0.000	0.000	0.000	0.000	0.000	0.315	0.000	0.000
g921.t3	0.000	0.000	0.000	0.000	0.087	0.000	0.000	0.146	0.000	0.000	0.000	0.000	0.000	0.220	0.000	0.000	0.000	0.000	0.000	0.000	0.000	0.000	0.144	0.184	0.386	0.000	0.000
g922.t1	6.888	1.689	7.233	0.000	0.781	1.827	2.379	2.408	0.000	0.000	0.000	1.459	0.000	0.000	4.379	1.483	0.000	0.000	0.959	4.029	1.916	5.366	0.326	4.156	0.000	0.000	0.000
g923.t1	135.294	127.328	107.789	154.933	147.801	156.983	163.798	164.727	158.013	131.447	161.548	153.024	165.418	147.235	156.725	156.375	203.179	193.285	166.958	168.733	152.628	159.081	166.313	181.687	174.278	154.590	189.627
g924.t1	39.286	32.853	47.669	55.386	43.422	32.350	45.441	42.787	29.320	58.067	38.070	26.374	26.863	28.982	27.249	30.291	25.104	24.468	28.288	31.180	20.857	29.256	27.103	26.109	28.049	29.071	40.802
g925.t1	0.855	4.756	9.009	0.000	5.056	4.854	3.151	5.317	2.340	19.084	12.853	6.287	0.000	8.348	0.000	10.641	0.000	3.484	2.345	0.000	4.145	0.000	5.957	3.788	0.000	0.000	9.749
g925.t2	34.200	28.524	25.708	31.448	28.048	32.998	35.902	33.477	30.709	0.000	20.367	26.570	22.641	24.262	24.897	25.511	35.991	21.870	45.364	19.638	35.118	40.034	42.828	30.129	26.260	6.609	26.382
g925.t3	0.000	4.275	2.113	6.569	0.857	1.221	0.000	0.000	9.139	0.000	0.000	0.000	14.380	0.000	5.115	0.000	0.000	16.230	0.543	0.000	13.200	7.438	0.000	0.000	0.000	47.231	2.701
g926.t1	42.011	33.814	51.198	45.964	47.046	42.652	57.444	55.965	74.227	52.311	107.774	92.353	72.997	58.986	78.974	74.360	71.013	80.442	67.382	69.528	90.147	96.828	89.142	66.285	74.156	83.792	76.563
g927.t1	16.706	14.118	11.961	13.434	15.820	13.403	11.992	10.957	16.348	13.179	14.532	20.645	13.102	8.348	11.253	14.629	16.429	16.890	10.844	10.307	11.863	24.720	13.829	14.222	19.238	10.340	10.607
g928.t1	60.223	32.468	60.893	64.098	54.739	57.330	71.435	78.641	102.378	107.261	133.254	108.923	111.885	108.863	122.468	104.711	81.871	83.464	117.388	133.984	124.106	99.609	104.791	107.284	110.050	102.650	119.363
g929.t1	2.224	34.007	29.227	21.064	44.811	43.513	19.522	1.793	0.552	14.102	14.138	10.959	28.872	40.557	8.194	41.714	54.024	16.525	9.866	3.771	31.044	20.250	13.705	2.073	2.591	17.753	6.678
g930.t1	670.128	612.987	587.104	532.067	573.832	562.870	492.619	480.501	325.916	303.126	236.233	308.300	362.813	358.337	328.394	300.917	388.372	310.921	319.350	352.291	247.838	330.406	318.892	282.771	275.741	302.843	285.172
g931.t1	1.790	88.992	0.970	26.923	25.899	102.754	46.922	30.412	4.822	5.974	14.635	3.780	54.649	0.000	2.572	25.241	25.028	0.305	27.775	28.232	68.765	0.252	8.188	13.951	26.382	24.168	14.127
g932.t1	35.659	40.782	46.427	40.641	32.865	46.327	40.608	40.671	32.791	36.065	21.361	22.584	26.853	23.310	25.834	22.275	34.453	25.964	27.242	11.484	55.056	16.312	27.878	24.578	15.884	13.305	22.044
g933.t1	128.577	109.982	94.477	92.474	96.241	125.185	111.007	105.508	115.121	101.317	90.615	77.222	119.852	124.196	93.450	107.196	123.329	117.036	136.334	112.652	115.336	79.284	117.624	95.726	99.105	133.087	102.798
g934.t1	36.982	48.766	42.451	27.065	32.616	33.487	30.128	30.798	23.291	24.394	21.859	42.758	22.945	22.157	26.580	17.435	24.260	22.736	24.412	24.280	33.950	40.902	31.843	29.325	21.850	26.474	25.466
g935.t1	0.730	0.631	0.000	0.426	0.445	0.807	0.698	0.605	0.628	4.565	0.000	0.264	0.000	0.070	1.415	0.431	1.917	0.374	0.465	0.000	0.000	1.698	0.000	0.959	0.671	0.000	0.575
g936.t1	9.898	10.377	1.514	4.569	7.476	3.823	6.567	5.588	5.221	0.000	8.321	5.915	1.258	6.013	3.222	7.625	2.449	5.709	2.830	0.000	5.624	3.154	10.678	3.052	1.717	6.725	14.741
g937.t1	0.217	0.128	0.000	0.077	0.076	0.117	0.000	0.083	0.694	0.000	0.000	0.862	0.000	0.882	0.000	0.220	1.955	0.000	0.000	0.000	0.000	1.260	0.000	0.601	0.000	0.000	2.350
g938.t1	16.376	16.779	14.695	13.412	13.704	8.741	8.238	7.819	7.047	0.576	11.858	11.488	7.906	7.777	10.498	11.513	18.176	6.850	5.931	7.503	17.086	15.267	9.931	4.941	19.350	14.371	13.269
g939.t1	0.559	0.716	0.000	1.815	0.987	0.903	1.481	0.865	1.474	0.000	0.000	0.255	0.000	0.271	0.535	0.371	0.835	0.000	0.000	0.000	0.000	1.428	0.000	1.037	1.169	0.000	0.000
g940.t1	2.509	1.934	0.000	4.383	1.356	1.232	1.449	4.514	8.464	16.385	5.788	5.328	2.182	3.918	4.197	0.000	1.272	5.955	4.419	0.000	0.000	3.024	0.000	4.776	3.587	0.000	0.000
g941.t1	22.465	20.252	17.854	15.981	30.467	23.355	9.454	13.282	13.200	15.144	20.348	23.593	17.019	19.863	18.721	29.339	23.832	24.311	19.179	22.768	18.138	21.155	18.905	24.016	26.961	22.520	35.040
g942.t1	10.138	6.273	9.956	7.816	19.161	9.643	5.002	4.139	5.573	8.882	10.948	9.715	5.440	7.817	6.081	14.770	6.530	5.718	5.030	15.504	12.354	8.679	3.879	6.685	8.415	10.834	6.230
g943.t1	65.936	76.777	95.186	67.968	62.974	35.749	53.595	51.660	35.254	7.929	36.512	44.502	31.206	16.004	36.189	34.399	25.769	9.567	15.884	26.854	36.000	11.329	24.871	23.377	53.486	39.401	33.850
g944.t1	18.713	11.852	18.246	14.625	30.087	22.484	7.804	14.533	5.326	0.000	17.140	16.336	6.556	8.218	1.482	10.361	5.723	10.010	3.421	8.537	4.341	6.318	7.010	4.941	9.472	11.221	6.893
g945.t1	114.641	64.818	187.147	145.598	326.253	199.603	93.706	130.499	61.122	69.777	164.250	193.187	184.406	288.418	114.494	250.655	184.585	197.242	143.186	213.838	210.457	153.743	137.132	100.677	130.132	179.930	156.079
g946.t1	66.438	63.685	59.074	66.722	58.504	63.490	66.739	72.011	55.787	9.349	42.198	55.774	52.102	41.800	45.931	42.676	52.059	41.919	45.073	42.817	52.997	48.871	56.054	41.861	53.902	62.076	51.146
g947.t1	5.132	7.695	7.963	10.964	8.127	7.381	6.757	7.454	8.474	6.004	19.607	15.209	6.099	7.887	10.269	8.948	8.371	4.134	4.904	27.122	7.059	12.598	5.526	7.101	13.333	7.665	16.135
g948.t1	6.443	11.382	7.778	10.472	12.727	7.806	9.898	8.622	5.735	12.435	21.315	19.274	8.870	6.604	12.362	10.020	8.950	8.356	3.276	8.948	6.685	5.198	6.771	5.086	7.551	6.144	15.102
g949.t1	0.958	0.598	0.000	3.367	0.250	0.722	0.000	1.282	0.000	0.000	0.000	0.000	0.000	1.092	0.000	0.000	0.000	1.575	0.000	0.000	2.326	0.000	0.000	1.385	0.000	0.000	1.219
g949.t2	2.976	3.890	1.623	0.000	1.335	0.223	1.872	0.000	2.473	0.000	0.741	0.999	0.447	0.000	0.430	0.872	0.000	0.000	0.504	0.000	0.000	0.000	1.140	0.000	0.000	4.477	0.000
g950.t1	2712.977	1587.961	2349.845	2132.160	2046.143	2237.661	2364.452	2849.739	2578.406	3152.748	3651.657	3561.606	4100.723	4531.044	4128.861	3936.254	3386.850	3686.747	4602.350	3777.699	2789.950	3043.191	2795.501	3635.382	3960.392	3452.720	3065.223
g951.t1	182.243	177.654	184.271	173.034	146.227	132.417	176.794	142.509	84.013	99.739	67.856	52.611	40.066	36.769	34.640	49.009	38.316	59.596	60.811	91.310	48.149	67.946	83.606	53.768	57.225	98.677	57.697
g952.t1	621.194	562.255	609.240	630.389	699.325	587.658	731.659	571.059	336.387	489.385	287.925	341.470	302.015	263.975	246.628	258.481	211.645	264.308	176.019	213.005	102.688	252.475	231.235	216.777	213.180	226.076	178.464
g953.t1	1.004	0.118	0.000	0.000	0.163	0.393	0.000	0.000	0.000	0.000	0.000	0.000	0.000	0.000	0.000	0.802	0.000	0.000	0.242	0.000	0.000	0.000	0.000	0.000	0.488	0.000	0.000
g954.t1	3461.448	1136.639	3162.854	738.298	1054.775	698.356	1458.516	819.588	671.698	822.324	4306.432	5183.754	2060.398	775.100	831.134	1499.843	405.788	787.618	328.159	4228.066	708.451	1693.639	1732.464	1894.957	3756.430	1094.632	3789.102
g955.t1	123.377	106.338	143.388	158.354	174.384	158.013	168.948	158.930	176.529	214.453	283.112	291.318	220.929	203.466	261.141	234.172	228.511	207.055	219.232	209.503	185.749	263.113	207.848	233.363	255.172	177.769	202.877
g956.t1	660.172	777.656	470.590	188.862	304.282	396.328	276.993	114.766	133.609	260.174	230.192	360.352	287.442	90.053	184.156	263.631	238.875	269.888	199.830	251.889	68.970	460.520	290.803	188.459	343.230	307.514	230.175
g957.t1	45.501	40.622	56.602	55.561	168.796	101.639	34.538	31.663	27.152	89.080	50.538	64.833	65.254	124.777	38.416	108.439	64.208	61.623	46.575	45.095	72.990	61.049	45.280	34.625	54.522	41.543	39.495
g958.t1	67.658	66.763	52.342	40.236	39.950	38.287	46.721	42.130	35.350	9.845	26.990	24.993	18.896	18.279	24.859	30.071	33.960	26.958	22.367	37.353	27.960	30.702	18.943	17.031	20.173	39.420	42.166
g959.t1	0.958	0.620	5.425	0.437	0.944	0.733	0.000	0.626	0.637	0.000	0.760	0.000	0.457	0.411	0.220	0.000	0.332	1.309	0.126	6.259	0.000	1.083	0.000	0.000	0.000	0.000	0.000
g960.t1	9.921	6.808	16.264	15.106	11.924	11.736	18.570	20.153	27.085	14.301	35.799	33.043	27.360	18.079	32.718	22.936	20.216	20.925	25.168	30.424	37.988	29.330	30.713	29.819	33.079	26.241	39.885
g961.t1	54.419	48.370	44.488	56.447	47.578	46.497	55.509	63.983	52.268	117.374	40.650	51.651	59.530	62.614	73.458	60.853	56.701	58.050	72.354	54.330	67.793	45.428	60.880	65.733	56.240	46.940	46.193
g962.t1	1383.361	1450.961	1301.127	1300.163	1446.043	1365.987	1167.532	1159.300	994.295	1433.410	737.219	900.866	829.343	1027.440	779.590	857.689	731.907	925.087	707.226	565.239	701.124	994.912	973.273	910.819	830.556	791.227	950.173
g963.t1	118.074	101.144	121.798	112.478	113.764	121.542	131.755	130.718	132.059	117.027	155.656	129.725	136.962	149.651	137.507	138.780	152.201	153.994	153.003	116.872	153.368	124.964	146.728	137.510	101.544	146.993	102.252
g964.t1	19.580	19.868	30.708	34.213	29.382	25.160	28.986	25.887	31.175	31.658	28.923	24.210	32.718	24.232	29.161	35.542	39.977	27.244	32.203	38.377	37.845	20.866	21.261	31.554	29.695	31.755	36.229
g965.t1	2.646	2.180	1.906	2.361	3.765	5.183	1.470	5.557	1.560	0.000	1.858	2.752	2.669	0.762	1.759	5.481	3.901	1.122	2.849	5.311	2.710	1.857	2.385	4.708	2.022	3.944	7.419
g966.t1	6.067	2.554	4.129	10.395	5.761	1.466	15.196	9.602	9.653	4.942	15.526	14.837	4.049	4.379	4.503	5.110	2.221	2.155	1.638	22.691	7.015	1.792	4.951	10.066	14.299	1.783	20.952
g967.t1	0.388	0.652	0.000	1.410	0.694	0.531	0.899	1.804	0.846	0.000	0.253	0.588	0.457	0.411	0.000	0.301	0.446	0.000	0.213	0.000	0.258	0.140	0.000	0.223	0.620	0.000	0.000
g968.t1	278.308	239.971	150.044	30.005	124.484	183.736	47.715	57.540	23.291	126.574	162.383	113.164	21.423	102.920	49.402	103.148	145.909	235.607	88.034	95.033	60.511	195.074	125.276	132.463	150.355	132.642	92.912
g969.t1	11.495	9.341	21.122	30.027	14.442	16.642	25.803	28.775	30.956	9.200	31.371	36.618	22.509	9.731	22.574	18.738	40.433	7.805	16.552	35.688	30.492	25.952	14.681	18.552	35.457	33.529	50.999
g970.t1	31.406	28.236	22.734	30.333	37.010	36.280	35.913	35.614	45.487	24.076	50.613	53.473	45.454	35.286	45.606	42.385	46.384	34.498	40.431	59.221	36.259	45.101	34.266	45.853	46.788	33.344	37.477
g971.t1	172.664	190.019	153.247	143.696	200.706	183.779	137.339	114.183	108.103	155.255	110.447	99.218	83.369	89.612	96.729	89.120	115.129	102.952	84.826	76.849	93.855	121.501	87.878	72.543	58.770	110.121	73.482
g972.t1	95.734	63.995	80.164	91.032	82.157	93.801	104.006	123.399	112.867	84.971	121.883	123.222	140.981	153.689	154.708	155.754	133.238	148.729	165.010	121.073	126.754	115.482	145.761	146.452	137.774	143.282	120.611
g973.t1	557.470	619.100	491.527	477.982	530.258	545.739	511.972	410.440	379.820	517.768	244.264	320.679	331.161	288.919	298.324	339.635	409.698	299.780	310.938	250.071	231.046	437.377	412.324	359.635	304.979	337.612	314.411
g974.t1	50.268	47.515	64.205	64.284	56.540	57.542	54.567	63.691	86.391	115.409	112.371	101.813	99.768	99.683	106.979	86.364	73.120	88.641	118.018	137.400	84.336	92.862	85.235	102.120	104.817	101.661	114.654
g974.t2	7.812	0.000	1.503	0.000	2.734	1.805	5.436	3.295	2.235	0.000	8.978	7.600	3.045	5.041	15.824	25.371	16.363	0.000	10.592	0.000	15.634	0.000	0.000	15.452	17.795	5.572	0.000
g974.t3	0.000	2.308	0.000	4.033	0.369	0.000	0.000	2.106	15.930	0.992	22.741	23.700	15.527	4.740	33.100	24.560	6.881	48.415	7.559	23.074	28.727	41.322	48.919	52.431	42.723	54.353	32.027
g975.t1	72.904	67.084	86.297	83.402	68.150	96.265	86.843	80.789	78.707	75.017	50.341	50.554	53.401	66.793	58.686	57.867	74.297	82.814	77.412	72.820	83.302	72.733	105.959	54.475	47.114	69.674	88.398
g976.t1	18.485	21.952	36.939	21.741	24.174	21.262	26.681	19.705	26.800	4.664	33.510	33.650	25.919	25.014	27.316	26.954	23.567	25.886	21.834	27.878	21.971	24.926	26.222	24.336	21.199	27.811	50.785
g977.t1	4.561	3.003	8.715	4.514	3.179	2.145	3.617	1.251	0.751	0.000	4.222	3.359	2.040	2.976	3.920	1.994	0.750	2.904	0.446	0.000	3.414	0.485	2.605	2.422	10.467	0.000	0.000
g978.t1	3.478	3.099	1.035	1.727	2.040	1.986	2.083	1.220	2.492	4.327	3.734	2.625	1.928	1.162	2.027	1.623	1.443	0.344	0.659	0.000	3.191	2.510	3.180	3.304	4.197	2.345	4.631
g979.t1	64.100	71.775	54.259	70.351	59.698	72.624	61.536	70.395	76.538	120.947	68.681	55.118	53.999	74.309	69.289	70.021	67.748	77.509	71.733	59.240	94.738	67.479	71.109	69.123	55.406	85.149	58.711
g980.t1	1.163	0.470	0.000	0.000	0.694	1.827	0.719	0.386	1.113	0.000	0.000	1.557	0.000	0.000	0.583	0.000	0.000	0.000	0.339	0.000	0.000	0.000	0.000	0.000	0.000	0.000	0.000
g981.t1	49.059	42.450	64.750	36.061	38.507	53.039	48.476	42.214	38.868	17.080	30.424	35.041	31.318	28.842	20.097	27.205	30.562	22.037	27.251	28.424	14.992	13.942	24.718	26.593	10.478	15.350	28.732
g982.t1	37.780	46.778	41.089	37.864	36.815	56.066	40.259	34.885	26.163	41.980	17.412	21.507	24.589	33.903	23.979	13.237	31.672	18.661	20.128	11.762	19.850	21.659	40.204	25.625	20.234	30.311	43.931
g983.t1	69.973	65.523	65.283	90.419	72.164	76.829	82.909	81.248	76.995	82.947	46.438	52.219	58.576	68.206	49.899	49.680	54.613	53.100	62.818	61.441	91.368	44.532	68.915	60.811	57.561	82.155	60.944
g984.t1	200.511	223.684	207.789	217.960	206.598	206.156	211.830	194.065	151.631	148.755	144.933	141.986	151.718	134.007	133.377	154.371	160.250	172.262	133.155	153.143	183.797	184.977	189.948	140.746	115.548	204.389	124.335
g985.t1	15.726	13.979	10.871	14.953	14.225	16.589	14.921	16.212	15.121	14.370	12.402	12.888	13.284	16.495	13.730	15.421	16.221	14.458	15.932	13.446	13.450	12.187	17.497	11.839	7.307	14.817	10.500
g986.t1	37.575	33.964	41.874	38.575	37.292	39.955	41.285	43.924	44.194	42.178	32.206	30.517	41.415	55.028	38.091	35.672	53.151	48.129	50.326	22.988	54.620	44.970	43.355	33.462	28.455	39.779	33.870
g987.t1	42.102	33.301	44.063	39.329	36.522	41.771	38.165	40.744	45.592	45.751	34.570	54.462	45.597	59.347	50.129	59.861	53.474	73.926	61.936	40.406	59.165	56.831	60.631	49.031	49.898	64.237	57.863
g988.t1	78.891	72.566	100.131	108.565	83.297	17.503	118.674	95.260	65.706	49.413	63.794	73.990	50.315	40.667	48.972	49.720	21.517	32.185	25.323	71.011	29.485	36.814	18.292	49.341	97.693	21.590	49.839
g989.t1	92.165	77.856	96.471	98.847	81.951	91.326	94.922	99.211	124.441	88.227	102.558	100.667	115.153	119.566	119.829	122.146	129.394	133.679	130.403	132.864	131.914	125.206	116.580	115.315	115.924	127.854	122.531
g990.t1	20.435	22.219	31.830	19.883	19.357	21.666	20.579	26.700	31.079	23.719	26.362	19.900	26.457	31.658	29.161	26.884	22.532	24.990	35.285	28.519	37.881	23.180	24.823	28.047	22.236	27.647	24.247
g991.t1	201.150	157.861	129.750	143.292	122.791	147.552	140.458	142.259	118.821	137.600	104.575	124.446	165.164	152.517	134.620	141.896	128.018	137.311	166.396	133.046	84.755	115.352	111.954	120.702	117.886	127.196	120.669
g992.t1	43.026	36.540	50.828	50.948	40.439	47.230	51.109	50.752	63.490	45.493	61.345	61.699	63.965	70.852	74.146	75.312	76.661	71.909	89.100	65.346	72.669	64.502	74.623	70.218	78.750	76.379	73.667
g993.t1	16.250	14.738	23.715	25.075	26.594	23.663	28.087	26.930	25.259	34.963	34.130	28.391	27.735	24.803	25.700	25.331	20.539	26.191	26.457	33.037	21.641	18.766	19.173	23.522	23.252	26.445	26.119
g994.t1	2.840	2.479	2.800	2.481	3.201	3.080	2.252	1.929	1.683	1.449	0.985	1.185	1.005	1.864	1.138	2.164	1.386	1.348	1.299	0.000	0.793	4.694	2.519	1.947	4.380	0.000	4.592
g995.t1	33.937	31.132	36.198	28.322	26.778	27.433	24.354	22.311	25.573	41.692	28.257	28.617	23.321	23.140	24.209	15.501	20.112	15.207	17.221	21.734	11.070	21.547	14.001	21.691	19.898	18.276	23.194
g996.t1	56.642	50.967	59.401	57.113	49.531	57.925	62.541	70.739	73.809	72.973	76.824	80.630	80.405	88.560	100.678	91.795	81.435	82.430	107.639	106.431	91.502	88.494	105.365	100.008	87.256	93.037	86.341
g997.t1	47.325	45.271	41.046	56.304	49.379	54.600	59.432	50.742	42.054	72.745	48.558	39.987	45.597	39.114	42.738	27.225	32.887	41.938	37.088	34.721	36.695	45.614	58.735	41.212	36.534	34.129	46.056
g998.t1	51.454	33.526	47.026	46.565	43.997	43.523	50.940	52.264	56.396	67.882	84.470	81.374	72.936	66.923	86.901	66.845	59.330	72.263	74.515	71.662	59.397	67.964	60.890	71.226	70.437	67.183	58.048
g999.t1	69.186	59.496	55.850	82.036	61.868	81.386	79.673	104.727	107.266	96.126	78.626	87.593	120.735	130.469	110.144	90.773	93.830	105.117	133.504	78.495	119.694	81.048	123.418	102.023	90.650	103.280	66.335
g1000.t1	111.220	101.732	86.253	91.010	111.149	114.670	92.627	89.349	99.610	96.623	109.875	97.054	110.475	132.093	111.559	126.335	126.281	157.370	139.833	116.307	108.553	114.876	142.572	131.552	92.164	129.037	98.255
g1001.t1	7.184	2.052	14.390	2.820	12.402	6.500	1.258	7.517	12.363	0.000	4.381	6.797	0.000	1.183	0.000	4.299	3.863	1.506	1.114	2.632	6.658	0.000	0.000	0.000	2.713	0.000	0.000
g1002.t1	0.000	0.000	0.000	6.241	0.000	0.000	0.000	0.000	3.157	0.000	0.000	0.000	0.000	0.000	0.000	0.000	0.000	0.000	2.151	0.000	0.357	7.214	0.000	4.796	2.622	0.000	0.000
g1002.t2	0.844	5.130	0.000	0.000	5.165	0.000	0.000	4.796	3.272	0.000	0.000	0.852	0.000	0.000	0.000	0.000	0.000	0.000	0.000	0.000	0.000	0.000	0.000	0.000	0.000	0.000	0.000
g1002.t3	7.276	0.353	0.882	2.459	3.505	6.011	5.457	0.719	1.474	0.000	4.860	7.463	5.125	4.389	0.937	6.363	3.569	3.337	0.000	2.594	0.000	0.000	4.156	0.368	0.000	0.000	0.000
g1003.t1	3.490	10.057	5.654	8.635	2.615	4.386	4.695	6.287	3.062	0.000	9.475	1.998	2.598	4.429	2.495	3.377	2.278	7.087	5.117	0.000	0.000	2.445	4.415	7.014	9.604	1.047	0.000
g1004.t1	7.914	8.357	10.980	10.242	9.158	9.251	6.377	5.202	4.651	6.550	7.421	8.540	7.104	8.628	5.058	6.854	6.929	2.992	6.512	1.397	7.514	5.711	6.713	6.142	7.032	8.460	5.567
g1005.t1	0.103	1.186	0.000	1.246	1.194	0.435	0.434	0.834	0.323	0.000	0.000	0.294	0.152	0.281	0.000	1.403	0.902	1.053	1.037	0.000	0.000	1.736	0.000	0.785	0.000	0.000	0.000
g1006.t1	119.659	90.596	109.140	127.453	112.993	133.703	144.012	163.726	140.048	135.536	126.255	131.488	174.866	178.412	155.654	173.279	155.011	168.108	180.235	160.340	144.847	124.161	145.732	140.552	125.264	135.113	129.980
g1007.t1	0.376	24.057	0.000	48.336	66.848	53.560	50.179	32.924	20.999	14.559	40.227	1.851	57.988	0.080	6.530	14.800	59.804	22.195	23.200	60.159	57.739	1.437	45.902	4.582	36.961	60.981	77.703
g1008.t1	0.000	0.160	0.349	9.838	0.499	0.000	7.963	6.683	5.459	0.030	9.241	0.000	0.304	9.981	0.086	0.070	0.000	0.000	8.993	0.086	0.000	0.000	0.182	0.000	0.000	0.029	0.019
g1008.t2	7.948	7.342	9.390	0.000	8.192	9.197	1.206	4.952	7.941	16.772	0.000	9.118	8.951	0.000	10.775	6.493	12.965	9.025	0.029	9.503	6.426	11.320	7.240	9.494	8.079	5.281	3.003
g1009.t1	47.109	40.494	48.508	56.184	48.587	49.800	60.162	56.080	67.970	67.981	56.617	63.286	72.175	69.399	76.383	65.051	68.868	61.722	83.401	77.213	57.302	54.629	55.900	62.255	53.394	49.779	53.651
g1010.t1	1548.122	1521.540	1571.651	2072.117	2090.465	1683.925	2169.193	2135.597	2455.895	2057.070	2286.812	1970.719	1983.809	1531.420	1613.889	1665.888	1674.784	1853.787	1583.037	1723.317	2176.834	1980.894	2330.561	1671.718	1866.162	1599.431	2219.125
g1011.t1	33.744	28.674	46.340	32.639	36.185	38.691	35.204	35.979	42.492	24.434	33.435	46.000	36.910	52.222	42.308	45.021	50.579	67.135	62.537	55.508	41.678	35.807	43.948	52.140	43.851	66.495	53.915
g1012.t1	0.205	0.246	0.283	0.656	0.141	0.520	0.275	0.240	0.076	0.000	1.051	0.166	0.051	0.281	0.191	0.140	0.617	0.000	0.562	0.000	0.000	1.194	0.086	0.775	0.000	0.000	0.370
g1012.t2	0.000	0.000	0.000	0.000	0.000	0.000	0.000	0.000	0.000	0.000	0.000	0.000	0.000	0.000	0.258	0.000	0.000	0.787	0.000	0.000	0.000	0.000	0.000	0.000	0.000	0.000	0.000
g1013.t1	0.855	2.073	0.806	1.957	0.922	0.467	1.745	0.876	0.922	0.000	0.366	0.862	0.112	0.100	0.000	0.000	0.655	0.000	0.252	0.000	0.000	1.045	0.000	0.649	0.000	0.446	0.000
g1014.t1	3.980	9.651	6.002	9.390	9.494	3.653	9.592	7.131	3.937	3.920	10.188	6.483	5.429	6.304	6.062	8.928	3.920	6.634	9.536	7.953	6.622	5.347	2.816	5.919	10.691	2.849	8.882
g1015.t1	0.000	0.000	0.000	0.000	0.000	0.000	0.000	0.136	0.000	0.000	0.000	0.000	0.000	0.251	0.000	0.000	0.000	0.000	0.000	0.000	0.000	0.000	0.000	0.000	0.000	0.000	0.000
g1016.t1	26.639	29.636	41.503	32.738	16.698	15.304	32.212	30.005	22.035	30.120	29.598	29.273	18.094	12.677	22.727	15.161	20.140	17.214	14.023	35.793	30.429	28.537	20.973	20.219	35.640	21.852	23.954
g1017.t1	41.110	58.032	51.776	71.782	67.032	63.001	50.062	45.957	52.211	77.647	68.878	57.272	68.999	60.810	80.533	84.380	95.804	62.440	74.350	81.481	58.827	59.071	46.122	60.966	69.969	70.555	46.534
g1018.t1	0.000	0.834	0.000	0.667	0.553	0.000	1.586	2.742	1.712	0.000	1.135	0.000	1.218	1.152	0.000	0.000	0.000	0.000	0.310	9.771	0.000	1.540	0.000	0.281	4.035	0.000	0.000
g1018.t2	6.717	12.419	6.351	2.153	5.132	4.100	4.590	4.337	3.357	0.000	5.103	2.997	5.947	2.646	2.620	5.321	3.417	2.657	2.597	0.000	0.000	0.000	3.974	3.507	0.000	10.155	16.447
g1019.t1	6.340	11.510	0.000	16.145	7.085	3.091	8.841	3.774	10.338	30.319	3.884	8.393	0.000	3.277	5.010	9.178	0.000	7.943	4.535	3.924	0.722	5.189	3.352	10.502	21.169	5.058	19.684
g1020.t1	18.371	28.321	27.386	19.238	21.538	12.394	22.705	20.257	8.169	0.000	10.957	7.394	12.259	5.582	12.018	10.601	4.119	6.575	4.807	21.102	11.052	5.543	4.453	5.745	16.789	11.444	6.366
g1021.t1	96.498	82.815	43.595	66.907	72.425	100.959	77.399	87.680	73.162	52.073	48.333	53.238	65.264	74.199	59.699	60.783	101.053	74.920	80.814	48.751	87.999	47.341	104.724	64.802	54.360	40.108	70.372
g1022.t1	69.608	67.223	60.883	63.858	51.072	69.161	68.928	79.288	61.037	85.805	39.430	38.381	41.446	58.245	55.263	49.750	66.239	58.611	54.890	38.348	54.718	33.100	50.585	45.446	41.890	47.182	27.922
g1023.t1	0.513	0.802	0.839	1.476	1.530	1.051	0.931	1.084	0.637	0.000	0.000	1.479	2.192	1.553	2.218	2.405	1.016	0.787	0.455	0.000	0.579	0.215	1.963	1.434	1.423	0.000	0.000
g1024.t1	13.582	9.854	32.168	20.309	48.522	29.865	6.504	5.807	15.920	10.401	2.974	46.656	8.819	10.412	25.174	26.674	23.624	11.909	9.643	45.985	10.562	5.786	4.070	28.705	24.289	23.131	35.303
g1025.t1	15.840	6.680	23.736	19.227	28.992	13.796	7.212	4.400	13.219	0.000	2.768	9.118	6.393	12.497	13.376	22.646	14.246	8.228	11.668	9.609	19.172	9.444	22.965	12.187	9.146	7.820	12.743
g1026.t1	3.968	2.971	3.214	4.066	9.190	2.283	5.478	2.627	2.863	0.000	0.976	3.604	4.130	3.177	3.404	8.066	6.910	0.669	1.328	0.000	9.421	1.110	4.520	3.662	6.067	0.000	14.556
g1027.t1	148.522	135.557	159.739	123.135	138.068	155.645	136.038	157.700	151.317	207.883	167.505	143.690	174.836	231.245	205.649	187.738	192.700	202.468	208.930	178.275	177.549	161.535	183.618	208.600	151.951	272.357	193.849
g1028.t1	87.638	93.823	88.867	70.515	92.877	90.540	74.110	79.027	76.947	95.243	90.887	60.563	83.876	134.027	88.650	105.833	126.793	120.806	113.783	77.825	101.565	84.556	108.497	91.376	77.764	77.377	111.495
g1029.t1	151.886	165.759	170.186	166.487	181.241	160.689	140.955	151.434	85.259	96.156	76.552	92.039	141.214	106.238	116.894	101.184	132.308	86.830	86.183	95.109	106.904	131.524	116.273	110.365	129.776	71.922	152.735
g1030.t1	3.866	16.116	1.721	2.875	7.443	32.042	2.697	17.672	3.015	0.000	0.000	6.562	5.105	1.533	2.180	4.429	1.661	1.722	6.493	0.498	15.259	0.355	0.326	8.283	3.882	3.799	3.997
g1031.t1	2.224	1.507	2.015	0.864	5.165	1.179	1.058	0.897	1.446	0.000	0.000	0.803	1.248	2.255	1.071	1.814	2.439	2.854	0.940	0.000	0.000	0.523	3.074	1.724	2.287	4.467	1.960
g1032.t1	2.828	4.254	5.817	2.459	6.846	3.218	2.178	1.585	0.637	7.433	0.000	0.979	2.588	1.503	1.759	1.984	1.784	1.732	4.720	0.000	3.850	2.016	1.302	2.674	0.000	0.000	4.300
g1033.t1	23.389	24.100	20.991	11.051	13.899	13.998	5.562	4.733	5.868	5.309	18.566	14.710	6.708	11.174	7.419	17.485	16.012	16.132	9.662	13.877	14.840	23.227	15.879	12.711	14.319	29.982	14.897
g1034.t1	4.140	1.582	15.763	2.427	8.810	1.561	1.216	0.250	1.531	0.000	0.563	4.378	1.360	3.979	3.279	3.768	1.993	1.939	0.572	0.000	7.157	2.566	2.605	5.590	3.496	6.153	1.199
g1035.t1	7.401	5.333	10.142	17.030	35.187	6.319	8.428	1.324	8.930	2.799	5.376	9.627	2.913	11.274	7.630	8.227	8.295	4.242	4.923	8.604	4.902	1.222	1.101	5.493	4.990	4.874	11.407
g1036.t1	18.565	15.454	15.403	24.966	18.966	21.921	26.237	27.659	38.031	28.096	41.804	37.627	37.975	39.354	53.121	41.143	45.994	48.769	54.299	49.727	53.327	41.116	52.328	52.344	36.473	39.827	49.752
g1037.t1	139.410	151.310	112.179	103.252	101.438	136.538	135.012	127.246	114.712	59.426	97.951	75.214	102.478	137.344	102.571	97.897	139.198	136.278	104.983	63.929	118.589	120.708	144.286	117.747	85.447	93.376	161.890
g1038.t1	35.443	30.095	31.394	38.006	24.706	41.643	41.201	37.470	39.534	32.750	25.761	26.188	34.281	36.087	33.263	20.421	28.303	32.687	39.685	27.256	38.924	36.217	41.909	28.027	18.679	16.483	44.419
g1039.t1	1.254	0.791	1.939	2.372	1.421	1.190	1.745	1.449	2.359	1.012	2.974	2.262	0.974	1.112	2.429	0.762	1.348	1.053	0.630	0.900	2.362	1.418	0.575	1.114	1.890	0.291	0.858
g1040.t1	255.192	274.223	321.439	468.931	337.874	246.621	379.868	321.279	219.924	223.355	208.417	247.590	237.826	184.786	172.042	228.791	160.525	177.203	146.316	245.008	196.846	187.431	184.729	200.666	265.741	166.064	281.799
g1041.t1	4.949	4.510	3.638	4.930	4.253	3.643	6.017	4.316	5.991	4.625	3.621	5.612	3.095	5.402	1.578	4.860	4.262	5.384	2.975	4.230	5.045	2.744	4.645	4.515	4.492	5.117	5.128
g1042.t1	9.967	2.266	0.000	0.000	4.015	1.370	3.701	4.817	0.675	0.000	0.000	0.000	0.974	1.754	0.000	0.000	2.847	0.000	1.095	0.000	1.640	1.838	6.627	2.839	0.000	3.915	13.727
g1043.t1	32.717	34.915	31.307	36.651	32.138	39.838	28.923	29.922	28.350	29.148	22.684	22.936	14.411	25.384	26.025	22.455	16.534	32.480	22.939	38.118	20.999	31.691	26.068	23.329	25.671	34.052	7.332
g1044.t1	26.137	19.493	28.976	30.508	35.968	28.346	21.467	31.402	31.384	31.668	42.929	34.865	16.298	27.228	31.064	24.780	47.788	22.716	18.898	29.505	19.564	36.842	23.818	39.255	21.789	23.334	18.368
g1044.t2	23.948	34.049	28.388	25.600	20.203	25.277	29.007	24.125	16.985	0.000	0.000	13.662	39.000	34.384	24.409	30.992	15.727	33.828	35.460	0.000	56.474	21.202	31.671	24.898	29.299	12.568	4.387
g1045.t1	25.727	18.628	41.830	54.184	50.768	30.619	75.559	44.236	45.735	57.064	75.042	65.284	49.960	31.688	41.715	43.718	18.517	31.446	20.254	60.006	33.237	32.764	34.506	45.649	60.986	37.473	51.760
g1046.t1	267.098	233.975	201.940	238.564	280.162	268.488	263.024	274.614	247.666	250.081	246.966	226.338	286.965	281.443	258.809	238.150	249.135	239.151	270.962	261.670	221.001	253.249	236.243	271.388	285.609	243.170	226.207
g1047.t1	37.997	34.808	37.157	40.029	37.596	42.514	43.072	45.164	58.060	52.658	64.938	52.513	53.279	59.257	52.825	51.634	46.640	52.440	58.224	59.738	53.309	48.218	47.032	57.517	47.825	63.811	52.423
g1048.t1	3.318	3.099	5.414	2.525	3.635	2.602	3.321	5.901	7.038	0.000	5.741	3.408	2.030	2.736	3.327	4.038	2.449	4.075	2.617	3.407	4.314	4.955	3.754	3.836	4.665	2.878	8.414
g1049.t1	14.563	10.666	14.978	14.582	15.928	13.286	13.663	15.659	19.924	6.887	24.091	24.934	19.038	17.347	22.794	18.788	15.101	12.903	18.219	28.395	14.671	16.219	18.704	20.383	22.520	16.764	35.020
g1050.t1	0.365	71.626	0.000	0.820	4.763	99.738	1.787	73.700	21.027	0.000	0.000	0.000	14.147	0.000	0.000	68.819	50.702	1.319	39.026	27.620	27.675	6.542	10.324	22.767	1.189	11.599	22.395
g1051.t1	134.301	126.034	108.301	81.467	351.252	229.139	26.057	107.375	31.222	145.936	45.659	73.726	122.967	156.686	32.001	129.571	79.717	109.654	59.096	66.666	229.976	91.975	102.521	34.537	95.518	57.619	44.467
g1052.t1	2.178	0.000	0.000	1.213	1.172	1.200	1.618	1.262	0.000	0.000	0.000	0.000	0.000	0.000	0.000	0.000	0.000	0.000	0.959	0.000	0.000	0.000	0.000	0.000	0.000	0.000	0.000
g1053.t1	46.755	22.764	64.259	56.458	53.893	31.448	74.480	44.799	54.066	28.254	89.818	84.704	63.143	33.361	61.449	49.951	29.518	51.003	30.449	74.265	28.602	62.598	33.768	49.738	67.977	35.418	56.323
g1054.t1	355.613	462.917	407.071	424.300	307.732	293.500	365.232	382.562	283.129	67.862	111.489	111.969	96.673	61.883	126.961	163.309	139.122	111.938	73.381	73.509	119.899	86.609	108.861	65.229	124.725	250.350	176.251
g1055.t1	75.310	82.569	66.656	78.581	71.231	73.526	78.689	81.321	91.764	67.435	81.093	79.602	85.297	104.905	84.682	86.805	84.197	86.023	81.415	82.094	89.176	75.215	115.929	81.446	78.628	87.698	85.191
g1056.t1	374.669	515.851	354.337	350.507	375.502	397.911	362.461	357.988	383.481	398.945	378.568	335.144	360.449	407.042	359.888	393.343	343.544	401.285	353.627	323.073	366.677	387.340	409.221	334.863	334.846	365.365	345.482
g1057.t1	1354.202	1101.425	1021.289	825.526	942.856	1223.735	970.180	976.777	886.135	1107.100	692.958	726.169	988.418	1333.316	952.999	1112.001	1112.932	1171.364	1249.054	766.234	964.186	918.876	1102.801	1049.851	955.525	913.403	915.348
g1058.t1	151.806	152.785	180.295	151.610	120.491	131.175	147.142	157.856	91.469	74.670	42.732	50.672	65.122	87.167	88.956	70.061	97.579	91.416	81.492	92.621	138.884	64.353	100.653	54.775	77.937	12.181	21.371
g1059.t1	0.000	0.000	0.000	0.000	0.000	0.000	0.137	0.209	0.000	0.000	0.000	0.000	0.000	0.000	0.000	0.000	0.000	0.000	0.000	0.000	0.000	0.000	0.000	0.000	0.000	0.000	0.000
g1059.t2	0.000	0.000	0.000	0.000	0.000	0.000	0.148	0.000	0.000	0.000	0.000	0.000	0.000	0.261	1.109	0.000	0.000	0.000	0.000	0.000	0.000	0.000	0.000	0.000	0.000	0.000	0.000
g1060.t1	130.265	135.749	146.133	148.331	142.289	159.234	177.503	182.482	159.801	142.681	164.784	155.482	174.247	175.857	178.228	187.708	196.563	175.972	201.759	161.249	210.813	165.455	184.078	169.054	160.833	128.213	147.597
g1061.t1	329.887	271.252	274.511	270.384	274.020	326.986	304.943	332.821	344.689	350.852	353.538	328.837	408.501	481.922	387.854	415.187	360.249	480.673	468.990	461.201	435.763	411.360	398.227	354.713	366.117	440.417	342.967
g1062.t1	27.916	25.425	30.392	38.793	35.762	35.717	31.863	32.914	28.550	28.860	26.409	22.848	26.893	26.266	22.440	26.984	27.306	25.610	25.885	35.008	21.686	17.087	19.154	29.054	19.187	20.398	53.203
g1063.t1	51.739	58.919	40.392	53.167	55.520	59.167	51.480	52.494	46.924	85.210	33.060	42.298	53.045	49.777	51.276	52.506	61.029	36.397	55.065	26.787	89.613	71.268	80.082	56.500	60.986	84.732	47.373
g1064.t1	0.479	0.631	2.255	0.809	1.335	0.648	1.607	1.251	1.284	1.905	0.610	2.106	1.400	0.431	1.224	1.072	1.234	0.305	0.562	1.091	1.248	1.400	0.364	1.143	1.738	1.279	0.741
g1065.t1	17.334	12.141	23.638	25.250	23.013	20.137	29.473	32.236	38.631	41.513	42.760	48.840	36.128	31.387	50.941	33.638	34.539	31.112	42.931	49.105	42.560	42.684	38.729	43.567	46.402	38.897	48.894
g1066.t1	134.769	104.981	136.003	125.354	114.458	124.516	145.006	134.012	139.392	156.357	118.553	130.743	130.761	119.837	117.984	111.224	103.502	133.689	120.964	146.683	121.887	99.189	138.722	101.384	107.713	121.013	94.453
g1067.t1	57.498	55.285	57.135	46.445	50.290	55.365	46.647	45.279	35.854	33.068	30.762	38.234	38.757	52.402	40.233	44.710	44.457	54.114	42.050	34.864	47.106	52.856	42.493	44.933	41.372	72.135	59.803
g1068.t1	47.622	41.787	52.745	38.935	39.939	44.681	42.459	46.238	50.832	77.191	67.940	55.784	60.281	62.263	68.438	66.163	65.660	67.794	71.288	67.805	55.600	55.758	57.222	66.856	57.012	57.357	56.254
g1069.t1	9.534	9.298	12.604	3.596	9.602	5.948	7.984	7.934	7.447	21.288	11.727	8.276	7.195	7.827	5.106	7.565	14.778	12.362	3.906	4.029	8.913	21.678	9.031	7.469	8.821	4.060	6.230
g1070.t1	71.615	76.382	79.434	41.941	37.010	38.255	29.811	30.026	18.317	34.030	14.382	18.999	26.000	22.669	14.409	27.716	23.064	29.606	17.085	26.701	27.827	34.948	35.559	22.728	27.551	38.015	27.786
g1071.t1	2.326	2.768	1.481	3.673	2.159	2.230	3.966	3.628	3.937	4.545	2.908	4.250	1.938	0.491	2.209	1.343	3.540	1.171	1.415	5.742	5.080	1.540	2.318	1.676	2.856	5.339	4.046
g1072.t1	45.660	34.605	55.915	54.840	50.855	52.306	58.586	58.582	88.816	95.253	110.025	111.861	91.284	91.496	109.493	113.479	99.677	98.011	108.094	113.628	119.685	105.740	112.146	118.202	101.839	130.355	117.930
g1073.t1	511.673	528.462	522.170	586.754	557.144	474.804	569.775	548.269	515.921	504.440	612.728	667.506	662.585	531.629	587.088	565.269	531.509	567.660	541.886	594.007	478.171	613.265	455.756	566.559	695.963	512.329	554.287
g1074.t1	2.703	0.641	2.505	1.530	1.855	1.094	0.529	0.678	0.951	0.000	3.959	0.881	0.091	1.563	0.880	0.120	0.541	2.087	1.289	1.101	0.615	0.177	1.408	0.407	3.018	0.000	1.940
g1075.t1	0.878	2.137	0.697	3.093	1.617	1.296	0.878	1.741	0.476	0.000	1.520	0.637	0.457	0.621	2.065	1.002	1.566	1.742	1.250	7.321	0.258	3.033	1.044	2.296	3.465	0.000	2.701
g1076.t1	123.993	105.974	112.114	104.302	104.834	118.600	117.288	131.291	141.427	196.252	161.238	129.274	155.960	169.974	152.107	163.981	143.764	176.356	172.579	147.928	147.414	145.596	154.284	143.236	152.286	129.376	171.015
g1077.t1	55.479	47.216	49.129	40.630	40.677	45.913	41.380	42.297	38.602	48.331	41.269	38.577	52.558	44.475	45.941	43.868	45.435	53.533	53.272	36.195	33.130	45.913	48.229	50.106	61.229	60.923	43.522
g1078.t1	61.249	66.988	45.436	49.353	36.326	32.233	55.170	56.351	33.904	20.692	41.025	43.111	34.758	22.358	31.915	29.179	28.531	25.167	14.992	29.381	38.656	45.568	31.709	28.570	40.081	42.676	48.201
g1079.t1	136.856	157.380	148.279	138.395	133.262	137.037	134.378	121.637	131.175	137.550	133.497	111.959	107.704	148.227	148.722	144.962	146.801	118.709	120.140	110.269	132.413	139.605	156.161	125.904	103.414	103.173	84.908
g1080.t1	345.304	371.616	352.409	306.226	310.358	319.127	300.153	286.030	192.858	183.678	186.615	199.925	232.539	265.058	186.326	233.881	199.895	251.513	190.497	161.757	191.873	194.094	227.136	218.249	221.442	179.242	206.796
g1081.t1	27.631	20.979	24.248	31.273	20.832	29.451	29.304	36.219	36.196	31.430	41.100	33.053	39.650	41.739	45.941	43.357	37.471	44.271	46.023	50.301	46.081	39.437	51.371	49.815	32.723	58.675	41.952
g1082.t1	116.158	86.727	80.011	111.133	106.603	123.262	126.753	141.821	153.657	224.020	171.792	173.345	211.928	198.565	221.138	194.362	165.793	153.463	201.351	135.438	120.185	129.508	162.491	216.583	167.012	231.735	158.897
g1083.t1	25.305	22.924	21.394	31.568	24.652	28.729	33.237	31.757	43.395	31.936	35.030	39.154	37.782	39.585	38.741	37.185	32.688	40.885	52.138	46.377	37.221	45.288	30.809	36.136	37.551	34.236	23.691
g1084.t1	45.056	41.167	49.924	50.741	49.488	48.069	52.357	56.997	58.193	79.215	61.486	61.993	69.800	58.816	65.092	69.420	54.821	58.602	65.996	68.408	68.328	54.545	59.090	69.763	67.896	57.134	68.402
g1085.t1	27.038	15.048	36.874	16.090	15.895	9.569	19.860	17.515	15.026	7.721	15.095	17.942	6.941	2.616	8.031	8.427	10.431	6.083	2.723	14.461	9.546	10.974	9.184	5.852	18.516	17.714	15.872
g1086.t1	7.857	6.167	9.063	9.914	7.432	5.119	8.270	8.778	7.941	10.202	9.316	6.885	5.460	2.295	4.503	4.609	6.701	3.199	2.345	7.532	4.198	8.249	4.338	3.604	8.130	4.603	5.138
g1087.t1	87.090	72.673	91.482	83.347	93.029	76.797	86.324	77.536	85.174	104.036	90.427	81.247	96.389	86.796	100.688	102.026	93.887	104.054	103.617	107.924	98.071	88.009	79.412	77.833	89.024	66.650	83.436
g1088.t1	0.422	1.657	1.449	1.017	0.792	0.754	0.825	0.792	0.466	0.000	0.441	0.940	0.670	0.842	0.258	0.691	1.946	0.000	0.223	0.000	1.123	0.252	0.000	0.194	0.549	0.000	0.000
g1089.t1	20.299	17.431	15.131	19.883	20.680	21.517	25.401	28.796	25.659	22.290	32.891	33.797	34.636	24.462	34.152	29.509	28.085	31.594	32.019	27.782	23.638	34.603	28.300	32.561	26.311	35.118	29.531
g1090.t1	14.255	15.112	1.383	13.106	16.471	7.838	12.891	12.772	5.621	0.000	17.637	2.762	11.133	6.594	12.181	5.601	5.182	4.606	3.702	0.335	0.000	9.080	0.000	3.507	2.083	2.035	1.784
g1091.t1	2.463	0.812	0.000	0.000	1.128	0.743	0.497	2.252	0.485	0.000	0.000	0.000	0.000	0.000	0.679	0.461	0.000	0.000	1.773	0.000	0.000	0.000	0.000	0.765	0.000	0.000	0.000
g1092.t1	0.844	0.460	0.436	1.421	0.792	0.712	1.110	0.949	0.951	6.381	2.580	0.578	1.380	0.271	0.918	1.172	0.171	0.541	0.611	0.000	2.210	0.336	0.919	0.262	0.244	0.485	0.848
g1093.t1	0.160	0.353	0.000	0.645	0.977	0.818	1.322	1.084	1.113	1.896	0.432	1.283	0.710	1.393	0.994	1.263	1.889	0.148	0.911	1.713	0.214	1.577	0.661	1.085	1.321	0.000	0.458
g1094.t1	0.000	0.000	0.000	0.000	0.000	0.000	0.550	0.000	0.000	0.000	0.000	0.000	0.345	0.000	0.000	0.000	0.000	0.000	0.000	0.000	0.000	0.000	0.000	0.446	0.000	0.000	0.000
g1095.t1	40.768	31.634	42.201	60.196	74.606	54.027	82.380	65.484	84.384	39.360	106.742	102.607	79.096	48.805	65.790	70.412	59.320	58.287	44.298	64.159	67.971	79.667	62.039	60.007	62.794	66.776	60.154
g1096.t1	0.924	1.165	1.427	0.470	2.137	1.062	1.502	0.907	0.685	0.000	1.088	0.509	0.396	0.712	0.507	0.511	1.148	0.443	0.591	0.000	0.989	0.747	0.555	1.104	1.352	1.318	0.000
g1097.t1	20.207	24.003	31.601	21.840	20.203	20.137	20.949	24.792	23.272	15.710	19.851	21.879	18.429	16.385	20.222	21.553	19.590	19.773	16.601	25.093	21.507	18.813	20.466	25.247	25.884	22.772	24.091
g1098.t1	5.200	0.310	24.183	7.455	11.848	0.000	7.857	1.095	0.000	0.000	0.000	10.322	1.461	0.000	7.199	0.000	16.657	0.000	0.000	0.000	11.783	0.000	0.000	0.000	8.181	9.584	2.301
g1098.t2	25.784	29.026	20.904	12.308	19.129	23.217	5.129	12.104	12.943	23.024	11.061	14.808	7.215	10.482	8.318	13.888	10.554	20.482	8.819	0.000	20.571	6.915	10.219	10.221	14.797	2.888	15.209
g1099.t1	0.764	0.994	1.830	1.869	0.879	1.869	0.476	0.584	0.257	0.000	0.300	0.000	0.639	0.251	0.880	0.240	0.000	0.207	0.155	0.000	1.693	0.000	0.153	0.397	0.376	1.105	0.000
g1100.t1	25.624	26.419	16.699	28.890	19.216	28.208	28.510	36.865	42.283	46.912	36.269	27.343	45.160	43.864	48.608	35.081	37.614	46.131	58.592	40.903	40.385	23.031	40.520	38.432	38.669	43.733	41.864
g1101.t1	2.783	1.122	0.000	0.973	0.000	0.510	0.000	1.074	0.352	0.000	0.000	0.460	0.000	3.968	0.000	0.000	9.861	3.583	0.000	0.000	0.000	0.000	0.000	0.000	0.000	0.000	0.000
g1102.t1	1.870	1.999	2.277	3.104	1.920	2.124	2.327	2.898	3.947	2.094	5.760	2.566	3.826	4.219	3.710	4.990	2.914	3.957	7.045	5.168	5.571	3.033	5.641	4.747	3.303	4.002	2.496
g1103.t1	2.440	2.084	2.712	3.542	2.810	2.315	4.135	3.180	3.167	4.406	7.571	4.280	1.350	2.185	3.528	1.954	2.733	1.280	1.773	6.661	2.326	1.484	2.107	3.032	3.689	3.159	4.748
g1104.t1	62.948	50.732	56.961	63.923	48.316	61.344	70.800	68.653	85.488	72.120	83.007	79.229	76.184	84.902	94.702	76.164	72.617	81.879	90.001	98.373	71.626	67.740	95.309	91.066	91.473	70.362	93.419
g1105.t1	27.825	22.903	25.076	30.726	27.332	27.284	33.216	32.685	31.051	16.048	32.600	33.523	35.002	38.853	42.757	38.898	45.482	32.165	39.346	62.130	28.076	43.869	38.269	36.950	30.904	34.837	21.283
g1106.t1	0.855	0.235	0.000	0.656	0.597	1.041	0.698	0.605	1.075	0.000	0.000	0.000	1.461	0.120	0.516	0.551	0.000	0.571	0.233	5.158	3.699	0.000	0.000	0.000	0.000	0.000	0.000
g1107.t1	8.028	9.608	9.826	6.668	8.420	9.367	6.324	9.435	8.226	21.555	4.775	7.404	3.237	3.227	11.760	5.621	3.161	10.640	6.512	0.000	10.883	8.819	14.078	8.923	2.957	2.888	30.418
g1108.t1	0.570	0.994	1.612	2.142	1.031	1.986	2.570	2.586	2.178	0.000	0.263	2.537	0.883	0.792	2.017	1.263	0.940	0.551	2.403	2.670	2.710	1.362	1.504	2.354	1.321	2.587	2.272
g1109.t1	19.865	19.034	23.333	24.430	22.883	22.898	26.522	36.031	36.015	14.281	46.278	39.438	36.189	24.703	42.805	35.932	29.394	35.462	39.656	42.607	38.621	39.474	37.034	40.205	47.530	35.176	46.749
g1110.t1	0.114	0.203	1.394	0.000	0.000	0.807	0.360	0.188	1.065	0.000	0.000	0.000	0.000	0.000	0.000	0.000	0.000	0.000	0.000	4.067	0.000	0.000	3.917	0.000	0.000	0.000	0.000
g1111.t1	8.610	16.758	10.218	17.446	11.371	9.389	12.648	13.856	9.567	12.663	8.781	6.875	2.537	2.876	2.973	3.156	8.713	4.272	4.409	13.341	9.644	4.582	4.884	3.943	6.352	7.093	8.550
g1112.t1	14.825	18.243	29.978	19.337	15.689	11.704	17.798	21.873	20.999	18.975	22.375	23.720	14.766	7.075	18.434	15.020	22.779	10.000	9.866	18.815	18.575	16.004	10.132	14.280	27.988	16.435	22.375
g1113.t1	2.395	2.276	1.285	0.962	1.801	1.423	2.739	1.397	2.806	0.715	3.687	0.323	1.715	1.092	0.975	0.661	1.186	1.841	1.085	1.474	0.000	0.187	0.690	2.141	2.073	0.000	6.415
g1114.t1	0.000	0.182	0.207	0.929	0.901	0.977	0.603	1.084	0.723	0.000	1.529	0.441	1.959	0.621	0.220	2.705	0.674	1.309	0.581	0.000	0.972	0.439	0.000	0.339	0.000	1.851	0.000
g1115.t1	0.399	1.101	1.144	0.000	1.009	0.998	0.677	1.637	0.656	0.000	0.000	1.019	0.000	0.000	0.612	0.621	0.000	2.155	0.446	0.000	0.000	0.000	0.000	0.465	0.650	0.000	0.000
g1116.t1	63.063	80.250	77.756	44.466	65.448	59.337	38.292	22.947	28.046	39.568	41.203	56.587	36.757	59.036	30.012	51.374	86.066	68.985	50.471	33.534	48.113	59.239	31.460	40.767	36.768	53.898	19.616
g1117.t1	0.000	1.005	0.000	0.984	0.770	0.457	0.677	0.511	0.000	0.000	2.571	0.078	0.000	0.000	0.249	0.341	0.380	0.000	0.000	0.000	0.000	0.000	0.000	0.097	0.000	0.000	0.907
g1118.t1	48.637	53.041	49.401	57.212	50.594	51.520	62.012	50.481	55.502	39.518	37.000	42.553	43.973	54.527	41.027	41.243	52.211	47.923	50.684	39.477	49.200	54.200	40.405	45.398	35.955	41.223	50.307
g1119.t1	61.922	57.668	50.305	59.507	50.247	60.877	60.849	55.006	35.540	16.574	22.665	23.426	38.696	50.819	21.178	38.057	29.983	73.424	34.830	42.856	33.816	35.088	47.818	30.197	28.099	45.758	21.410
g1120.t1	0.958	1.817	0.000	0.918	0.879	0.000	0.909	1.053	0.447	0.000	0.000	0.411	1.705	0.571	0.000	0.000	0.000	0.000	0.485	0.000	0.000	3.630	1.092	1.095	0.874	0.000	0.000
g1121.t1	4.276	6.327	2.070	4.569	3.548	2.868	3.691	4.118	2.777	0.000	0.816	2.409	2.121	1.543	2.037	2.655	5.249	1.860	2.025	0.431	0.134	0.924	0.421	3.459	3.689	1.638	5.177
g1122.t1	136.160	138.239	151.417	247.309	146.976	143.994	194.243	150.131	110.328	135.972	74.113	85.918	102.803	135.881	115.612	67.466	78.901	68.828	102.910	57.575	90.994	128.631	103.287	125.129	113.252	96.729	154.763
g1123.t1	23.435	19.483	15.654	8.187	19.085	11.619	15.715	12.792	7.970	0.000	7.149	7.384	10.047	3.227	5.526	16.834	6.302	3.268	6.871	15.265	4.831	12.197	9.778	6.811	5.904	20.204	10.130
g1124.t1	276.255	312.259	255.960	284.813	286.086	289.273	281.308	256.379	201.379	409.217	209.130	229.109	236.517	219.440	217.237	242.328	223.006	222.596	198.260	180.696	231.215	229.733	286.311	241.287	196.188	148.340	241.962
g1125.t1	175.765	543.093	245.872	313.943	644.000	175.314	167.065	9.727	84.831	148.655	103.862	35.883	133.420	410.700	128.405	264.513	296.848	260.174	188.569	89.960	225.235	43.953	78.502	166.177	29.939	95.566	90.670
g1126.t1	1.140	1.742	3.562	1.071	1.367	0.658	1.110	0.928	1.170	0.000	0.929	0.597	0.375	1.343	0.000	1.212	0.000	0.846	0.155	0.000	2.674	0.000	0.000	1.163	1.148	0.000	0.000
g1127.t1	1.266	1.144	0.316	1.191	1.660	1.519	1.110	1.282	1.018	4.297	1.145	1.665	1.126	0.772	1.329	1.243	1.765	1.575	1.463	1.263	0.143	0.812	1.034	1.705	0.711	0.349	0.604
g1128.t1	39.206	29.807	26.394	30.399	31.617	33.157	34.327	42.610	32.506	15.730	26.146	23.318	31.643	28.822	24.830	23.527	27.828	37.421	28.308	6.498	34.948	27.940	29.372	23.212	28.496	37.666	27.776
g1129.t1	45.649	37.512	38.780	32.716	36.174	38.712	34.242	37.835	39.648	26.925	38.520	43.924	40.847	44.936	35.472	33.818	54.726	37.726	45.122	32.386	39.200	43.477	36.670	37.202	40.457	45.583	41.240
g1130.t1	97.399	72.833	84.445	80.647	79.803	96.923	92.997	111.180	115.663	111.727	107.502	114.839	121.445	139.399	132.507	120.473	97.608	136.672	147.721	131.189	138.768	103.454	110.652	132.230	109.725	119.220	128.976
g1131.t1	95.483	106.049	80.850	109.942	106.136	110.072	111.514	109.668	121.284	137.540	101.347	99.845	102.488	119.245	108.834	106.194	104.546	115.501	111.806	111.273	156.916	126.998	127.373	112.167	92.611	112.864	122.258
g1132.t1	43.665	42.076	42.113	83.511	84.685	72.305	74.089	74.784	78.440	89.705	54.778	59.074	64.422	54.797	60.579	58.408	53.009	58.434	65.308	54.531	54.958	60.415	49.158	50.503	38.201	50.496	27.796
g1133.t1	17.311	15.550	26.612	24.693	19.205	19.786	24.534	26.878	31.003	24.513	40.434	33.484	32.505	32.099	40.921	31.123	31.074	30.639	38.968	36.080	36.312	28.537	33.835	35.555	33.648	36.746	32.836
g1134.t1	2.577	3.516	6.100	5.826	2.539	2.953	3.120	3.242	1.284	0.000	1.116	0.862	2.517	2.565	2.916	2.405	2.458	1.152	1.706	0.000	6.507	0.000	4.003	2.083	0.000	6.754	0.000
g1135.t1	32.649	27.904	35.011	35.099	39.429	39.466	40.598	44.956	63.034	46.068	58.821	61.866	61.600	65.390	70.685	72.366	62.604	65.068	73.827	71.337	68.631	69.401	66.291	74.742	63.292	92.397	74.271
g1136.t1	74.683	111.810	63.475	93.240	107.341	91.178	96.889	91.924	69.976	21.943	73.325	69.573	74.590	50.318	58.667	50.372	78.122	93.906	85.204	129.668	57.383	11.544	65.295	84.915	100.071	19.332	0.000
g1136.t2	45.546	14.513	53.235	29.327	21.668	34.018	21.742	32.424	43.557	91.373	51.532	50.329	49.798	69.950	66.153	93.709	73.082	31.200	53.349	0.000	83.819	108.474	77.937	44.826	24.644	129.599	116.438
g1137.t1	0.536	0.000	0.000	0.000	0.347	0.000	0.624	0.094	0.000	0.000	0.000	0.000	0.000	0.000	0.182	0.611	0.000	0.000	0.048	0.000	0.000	0.709	1.274	0.271	0.000	0.000	0.663
g1138.t1	76.017	68.003	74.968	84.123	69.311	80.653	86.895	80.653	97.157	65.629	101.141	79.034	91.934	92.668	107.065	102.487	100.322	110.146	111.079	92.229	102.367	78.547	94.017	98.691	89.583	116.042	88.691
g1139.t1	8.427	5.931	6.176	6.362	15.971	5.236	6.980	3.263	1.474	0.000	0.000	3.966	8.078	10.122	3.270	20.762	6.843	5.325	6.105	0.000	8.931	3.210	6.876	7.140	0.874	23.916	7.488
g1140.t1	2.931	4.350	5.556	6.231	4.850	3.760	3.395	2.460	1.854	0.000	5.920	5.651	2.040	3.207	0.736	2.986	4.470	7.254	1.938	1.187	1.070	0.243	0.000	2.325	1.575	2.558	0.897
g1141.t1	4.026	1.400	2.930	4.066	3.461	2.294	5.594	5.025	1.398	7.215	5.357	7.472	2.953	4.500	5.899	5.180	5.979	3.671	3.421	6.862	3.886	8.931	1.561	6.791	6.189	7.995	3.412
g1141.t2	0.000	3.206	0.000	0.000	1.313	0.648	1.681	0.000	2.083	0.000	0.000	0.000	0.000	0.000	0.000	0.000	0.000	0.000	0.000	0.000	0.000	0.000	0.000	0.000	0.000	0.000	0.000
g1142.t1	0.639	1.026	1.503	1.181	2.051	0.584	1.026	0.490	0.808	0.000	0.000	1.067	0.335	0.000	0.000	0.000	0.484	0.374	0.659	0.000	0.000	0.943	0.000	1.695	2.734	0.000	0.000
g1143.t1	26.160	30.630	19.314	28.573	28.851	36.195	31.683	32.476	40.010	21.397	30.021	38.195	32.424	36.628	40.663	39.119	36.646	34.606	36.312	23.849	42.480	29.498	39.064	35.506	31.545	26.174	41.328
g1144.t1	2.212	2.511	0.000	0.000	1.486	4.131	1.290	0.000	0.000	0.000	0.000	1.498	0.000	0.000	0.000	0.000	0.000	0.000	0.000	0.000	0.000	0.000	0.000	7.566	0.000	0.000	0.000
g1144.t2	8.883	8.614	9.488	16.812	20.279	6.256	14.520	15.399	11.460	1.518	9.194	12.261	11.610	7.476	7.591	8.187	9.672	6.555	5.766	14.585	11.649	10.657	7.623	2.800	12.276	17.133	8.268
g1145.t1	102.987	115.358	96.362	97.164	95.091	108.680	88.609	93.852	89.330	120.054	97.660	115.779	114.209	118.905	123.586	109.871	89.341	96.150	106.408	75.892	73.783	105.917	112.519	130.051	116.544	95.411	100.273
g1146.t1	776.228	725.459	668.771	656.394	792.234	650.351	680.221	578.962	318.308	543.174	316.594	358.374	416.102	414.738	379.297	386.990	428.690	331.069	342.676	345.343	289.944	393.685	322.091	369.720	406.198	252.279	262.592
g1147.t1	18.862	28.578	7.909	35.000	28.796	26.137	24.767	24.719	21.816	23.759	14.579	25.385	22.296	17.818	23.797	24.980	17.777	16.535	23.365	27.103	22.345	20.680	25.254	26.177	22.663	21.852	26.285
g1147.t2	19.694	19.889	35.697	6.482	7.465	18.544	10.765	9.727	13.609	0.000	18.453	12.369	10.351	20.514	15.030	10.411	16.714	9.370	12.424	0.000	14.243	14.101	4.195	15.481	7.073	8.867	3.617
g1148.t1	53.905	45.613	57.124	68.077	59.415	56.353	68.400	67.048	74.836	51.983	73.494	69.749	85.124	79.340	94.521	80.081	67.407	74.241	87.966	67.088	76.207	71.669	65.707	80.555	85.782	69.073	85.259
g1149.t1	643.135	595.535	626.277	588.995	644.835	613.647	578.214	552.064	361.769	440.597	201.860	276.931	310.600	296.234	206.596	233.471	295.177	245.883	207.757	263.278	204.066	343.200	341.254	234.215	275.660	253.674	227.094
g1150.t1	2.862	5.632	7.473	8.854	5.436	5.703	4.780	4.431	4.365	0.000	2.411	1.557	4.719	0.651	2.562	1.733	2.838	6.890	1.570	1.129	1.221	3.425	3.093	3.003	1.992	4.380	11.943
g1151.t1	64.739	52.057	69.227	68.066	64.048	63.564	68.156	68.612	74.009	71.862	63.878	79.670	69.607	77.265	94.760	81.043	82.109	87.814	84.496	80.409	89.336	74.058	78.512	80.187	87.754	93.541	74.164
g1152.t1	165.114	115.967	181.460	189.441	192.362	170.545	214.727	221.578	288.141	275.984	395.642	322.833	319.480	260.738	318.594	303.151	272.996	285.636	291.682	344.539	337.665	349.471	321.229	279.458	320.598	302.358	352.736
g1153.t1	42.080	38.656	45.643	42.193	39.690	46.253	40.873	45.581	39.848	35.668	42.395	42.406	50.163	45.758	45.769	55.742	51.680	53.208	48.145	32.022	27.078	49.394	49.877	48.159	40.579	56.349	65.906
g1154.t1	0.513	0.492	0.871	1.213	0.217	0.223	0.307	0.083	0.114	5.032	0.000	0.000	0.477	0.000	0.000	0.000	0.000	0.000	0.446	0.000	0.000	1.204	0.000	0.698	0.000	6.415	0.000
g1155.t1	1.654	2.501	5.327	2.842	3.092	1.572	4.473	3.628	3.338	1.667	1.951	1.851	1.583	1.213	3.385	1.834	3.265	1.073	1.657	6.087	6.123	1.110	0.699	2.529	5.793	0.475	7.449
g1156.t1	136.708	129.957	116.983	122.108	128.813	132.874	136.757	136.056	185.906	173.387	164.287	160.398	142.564	155.333	156.410	159.822	175.996	162.646	179.808	134.567	194.056	165.707	199.966	163.028	151.910	194.660	211.622
g1157.t1	79.712	81.415	114.358	100.148	99.181	87.630	101.077	98.346	102.530	97.615	85.361	99.766	91.640	73.517	99.359	82.025	87.167	91.741	75.038	103.790	84.666	63.336	72.066	96.337	92.144	82.630	115.707
g1158.t1	45.079	33.440	46.340	52.752	48.175	51.234	61.431	59.750	66.885	84.039	73.297	67.448	65.213	67.454	65.321	76.314	52.401	56.239	64.388	71.528	59.923	59.780	71.262	67.350	73.150	60.032	69.250
g1159.t1	113.627	83.948	107.822	122.731	159.747	140.415	101.574	80.779	147.456	163.849	211.823	189.250	109.085	106.548	155.205	138.760	155.343	160.756	121.439	122.806	103.918	156.225	122.814	131.000	128.434	114.831	92.210
g1160.t1	24.347	25.831	29.085	41.723	40.254	36.471	38.271	38.200	48.654	48.530	47.526	46.372	39.629	33.051	36.562	34.640	42.435	34.468	33.056	19.342	44.040	40.379	39.917	40.718	37.022	41.106	30.496
g1161.t1	113.684	112.472	103.530	110.215	103.087	118.409	103.192	119.448	100.951	112.472	83.072	77.565	127.423	118.353	96.643	114.912	104.612	128.414	114.326	55.316	146.594	91.070	115.047	124.654	113.506	113.949	99.952
g1162.t1	78.218	53.265	84.281	69.618	65.144	68.853	86.472	72.511	95.159	79.126	125.786	132.065	117.315	101.808	122.324	116.344	97.817	109.615	122.728	125.533	98.098	130.628	106.965	128.316	135.325	104.627	122.249
g1163.t1	101.060	93.139	85.523	102.706	98.454	116.455	110.203	107.354	113.562	92.345	110.194	100.942	120.765	129.177	107.046	112.777	130.011	117.823	135.249	93.702	135.996	126.662	118.849	108.524	85.254	105.121	93.946
g1164.t1	207.228	161.687	194.227	208.920	168.015	195.907	209.704	240.011	183.728	118.327	167.899	146.971	191.124	179.124	167.606	162.878	170.406	170.047	184.537	162.053	168.538	208.568	189.757	164.840	168.800	146.722	208.629
g1164.t2	0.000	0.000	0.000	0.000	0.000	0.000	0.000	0.000	71.840	167.293	4.109	98.885	57.501	108.793	107.572	106.865	63.572	44.389	142.779	92.133	92.340	0.000	30.589	115.441	94.319	93.425	44.321
g1165.t1	36.766	33.953	36.896	47.615	28.894	34.018	44.838	47.145	155.293	104.999	72.068	62.159	65.142	66.442	77.531	67.987	91.249	133.187	94.100	59.116	163.181	86.609	155.701	70.596	61.961	92.930	88.925
g1166.t1	11.324	15.678	16.601	6.099	14.300	15.251	6.250	6.349	4.042	7.800	7.102	7.561	3.988	6.554	5.985	8.607	7.118	11.073	9.255	5.168	1.310	11.376	5.459	6.888	3.201	4.303	3.432
g1167.t1	1.106	1.988	1.514	1.946	1.497	1.168	2.041	2.356	2.397	1.995	1.576	1.910	1.309	2.195	1.147	0.541	1.044	1.624	1.405	3.158	1.702	2.473	1.618	3.081	0.976	3.111	0.000
g1168.t1	11.677	24.816	9.989	6.176	14.659	19.521	19.278	11.625	11.622	26.925	18.256	13.016	10.747	14.160	16.359	15.301	19.761	15.935	15.767	36.214	18.076	25.010	19.585	10.957	22.622	2.006	15.862
g1169.t1	3.524	2.373	2.222	5.761	4.004	1.784	2.210	1.970	0.580	0.000	3.274	1.254	0.000	2.646	1.109	0.972	0.949	0.974	0.514	0.000	0.000	4.134	4.434	0.000	0.000	0.000	0.000
g1169.t2	0.217	0.000	0.000	0.000	0.304	0.159	0.899	0.209	0.000	0.000	0.000	0.245	0.000	0.000	0.000	0.000	0.000	0.000	0.000	0.000	0.000	0.000	0.824	0.000	0.000	0.000	0.000
g1170.t1	72.288	56.087	57.244	53.473	58.667	65.433	50.750	56.799	53.476	72.665	52.470	52.493	51.148	62.805	50.913	40.111	51.727	50.118	55.472	45.181	51.099	60.265	72.325	53.051	38.679	38.209	59.745
g1171.t1	26.069	20.113	27.876	30.278	28.178	26.498	33.259	33.852	46.638	30.557	48.164	52.983	42.126	39.595	56.821	57.857	42.967	43.011	51.392	44.282	57.721	48.171	40.482	56.461	54.034	41.397	62.338
g1172.t1	99.931	94.956	87.037	107.559	115.630	112.302	120.683	117.321	140.961	157.945	137.897	131.850	127.402	138.206	135.203	124.391	130.277	141.918	148.855	114.173	137.333	132.980	141.959	136.125	138.089	116.187	116.526
g1173.t1	36.902	28.364	45.556	38.017	40.482	37.873	42.470	45.227	54.712	45.890	77.528	72.922	66.624	57.694	74.863	73.598	57.697	54.615	75.116	61.097	71.082	61.507	77.650	71.797	71.524	72.406	81.623
g1174.t1	1.745	14.812	10.970	11.958	7.921	7.137	23.107	4.608	11.574	0.169	0.000	14.573	4.404	9.230	49.010	0.000	0.000	0.000	3.053	95.798	0.000	4.797	0.000	9.262	55.051	0.824	0.000
g1174.t2	37.279	14.011	30.752	28.978	33.104	33.476	23.339	34.155	47.846	49.949	83.879	63.403	64.046	61.502	35.653	86.043	79.385	75.314	77.441	0.000	99.390	71.548	78.263	82.028	32.886	88.802	82.149
g1175.t1	10.252	6.701	13.399	11.281	10.557	5.427	11.188	9.289	8.150	25.525	9.560	12.301	10.828	3.828	6.205	5.401	3.369	7.342	3.702	11.791	7.754	6.094	8.638	7.072	10.427	8.799	8.940
g1176.t1	0.000	0.502	0.000	0.350	0.152	0.393	0.159	0.000	0.447	0.000	0.000	0.000	0.000	0.000	0.000	0.000	1.073	0.000	0.000	0.000	0.000	0.000	0.546	0.000	0.752	0.000	0.000
g1177.t1	1.026	7.460	0.000	4.580	4.416	2.262	0.761	0.396	2.786	0.000	2.664	5.161	3.207	0.722	6.176	3.136	2.344	0.000	0.455	29.840	0.000	0.000	9.567	9.959	6.596	0.000	0.000
g1178.t1	1.026	1.507	1.013	1.924	2.235	1.253	2.929	2.252	1.693	0.169	4.419	1.214	3.440	1.493	1.492	1.954	0.816	1.142	1.095	0.077	3.173	1.680	2.557	2.025	1.829	1.783	0.000
g1179.t1	0.251	0.246	0.196	0.000	0.184	0.042	0.063	0.000	0.000	0.000	0.347	0.000	0.528	0.000	0.220	0.000	0.000	0.000	0.194	0.000	0.000	0.000	0.000	0.000	0.000	0.000	0.000
g1179.t2	0.490	0.085	0.000	0.230	0.152	0.181	0.137	0.240	0.361	0.000	0.000	0.490	0.000	0.000	0.182	0.271	0.000	0.000	0.107	0.000	0.000	0.616	0.000	0.000	0.000	0.000	0.000
g1180.t1	0.000	0.160	0.000	0.000	0.825	0.000	0.053	0.844	1.921	0.000	0.000	0.000	0.000	1.152	3.289	0.551	0.000	0.974	0.717	2.833	0.000	0.000	3.812	0.620	0.000	0.000	0.000
g1181.t1	61.329	59.314	46.906	63.246	47.155	59.093	50.856	62.825	56.491	45.274	33.370	58.438	44.754	42.892	46.668	40.321	54.821	45.787	48.194	51.622	55.047	43.907	62.786	53.991	48.658	38.829	72.292
g1182.t1	0.285	0.000	0.000	0.000	0.412	0.478	0.106	0.334	0.152	0.000	0.000	0.000	1.350	0.812	0.000	0.000	1.319	0.000	0.504	0.000	0.000	0.429	0.000	0.000	0.000	0.000	0.000
g1183.t1	13.023	11.788	17.244	14.177	11.577	9.505	9.708	11.719	9.719	14.876	6.567	10.136	6.667	9.250	9.026	6.112	9.434	7.333	5.795	12.623	10.740	5.972	10.784	6.723	12.785	9.312	9.165
g1184.t1	6.717	3.217	12.070	12.046	5.143	3.292	7.762	6.787	6.125	0.000	18.266	10.215	4.983	4.480	1.998	3.517	4.556	5.207	2.694	10.355	7.861	6.075	2.653	3.333	4.695	2.926	0.000
g1185.t1	25.932	22.978	10.643	24.419	22.937	26.615	22.705	22.363	15.797	13.437	18.885	9.794	14.563	17.608	13.529	14.830	10.782	13.336	17.163	45.612	24.493	18.645	13.398	16.256	12.398	3.363	9.447
g1186.t1	18.166	21.684	34.270	34.148	27.473	23.450	26.300	30.057	27.237	25.565	30.189	28.734	22.712	18.560	22.096	31.734	36.105	18.208	21.495	33.113	21.463	19.476	20.897	19.260	24.360	23.073	32.290
g1187.t1	3.227	2.618	4.150	3.454	2.289	4.015	3.828	4.139	3.100	10.341	4.306	4.172	3.481	5.792	4.895	7.104	4.565	4.026	9.274	4.421	8.298	6.374	7.958	9.174	6.199	2.926	6.591
g1188.t1	83.863	71.134	63.693	73.575	62.117	85.697	74.501	91.236	96.767	87.333	60.782	71.062	90.635	90.354	96.710	75.863	91.192	95.176	97.434	76.361	86.627	94.551	117.039	97.625	94.654	102.563	59.608
g1189.t1	57.498	36.208	43.628	56.600	46.742	47.017	52.452	59.594	62.026	44.093	72.152	53.570	73.342	63.807	68.706	53.778	54.726	62.214	67.227	62.178	70.565	68.655	56.035	56.645	70.284	56.437	59.053
g1190.t1	0.000	0.000	0.000	0.000	0.000	0.138	0.095	0.021	0.000	0.000	0.000	0.000	0.000	0.000	0.000	0.000	0.000	0.000	0.000	0.000	0.000	0.000	0.000	0.000	0.000	0.000	0.000
g1190.t2	0.194	0.118	0.000	0.284	0.000	0.096	0.063	0.146	0.361	0.000	0.000	0.000	0.000	0.000	0.000	0.110	0.000	0.000	0.000	0.000	0.633	0.000	0.124	0.000	0.305	0.000	0.000
g1191.t1	128.246	90.606	117.135	124.185	115.066	126.884	132.273	158.054	167.485	171.749	182.891	156.481	192.220	199.457	197.933	177.638	166.220	180.746	202.214	178.390	157.522	179.173	186.673	195.686	184.207	190.774	171.591
g1192.t1	50.404	53.671	49.368	36.465	53.730	56.247	48.688	50.117	57.042	59.278	57.152	62.424	80.963	82.126	65.149	78.959	79.071	82.076	80.591	60.704	52.534	76.792	72.172	68.242	49.309	56.999	65.477
g1193.t1	72.778	55.221	62.310	76.953	64.580	77.477	88.788	98.148	121.712	156.416	164.541	132.634	165.611	151.695	153.962	121.415	114.929	120.412	161.579	124.662	141.193	132.961	112.941	151.577	123.180	134.589	123.867
g1194.t1	13.091	11.232	21.002	19.173	17.979	14.625	19.109	16.410	20.770	37.256	30.386	34.013	22.215	20.494	29.439	27.926	21.944	20.384	26.137	24.883	23.789	21.445	23.799	25.809	28.872	31.484	24.149
g1195.t1	0.365	0.096	0.000	0.000	0.879	0.000	1.100	0.573	0.000	0.000	0.000	0.000	0.000	0.000	0.000	0.000	0.000	0.000	0.213	0.000	0.000	0.000	1.954	0.000	0.000	0.000	0.000
g1196.t1	0.000	0.160	0.000	0.000	0.835	0.138	0.286	0.000	2.111	0.000	0.000	0.000	0.000	0.551	0.392	1.323	1.186	0.000	0.116	0.000	1.364	0.000	0.345	0.000	0.000	0.000	0.000
g1197.t1	0.981	1.988	0.000	0.000	1.172	0.000	0.973	0.000	0.000	0.000	0.000	0.000	2.557	0.000	0.000	0.000	1.500	1.161	0.291	0.000	0.000	0.000	0.871	0.000	2.104	0.000	0.000
g1198.t1	3.204	0.780	1.209	0.787	1.986	1.402	1.586	2.148	5.316	0.000	2.214	6.855	3.664	0.301	3.203	3.908	9.757	0.758	2.442	6.202	2.246	4.405	2.835	2.189	16.453	0.000	2.350
g1199.t1	0.000	0.182	0.000	0.000	1.042	0.159	0.434	0.167	0.000	0.000	0.000	0.000	0.457	0.000	0.000	0.591	0.000	0.522	0.000	0.000	0.000	0.429	0.000	0.000	0.000	0.000	0.000
g1200.t1	1.311	1.058	0.000	3.246	1.009	1.922	0.645	2.367	0.000	0.000	0.000	0.000	0.680	1.223	0.000	2.665	0.000	0.000	0.000	0.000	0.000	0.000	0.000	0.000	0.000	0.000	4.806
g1201.t1	1.015	1.250	0.000	0.984	0.694	1.476	0.338	1.345	0.780	0.000	0.432	0.783	0.000	0.000	0.249	0.341	0.759	0.591	0.446	3.426	0.000	0.000	1.322	0.475	0.000	0.000	0.000
g1201.t2	0.365	0.235	0.000	0.481	0.618	0.159	1.227	0.000	0.552	0.000	0.000	0.196	0.000	1.934	0.000	0.000	0.000	0.000	0.204	0.000	0.000	0.719	0.000	0.000	0.000	0.000	0.000
g1202.t1	0.764	0.299	0.196	1.027	1.248	0.584	1.385	1.095	1.731	0.000	1.745	1.616	0.802	0.521	1.061	1.553	0.645	0.443	0.659	1.694	1.818	1.101	0.709	1.211	2.165	0.446	0.585
g1203.t1	0.148	0.214	0.501	0.109	0.738	0.064	0.286	0.542	1.398	2.005	1.370	1.234	1.421	0.411	1.147	0.832	0.266	0.837	0.804	0.000	1.542	1.120	0.393	0.736	1.697	0.000	0.643
g1204.t1	0.399	0.128	0.403	0.055	0.228	0.202	0.645	0.719	1.056	0.000	0.929	1.195	0.112	0.351	0.975	0.220	0.826	0.640	0.252	1.713	0.000	1.698	1.053	0.455	2.307	1.124	1.189
g1205.t1	2.235	3.292	5.000	1.071	2.517	1.232	1.671	1.366	2.425	0.000	0.000	1.126	1.502	0.902	1.444	2.926	0.000	0.571	0.707	0.000	0.000	0.000	0.852	2.189	2.053	0.000	0.000
g1206.t1	0.342	0.000	0.000	0.000	0.033	0.000	0.032	0.063	0.143	0.000	0.450	0.000	0.000	0.000	0.000	0.000	0.000	0.000	0.039	0.000	0.000	0.000	0.000	0.097	0.000	0.000	0.000
g1207.t1	0.000	0.000	0.000	0.000	0.000	0.000	0.254	0.136	0.000	0.000	0.000	0.000	0.000	0.000	0.000	0.000	0.000	0.000	0.300	0.000	0.000	0.000	0.450	0.388	0.000	0.000	0.000
g1208.t1	199.451	228.642	261.373	201.181	145.457	121.680	193.873	189.456	164.489	115.459	145.815	163.189	96.592	41.419	118.299	111.044	150.417	86.574	66.742	167.690	123.928	138.336	82.093	89.613	187.022	139.153	143.307
g1209.t1	23.982	17.965	15.839	28.988	26.279	26.753	27.855	29.745	32.306	42.317	38.445	35.883	35.458	31.838	38.541	38.608	34.728	36.092	39.569	28.232	41.250	32.662	41.286	45.611	38.384	49.382	42.322
g1210.t1	5.873	19.216	5.556	15.489	11.545	15.803	11.294	8.351	9.948	6.748	16.802	6.846	7.804	9.581	9.332	10.301	39.512	19.449	25.720	21.868	15.250	9.556	17.420	10.550	16.484	26.280	10.412
g1211.t1	0.354	1.550	0.000	0.951	0.846	0.340	0.909	0.751	0.723	0.000	0.535	0.666	0.558	1.002	0.000	0.521	0.237	0.187	0.359	0.000	0.945	0.457	0.412	0.523	0.000	1.289	0.000
g1212.t1	51.374	42.279	42.571	51.069	51.929	55.004	57.370	59.135	61.493	44.451	56.955	49.927	65.305	59.277	62.635	58.618	59.738	67.194	60.773	51.746	73.400	47.798	45.088	57.469	57.256	76.554	50.181
g1213.t1	0.091	0.449	0.000	0.492	0.304	0.648	0.000	0.229	0.342	0.000	0.385	0.147	0.000	0.100	0.000	1.804	0.342	0.000	0.475	1.531	1.551	0.215	0.785	0.087	0.000	0.000	0.000
g1214.t1	2.258	1.689	2.102	1.705	2.322	2.029	1.777	2.794	3.918	0.000	5.329	5.161	2.121	1.734	3.585	3.848	3.379	2.342	3.256	1.024	3.129	3.518	3.610	3.052	5.813	4.128	2.720
g1215.t1	1.551	2.073	2.669	1.235	2.094	2.549	1.978	2.346	2.634	5.438	2.580	3.114	1.299	2.485	3.652	2.695	2.278	1.181	1.706	1.148	0.294	4.890	3.678	1.511	3.557	0.698	1.823
g1216.t1	0.262	1.058	0.000	0.907	0.499	0.860	0.328	0.813	0.285	0.000	0.901	0.617	0.406	0.732	0.784	0.351	1.595	0.000	0.766	0.000	1.373	0.000	0.000	0.998	1.118	0.000	0.000
g1217.t1	67.191	57.572	69.946	55.528	51.245	62.545	52.907	58.926	57.832	65.401	58.653	43.170	59.875	76.604	42.901	56.013	64.863	82.292	62.333	36.635	68.551	68.459	80.187	61.354	63.475	45.593	61.383
g1218.t1	0.000	0.577	0.000	0.000	0.087	0.000	0.000	0.365	0.780	0.000	0.000	0.000	0.000	0.000	0.000	0.000	0.000	0.423	0.000	0.000	0.000	0.000	0.000	0.136	0.762	0.000	0.000
g1219.t1	47.793	39.895	45.654	46.664	34.221	46.752	42.745	44.664	48.341	42.873	33.660	32.896	45.576	53.665	51.496	42.135	46.479	44.852	44.056	23.840	48.220	44.392	41.305	48.846	32.053	35.457	38.354
g1220.t1	436.853	423.289	490.089	451.901	424.740	379.548	452.508	413.724	368.094	402.498	459.426	468.149	438.987	414.848	446.167	425.067	431.186	424.267	410.717	441.572	348.922	419.339	346.588	418.208	453.301	353.359	418.164
g1221.t1	8.735	7.738	1.906	12.472	10.590	5.172	7.752	10.134	5.468	0.000	12.196	0.000	1.573	7.556	2.017	6.152	1.538	5.974	4.439	0.000	5.294	1.978	4.472	1.918	4.319	0.000	0.000
g1222.t1	35.203	25.788	36.689	37.908	32.182	27.847	37.965	34.853	25.516	5.577	27.506	24.846	21.961	15.273	15.747	17.275	21.526	16.279	11.668	9.915	25.786	25.028	22.056	18.833	20.030	19.575	20.454
g1223.t1	453.993	546.170	440.644	869.446	997.823	1040.541	582.497	474.934	573.753	373.132	326.858	343.027	174.826	207.995	220.746	187.718	333.788	251.355	255.224	125.629	202.907	298.201	237.546	176.436	208.028	221.880	151.507
g1224.t1	103.694	96.794	78.878	65.279	81.268	73.059	61.716	60.365	45.545	76.973	49.609	42.083	51.107	44.495	35.768	48.418	54.992	39.094	46.759	31.946	22.425	32.792	35.435	30.682	50.691	47.095	38.462
g1225.t1	9.214	11.884	9.662	12.188	10.318	7.711	3.722	6.662	6.515	0.318	1.041	5.837	4.069	8.438	3.614	11.413	10.070	12.825	7.404	24.538	3.681	3.546	2.662	6.171	6.433	8.809	8.823
g1226.t1	0.000	0.182	1.253	0.219	0.206	0.159	0.000	0.000	0.000	0.000	0.000	0.000	0.233	0.000	0.000	0.000	0.000	0.000	0.000	0.000	0.000	0.000	0.000	0.000	0.000	0.000	0.000
g1227.t1	0.103	0.064	0.436	0.240	0.130	0.127	0.148	0.344	0.238	0.000	0.619	0.225	0.112	0.341	0.105	0.000	0.000	0.246	0.378	0.000	0.000	0.355	0.096	0.233	0.772	0.000	0.000
g1228.t1	8.005	5.878	7.059	5.137	16.698	11.438	3.225	5.818	3.186	13.219	6.623	8.011	5.135	8.829	3.452	8.247	3.939	8.169	4.128	6.690	5.455	9.033	8.150	5.096	11.687	5.611	3.520
g1229.t1	41.224	58.748	53.170	30.770	64.710	53.560	29.335	24.198	20.314	18.896	34.289	28.127	13.426	25.074	7.295	28.257	55.448	32.933	15.903	14.193	21.427	29.899	33.433	25.654	19.837	41.533	21.858
g1230.t1	46.641	38.474	30.730	54.982	43.965	52.604	52.230	50.137	67.485	45.344	57.724	48.742	51.990	53.966	53.121	51.844	38.458	61.987	51.537	39.200	55.484	51.204	65.362	50.600	62.601	48.248	51.321
g1231.t1	202.427	202.363	209.532	193.519	63.842	86.462	113.534	110.586	93.999	44.332	57.611	64.001	37.792	26.928	56.468	64.831	84.984	21.338	30.023	32.874	16.017	34.211	46.304	33.985	51.179	41.988	53.076
g1232.t1	0.000	0.214	0.000	0.645	0.000	0.319	0.106	0.115	0.000	0.000	0.000	0.441	0.000	0.000	0.000	0.000	0.000	0.522	0.000	0.000	0.000	0.000	0.776	0.000	0.935	0.000	0.000
g1233.t1	0.285	2.073	0.000	0.000	1.628	0.000	0.000	0.219	0.618	0.000	0.000	0.000	0.000	0.000	0.000	0.000	0.000	1.014	0.252	0.000	0.000	0.840	0.000	0.000	0.000	0.000	0.000
g1234.t1	0.445	0.160	0.153	0.175	0.434	0.457	0.190	0.094	0.086	0.814	0.816	0.686	0.264	0.170	0.239	0.481	0.180	0.089	0.485	0.191	0.446	0.467	0.239	0.388	0.843	0.329	0.868
g1235.t1	16.752	35.695	28.638	17.828	20.800	10.875	14.107	15.441	8.749	0.000	9.419	2.840	9.458	4.249	5.459	8.217	15.689	7.175	4.080	23.466	12.193	11.310	4.300	4.834	9.075	2.539	2.223
g1236.t1	0.000	0.107	0.000	0.000	0.651	0.499	0.338	0.500	0.219	0.000	0.000	0.000	0.000	0.261	0.000	0.000	0.000	0.000	0.000	0.000	0.481	0.000	0.000	0.417	0.000	0.000	9.038
g1237.t1	0.000	0.000	0.000	0.000	0.000	0.000	0.137	0.000	0.723	0.000	0.000	0.000	0.000	0.000	0.000	1.723	0.000	0.000	0.000	0.000	0.000	0.000	0.000	0.000	0.000	0.000	1.628
g1238.t1	0.160	0.748	1.536	0.230	0.770	0.425	1.322	0.354	0.247	0.000	0.403	0.852	0.000	0.872	1.396	1.253	0.702	0.000	0.068	0.000	2.433	0.000	0.412	0.087	0.000	0.000	1.706
g1239.t1	8.667	15.229	19.641	13.226	8.941	9.537	12.658	11.625	12.677	10.103	18.566	10.714	5.348	9.160	9.810	6.473	10.184	5.374	6.367	11.398	6.694	13.139	10.582	10.444	11.758	17.491	18.407
g1240.t1	9.043	18.468	16.220	20.506	8.865	14.136	23.011	10.311	12.905	0.000	19.748	18.177	23.798	34.774	38.655	14.529	41.372	18.632	28.065	0.000	42.533	29.489	31.680	23.358	9.187	32.899	36.726
g1241.t1	12.282	8.742	11.710	13.161	8.094	11.407	10.681	13.647	14.360	27.262	15.826	13.065	14.796	23.099	18.883	22.806	18.726	21.348	25.458	19.303	22.880	12.271	16.156	19.754	18.953	12.849	22.551
g1242.t1	0.000	0.000	0.000	0.000	0.488	0.191	0.000	0.000	0.000	0.000	0.000	0.000	0.000	0.241	0.000	0.000	0.000	0.000	0.000	0.000	0.000	0.000	0.000	0.000	0.000	0.000	0.000
g1243.t1	9.203	6.637	5.773	7.247	5.902	6.680	7.836	9.769	6.010	0.000	8.556	8.217	11.194	8.528	10.555	6.643	5.135	10.118	9.177	7.293	8.396	9.836	13.264	6.249	7.896	7.277	6.191
g1244.t1	22.260	15.486	13.758	19.971	15.787	11.874	15.894	6.818	10.994	0.000	5.713	18.598	7.571	10.523	11.272	8.968	15.120	4.705	13.771	7.321	8.111	17.553	7.039	11.819	4.248	5.533	7.283
g1245.t1	93.624	88.928	68.562	101.186	94.168	84.625	89.233	90.057	127.009	106.567	121.771	124.583	128.468	102.690	111.759	117.547	90.489	116.003	112.009	104.574	111.441	110.331	89.381	116.313	141.808	108.377	153.466
g1246.t1	2.554	3.655	1.983	4.055	4.318	5.108	2.940	3.680	3.776	0.000	4.212	0.470	2.537	1.473	1.396	1.423	1.595	0.827	3.266	0.727	4.269	2.398	1.235	1.986	0.000	2.190	5.118
g1247.t1	233.400	250.124	185.001	168.946	189.791	233.568	204.586	187.882	244.375	115.022	160.685	206.996	174.257	191.580	227.936	168.760	286.664	239.869	208.591	267.843	207.631	239.587	259.640	257.224	201.869	246.348	223.009
g1248.t1	0.000	0.000	0.000	0.000	0.174	0.181	0.116	0.063	0.086	0.000	0.000	0.000	0.122	0.000	0.966	0.000	0.000	0.000	0.068	0.000	0.000	0.000	0.000	0.000	0.000	0.000	0.000
g1249.t1	19.569	13.979	16.928	16.484	18.792	23.790	28.510	10.207	18.450	7.830	6.605	14.622	6.211	7.376	8.136	8.577	13.459	19.527	4.061	17.179	15.259	29.797	3.180	12.982	8.181	11.493	9.642
g1250.t1	5.405	4.243	4.739	3.957	3.364	6.648	5.023	3.378	2.844	2.402	4.128	4.799	1.370	1.233	5.498	1.453	4.005	9.340	0.979	0.000	4.180	7.270	0.843	1.540	1.026	5.494	5.255
g1251.t1	1.254	0.759	1.699	1.191	2.376	1.476	1.364	1.918	1.579	0.000	2.524	2.243	3.085	1.603	2.495	1.453	1.044	1.929	2.161	4.862	1.881	1.773	2.279	2.645	3.862	3.052	2.837
g1252.t1	2.452	2.308	1.078	0.973	1.910	1.370	0.931	1.053	0.942	3.801	0.844	2.517	1.786	2.515	0.488	1.884	0.494	2.510	1.434	1.464	1.569	2.566	2.318	2.296	0.701	0.000	0.000
g1253.t1	3.068	4.008	2.015	3.684	2.203	1.561	2.813	2.377	1.027	0.000	3.678	1.900	0.000	0.000	1.425	2.405	0.000	2.520	0.833	0.000	0.000	0.000	0.000	0.000	0.000	0.000	0.000
g1254.t1	114.710	118.788	72.277	80.483	102.556	98.740	68.780	61.585	83.034	24.622	52.620	73.872	62.524	65.360	57.586	66.644	63.060	51.771	51.227	51.297	55.350	67.199	74.901	56.810	64.004	52.919	56.966
g1255.t1	16.832	22.742	10.098	31.000	22.709	20.285	33.692	19.267	22.102	0.516	38.586	20.811	20.723	29.543	18.491	11.193	7.403	9.212	11.106	23.514	11.052	23.862	8.610	12.924	39.522	16.260	17.832
g1256.t1	50.747	50.305	46.961	58.119	54.858	63.299	67.194	66.985	78.697	28.890	63.962	61.533	68.887	91.787	95.486	84.891	63.952	69.084	93.073	86.611	74.942	55.282	78.962	82.076	79.268	90.886	80.726
g1257.t1	13.593	16.319	15.392	20.703	27.907	28.516	23.836	14.367	20.143	42.873	40.106	32.955	31.277	20.153	22.316	29.199	28.236	23.966	21.572	17.485	21.472	31.262	18.752	18.998	18.841	21.154	19.928
g1258.t1	60.314	58.192	54.194	53.823	60.793	62.502	57.232	59.771	58.564	34.189	45.725	49.820	58.840	64.608	54.498	54.831	55.704	50.265	52.690	32.472	58.122	56.747	64.817	56.200	47.276	53.539	58.507
g1259.t1	117.846	81.918	57.103	64.907	61.314	83.000	68.114	70.561	77.128	72.586	50.913	45.285	61.621	63.546	41.151	39.319	62.585	85.904	54.541	45.459	66.421	56.019	92.101	52.712	50.701	58.636	63.849
g1260.t1	0.547	0.246	0.000	0.000	0.250	0.223	0.106	0.156	0.076	0.000	0.000	0.000	0.325	0.772	0.621	0.000	0.000	0.492	0.426	0.000	0.000	0.000	1.274	0.000	0.000	0.000	0.000
g1261.t1	2.554	1.689	0.272	1.366	1.888	1.062	2.168	0.803	0.523	0.000	1.004	1.841	0.477	0.000	0.000	0.892	3.673	0.689	0.678	0.000	0.000	0.000	0.517	0.000	0.722	7.268	0.000
g1262.t1	0.137	0.075	0.000	0.087	0.174	0.096	0.148	0.365	0.114	0.000	0.385	0.000	0.690	0.110	0.258	0.160	0.000	0.000	0.078	1.397	1.480	0.000	1.494	0.300	0.559	0.000	1.238
g1263.t1	0.422	0.342	0.000	1.585	0.608	1.561	0.952	0.876	0.770	0.000	0.000	0.000	0.223	0.992	2.983	0.000	0.645	0.000	1.124	0.000	0.000	1.250	1.130	2.267	0.000	0.000	3.130
g1264.t1	0.080	0.481	1.122	0.000	0.109	0.085	0.000	0.125	0.171	0.000	0.000	0.715	0.244	1.443	0.239	0.160	1.082	0.000	0.766	0.000	0.000	0.000	0.211	0.087	0.508	0.000	1.735
g1265.t1	0.935	0.609	0.000	0.579	0.098	0.319	0.264	0.052	0.000	0.000	0.000	0.431	0.893	0.000	0.000	0.000	0.000	0.000	0.000	0.000	0.000	0.420	0.000	0.078	0.000	0.000	0.000
g1266.t1	0.160	0.000	0.000	0.000	0.174	0.000	0.000	0.000	0.086	0.000	0.000	0.000	0.000	0.000	0.239	0.000	0.000	0.000	0.000	0.000	0.000	0.000	0.000	0.000	0.000	0.000	0.000
g1267.t1	0.034	0.139	0.000	0.000	0.033	0.000	0.180	0.031	0.000	0.000	0.000	0.284	0.000	0.110	0.000	0.000	0.000	0.000	0.000	0.000	0.000	0.000	0.000	0.000	0.000	0.000	0.000
g1268.t1	0.000	0.000	0.000	0.000	0.000	0.000	0.000	0.000	0.000	0.000	0.000	0.000	0.000	0.000	0.000	0.000	0.000	0.000	0.000	0.000	0.000	0.000	0.431	0.000	0.000	0.000	0.000
g1269.t1	0.137	0.000	0.000	0.000	0.065	0.000	0.032	0.000	0.209	0.000	0.000	0.000	0.000	0.000	0.000	0.100	0.000	0.000	0.000	0.000	0.000	0.000	0.000	0.000	0.000	0.000	0.000
g1270.t1	0.000	0.000	0.000	0.000	0.000	0.574	0.000	0.000	0.000	0.000	0.000	0.793	0.000	0.000	0.000	0.000	0.000	0.000	1.386	0.000	0.000	0.000	0.000	0.601	1.687	0.000	0.000
g1271.t1	0.057	0.000	0.000	0.000	0.098	0.000	0.000	0.104	0.000	0.000	0.000	0.215	0.000	0.000	0.000	0.080	0.000	0.000	0.000	0.000	0.000	0.149	0.000	0.388	0.000	0.000	0.000
g1272.t1	0.000	0.053	1.275	0.055	0.000	0.042	0.000	0.031	0.000	0.000	0.000	0.000	0.254	0.060	0.000	0.000	0.000	0.000	0.000	0.000	0.000	0.000	0.000	0.048	0.000	0.000	0.000
g1273.t1	0.000	0.000	0.000	0.000	0.184	0.446	0.000	0.156	0.000	0.000	0.000	0.000	0.000	1.724	2.304	0.000	0.930	0.000	0.000	0.000	0.000	1.801	0.000	0.000	0.000	0.000	0.000
g1274.t1	0.559	1.015	1.057	0.481	1.465	0.563	0.761	0.573	0.399	0.000	0.000	0.558	0.000	0.521	0.564	0.000	0.000	0.000	0.407	0.000	0.000	0.000	0.986	0.639	0.000	0.000	0.000
g1275.t1	0.068	0.353	0.000	0.000	0.054	0.000	0.000	0.000	0.000	0.000	0.000	0.000	0.000	0.000	1.100	0.000	0.000	0.000	0.000	0.000	0.000	0.000	0.000	0.000	0.000	0.000	0.000
g1276.t1	0.718	0.331	1.492	0.470	0.792	0.350	0.857	0.427	0.799	1.002	1.248	0.970	1.482	0.361	0.497	1.012	0.484	0.482	0.300	0.995	2.255	1.110	0.441	0.668	0.965	2.074	0.497
g1277.t1	0.536	0.000	3.159	1.978	1.118	0.117	0.011	0.573	0.000	0.000	0.694	0.000	0.771	1.323	0.000	0.000	1.073	0.000	0.000	0.000	4.947	0.000	0.737	1.172	0.000	0.000	0.000
g1278.t1	0.000	0.000	0.000	0.000	0.098	0.457	0.201	0.104	0.000	0.000	0.000	0.000	0.000	0.000	0.000	0.000	0.000	0.000	0.359	0.000	0.000	0.000	0.364	0.155	0.000	0.000	0.000
g1279.t1	0.000	0.000	0.000	0.000	0.000	0.000	0.000	0.000	0.495	0.000	0.000	0.000	0.000	0.000	0.000	0.000	0.000	0.000	0.000	0.000	0.000	0.000	0.000	0.000	0.000	0.000	0.000
g1280.t1	0.148	0.534	0.000	0.547	1.052	0.489	0.878	1.251	0.476	0.000	0.000	0.294	0.923	0.210	2.218	0.301	0.000	0.000	0.649	0.000	0.000	0.000	0.000	0.000	0.000	3.702	0.000
g1281.t1	0.000	0.000	0.000	0.000	0.000	0.000	0.000	0.083	0.000	0.000	0.000	0.000	0.000	0.000	0.000	0.000	0.000	0.000	0.000	0.000	1.355	0.000	0.000	0.000	0.000	0.000	0.000
g1282.t1	0.000	0.139	0.000	0.000	0.250	0.000	0.085	0.188	0.124	0.000	0.000	0.235	0.558	0.000	0.354	0.000	0.000	0.000	0.204	0.000	0.000	0.000	3.457	0.136	0.000	0.000	0.000
g1283.t1	0.080	0.000	0.000	0.000	0.000	0.266	0.000	0.000	0.086	0.000	0.000	0.000	0.375	0.000	0.000	0.000	0.000	0.000	0.000	0.000	0.000	0.000	0.000	0.184	0.000	0.000	0.000
g1284.t1	0.000	0.000	0.000	0.000	0.000	0.000	0.000	0.000	0.000	0.000	0.000	0.215	0.000	0.000	0.000	0.000	0.000	0.000	0.048	0.000	0.000	0.000	0.000	0.000	0.000	0.000	0.000
g1284.t2	0.365	0.000	0.000	0.000	0.195	0.000	0.000	0.000	0.000	0.000	0.000	0.000	0.000	0.000	0.000	0.000	0.000	0.000	0.000	0.000	0.000	0.541	0.000	0.000	0.000	0.000	0.000
g1285.t1	0.000	0.000	0.000	0.000	0.000	0.000	0.000	0.000	0.000	0.000	0.000	0.000	0.000	0.321	0.000	0.000	0.000	0.000	0.000	0.000	0.000	0.000	0.000	0.000	0.000	0.000	0.000
g1286.t1	0.023	0.118	0.000	0.109	0.141	0.234	0.148	0.188	0.048	0.000	0.000	0.049	0.152	0.100	0.287	0.200	0.437	0.768	0.107	0.000	0.383	0.215	0.192	0.407	0.000	0.000	0.000
g1287.t1	0.981	0.310	0.240	0.284	0.087	0.425	0.412	0.532	0.095	0.000	2.214	0.862	0.934	1.082	0.258	0.090	0.000	0.610	0.378	3.110	0.116	0.000	0.910	0.339	0.274	0.271	0.000
g1288.t1	475.979	480.583	393.509	391.497	395.423	436.963	385.303	422.555	352.155	312.535	224.994	278.028	388.570	438.589	345.212	389.405	453.766	376.108	376.149	253.535	287.154	406.013	410.447	406.001	328.352	427.393	254.276
g1289.t1	11.267	12.953	15.229	23.425	24.977	15.389	20.695	18.996	17.185	5.835	14.560	22.437	14.512	7.135	19.744	16.974	22.096	9.842	11.406	16.719	17.684	9.500	13.293	12.720	22.287	17.636	23.194
g1290.t1	18.862	21.065	23.028	26.048	26.105	27.157	30.826	34.394	29.624	30.080	40.922	39.948	32.180	33.071	41.027	28.948	33.029	21.890	33.231	36.013	32.221	39.175	32.983	31.534	31.230	23.237	28.000
g1291.t1	0.958	0.780	1.819	0.361	0.575	0.000	1.068	1.981	0.000	0.000	0.000	0.323	1.502	0.220	0.966	0.321	0.000	1.142	0.562	0.000	5.883	0.000	0.000	1.279	0.000	0.000	3.529
g1292.t1	1.904	2.052	0.000	0.623	0.000	0.701	0.941	0.490	0.456	0.000	0.000	0.000	0.000	0.000	0.000	1.293	0.968	2.254	0.562	0.000	1.114	0.000	6.196	1.686	0.000	7.975	0.000
g1293.t1	0.388	0.214	0.000	0.284	0.174	0.000	0.063	0.511	0.618	0.000	0.469	0.695	0.051	0.130	0.268	0.361	0.133	0.000	0.504	0.000	0.160	0.000	0.316	0.107	1.341	0.000	0.331
g1294.t1	0.194	0.235	0.294	0.361	0.499	0.308	0.360	0.209	0.504	0.000	0.403	0.793	0.670	0.581	1.090	0.631	0.769	0.187	0.475	0.000	0.677	0.532	0.517	0.572	1.077	0.407	0.283
g1295.t1	47.382	42.289	49.564	49.593	57.028	49.726	55.509	53.651	49.206	53.760	49.712	60.113	54.273	46.179	61.860	55.191	46.649	46.564	55.297	56.225	42.507	50.467	43.498	52.111	55.274	43.568	45.813
g1296.t1	0.479	0.780	0.000	0.000	0.456	0.701	0.296	0.490	0.780	0.000	0.000	1.126	0.000	0.110	0.000	0.000	0.000	2.274	0.281	0.000	0.214	0.000	0.852	0.000	0.000	1.512	0.877
g1297.t1	0.000	0.000	0.882	0.000	0.065	0.244	0.000	0.240	0.000	0.000	0.488	0.255	0.244	0.000	0.096	0.130	0.285	0.000	0.078	0.000	0.000	0.000	0.000	0.320	0.000	0.000	0.000
g1298.t1	3.786	8.026	1.536	1.508	3.581	0.892	1.311	2.513	0.884	1.072	2.101	2.174	1.269	1.714	2.849	2.756	8.039	6.260	1.551	5.053	2.130	1.194	6.120	5.561	10.437	5.097	0.000
g1299.t1	9.750	11.435	5.817	14.746	23.556	12.490	8.999	7.819	6.191	12.217	10.301	8.168	5.338	9.851	8.404	11.122	6.530	11.486	12.676	5.024	13.209	9.332	9.088	11.403	10.772	0.000	14.361
g1300.t1	2.589	2.191	4.989	1.957	2.626	2.156	3.225	1.637	0.561	0.000	5.629	4.730	2.263	0.070	1.243	1.473	0.237	0.551	0.591	1.608	0.000	5.179	2.892	0.417	3.659	7.462	2.281
g1301.t1	13.924	8.218	10.697	4.361	7.660	6.330	7.329	5.849	6.467	4.744	13.913	9.666	4.425	2.455	4.446	9.078	6.207	4.823	3.237	8.010	3.565	5.245	5.612	3.614	12.785	10.417	10.958
g1302.t1	0.616	1.689	1.253	0.000	0.380	1.062	1.110	1.293	0.865	0.000	0.000	0.000	0.000	0.621	1.587	0.000	0.000	0.000	0.078	0.000	0.000	0.000	3.515	0.203	0.569	3.876	0.000
g1303.t1	15.007	14.577	8.399	11.138	10.601	12.798	11.865	9.081	8.027	5.796	3.584	2.879	7.398	5.011	6.530	5.621	5.998	5.266	6.086	0.412	6.480	8.165	4.204	5.522	9.512	13.634	3.266
g1304.t1	0.684	0.823	0.000	0.000	0.727	0.372	2.020	2.898	0.000	0.000	0.000	0.000	2.659	2.395	2.046	2.776	0.000	0.000	0.601	0.000	10.731	5.021	0.910	0.388	2.185	0.000	0.000
g1305.t1	0.000	0.000	0.000	0.000	0.000	0.616	0.000	0.000	1.408	0.000	0.000	0.215	0.000	1.984	0.000	0.000	0.000	0.000	0.000	0.000	0.000	0.000	0.000	0.000	0.000	0.000	0.000
g1306.t1	0.000	0.000	0.000	0.000	0.000	0.000	0.000	0.000	0.000	0.000	0.000	0.000	0.000	0.000	0.000	0.000	0.000	0.000	0.000	0.000	0.000	0.000	0.000	0.000	0.000	0.000	0.000
g1307.t1	0.000	0.000	0.000	0.000	0.000	0.000	0.000	0.000	0.000	0.000	0.000	0.000	0.000	0.000	0.497	0.000	0.000	0.000	0.145	0.000	0.000	0.000	0.000	0.000	0.000	0.000	0.000
g1308.t1	0.308	0.139	0.000	0.000	0.000	0.000	0.000	0.719	0.000	0.000	0.000	0.000	0.974	0.000	0.000	0.000	0.000	0.000	0.000	0.000	0.000	0.000	0.000	0.000	0.000	0.000	0.000
g1309.t1	0.000	0.000	0.000	0.000	0.109	0.000	0.000	0.563	0.000	0.000	0.000	0.000	0.000	0.000	0.000	0.000	0.000	0.000	0.000	0.000	0.000	0.000	0.000	0.000	0.000	0.000	0.000
g1310.t1	0.228	0.631	1.253	1.858	0.586	1.051	0.434	0.511	1.360	0.000	0.769	0.744	0.000	0.411	0.000	0.451	0.000	0.522	0.649	0.000	1.159	1.092	2.155	1.008	0.478	0.000	4.066
g1311.t1	0.878	0.620	0.000	0.809	0.412	0.404	0.212	0.167	0.076	0.000	0.000	0.069	0.457	0.000	0.000	0.301	0.332	0.000	0.194	2.412	0.000	0.429	0.000	0.000	0.467	0.000	0.000
g1312.t1	0.000	0.000	0.000	0.000	0.000	0.000	0.000	0.000	0.000	0.000	0.000	0.000	0.000	0.000	0.000	0.782	0.000	0.000	0.000	0.000	0.000	0.000	0.000	0.000	0.000	0.000	0.000
g1313.t1	0.798	0.278	0.000	0.623	0.369	0.319	0.508	0.396	0.456	0.000	1.323	0.000	0.000	0.080	0.516	0.000	0.266	0.000	0.039	0.785	0.000	0.000	0.000	0.455	0.742	0.000	0.634
g1314.t1	0.000	0.256	1.634	0.087	0.076	0.138	0.381	0.000	0.000	0.000	0.000	0.353	0.132	0.000	0.000	0.541	0.380	0.000	0.087	0.000	0.000	0.000	0.000	0.000	0.000	0.000	0.000
g1315.t1	0.000	0.000	0.000	0.000	0.000	0.340	0.000	0.000	0.000	0.000	0.000	1.254	0.000	0.000	0.000	0.000	0.000	0.000	0.000	0.000	0.000	0.000	0.000	0.000	0.000	0.000	0.000
g1316.t1	1.916	0.000	0.000	0.000	0.000	0.000	0.000	0.000	0.000	0.000	3.312	0.000	0.000	0.000	0.000	0.000	0.000	0.000	0.562	0.000	0.000	0.000	0.000	0.727	0.000	0.000	0.000
g1317.t1	0.000	0.256	0.000	0.000	0.054	0.159	0.000	0.073	0.152	0.000	0.000	0.000	0.000	0.000	0.000	0.000	0.000	0.000	0.000	0.000	0.000	0.000	0.000	0.000	0.000	0.000	0.000
g1318.t1	0.000	0.000	0.000	0.219	0.076	0.000	0.000	0.261	0.209	0.000	0.516	0.098	0.000	0.000	0.593	0.000	0.000	0.000	0.000	0.000	0.000	0.000	0.000	0.000	0.000	0.000	0.000
g1319.t1	0.000	0.000	0.000	0.000	0.000	0.000	0.000	0.229	0.000	0.000	0.000	1.812	0.000	0.000	0.000	0.000	0.000	0.000	0.000	0.000	0.000	0.000	0.000	0.000	0.000	0.000	0.000
g1320.t1	0.000	0.000	0.000	0.000	0.195	0.000	0.000	0.000	0.000	0.000	0.000	0.000	1.685	0.000	0.813	0.000	0.000	0.000	0.000	0.000	0.000	0.000	0.000	2.780	0.000	0.000	0.000
g1321.t1	0.000	0.000	0.000	0.000	0.250	0.000	0.000	0.073	0.000	0.000	0.000	0.000	0.000	0.000	0.000	0.772	0.000	0.000	0.116	0.000	0.000	1.866	0.000	0.000	0.000	0.000	0.000
g1322.t1	0.000	0.000	0.000	0.000	0.000	0.000	0.645	0.000	0.000	0.000	0.000	0.000	0.000	0.000	0.000	0.000	0.000	0.000	0.000	0.000	0.000	0.000	0.000	0.000	0.000	0.000	0.000
g1323.t1	2.486	3.623	4.651	1.836	1.541	2.071	1.047	2.231	1.094	4.287	0.891	1.998	0.944	0.601	0.516	0.381	3.161	0.000	0.824	2.507	0.000	0.000	0.690	0.165	1.667	2.171	0.000
g1324.t1	1.220	0.588	0.000	0.404	0.553	0.350	0.000	0.156	0.000	0.000	0.000	0.000	0.558	0.752	0.535	0.000	0.000	0.000	0.078	0.000	0.000	0.000	1.417	0.000	0.000	0.562	0.000
g1325.t1	0.217	0.331	0.000	1.858	0.000	0.701	0.000	0.000	0.000	0.000	0.000	0.000	0.000	0.000	0.000	0.000	0.978	5.315	0.368	0.000	0.000	0.000	2.605	0.000	1.972	0.000	0.000
g1326.t1	47.086	33.569	45.915	52.588	45.213	57.139	55.985	64.431	76.719	61.292	65.051	57.184	72.327	61.953	84.443	64.280	60.848	74.192	81.512	60.274	80.512	57.765	67.067	63.001	69.817	74.296	66.433
g1327.t1	82.711	74.084	76.830	84.757	85.434	92.282	94.541	95.625	85.193	114.337	75.530	76.722	88.727	87.287	72.014	87.436	82.431	65.875	80.610	74.859	61.420	75.962	84.306	73.996	77.754	95.101	89.763
g1328.t1	1804.500	1576.568	1473.894	1404.442	1401.622	1658.765	1402.130	1349.705	1426.383	1159.193	835.199	825.407	1009.456	1121.201	885.948	956.798	1229.199	1267.878	1111.547	846.097	1270.869	1002.910	1382.006	1000.219	745.831	937.260	939.761
g1329.t1	0.787	0.406	0.000	0.000	0.564	0.000	0.000	0.261	0.000	0.000	0.000	0.000	0.700	0.000	0.335	0.000	0.000	0.000	0.000	0.000	0.000	0.000	0.000	0.000	1.443	0.000	1.238
g1330.t1	0.000	0.096	0.000	0.000	0.184	0.085	0.000	0.094	0.000	0.000	0.000	0.372	0.000	0.341	0.000	0.000	0.000	0.000	0.078	0.000	0.160	0.000	1.848	0.000	0.000	0.000	0.000
g1331.t1	60.679	39.297	28.137	39.690	45.994	49.439	50.602	54.881	44.536	81.349	44.421	36.491	52.051	59.948	57.720	61.504	60.943	47.411	68.341	34.587	43.567	49.590	46.218	60.181	51.484	42.841	73.404
g1332.t1	5.576	5.728	1.950	8.909	9.375	5.459	9.221	7.027	6.134	1.856	9.222	9.333	10.483	5.161	7.286	7.645	5.173	5.177	4.342	5.876	0.847	8.455	5.057	6.820	8.049	4.816	3.559
g1333.t1	0.000	0.000	0.000	0.000	0.651	0.000	0.677	0.240	0.333	0.000	0.000	0.921	0.000	0.000	0.000	0.000	0.000	0.000	0.271	0.000	0.802	0.000	0.000	0.000	0.000	0.000	3.364
g1334.t1	0.000	0.000	0.000	0.077	0.152	0.117	0.159	0.167	0.000	0.000	0.563	0.000	0.000	0.000	0.000	0.000	0.000	0.000	0.281	0.000	0.000	0.000	0.000	0.000	0.000	0.000	0.000
g1335.t1	0.445	0.385	2.037	0.579	0.618	0.329	0.846	0.834	1.274	0.000	0.760	0.548	0.497	0.681	1.013	0.641	0.769	0.000	0.262	0.086	0.882	0.495	0.278	0.698	1.626	1.715	0.234
g1336.t1	1.232	3.142	4.423	1.946	2.365	1.487	1.311	0.594	1.560	1.260	1.220	2.008	2.162	2.726	1.597	2.335	3.094	1.358	2.588	3.665	3.485	1.306	2.509	2.587	1.138	1.851	2.272
g1337.t1	47.576	39.425	35.338	47.757	36.120	52.115	43.939	47.677	61.379	42.248	61.833	52.229	59.662	66.843	61.114	62.406	78.179	86.101	72.838	43.305	81.662	42.955	77.525	68.300	60.020	46.485	57.600
g1338.t1	45.809	38.250	54.368	51.364	59.155	56.066	58.893	58.395	78.412	45.920	86.975	84.273	81.004	85.774	91.356	95.302	85.858	83.877	93.713	77.222	95.834	90.025	90.205	89.245	74.990	83.589	89.422
g1339.t1	0.194	0.075	0.000	0.284	0.000	0.000	0.286	0.250	0.276	0.000	0.000	0.000	0.101	0.180	0.000	0.000	0.000	0.000	0.281	0.000	0.000	0.000	0.172	0.000	0.000	0.000	0.000
g1340.t1	0.000	0.096	0.000	0.000	0.000	0.085	0.603	0.125	0.266	0.000	0.000	0.245	0.000	0.000	0.249	0.000	0.740	0.000	0.000	0.000	0.000	0.000	0.000	0.000	0.518	0.000	0.000
g1341.t1	0.000	0.000	0.000	0.000	0.000	0.000	0.169	0.177	0.000	0.000	0.000	0.000	0.000	0.000	0.000	0.000	0.000	0.000	0.000	0.000	0.000	0.000	0.000	0.262	2.937	0.000	0.000
g1342.t1	0.787	2.533	1.111	0.000	0.369	0.574	0.000	0.302	0.000	0.000	0.000	0.000	0.812	0.000	0.000	0.802	0.598	0.000	0.349	0.000	0.000	0.000	0.000	0.601	0.843	0.000	0.000
g1343.t1	0.650	1.090	0.915	1.661	0.282	0.372	0.730	0.626	1.151	5.647	1.426	0.353	0.000	0.661	0.191	1.453	0.000	0.000	0.397	0.000	0.169	0.205	0.517	0.882	0.000	0.000	2.135
g1344.t1	0.000	0.000	2.135	0.000	0.000	0.000	0.000	0.000	0.837	0.000	0.000	0.000	0.000	0.000	0.000	0.000	0.000	0.000	0.000	0.000	0.000	0.000	0.000	0.000	0.000	0.000	0.000
g1345.t1	0.354	1.368	0.000	1.137	0.195	0.000	1.734	1.272	0.000	0.000	0.000	0.000	0.000	0.311	0.832	0.000	0.000	0.000	0.000	0.000	0.000	0.000	0.000	0.949	0.000	0.000	0.000
g1346.t1	0.000	0.000	0.000	0.000	0.000	0.000	0.000	0.000	0.000	0.000	0.000	0.000	0.000	0.000	0.000	0.000	0.000	0.000	0.107	0.000	3.280	0.000	0.000	0.000	0.000	0.000	0.000
g1347.t1	1.551	2.223	4.237	0.896	0.705	0.839	0.962	1.199	1.094	0.000	1.867	0.960	1.299	0.000	2.620	1.794	1.642	0.000	1.095	0.000	0.945	1.269	0.316	0.959	1.545	0.000	1.326
g1348.t1	1.756	3.463	0.000	0.000	7.682	3.707	5.182	4.942	0.105	17.596	6.145	0.000	2.568	0.742	0.000	0.000	1.917	0.000	0.271	3.455	4.332	2.006	0.000	0.000	0.000	0.000	0.000
g1349.t1	2.110	2.041	0.000	0.623	1.204	1.699	1.459	1.407	0.761	0.000	0.000	0.000	1.096	0.200	0.000	0.000	0.000	0.000	0.126	0.000	0.000	0.000	0.373	0.804	0.000	0.000	0.000
g1350.t1	5.782	7.278	10.730	2.142	3.505	4.397	4.304	1.887	0.361	19.422	8.650	2.458	0.000	2.185	0.335	4.299	3.559	4.350	2.248	1.158	0.000	6.560	5.325	2.538	1.433	0.698	2.447
g1351.t1	0.194	0.631	0.000	1.344	0.608	0.414	0.137	0.959	0.514	0.000	0.741	0.382	0.152	0.200	0.287	0.190	0.437	0.335	0.707	0.593	0.873	0.140	1.015	0.213	0.000	0.000	0.000
g1352.t1	32.763	23.512	37.767	31.830	31.954	32.297	36.336	39.785	52.325	48.192	58.606	52.033	53.187	60.349	70.092	59.470	55.533	57.667	70.561	84.649	60.966	46.118	59.348	68.775	65.660	70.807	61.207
g1353.t1	50.918	54.024	51.035	47.101	43.672	45.021	38.937	41.515	36.481	16.980	19.532	18.431	26.771	42.842	27.039	33.137	42.236	22.480	32.504	29.773	33.531	30.095	46.237	25.789	26.555	20.602	24.101
g1354.t1	2.817	4.040	3.344	1.487	2.170	2.645	3.352	2.304	2.340	1.548	3.190	2.262	1.685	5.832	1.080	2.505	3.986	3.100	1.444	2.134	1.613	2.725	1.092	1.347	2.967	0.320	4.524
g1355.t1	0.057	0.000	0.000	0.000	0.000	0.127	0.000	0.125	0.000	0.000	0.000	0.000	0.000	0.000	0.000	0.000	0.000	0.000	0.000	0.000	0.000	0.000	0.000	0.000	0.000	0.000	0.000
g1356.t1	1.163	0.000	0.000	1.301	0.835	1.912	3.680	1.126	1.893	0.000	0.000	0.588	0.000	0.000	0.000	0.591	0.000	0.000	0.000	0.000	0.767	3.434	0.000	0.329	0.000	0.000	0.000
g1357.t1	0.000	0.278	0.000	0.678	0.326	0.754	0.000	0.000	0.989	0.357	0.000	2.752	0.000	1.924	0.000	0.000	1.044	4.055	1.405	0.000	0.597	0.000	0.000	0.000	0.000	0.000	0.000
g1358.t1	2.098	2.554	0.959	1.607	1.638	1.423	1.089	1.418	1.408	4.396	0.000	0.989	0.974	0.241	0.000	1.212	1.035	0.000	0.329	0.297	0.294	0.168	1.504	0.068	0.722	1.415	0.000
g1359.t1	1.095	2.137	2.113	0.000	0.597	0.393	1.311	0.000	0.780	0.000	11.117	1.175	0.670	0.832	2.199	0.000	1.718	0.000	0.281	0.000	1.702	0.000	4.156	0.000	4.350	5.378	0.000
g1360.t1	0.867	0.000	0.000	0.000	0.000	0.000	0.000	0.125	0.000	0.000	0.000	0.000	0.000	0.000	0.000	0.000	0.607	0.000	0.107	0.000	0.000	0.000	0.000	0.455	0.000	0.000	0.000
g1361.t1	0.000	0.321	0.000	0.000	0.000	0.000	0.000	0.407	0.285	0.000	0.000	0.000	0.000	0.000	0.000	0.000	0.000	0.000	0.233	0.000	0.000	0.000	0.000	0.000	5.061	0.000	0.000
g1362.t1	0.000	0.000	0.000	0.000	0.358	0.000	0.000	0.782	0.000	0.000	0.000	0.000	0.000	0.000	0.000	0.000	0.000	0.000	0.000	0.000	0.000	0.000	0.000	0.000	0.000	0.000	0.000
g1363.t1	0.000	0.000	0.000	0.000	0.000	0.000	0.000	0.000	0.000	0.000	0.000	0.000	0.000	1.343	0.000	0.000	0.000	0.000	0.000	0.000	0.000	0.000	0.000	0.000	0.000	0.000	0.000
g1364.t1	0.000	0.000	0.000	0.000	0.000	0.127	0.085	0.000	0.105	0.000	0.000	0.000	0.000	0.000	0.000	0.000	0.000	0.000	0.058	0.000	0.000	0.000	0.603	0.000	0.000	0.000	0.000
g1365.t1	0.194	0.118	0.000	0.000	0.065	0.106	0.286	0.365	0.514	0.000	0.000	0.196	0.447	0.671	0.000	0.391	0.437	1.358	0.417	0.000	0.000	1.689	0.259	0.000	1.230	0.000	0.000
g1366.t1	2.657	0.000	0.000	0.317	0.825	0.616	0.000	0.751	0.761	0.000	0.000	0.764	0.436	0.000	0.000	1.132	0.000	0.000	1.231	0.000	5.134	0.411	0.345	0.475	1.799	0.000	0.000
g1367.t1	0.000	0.000	0.000	0.372	1.063	0.000	0.000	0.125	0.000	0.000	0.000	0.166	0.000	0.000	0.000	0.000	0.000	0.000	0.000	0.000	0.000	0.000	0.000	0.940	0.000	0.000	0.000
g1368.t1	4.892	6.402	7.680	8.067	5.772	5.735	6.747	4.817	6.543	1.350	8.631	9.049	2.750	4.720	6.568	3.717	3.730	3.248	4.797	8.058	5.143	2.697	5.813	6.181	7.551	1.027	6.113
g1369.t1	194.832	182.591	188.955	105.449	94.754	65.444	109.145	88.494	46.572	32.542	79.085	94.576	128.103	66.112	60.168	91.785	96.754	94.517	62.207	112.039	84.897	146.539	106.476	101.791	98.028	57.677	113.835
g1370.t1	45.717	44.918	37.593	4.624	10.752	21.316	11.834	6.182	9.891	30.656	25.555	23.044	10.351	13.158	5.345	12.656	26.974	18.681	13.151	14.087	10.402	48.115	26.863	24.336	30.112	27.899	6.230
g1371.t1	1.870	6.808	16.994	0.557	4.025	4.121	2.231	0.865	0.000	0.000	5.826	0.000	1.167	2.105	0.000	4.569	0.000	3.996	1.318	0.000	2.950	4.414	0.000	0.000	2.409	2.355	0.000
g1372.t1	14.346	18.713	26.351	18.298	43.997	18.193	15.059	6.068	6.410	12.465	6.567	9.754	3.430	13.158	6.090	17.355	9.263	8.711	9.885	6.307	14.421	7.969	5.392	5.687	6.514	15.369	16.740
g1373.t1	20.128	22.871	33.889	20.331	19.248	22.675	19.849	24.553	21.274	12.108	13.941	17.961	21.880	28.631	33.464	19.850	18.584	27.352	32.077	9.092	30.554	19.541	23.789	20.974	21.291	13.741	28.234
g1374.t1	41.498	39.628	41.144	46.915	51.321	49.630	47.524	47.583	47.047	39.012	54.787	49.154	36.767	39.996	46.926	41.704	48.329	40.649	43.329	41.841	47.543	57.429	52.549	57.440	40.071	62.493	51.438
g1375.t1	91.857	69.381	76.297	86.812	75.040	91.666	106.819	99.097	82.187	104.492	82.416	67.879	109.064	99.042	80.428	65.272	65.328	90.914	94.769	110.355	83.899	72.677	82.898	91.871	75.142	95.411	91.021
g1376.t1	105.530	101.497	101.918	101.143	92.183	94.778	105.338	103.475	92.487	94.846	104.396	108.169	107.167	97.278	104.894	108.679	83.656	130.924	99.043	131.400	112.599	99.609	108.909	109.473	103.323	98.648	106.435
g1377.t1	0.855	1.902	1.416	2.339	3.537	2.676	3.247	2.930	1.940	0.000	1.116	4.818	0.670	2.515	1.080	2.625	1.310	2.293	1.948	11.590	0.000	1.894	0.948	3.023	2.297	5.843	4.728
g1378.t1	1.209	1.347	1.580	0.415	0.662	0.818	1.512	1.293	0.304	0.000	0.966	0.284	0.142	1.173	1.396	0.000	2.544	0.659	0.000	0.000	0.000	0.000	0.249	0.320	0.600	0.000	0.000
g1379.t1	19.740	16.458	12.527	15.697	18.630	15.580	17.787	18.766	14.608	0.000	7.824	6.650	10.524	12.076	6.989	10.872	12.747	12.392	11.445	11.580	8.851	10.956	9.270	12.061	5.224	15.320	23.028
g1380.t1	160.963	177.237	120.687	154.594	140.195	159.203	132.093	140.977	108.835	106.418	64.901	81.805	119.852	103.221	110.488	92.857	117.568	127.843	108.492	78.256	102.920	103.192	114.597	113.639	106.392	94.665	114.176
g1381.t1	51.454	49.332	26.591	93.491	83.199	121.000	73.730	50.846	91.603	90.350	60.069	122.213	100.083	95.254	101.443	65.542	70.909	38.189	69.117	53.067	45.671	69.336	41.257	48.992	64.614	19.264	28.156
g1382.t1	0.171	0.812	0.000	0.000	0.119	0.000	0.254	0.000	0.542	0.000	0.000	0.676	0.000	0.471	0.000	0.000	0.769	0.000	0.000	0.000	0.000	1.474	0.000	0.572	1.077	0.000	0.000
g1383.t1	85.209	67.126	96.416	75.783	72.023	84.986	88.640	100.900	83.585	48.669	39.749	70.396	64.280	98.381	85.992	70.081	63.990	83.188	93.160	82.075	84.363	49.552	80.896	75.779	77.175	69.625	72.604
g1384.t1	56.026	64.358	34.717	55.463	52.905	53.092	45.367	50.398	50.252	91.244	16.690	33.964	50.052	31.888	24.687	27.846	35.345	40.659	34.713	25.744	26.231	32.755	41.123	35.448	36.209	54.595	46.115
g1385.t1	57.862	50.006	52.898	53.616	47.719	57.287	62.256	70.238	63.043	35.330	35.931	42.063	53.979	47.983	35.797	33.768	35.706	45.482	44.918	18.442	41.544	26.764	48.814	39.081	38.882	40.448	33.333
g1386.t1	721.136	395.791	246.875	194.131	602.975	431.451	67.057	123.295	0.000	0.000	0.000	0.000	0.000	0.000	0.000	0.000	0.000	83.464	112.165	255.363	302.164	0.000	0.000	0.000	0.000	0.000	0.000
g1386.t2	2276.352	1923.005	2024.855	765.079	2445.135	1913.351	508.418	632.790	348.512	995.988	802.739	669.426	874.737	1746.741	406.030	1787.623	1850.628	1629.232	1131.249	927.502	828.314	1029.393	928.443	854.271	1027.059	1282.586	1001.446
g1387.t1	85.163	114.567	97.789	95.950	103.586	64.998	76.426	79.465	37.984	16.474	42.639	37.568	33.337	46.199	26.494	31.473	43.878	52.932	27.222	58.130	40.127	34.640	49.493	27.698	46.555	30.738	45.296
g1388.t1	3.136	2.864	3.660	4.274	6.033	2.549	2.781	2.857	2.140	0.000	1.782	1.342	2.151	3.137	2.323	2.796	0.987	2.451	1.289	0.268	0.339	2.790	1.369	1.027	1.382	2.965	1.423
g1389.t1	0.194	0.470	0.000	0.864	0.966	0.425	0.719	1.793	2.301	0.000	3.002	0.000	0.903	0.000	0.000	0.000	4.413	0.000	0.339	0.000	0.000	2.846	0.000	0.659	3.719	0.000	0.000
g1390.t1	0.171	0.000	0.000	0.000	0.000	0.000	0.000	0.136	0.561	0.000	0.000	0.000	0.000	0.732	0.000	0.000	0.000	0.000	0.155	0.000	0.000	0.000	0.000	0.000	0.000	0.000	0.000
g1391.t1	0.000	0.000	0.000	0.000	0.000	0.000	0.000	0.000	0.000	0.000	0.000	0.000	0.000	0.000	0.000	0.000	0.000	0.000	0.000	0.000	0.000	0.000	0.000	0.000	0.000	0.000	0.000
g1392.t1	0.000	0.000	0.000	0.000	0.000	0.000	0.000	0.000	0.000	0.000	0.000	0.000	0.000	0.000	0.000	0.000	0.000	0.000	0.000	0.000	0.000	0.000	0.000	0.000	0.000	0.000	0.000
g1392.t2	0.000	0.000	0.000	0.000	0.000	0.000	0.000	0.000	0.000	0.000	0.000	0.000	0.000	0.000	0.000	0.000	0.000	0.000	0.000	0.000	0.000	0.000	0.000	0.000	0.000	0.000	0.000
g1393.t1	0.000	0.000	0.000	0.219	0.000	0.042	0.000	0.000	0.133	0.000	0.000	0.000	0.000	0.000	0.000	0.090	0.000	0.000	0.262	0.000	0.000	0.000	0.000	0.000	0.000	0.000	0.000
g1394.t1	0.000	0.000	0.000	0.000	0.000	0.000	0.000	0.000	0.000	0.000	0.000	0.000	0.000	0.000	0.000	0.000	0.000	0.000	0.000	0.000	0.000	0.000	0.000	0.000	0.000	0.000	0.000
g1395.t1	0.000	0.000	0.000	0.000	0.000	0.000	0.000	0.000	0.000	0.000	0.000	0.000	0.000	0.000	0.000	0.000	0.000	0.000	0.000	0.000	0.000	0.000	0.000	0.000	0.000	0.000	0.000
g1396.t1	0.000	0.000	0.000	0.000	0.000	0.212	0.000	0.000	0.000	0.000	0.000	0.000	0.000	0.000	0.000	0.000	0.000	0.000	0.000	0.000	0.000	0.000	0.000	0.872	0.000	0.000	0.000
g1397.t1	3.227	2.244	0.000	0.973	1.617	1.657	3.109	2.523	3.699	0.000	2.411	1.244	0.000	1.313	3.767	0.000	0.000	0.551	1.037	7.742	1.221	5.039	1.647	0.940	0.996	1.948	0.000
g1398.t1	0.274	0.000	0.000	0.623	0.282	1.200	1.036	0.427	1.160	0.000	0.000	0.000	1.746	0.000	0.841	0.000	0.000	0.000	0.000	0.000	0.000	0.000	3.716	0.000	0.000	0.000	0.000
g1399.t1	0.000	1.475	0.000	0.000	0.434	0.000	0.000	0.000	0.000	0.000	0.000	0.000	0.000	0.000	0.000	0.000	0.000	0.000	0.000	0.000	0.000	0.000	0.000	0.000	0.000	0.000	0.000
g1400.t1	5.097	6.840	10.338	35.427	54.641	31.851	29.801	35.917	16.985	0.000	22.665	11.165	11.955	9.470	9.303	14.459	9.169	5.187	7.375	4.163	7.184	7.522	13.570	8.312	18.740	3.430	8.034
g1401.t1	0.228	0.182	0.218	12.308	19.172	8.741	8.587	7.538	5.202	0.000	2.336	1.812	2.111	1.263	1.578	1.834	1.376	0.266	0.795	0.000	1.382	2.436	2.394	0.775	3.862	0.000	0.000
g1402.t1	0.000	0.000	0.000	0.000	0.000	0.000	0.000	0.271	0.000	0.000	0.000	0.000	0.000	1.934	0.000	1.403	0.000	0.000	0.000	0.000	0.909	0.000	0.000	2.364	0.000	0.000	0.000
g1403.t1	0.000	0.139	0.000	0.350	0.336	0.266	0.000	0.553	0.647	0.000	0.619	0.000	0.000	0.000	0.000	0.000	0.000	0.000	0.000	0.000	0.000	0.000	0.000	0.000	0.000	0.000	0.000
g1404.t1	1.049	0.000	0.741	0.000	0.184	0.574	0.000	0.000	0.000	0.000	0.000	0.000	0.000	0.000	0.000	0.000	0.000	0.000	0.000	0.000	0.000	0.000	0.000	0.000	0.000	0.000	0.000
g1405.t1	0.000	0.128	0.000	0.000	0.000	0.000	0.000	0.083	0.476	0.000	0.563	0.441	0.000	0.461	0.000	0.000	0.000	0.000	0.388	0.000	0.570	0.000	0.000	0.000	0.000	0.000	0.000
g1406.t1	0.411	0.118	0.000	0.164	0.586	0.414	0.233	0.167	0.713	0.000	0.000	0.157	0.000	0.481	0.000	0.000	0.000	0.000	0.223	0.852	0.330	0.373	0.086	0.320	0.000	0.785	0.000
g1407.t1	0.000	0.000	0.000	0.153	0.076	0.000	0.000	0.240	0.552	0.000	0.000	0.000	0.000	0.000	0.000	0.000	0.000	0.000	0.087	0.000	0.000	0.000	0.000	0.116	0.000	0.000	0.000
g1408.t1	44.839	39.222	50.327	49.801	42.164	50.225	45.483	49.209	74.674	62.007	68.006	72.188	71.191	81.414	79.950	74.119	82.156	84.054	87.152	65.011	85.860	81.085	89.104	80.681	66.504	80.517	63.459
g1409.t1	9.134	11.382	14.368	15.544	8.593	11.884	10.829	15.096	8.883	2.570	8.659	6.082	4.404	3.598	9.102	4.890	11.456	6.132	5.601	9.216	8.503	4.311	6.254	6.549	4.695	5.242	3.451
g1410.t1	34.827	31.046	29.314	39.865	38.258	44.235	43.908	47.448	43.623	65.520	39.918	40.819	48.489	68.026	60.942	59.690	43.897	61.535	63.157	53.928	49.414	54.302	55.872	57.527	42.266	45.583	42.400
g1411.t1	64.819	51.416	87.702	73.029	70.862	61.472	90.703	83.938	103.205	109.584	144.755	162.122	146.370	112.160	139.496	116.314	91.951	118.768	116.196	126.921	121.388	158.642	132.698	119.249	149.573	96.264	139.135
g1412.t1	5.497	4.852	0.534	3.596	5.403	4.089	4.568	3.096	3.024	0.000	0.478	4.956	1.603	1.443	1.396	6.062	2.126	0.994	3.440	5.216	3.672	9.882	7.681	1.482	4.187	0.581	2.047
g1413.t1	3.672	5.301	3.126	5.192	6.119	4.227	4.368	2.054	3.795	0.000	1.135	4.613	1.370	0.922	1.319	4.449	6.995	0.778	2.452	0.000	0.000	0.644	2.327	5.183	1.402	0.000	0.000
g1414.t1	91.070	82.911	75.480	85.337	82.819	80.801	88.408	86.419	80.419	91.730	89.696	79.132	90.594	87.117	94.167	86.705	85.060	83.434	94.769	75.682	74.745	70.167	70.591	88.625	77.337	81.157	85.873
g1415.t1	13.901	13.455	14.815	14.363	12.423	10.833	13.885	11.030	17.375	4.089	20.208	12.408	11.955	10.432	16.588	15.421	17.151	14.390	18.510	27.036	15.464	11.273	12.134	17.710	27.886	7.394	1.618
g1416.t1	16.148	16.811	28.399	31.229	19.585	22.654	19.860	24.209	23.519	17.229	24.148	18.216	18.196	16.916	22.201	24.099	20.169	18.336	19.101	12.556	21.088	18.990	16.348	20.180	21.971	12.753	13.103
g1417.t1	4.379	4.392	1.939	4.624	5.968	4.354	5.139	3.493	4.670	0.000	3.903	4.123	2.243	5.472	3.289	4.449	12.196	4.862	3.731	0.995	3.414	6.252	4.185	2.422	4.390	9.022	8.287
g1418.t1	0.889	0.812	2.233	0.131	0.781	0.478	0.550	0.250	0.418	0.000	0.882	0.666	0.406	0.110	0.249	1.182	0.190	1.329	0.000	0.517	0.873	0.728	0.555	1.085	1.870	0.000	0.000
g1419.t1	0.239	0.705	0.000	2.306	1.128	0.181	0.402	0.709	0.903	0.000	0.000	0.000	0.477	0.000	0.000	1.393	0.000	0.728	0.087	0.000	1.390	0.000	1.082	0.252	0.661	0.000	0.000
g1420.t1	0.000	0.000	1.373	1.246	0.749	0.181	0.042	0.438	0.238	0.000	0.000	0.000	0.315	0.000	0.468	0.000	0.000	0.000	0.000	0.000	0.000	0.000	0.000	0.533	0.000	1.696	0.000
g1421.t1	4.607	4.371	3.976	5.203	3.298	2.198	1.787	3.566	3.909	0.000	0.000	4.025	4.384	3.377	2.409	2.856	2.743	0.709	2.471	3.742	0.000	3.546	4.262	2.509	2.571	0.000	0.000
g1422.t1	4.094	7.994	4.542	5.225	11.165	6.903	8.217	8.393	12.715	7.106	10.010	15.914	6.718	8.799	9.628	9.128	10.678	2.972	3.954	18.595	10.562	5.385	5.957	5.115	13.181	4.021	4.709
g1423.t1	0.798	0.342	0.000	0.448	0.000	0.319	0.000	0.000	0.495	0.000	0.000	0.911	0.000	0.000	0.000	0.000	0.921	0.000	0.252	0.000	0.000	0.000	0.000	0.000	0.000	0.000	0.000
g1424.t1	0.000	0.256	0.000	0.000	0.412	0.000	0.148	0.000	0.000	0.000	0.000	0.000	0.000	0.000	0.000	0.000	0.000	0.000	0.000	0.000	0.000	0.000	0.000	0.242	1.341	0.000	0.000
g1425.t1	16.832	22.475	38.867	26.059	10.221	11.768	18.464	19.308	14.541	8.495	12.946	11.752	9.144	3.708	7.936	14.519	15.338	4.567	5.970	16.001	7.683	12.626	9.682	7.566	11.006	8.508	5.499
g1426.t1	1.802	1.817	4.259	1.115	2.582	1.975	2.453	2.492	1.056	4.406	3.893	2.860	3.511	0.421	1.578	0.301	0.683	0.266	1.192	0.000	0.000	0.439	0.000	1.540	2.409	0.000	0.000
g1427.t1	6.215	4.232	5.414	3.913	8.073	5.937	7.572	3.607	3.699	5.022	14.522	9.950	3.491	6.674	3.901	7.926	6.872	12.421	4.574	3.120	3.949	10.769	8.428	6.113	8.089	4.845	10.286
g1428.t1	26.092	26.066	14.630	37.340	27.983	27.677	33.460	36.824	39.506	57.342	18.838	31.819	33.013	24.984	33.330	31.944	26.376	28.858	22.619	29.199	8.467	31.271	34.467	22.137	26.504	27.114	37.282
g1428.t2	2.064	1.272	10.327	0.448	5.859	6.574	2.665	3.065	2.397	0.000	14.644	5.004	0.589	2.706	2.142	0.000	8.533	0.000	3.683	0.000	23.352	8.408	0.000	3.701	5.376	0.000	0.000
g1429.t1	48.489	51.651	61.155	65.443	70.982	81.778	74.057	59.990	63.490	14.192	52.892	49.741	50.681	59.407	50.320	30.562	53.474	57.499	44.782	54.263	45.181	68.618	40.865	41.329	45.671	28.073	45.462
g1430.t1	320.330	215.796	232.931	333.695	263.930	361.472	348.365	456.720	386.544	326.558	233.841	236.484	426.667	382.098	427.284	376.379	338.856	459.246	486.434	330.490	396.286	233.260	422.849	306.826	281.401	427.829	439.019
g1431.t1	0.000	0.502	2.778	0.000	0.000	0.000	0.000	0.323	0.000	3.990	0.000	0.000	0.000	2.545	0.000	0.000	1.281	0.000	0.494	0.000	0.000	0.000	0.000	0.000	0.000	0.000	3.081
g1432.t1	1.368	0.417	0.000	0.000	0.119	1.317	0.888	0.136	0.561	0.000	0.891	0.176	0.538	2.646	1.549	1.744	0.000	1.831	1.211	0.000	0.000	0.000	2.279	0.591	0.000	0.000	0.000
g1433.t1	0.445	0.545	0.000	0.000	0.326	0.489	0.106	0.917	0.323	0.000	0.000	0.147	0.000	0.000	1.797	0.611	0.000	0.531	0.136	0.000	0.000	0.000	0.000	0.174	0.000	0.000	0.000
g1434.t1	102.143	34.007	69.565	12.581	44.583	53.761	18.506	34.176	17.746	71.484	168.640	113.301	12.959	48.313	28.741	61.434	77.648	123.808	64.891	95.808	39.744	140.231	95.999	128.113	146.016	110.780	113.611
g1435.t1	1.243	0.000	2.015	1.443	0.130	0.393	0.656	0.000	0.580	0.000	0.000	0.176	0.000	1.243	1.071	0.000	0.000	0.000	0.000	0.000	0.000	0.000	0.000	0.000	0.000	0.000	5.859
g1436.t1	52.161	42.920	42.767	40.072	41.176	47.113	50.147	54.819	44.346	73.995	39.974	42.631	44.714	56.200	54.928	50.893	64.170	57.086	59.542	69.672	50.742	47.313	51.380	59.435	54.908	39.692	49.742
g1437.t1	58.478	54.141	27.658	55.561	51.321	65.115	50.961	48.803	56.729	79.513	26.437	32.240	37.011	48.654	47.796	37.235	55.552	46.948	47.641	39.860	48.862	43.776	60.651	43.799	47.225	87.581	24.783
g1438.t1	44.817	43.112	36.133	37.012	32.257	44.543	39.086	45.102	42.853	50.703	42.995	39.517	40.878	45.067	41.409	43.698	42.445	44.783	54.251	53.613	39.432	41.630	42.426	41.900	35.213	38.122	41.874
g1439.t1	190.955	142.910	172.473	178.839	213.856	158.066	202.767	150.996	140.124	250.101	178.500	200.953	144.015	76.514	135.031	118.328	126.622	184.958	87.481	161.135	88.828	124.329	106.620	153.059	179.064	133.911	150.152
g1439.t2	75.253	70.920	67.593	81.347	76.190	85.485	76.490	62.773	50.033	86.748	43.502	52.836	52.893	52.613	43.293	57.696	31.786	28.661	46.149	0.000	59.237	91.145	38.308	29.693	48.608	29.808	63.420
g1440.t1	45.056	50.112	43.442	42.073	43.194	45.775	42.237	46.561	51.260	27.460	42.676	47.263	59.185	64.127	67.645	65.662	51.680	65.511	57.730	65.327	52.605	42.376	59.951	58.021	55.813	47.521	54.558
g1441.t1	837.842	800.516	709.556	734.112	932.201	805.730	708.023	561.353	703.130	712.562	555.745	523.189	557.733	528.241	480.702	673.207	688.921	833.327	464.222	445.132	472.850	733.105	772.752	601.193	558.514	818.641	483.223
g1442.t1	510.305	498.046	405.840	446.730	451.399	441.646	454.887	324.167	279.610	413.018	234.826	276.441	191.773	185.587	194.749	265.876	222.560	217.045	170.631	242.501	162.308	239.559	200.234	253.707	235.822	164.600	210.374
g1443.t1	1.346	0.182	0.000	1.104	0.109	0.988	0.888	1.272	1.293	0.000	1.548	1.048	0.000	1.884	0.899	2.124	2.724	0.000	0.262	0.000	4.706	3.518	0.000	1.531	0.000	7.491	0.000
g1444.t1	2.532	2.351	2.680	3.443	2.951	1.551	3.585	3.388	3.719	3.106	7.393	6.415	4.689	2.515	4.685	3.707	3.417	1.713	2.917	4.584	1.266	3.518	3.084	4.389	6.077	3.440	3.471
g1445.t1	25.955	25.468	24.412	31.043	25.172	30.258	27.136	28.389	33.400	51.427	23.275	25.101	28.162	40.036	33.961	43.698	33.523	44.970	42.389	26.098	37.738	26.027	42.196	34.479	30.762	28.189	33.782
g1446.t1	0.308	0.182	0.000	0.109	0.000	0.000	0.338	0.000	0.162	0.000	0.000	1.234	0.244	1.082	0.000	0.000	0.000	0.000	0.271	0.000	1.613	0.000	2.040	0.000	0.000	0.000	0.000
g1447.t1	0.000	0.727	0.000	0.000	0.000	0.000	0.000	0.699	0.000	0.000	0.000	0.000	0.000	0.000	0.000	0.000	0.000	1.073	1.328	0.000	0.000	0.000	0.000	0.000	0.000	0.000	0.000
g1448.t1	2.064	2.918	2.277	0.339	1.638	3.154	0.423	0.709	0.247	0.000	0.591	0.343	0.893	0.321	0.000	0.471	3.673	4.892	0.204	0.000	0.000	3.042	0.000	3.003	0.000	0.000	0.000
g1449.t1	5.280	4.895	2.200	0.579	2.778	4.269	2.887	0.605	0.504	0.000	0.000	1.244	0.000	0.872	0.468	0.952	2.838	1.654	0.678	0.000	4.492	1.829	0.824	1.947	5.986	0.000	0.000
g1450.t1	77.557	61.152	81.231	54.851	64.667	56.820	53.573	44.341	35.739	23.421	57.377	51.925	50.143	31.397	32.278	52.215	55.391	39.370	37.786	71.337	74.505	56.495	42.770	44.778	63.679	62.571	84.294
g1451.t1	1.140	1.774	0.000	0.481	0.239	1.253	0.243	0.761	0.000	0.000	0.000	0.000	0.507	0.691	0.985	0.000	1.490	0.581	0.572	0.000	0.000	0.485	0.000	0.000	0.000	0.000	0.000
g1452.t1	1.175	6.070	6.699	1.312	9.819	9.888	1.755	2.732	0.961	13.815	4.588	6.072	3.450	8.077	3.987	4.499	2.022	1.575	2.985	22.040	1.551	12.607	3.927	1.347	2.846	0.000	0.000
g1453.t1	0.616	0.930	0.000	0.000	0.640	0.552	0.085	0.000	0.000	0.000	0.000	0.000	0.000	0.000	0.000	0.000	0.000	0.000	0.000	0.000	0.000	0.000	0.000	0.000	0.000	0.000	0.000
g1454.t1	10.640	8.913	11.547	4.788	7.063	6.638	3.976	3.524	3.880	9.656	16.192	10.567	6.353	7.737	5.689	7.114	14.844	14.478	7.055	7.848	5.829	12.001	9.625	8.583	14.522	17.288	16.750
g1455.t1	0.228	0.107	0.000	0.240	0.000	0.266	0.000	0.094	0.399	0.000	0.000	0.000	0.000	0.000	0.344	0.120	0.000	1.014	0.048	0.000	0.000	0.000	0.000	0.000	0.000	0.000	0.000
g1456.t1	1.779	1.956	1.351	0.066	0.911	1.147	0.212	0.542	0.789	0.000	1.482	1.400	0.497	1.383	0.191	0.711	1.016	1.014	1.056	0.000	0.080	2.902	0.757	0.940	2.449	0.203	0.351
g1457.t1	26.879	32.874	32.745	30.409	34.764	28.431	38.842	36.657	30.233	6.044	29.589	25.091	34.870	37.400	33.932	25.030	28.417	29.321	34.365	30.280	23.994	28.416	25.637	33.278	32.591	48.578	58.672
g1458.t1	55.901	96.399	20.011	71.050	42.185	68.651	47.937	69.300	43.119	31.172	10.442	28.832	56.618	33.231	40.883	33.808	20.729	7.165	44.744	0.000	46.304	28.210	52.261	43.092	25.894	50.613	77.684
g1459.t1	86.965	99.936	50.806	76.439	61.347	70.648	78.446	94.655	98.421	97.942	24.861	74.509	149.302	131.552	105.745	110.593	62.870	73.916	135.869	134.740	63.845	71.650	59.549	119.268	94.522	84.335	73.969
g1460.t1	2.326	2.447	2.658	1.508	3.841	1.476	1.745	1.574	0.865	0.000	2.861	0.725	1.055	2.315	0.306	2.936	3.834	1.181	0.436	3.235	3.726	2.221	1.044	1.473	0.965	3.469	1.355
g1461.t1	6.466	3.195	7.484	5.094	5.100	3.484	6.472	5.911	1.427	0.000	1.370	1.058	5.358	5.562	2.381	4.830	3.616	4.695	0.930	3.560	1.043	0.000	3.505	0.000	1.697	0.824	0.000
g1462.t1	2.497	3.334	4.728	6.799	6.369	6.054	5.139	4.056	3.890	0.000	3.321	4.632	6.607	2.606	3.079	5.862	0.294	3.878	1.977	3.455	3.369	3.397	3.065	3.071	0.823	3.217	9.174
g1463.t1	10.047	22.497	5.545	8.296	19.292	19.648	10.279	9.175	8.930	8.426	6.511	12.477	4.141	15.493	4.197	17.044	22.988	8.937	10.815	8.403	6.970	8.231	20.054	13.379	8.079	11.396	3.081
g1464.t1	73.679	58.641	57.517	46.030	56.334	68.152	57.803	48.115	44.974	26.875	39.561	39.527	48.793	54.256	32.269	32.997	27.259	22.057	40.916	12.374	55.760	45.708	67.249	34.005	44.441	25.457	18.387
g1465.t1	18.463	13.648	19.717	20.047	19.791	21.390	21.552	25.282	30.043	20.523	36.025	26.893	28.557	32.129	35.883	29.219	30.818	28.080	30.178	36.664	22.684	31.514	29.660	31.573	31.443	33.189	30.760
g1466.t1	0.125	0.000	0.000	0.415	0.043	0.000	0.042	0.000	0.200	0.000	0.000	0.127	0.386	0.000	0.000	0.000	0.560	0.000	0.000	0.000	0.000	0.905	0.000	0.000	0.000	0.000	0.000
g1467.t1	0.696	0.663	0.664	0.874	0.510	0.266	0.275	0.521	0.856	0.000	0.000	0.676	0.213	0.922	1.444	0.381	0.399	0.000	1.153	0.000	0.651	1.642	2.327	0.785	0.793	1.550	0.692
g1468.t1	36.743	35.685	36.591	35.569	36.663	44.883	38.811	41.734	38.516	18.975	41.578	34.542	38.077	42.261	42.556	34.560	29.964	43.257	43.959	52.569	30.581	45.288	30.263	34.925	32.337	34.556	34.650
g1469.t1	351.371	265.588	264.238	358.585	242.729	327.433	371.852	445.731	345.535	476.434	224.666	235.818	458.269	471.059	410.046	337.941	289.245	340.281	504.702	345.046	248.391	226.392	250.331	314.693	341.920	337.137	267.633
g1470.t1	733.783	519.549	796.430	456.142	342.680	256.530	536.347	483.295	348.826	305.359	381.411	388.636	272.158	112.531	319.321	317.119	324.752	226.838	146.558	438.385	210.359	295.019	208.825	219.102	519.663	369.464	450.201
g1471.t1	0.000	0.203	0.000	0.372	0.174	0.000	0.243	0.063	0.723	0.000	0.000	0.000	0.264	0.120	0.249	0.000	0.000	0.000	0.368	0.000	0.000	0.000	0.000	0.097	0.000	3.644	2.740
g1472.t1	0.000	0.278	0.000	1.749	0.857	0.000	1.047	0.302	0.942	0.000	0.000	0.921	1.441	0.190	0.000	0.200	0.000	0.000	0.281	4.814	0.000	0.000	0.000	0.136	2.998	0.688	0.000
g1473.t1	0.000	0.075	0.000	0.000	0.000	0.000	0.000	0.000	0.000	0.000	0.000	0.000	0.000	0.000	0.000	0.000	0.000	0.000	0.000	0.000	0.000	0.000	0.000	0.000	0.000	0.000	0.000
g1474.t1	0.000	0.000	0.000	0.000	0.000	0.000	0.159	0.000	0.162	0.000	0.000	0.000	0.000	0.000	0.000	0.000	0.000	0.000	0.000	0.000	0.000	0.000	0.000	0.000	0.000	0.000	0.000
g1475.t1	65.184	34.188	52.408	55.102	47.025	57.447	56.037	67.486	88.883	126.882	117.268	106.436	116.219	105.646	115.268	105.493	104.945	122.449	125.189	97.502	119.730	103.939	122.019	116.449	105.487	111.817	100.459
g1476.t1	35.431	33.195	34.096	30.071	33.440	31.086	28.553	23.166	25.383	17.685	20.301	19.460	21.514	14.691	22.736	16.483	21.298	17.293	18.297	22.844	13.655	27.464	22.448	26.341	20.386	13.566	18.592
g1477.t1	42.810	41.124	46.079	47.374	33.115	49.396	42.068	37.908	45.868	50.772	21.258	33.278	34.332	37.781	31.561	38.718	31.501	44.921	34.927	30.989	44.387	53.201	42.330	30.129	25.295	12.355	23.486
g1478.t1	41.532	48.328	27.233	35.186	35.534	37.915	35.120	33.498	40.799	6.431	19.438	35.707	33.033	35.596	27.058	36.924	41.154	25.610	32.727	38.616	66.198	26.979	53.066	42.598	27.947	38.616	47.909
g1479.t1	12.521	8.539	15.795	9.991	10.959	13.159	9.031	11.833	3.623	6.332	2.889	5.680	2.750	2.345	3.346	3.206	5.942	4.616	5.146	9.628	4.875	3.285	2.222	3.914	9.543	1.163	2.047
g1480.t1	28.486	33.740	35.425	15.292	42.934	28.973	18.570	13.533	15.388	45.403	18.256	23.044	22.844	30.575	30.806	33.658	21.963	24.675	15.961	25.256	17.666	12.897	21.299	14.735	21.941	13.402	9.408
g1481.t1	0.456	0.331	2.059	2.022	1.107	0.404	0.677	0.136	0.390	0.000	0.000	0.186	0.000	0.381	0.000	0.000	0.835	0.000	0.320	0.000	0.000	0.000	0.000	0.107	0.000	0.000	0.000
g1482.t1	68.742	75.356	65.033	71.826	65.904	80.568	65.872	70.030	81.836	69.162	66.167	65.910	71.505	83.429	66.899	68.939	77.306	78.434	79.612	66.178	70.048	76.438	79.814	76.990	60.538	76.777	69.182
g1483.t1	25.430	19.835	37.113	23.206	19.096	26.148	23.318	23.646	24.670	6.213	16.286	15.777	20.997	23.290	21.053	23.898	22.608	22.893	26.098	25.237	30.982	15.332	23.157	17.332	12.906	13.256	22.687
g1484.t1	762.520	670.719	733.685	601.652	776.632	748.698	612.086	598.531	494.247	338.318	387.321	432.188	433.497	475.298	399.280	394.144	417.690	364.041	353.831	353.018	339.073	476.506	486.670	542.397	450.049	403.002	590.867
g1485.t1	2.954	2.821	0.882	6.690	3.331	4.609	0.233	1.564	2.863	0.000	1.614	1.244	2.425	0.000	0.468	3.788	2.838	2.766	0.000	0.000	4.893	0.000	1.235	1.240	0.000	5.853	0.000
g1486.t1	161.351	192.530	122.234	205.816	162.676	196.768	197.976	239.364	193.467	261.653	161.867	173.296	257.321	283.176	263.627	216.396	188.202	193.630	269.993	196.784	135.836	137.188	169.904	255.219	214.308	169.310	230.019
g1487.t1	0.000	1.005	0.000	0.000	0.000	0.913	0.000	0.000	0.000	0.000	0.000	0.000	0.000	0.000	0.000	0.000	0.000	0.000	0.000	0.000	0.000	0.000	0.000	0.000	0.000	0.000	0.000
g1488.t1	20.561	28.663	42.190	27.163	22.861	31.416	29.610	34.978	43.167	37.355	35.527	24.288	26.061	39.414	27.995	35.001	73.918	37.253	40.276	27.648	58.773	18.300	56.073	56.936	22.439	34.914	21.371
g1489.t1	0.000	0.000	0.000	0.000	0.000	0.096	0.000	0.000	0.000	0.000	0.000	0.000	0.000	0.000	0.000	0.000	0.000	0.000	0.000	0.000	0.000	0.000	0.000	0.000	0.000	0.000	0.000
g1489.t2	0.000	0.331	0.000	0.000	0.521	0.159	0.000	0.209	0.780	0.000	0.469	0.000	0.000	0.000	0.268	0.000	0.000	0.000	0.155	0.000	0.000	0.000	0.000	0.000	0.000	0.000	5.967
g1490.t1	3.752	1.753	4.717	0.317	0.673	0.839	1.269	0.990	1.018	0.000	0.882	1.538	0.335	0.361	1.281	1.473	1.756	1.211	0.262	0.000	1.907	1.260	0.565	0.872	0.549	1.076	1.414
g1491.t1	35.773	23.918	22.680	8.723	32.084	28.707	6.186	14.012	9.748	15.412	21.952	22.848	10.179	25.324	7.582	19.169	20.672	28.090	15.661	12.939	19.876	28.341	22.908	21.546	20.793	28.683	11.534
g1492.t1	0.296	0.289	0.000	0.262	0.163	0.064	0.476	0.177	0.504	0.000	0.000	0.000	0.000	0.000	0.229	0.000	0.000	0.000	0.000	0.000	0.000	0.000	0.306	0.000	0.000	0.000	0.000
g1493.t1	0.308	1.240	0.000	1.213	1.367	0.510	0.180	0.417	0.219	0.000	1.210	0.157	0.000	0.090	0.000	0.451	0.000	1.280	0.252	0.000	0.000	1.474	0.000	1.986	0.000	0.000	0.000
g1494.t1	0.000	0.000	0.000	0.000	0.000	0.000	0.000	0.000	0.000	0.000	0.000	0.930	0.000	0.000	0.000	0.000	0.000	1.654	0.000	0.000	0.000	0.000	1.235	0.000	0.000	0.000	0.000
g1495.t1	0.274	0.000	0.000	0.306	0.098	0.457	0.000	0.104	0.000	0.000	0.000	0.000	0.873	0.000	0.000	0.000	0.000	0.000	0.000	0.000	0.000	0.000	0.000	0.320	0.000	0.000	0.000
g1496.t1	1.847	1.122	4.771	0.000	0.846	0.552	1.068	0.063	0.000	0.000	0.000	0.088	0.792	0.000	0.249	0.170	2.306	1.201	0.078	0.000	1.765	0.000	0.000	0.194	0.000	0.000	0.000
g1497.t1	3.843	4.115	4.924	2.132	3.461	4.227	2.580	3.211	2.863	0.000	2.739	3.790	0.589	3.608	5.899	4.449	3.104	1.339	2.394	0.000	2.977	0.448	3.812	3.875	2.906	0.475	4.992
g1498.t1	170.520	136.754	183.628	229.568	258.657	168.665	218.016	166.520	151.774	202.296	142.794	179.544	192.687	148.538	157.891	181.546	136.598	121.967	130.926	198.401	101.271	119.327	72.631	126.234	165.629	119.492	112.333
g1499.t1	58.205	56.567	77.146	71.083	59.318	76.043	78.784	83.875	107.399	128.708	77.387	66.694	80.598	84.120	78.582	61.384	65.423	63.670	64.475	64.427	116.842	85.462	101.669	69.530	59.695	79.723	90.056
g1500.t1	188.458	225.105	168.443	209.674	214.236	223.542	202.397	196.119	159.154	175.421	85.324	113.360	120.441	132.363	102.801	121.806	124.990	141.829	106.805	96.210	104.765	142.984	144.391	112.651	105.132	135.946	131.657
g1501.t1	207.536	181.490	175.327	174.379	165.769	188.972	182.166	180.480	173.153	106.904	127.259	116.415	167.214	152.887	125.785	143.549	163.002	137.420	146.112	128.519	137.681	122.715	122.374	134.168	120.010	111.236	106.981
g1502.t1	0.411	0.385	0.000	0.197	1.063	0.542	0.677	0.209	0.865	0.000	0.854	0.000	0.477	0.140	0.239	0.000	0.000	0.443	0.184	0.000	0.401	0.000	0.000	0.329	0.000	1.299	1.355
g1503.t1	0.878	0.000	0.000	0.000	0.000	0.000	0.000	0.000	0.000	0.000	0.000	1.097	0.000	0.000	0.000	0.000	0.000	0.000	0.000	0.000	0.000	0.000	0.000	0.000	0.000	0.000	0.000
g1504.t1	0.684	1.154	0.000	0.809	0.488	0.595	0.867	0.156	0.219	0.000	1.417	0.069	1.167	0.671	0.612	0.140	0.000	0.974	0.359	0.000	0.000	1.204	0.000	1.163	2.195	0.000	0.000
g1505.t1	492.811	474.566	633.739	64.907	80.975	120.352	94.827	101.182	87.285	44.927	76.749	78.750	50.904	22.618	55.990	66.504	128.578	55.974	49.890	66.111	38.407	131.216	17.334	84.973	98.719	89.442	67.691
g1506.t1	0.924	1.838	5.251	3.563	3.190	1.296	1.375	1.043	0.552	0.000	0.872	3.212	4.080	1.303	1.013	1.713	0.000	1.791	1.628	0.000	0.000	0.000	1.120	1.056	0.000	3.702	0.000
g1507.t1	5.474	7.406	10.534	6.154	6.261	3.091	3.902	5.776	6.819	0.506	8.687	6.552	2.334	4.259	4.083	7.004	7.251	4.990	4.661	6.958	6.899	4.937	7.470	5.532	8.730	13.363	5.986
g1508.t1	1.323	1.304	3.736	4.088	1.291	0.531	0.709	0.928	0.390	10.272	0.619	0.118	1.126	0.671	0.363	1.954	0.000	0.423	1.793	1.493	4.412	0.000	1.590	0.407	1.545	0.000	0.000
g1509.t1	0.673	0.812	0.000	0.503	1.443	0.000	0.000	0.000	0.000	0.000	0.000	0.000	0.000	0.000	0.000	0.000	0.000	0.000	0.000	0.000	0.000	0.000	0.000	0.000	0.000	0.000	0.000
g1510.t1	25.943	31.559	27.789	37.482	25.954	18.873	21.541	30.360	23.528	6.729	15.704	17.041	17.668	6.384	14.877	19.930	27.705	11.496	9.333	31.027	12.737	14.884	11.013	10.482	22.063	24.090	38.930
g1511.t1	6.466	20.926	23.758	11.259	10.308	11.056	20.177	15.545	28.740	0.000	12.196	33.582	15.233	8.498	17.296	9.549	13.582	4.892	10.127	22.059	14.876	13.233	17.497	5.561	17.835	6.473	27.718
g1512.t1	10.184	16.896	6.710	12.352	10.828	7.381	10.163	12.782	6.182	0.298	8.387	6.816	4.912	2.445	8.012	5.090	11.380	3.986	1.531	2.842	8.173	9.537	4.300	3.265	3.222	8.595	4.114
g1513.t1	6.785	4.115	0.000	1.804	4.514	2.135	1.438	4.129	1.056	0.000	5.028	9.255	0.761	0.681	1.463	0.982	2.221	5.177	0.000	0.000	0.000	0.000	0.000	0.000	0.000	0.000	0.000
g1514.t1	20.162	16.373	13.824	16.199	32.355	13.148	8.566	12.928	6.001	20.920	4.597	9.010	10.382	9.019	3.662	10.371	8.609	10.640	5.553	20.700	2.620	8.819	12.670	5.435	10.681	13.218	6.103
g1515.t1	2.919	3.944	0.000	3.563	4.546	3.016	5.097	1.856	1.484	0.000	0.891	2.752	0.802	3.858	2.581	5.581	0.000	1.220	4.070	3.914	0.000	0.000	5.018	0.388	2.205	1.076	1.891
g1516.t1	46.037	42.268	37.484	40.673	39.560	39.392	36.780	40.921	42.891	55.060	44.205	35.423	38.066	39.034	38.455	32.886	47.655	32.952	36.632	37.812	34.155	35.069	35.846	33.801	31.118	35.690	20.289
g1517.t1	65.446	77.237	54.761	52.643	62.670	76.532	61.526	60.865	64.251	57.590	52.827	47.920	52.812	52.252	41.313	40.532	48.007	53.267	46.459	71.796	32.043	72.378	64.893	43.150	37.703	56.223	51.019
g1518.t1	45.603	46.105	49.924	27.720	25.964	24.470	32.571	26.919	24.907	58.702	46.532	62.042	21.860	19.161	30.232	37.255	32.840	19.153	22.115	21.619	34.904	39.175	28.664	30.284	43.841	0.000	15.823
g1519.t1	39.103	59.132	34.913	31.459	30.630	22.877	31.292	26.857	11.707	6.074	17.524	35.834	35.834	22.789	23.195	32.175	12.396	20.541	29.819	36.137	15.464	26.148	26.653	26.816	52.022	12.103	21.078
g1520.t1	140.311	113.627	151.253	227.339	222.146	224.604	234.968	158.899	203.167	201.591	207.123	264.386	172.400	127.433	181.823	120.894	148.291	130.687	126.062	174.657	84.354	195.709	108.095	128.103	175.436	114.220	124.657
g1521.t1	56.083	49.610	45.512	57.343	41.372	55.843	59.823	54.579	59.924	41.394	60.398	35.110	40.319	57.393	37.451	50.331	55.324	63.749	49.832	28.835	26.606	45.969	36.478	51.724	40.884	63.016	23.691
g1522.t1	2.691	4.852	1.776	4.033	3.136	4.333	3.807	2.950	2.986	0.000	0.647	2.262	2.537	3.337	2.629	2.034	4.575	1.112	1.764	0.000	0.490	3.499	0.833	2.209	2.012	3.537	4.134
g1523.t1	143.744	153.554	138.160	140.428	127.728	151.492	131.544	127.830	107.152	158.510	87.275	114.731	113.956	124.016	91.308	90.011	124.534	135.618	118.212	121.992	100.175	120.690	119.884	116.555	96.524	103.648	138.189
g1524.t1	152.342	125.083	134.118	126.721	119.124	125.408	140.850	144.209	113.771	137.461	92.923	108.874	121.435	105.215	117.840	101.805	93.365	104.625	101.727	97.875	75.895	99.301	89.774	107.701	102.093	68.424	114.254
g1525.t1	18.394	22.550	21.285	23.807	16.471	22.016	21.520	22.103	19.258	13.824	8.443	14.073	16.582	21.175	19.791	18.577	23.624	25.433	25.158	17.638	19.341	17.115	17.133	19.221	15.010	6.667	20.269
g1526.t1	65.834	63.856	59.652	55.692	56.605	65.688	66.644	60.876	48.464	65.054	35.415	50.064	66.857	72.545	73.477	66.674	71.251	64.537	80.097	76.227	46.830	64.819	57.069	59.048	52.124	57.629	44.672
g1527.t1	48.078	35.524	55.262	54.381	41.665	48.950	51.818	56.372	59.477	55.417	55.885	56.773	58.810	50.638	55.110	51.333	55.799	62.470	64.901	66.226	46.723	59.687	62.882	59.610	50.975	48.093	85.581
g1528.t1	0.867	1.186	0.000	0.940	1.031	0.818	1.491	0.667	1.122	0.000	2.083	0.979	1.258	0.160	0.000	0.120	0.266	0.000	0.707	0.000	0.455	1.698	0.000	0.397	0.366	0.000	0.000
g1529.t1	1.083	2.330	2.680	0.885	2.083	0.765	1.459	1.783	1.788	2.054	1.820	1.900	1.532	0.691	1.262	0.641	2.401	0.128	1.541	3.780	2.665	2.688	2.978	1.802	3.374	2.423	3.091
g1530.t1	5.246	9.864	6.678	5.509	4.535	2.581	6.726	5.599	1.369	0.000	6.567	2.546	0.568	1.784	5.440	2.214	1.651	1.289	2.549	3.761	0.000	2.669	2.404	4.544	18.608	5.679	3.988
g1531.t1	0.000	0.000	0.000	0.000	0.000	0.000	0.000	0.000	0.000	0.000	0.000	0.000	0.000	0.000	0.000	0.000	0.000	0.000	0.000	0.000	0.000	0.000	0.000	0.000	0.000	0.000	0.000
g1531.t2	0.718	0.395	0.000	0.437	0.282	0.212	1.163	0.198	0.428	0.000	0.000	1.244	1.634	0.922	0.201	0.130	2.990	0.463	0.291	0.000	1.203	1.540	0.172	0.446	1.677	0.407	0.000
g1532.t1	1.665	1.336	0.882	0.689	0.076	0.913	0.931	0.657	1.179	0.000	1.623	0.000	0.162	0.000	0.316	0.000	0.949	0.000	0.145	0.000	0.535	0.607	0.000	0.000	2.683	0.000	0.000
g1533.t1	23.104	26.141	22.364	27.207	26.930	25.160	26.036	25.387	22.625	13.815	27.628	31.183	28.375	10.773	22.067	17.265	23.377	16.053	18.423	21.112	20.571	19.074	23.866	17.555	22.358	8.876	15.570
g1534.t1	3.421	3.067	0.000	4.176	3.624	1.614	2.728	2.210	3.804	0.000	2.955	2.292	1.786	0.461	0.488	2.485	1.490	0.581	1.502	0.000	2.139	6.252	1.523	1.298	2.093	0.514	0.000
g1535.t1	38.476	40.291	28.889	45.833	38.605	43.980	40.598	41.974	37.480	35.360	42.676	42.533	34.342	40.467	38.015	33.678	44.049	33.809	40.470	24.318	59.647	53.416	51.361	46.609	32.988	42.357	60.759
g1536.t1	81.571	75.238	104.183	61.486	57.527	41.707	55.022	36.407	26.971	86.123	43.389	59.055	34.707	37.490	37.738	34.500	35.962	45.167	31.806	43.439	34.690	43.608	37.810	42.714	40.325	28.538	54.032
g1537.t1	0.319	0.192	0.000	1.191	0.119	0.181	0.603	0.876	1.569	0.000	0.000	0.000	3.268	0.000	0.000	1.964	0.740	0.000	1.696	0.000	0.000	0.476	1.283	2.383	2.073	5.058	1.774
g1538.t1	0.536	0.641	0.904	1.235	0.987	0.743	0.635	0.553	1.427	0.000	1.107	1.175	1.055	0.752	0.851	0.792	0.000	0.384	0.998	2.211	1.310	1.045	0.287	0.814	0.000	3.566	0.780
g1539.t1	0.000	0.342	1.612	0.426	0.206	0.945	0.212	0.886	0.000	0.000	0.000	0.000	0.000	1.603	0.000	0.000	0.000	0.000	1.008	0.000	0.000	0.000	0.000	0.000	1.829	0.000	0.000
g1540.t1	0.000	0.000	0.000	0.000	0.336	0.170	0.053	0.063	0.000	0.000	0.000	0.000	0.000	0.000	0.000	0.000	0.000	0.827	0.068	0.000	0.000	0.691	0.000	0.000	0.000	0.000	0.000
g1540.t2	0.445	0.000	0.000	0.000	0.000	0.000	0.000	0.000	0.476	21.536	2.289	0.000	0.690	0.000	2.218	0.000	0.000	0.000	0.000	0.000	0.000	0.000	0.000	0.000	0.000	0.000	0.000
g1541.t1	55.376	50.925	64.782	60.895	49.878	59.305	60.384	65.682	60.438	57.511	57.827	65.548	61.215	60.650	72.081	62.466	56.454	63.247	70.716	87.386	61.741	69.849	57.193	67.040	67.683	54.169	51.974
g1542.t1	1.745	3.238	2.048	0.612	0.445	0.680	1.227	1.595	1.227	0.000	1.069	0.519	0.000	0.581	0.000	0.842	0.000	0.728	2.539	0.000	0.000	1.820	0.546	2.587	5.955	0.000	1.131
g1543.t1	9.169	9.789	19.510	16.079	12.597	10.015	18.464	15.493	13.894	10.877	17.365	13.966	9.367	3.357	10.297	11.173	9.909	6.447	3.876	14.327	12.443	11.142	5.832	6.520	11.331	8.062	9.710
g1544.t1	2.269	1.699	2.996	2.667	2.550	1.933	2.940	1.543	2.206	0.000	2.636	4.946	2.994	2.084	2.113	1.673	1.965	1.112	1.240	2.594	1.230	2.762	1.140	1.647	0.752	0.000	3.013
g1545.t1	65.241	52.645	63.453	18.626	65.014	55.684	35.427	20.591	10.328	13.735	32.769	26.472	26.436	49.436	20.757	53.227	40.461	52.923	21.049	24.021	31.936	27.520	30.014	24.956	36.870	50.681	24.637
g1546.t1	0.992	2.992	0.000	0.000	3.179	1.625	0.730	2.294	3.747	0.000	2.561	6.454	0.771	6.935	0.000	13.066	0.000	0.000	4.778	11.283	5.196	2.912	1.312	2.819	3.181	0.000	0.000
g1547.t1	1.129	1.966	0.000	2.886	1.855	2.846	3.373	2.627	3.690	0.000	1.679	0.000	0.000	0.230	0.488	0.000	0.740	0.000	0.853	0.000	3.405	4.778	3.448	0.552	4.167	8.140	0.000
g1548.t1	13.662	17.014	14.259	16.079	16.709	19.298	19.374	16.817	15.892	4.972	16.952	16.218	16.349	15.373	16.043	13.307	19.201	15.059	17.928	10.010	16.186	14.716	17.861	13.311	15.701	10.592	9.857
g1549.t1	18.542	27.840	25.163	11.073	19.053	4.875	17.682	12.156	18.355	0.000	10.451	17.814	13.223	23.771	16.971	16.403	7.375	10.039	3.188	10.881	0.000	19.018	5.363	15.636	18.140	0.000	4.446
g1550.t1	0.000	0.000	0.000	0.000	0.000	0.000	0.000	0.000	0.000	0.000	0.000	0.127	0.000	0.000	0.000	0.000	0.000	0.000	0.000	0.000	0.000	0.000	0.000	0.000	0.000	0.000	0.000
g1551.t1	1.266	0.000	0.000	0.000	0.000	0.000	0.000	0.000	0.000	0.000	0.000	0.000	0.000	0.000	0.000	3.437	0.000	0.000	0.000	0.000	0.000	0.000	0.000	1.443	0.000	0.000	0.000
g1552.t1	96.795	182.078	103.769	142.680	150.622	187.294	99.913	96.667	89.691	160.743	66.176	103.155	102.387	106.959	126.350	206.356	209.225	77.036	147.905	139.362	115.318	71.893	89.669	152.662	148.394	150.404	134.299
g1553.t1	52.058	43.198	56.994	47.593	54.989	40.114	46.710	37.043	28.864	76.198	48.371	48.145	42.319	22.618	26.695	52.215	40.945	37.736	28.531	85.769	24.511	35.499	41.037	43.344	80.254	64.247	53.876
g1554.t1	33.687	31.891	26.122	43.854	28.514	20.986	37.933	38.064	22.473	45.582	19.448	30.899	25.361	12.837	22.354	24.289	24.952	24.015	22.745	34.128	28.674	21.314	20.322	26.768	47.337	21.416	28.546
g1555.t1	0.000	0.000	0.000	0.000	0.532	0.000	0.328	0.573	0.647	0.000	0.000	0.000	0.000	0.000	0.000	0.000	0.000	0.000	0.136	0.000	0.000	0.000	0.000	0.000	0.000	0.000	0.000
g1556.t1	0.342	0.000	0.000	0.000	0.499	0.064	0.328	0.000	0.000	0.000	0.000	0.000	0.000	0.190	0.000	0.000	0.000	0.000	0.233	0.000	0.000	0.168	0.354	0.000	0.000	0.000	0.000
g1557.t1	1.676	4.125	1.590	1.989	3.157	4.110	3.775	5.015	5.212	9.488	4.344	4.711	5.845	5.341	1.683	2.725	4.347	2.785	5.408	1.512	8.958	7.904	6.388	4.524	3.953	5.960	11.690
g1558.t1	35.500	31.335	38.835	38.837	40.656	35.568	43.019	45.112	50.946	44.768	56.101	48.047	47.920	48.925	49.670	42.736	40.471	42.322	48.426	51.708	59.317	41.835	54.627	51.298	52.723	56.698	47.363
g1559.t1	112.954	103.014	115.861	126.513	109.890	113.513	117.838	119.781	116.795	104.046	106.573	100.344	91.234	125.599	95.286	90.092	104.385	91.839	92.676	88.123	99.283	108.633	99.935	102.333	79.390	92.533	84.216
g1560.t1	101.231	112.579	101.656	113.986	112.039	122.625	110.785	102.454	102.501	93.973	75.380	74.587	69.760	84.281	67.578	81.364	84.462	106.072	80.475	75.002	78.935	82.457	88.213	87.666	73.882	80.110	75.168
g1561.t1	1.357	0.000	0.000	0.000	0.000	0.000	0.000	0.521	0.000	0.000	0.000	0.000	0.000	0.000	0.000	0.000	0.000	0.000	0.000	0.000	0.000	0.000	0.000	0.000	0.000	0.000	0.000
g1562.t1	0.274	0.043	0.773	0.153	0.206	0.191	0.264	0.240	0.247	0.000	0.169	0.049	0.173	0.160	0.335	0.200	0.807	0.118	0.300	1.062	0.000	0.000	0.297	0.126	0.417	0.504	0.000
g1563.t1	44.874	36.914	28.595	36.804	34.395	36.195	31.017	36.959	30.100	15.631	36.456	23.779	28.740	26.827	32.422	25.281	26.262	23.346	28.560	20.930	36.339	27.296	24.009	30.217	15.061	14.720	30.984
g1564.t1	52.856	62.884	27.026	46.325	47.393	46.072	50.993	76.942	139.363	105.812	83.917	114.329	75.839	100.295	104.522	104.641	93.631	94.841	126.517	92.918	125.113	82.849	107.702	212.960	128.556	146.557	110.188
g1565.t1	109.145	113.381	109.532	104.498	92.508	105.760	109.061	119.541	110.842	63.168	66.505	97.720	115.042	106.608	112.496	111.435	104.290	84.507	118.842	94.947	112.983	72.145	93.222	116.265	83.201	130.529	102.057
g1566.t1	7.595	12.889	0.000	4.799	13.324	8.773	15.535	7.048	0.827	0.000	17.721	9.921	9.489	10.663	17.133	18.547	3.474	1.348	11.358	0.000	0.000	12.318	8.083	3.468	9.766	0.000	12.557
g1567.t1	76.690	73.261	53.671	74.482	69.484	80.568	82.359	84.991	97.765	89.973	89.086	91.099	93.517	126.701	109.780	112.236	106.140	99.330	126.934	96.239	81.199	74.357	112.261	124.645	102.398	125.296	61.061
g1568.t1	0.000	0.577	0.000	0.000	0.336	0.520	0.000	0.000	0.000	0.000	0.000	0.000	0.000	0.000	0.000	0.000	2.173	0.000	0.000	0.000	0.000	0.000	0.000	0.000	0.000	0.000	0.000
g1569.t1	86.509	84.044	78.464	82.385	73.076	89.298	85.637	89.578	105.117	94.419	97.023	86.770	104.426	96.877	103.757	89.080	131.748	105.944	116.487	113.877	123.046	101.195	83.061	110.917	91.971	93.066	85.210
g1570.t1	56.220	47.676	61.307	97.186	78.436	73.176	103.329	110.523	109.092	124.391	152.345	135.415	132.730	91.606	126.063	116.385	87.566	113.138	106.001	125.600	114.213	98.853	118.380	117.844	134.115	84.296	155.563
g1571.t1	26.924	29.197	16.046	18.899	36.923	32.340	22.726	18.057	19.410	84.227	17.102	19.616	10.311	9.931	8.098	20.141	12.937	10.541	8.945	3.637	3.004	18.263	11.464	8.758	9.949	13.528	4.446
g1572.t1	3.832	4.072	3.399	2.000	2.799	2.475	1.734	1.136	1.826	2.034	4.362	4.290	2.892	1.834	3.671	2.265	3.075	2.323	1.929	1.962	0.169	3.845	2.461	2.955	2.835	2.510	3.705
g1573.t1	0.000	0.000	0.000	0.000	0.000	0.000	1.036	0.354	0.000	0.000	0.000	0.000	0.000	0.000	0.000	0.922	0.000	0.000	0.000	0.000	0.000	0.000	0.000	0.000	0.000	0.000	0.000
g1574.t1	147.382	137.887	150.001	161.852	157.446	177.300	162.370	138.099	147.627	180.383	87.013	91.667	106.679	120.037	91.652	95.793	104.992	113.916	78.934	162.226	97.331	113.205	89.831	84.081	111.585	167.188	108.395
g1575.t1	60.029	68.067	63.148	61.693	63.039	67.313	71.065	67.194	62.730	36.472	46.898	33.366	52.903	48.915	49.345	33.728	49.421	44.990	47.050	38.731	56.999	42.721	51.964	36.252	37.043	27.647	26.450
g1576.t1	137.095	130.758	101.122	90.387	105.377	115.361	109.389	113.609	83.833	53.452	87.482	64.627	80.689	106.879	66.622	71.885	106.378	77.972	92.559	68.925	87.643	77.184	91.881	67.021	63.333	120.810	106.835
g1577.t1	60.702	46.350	61.732	60.775	57.354	62.661	63.768	70.228	98.906	122.356	114.003	102.078	108.577	104.023	127.994	121.284	107.773	103.847	134.406	95.550	114.569	114.605	101.113	125.323	107.357	134.822	118.895
g1578.t1	29.296	29.443	38.638	38.629	29.480	38.829	43.569	36.532	43.462	8.446	33.473	33.141	41.791	37.801	31.647	36.223	33.998	36.673	41.352	31.544	45.626	39.679	38.834	44.564	40.793	36.455	37.058
g1579.t1	0.262	0.000	0.000	0.000	0.749	0.000	0.000	0.000	0.000	0.000	0.000	0.000	0.000	0.000	1.558	0.000	0.000	0.000	0.000	0.000	0.000	0.000	0.000	0.000	0.000	0.000	0.000
g1580.t1	0.000	0.278	0.000	1.181	0.814	0.000	0.508	1.230	0.495	0.000	0.000	0.000	0.000	0.000	0.000	0.000	0.000	0.000	0.000	0.000	0.000	0.000	0.000	0.262	0.000	0.000	0.000
g1581.t1	1.654	2.864	0.000	5.083	4.058	3.632	7.202	2.554	2.301	0.000	0.000	1.420	2.212	0.661	1.425	3.848	0.000	0.000	0.833	6.374	0.000	0.700	0.000	1.075	1.514	8.905	0.000
g1582.t1	1.813	3.292	0.000	2.011	4.535	3.229	3.194	3.326	3.186	0.000	3.518	2.497	5.653	0.321	2.037	1.383	1.035	0.807	1.192	5.168	0.597	2.669	4.817	1.288	5.813	11.357	0.000
g1583.t1	0.114	0.000	0.000	0.000	0.000	0.000	0.000	0.000	1.398	0.000	0.000	0.000	0.193	0.000	0.000	0.000	0.000	0.000	0.000	0.000	0.000	1.110	0.000	0.698	0.000	0.000	0.000
g1584.t1	0.000	0.256	0.000	0.000	0.336	0.595	0.000	0.000	0.257	0.000	0.000	0.137	0.000	0.471	0.000	0.000	0.000	0.000	0.000	0.000	0.000	0.000	0.000	0.000	0.000	0.000	0.000
g1585.t1	73.736	47.109	53.715	59.595	57.245	65.678	67.247	77.338	94.513	110.854	103.327	96.486	105.330	120.298	137.440	103.589	96.393	100.284	150.929	116.298	93.151	99.282	105.844	149.097	122.347	99.084	105.275
g1586.t1	31.383	39.521	21.634	32.650	30.587	44.437	31.905	34.812	25.754	0.000	11.952	11.400	13.852	15.684	7.467	7.936	10.545	15.768	14.818	22.088	8.387	25.616	25.944	11.529	14.817	5.562	9.769
g1587.t1	396.222	404.832	328.138	364.258	366.909	453.679	361.150	372.647	226.277	121.701	116.705	122.889	131.117	257.191	157.375	133.720	158.617	242.379	138.660	83.376	177.469	154.331	186.223	165.935	86.067	172.023	73.764
g1588.t1	27.836	26.237	34.782	31.065	29.805	31.947	35.046	35.208	38.146	38.079	29.035	32.005	40.116	35.035	34.955	36.133	33.589	34.773	37.156	33.572	32.212	25.551	29.238	40.205	28.862	26.542	43.658
g1589.t1	0.593	0.716	0.763	1.115	0.575	0.765	0.878	0.584	1.160	0.000	0.000	0.000	0.000	0.681	0.325	0.331	0.494	2.293	0.659	0.000	0.704	0.793	0.000	1.104	0.346	0.000	1.180
g1590.t1	11.609	23.480	12.037	15.445	32.095	24.640	11.939	8.737	12.582	11.056	5.235	9.637	4.262	12.196	7.591	12.124	9.700	6.466	8.799	6.919	7.425	18.160	8.332	7.373	3.242	0.630	7.790
g1591.t1	206.088	111.681	97.724	182.129	191.353	149.102	143.197	100.952	71.783	117.325	64.544	79.298	73.647	55.058	61.334	52.285	47.247	48.051	36.361	89.099	80.049	66.397	53.564	54.398	93.638	34.934	75.880
g1592.t1	1.186	0.000	0.000	1.115	0.000	0.000	0.000	0.407	0.000	0.000	0.000	1.381	0.000	0.000	1.157	0.000	4.451	0.000	0.853	0.000	0.660	0.000	0.000	0.000	0.000	0.000	0.000
g1592.t2	2.041	2.180	1.961	2.722	2.181	2.124	1.385	2.752	2.397	7.136	1.079	1.636	2.050	1.072	3.365	3.657	0.465	0.984	1.609	5.024	1.604	1.633	1.839	3.788	2.215	2.607	2.281
g1593.t1	2.554	1.240	4.423	3.869	1.617	2.379	3.807	2.127	2.986	7.334	3.105	4.740	4.871	1.243	3.605	4.609	0.550	3.150	4.506	5.972	1.257	1.157	2.547	4.989	2.530	1.240	3.247
g1593.t2	0.046	0.000	0.000	0.230	1.345	0.489	0.761	1.553	0.000	1.677	0.000	0.343	0.000	1.122	0.000	1.954	0.000	4.478	1.173	0.000	0.000	1.101	0.000	0.000	7.337	10.330	1.823
g1594.t1	4.561	3.548	9.107	3.651	5.870	4.078	3.818	4.191	3.015	0.000	1.107	5.592	3.237	4.309	5.574	5.371	3.588	0.000	4.148	7.111	3.191	2.314	0.000	3.904	6.423	0.000	7.078
g1595.t1	0.023	0.128	0.000	0.142	0.076	0.085	0.402	0.354	0.266	2.015	0.422	0.294	0.883	0.722	0.163	0.000	0.000	0.098	0.378	0.000	0.000	0.243	0.000	0.891	0.518	0.000	0.000
g1596.t1	35.716	25.585	28.148	29.152	23.914	32.478	30.953	43.892	40.495	27.738	28.247	29.322	45.201	56.812	42.652	41.624	38.544	40.954	45.267	32.759	31.062	27.426	42.110	40.747	39.299	33.238	40.197
g1597.t1	0.456	0.000	0.000	0.000	0.315	0.085	0.000	0.240	0.086	0.000	0.000	0.000	0.000	0.000	0.000	0.311	0.000	0.000	0.068	0.000	0.000	0.000	0.201	0.000	0.488	0.000	0.000
g1598.t1	0.080	0.096	0.000	0.000	0.174	0.096	0.063	0.125	0.000	0.000	0.000	0.000	0.000	0.000	0.000	0.341	0.000	0.000	0.291	0.000	0.000	0.000	0.000	0.000	0.000	0.000	0.000
g1599.t1	0.171	0.000	0.000	0.339	0.000	0.085	0.000	0.042	0.437	0.000	0.000	0.000	0.000	0.000	0.526	0.120	0.000	0.000	0.107	0.000	0.000	0.000	0.000	0.068	0.742	0.000	0.000
g1600.t1	0.000	0.000	0.000	0.000	0.000	0.212	0.000	0.146	0.000	0.000	0.000	0.000	0.000	0.000	0.000	0.000	0.000	0.000	0.000	0.000	0.000	0.000	0.000	0.000	0.000	0.000	0.000
g1601.t1	10.605	12.248	11.863	3.553	6.434	6.096	5.087	5.526	2.948	3.791	1.670	2.282	0.355	2.966	1.329	1.142	4.081	0.394	4.439	4.957	1.533	0.411	7.173	4.040	3.659	0.000	3.091
g1602.t1	0.000	0.000	0.000	0.000	0.000	0.000	0.000	0.000	0.000	0.000	0.000	0.000	0.000	0.000	0.000	0.000	0.000	0.000	0.000	0.000	0.000	0.000	0.000	0.000	0.000	0.000	0.000
g1603.t1	0.559	0.449	0.000	0.700	0.141	0.202	0.000	0.438	0.000	0.000	0.000	0.000	0.000	0.792	0.000	0.000	0.854	0.000	0.329	0.000	0.000	0.000	0.000	0.000	0.000	7.064	0.000
g1604.t1	0.239	0.000	1.558	0.000	0.228	0.340	0.645	0.063	0.086	0.000	0.000	0.000	0.244	0.661	0.708	0.481	0.000	0.000	0.271	0.000	0.000	0.000	0.000	0.000	0.000	0.000	0.000
g1605.t1	0.000	0.000	0.000	0.000	0.369	0.000	0.074	0.156	0.000	0.000	0.000	2.253	0.162	0.000	0.918	0.000	0.000	0.000	0.174	0.000	0.000	0.000	0.268	1.628	0.000	0.000	0.000
g1606.t1	31.611	25.468	27.081	29.786	27.863	31.309	24.830	22.478	19.230	10.182	23.191	19.920	16.075	16.966	18.835	19.419	10.232	24.931	15.225	13.618	19.199	6.598	19.048	14.968	16.291	9.361	8.209
g1607.t1	20.960	19.718	21.808	22.747	22.894	19.956	18.062	20.747	20.114	37.841	20.845	19.528	17.191	20.754	16.875	21.894	23.035	22.244	20.952	15.456	19.038	17.917	17.047	18.601	20.864	15.534	11.680
g1608.t1	15.395	8.090	22.636	3.891	9.798	17.120	18.644	7.235	5.563	0.000	3.940	5.269	8.900	11.204	0.000	0.000	0.000	0.000	0.000	0.000	5.990	0.000	8.083	0.000	0.000	0.000	0.000
g1608.t2	3.056	11.115	0.000	7.969	11.132	0.000	0.000	5.818	10.870	0.000	0.000	2.958	0.000	0.000	6.157	5.832	5.619	0.000	3.247	43.344	0.000	13.279	0.000	7.004	10.528	0.000	0.000
g1609.t1	3.227	2.576	7.909	5.061	6.195	2.337	5.615	4.191	3.500	6.520	6.089	4.789	4.587	0.722	2.209	2.094	1.680	1.043	1.425	4.268	3.850	0.000	1.954	2.344	1.413	6.444	8.082
g1610.t1	33.436	26.494	45.218	49.014	41.274	33.784	47.239	52.660	70.575	51.358	96.375	79.886	60.322	47.432	74.662	54.380	53.625	53.789	68.894	70.227	66.733	66.956	82.486	74.820	74.654	66.340	73.189
g1611.t1	3.740	2.084	3.736	2.274	3.765	3.261	2.993	3.388	3.519	2.025	4.569	1.547	3.105	1.684	1.683	3.166	4.281	2.835	2.665	1.656	1.658	4.358	3.802	2.722	2.561	1.240	6.756
g1612.t1	3.045	5.162	1.732	1.804	10.894	5.353	0.455	2.825	6.600	0.000	9.466	4.887	0.000	3.417	0.000	1.243	0.000	0.000	10.176	0.000	0.000	0.000	3.237	11.112	0.000	0.000	6.708
g1613.t1	0.000	0.128	0.000	0.000	0.076	0.234	0.000	0.125	0.342	0.000	0.000	0.206	0.000	0.000	0.000	0.210	0.000	0.374	0.184	0.000	0.000	0.000	0.278	0.000	0.000	0.000	0.000
g1614.t1	0.000	0.000	0.000	0.000	0.000	0.000	0.000	0.104	0.276	0.000	1.342	0.000	0.000	0.000	0.000	0.000	0.000	0.000	0.000	0.000	1.809	0.000	0.919	0.000	0.000	0.000	0.000
g1615.t1	3.718	4.008	9.379	0.918	1.476	3.176	1.999	4.952	2.910	0.000	2.139	1.038	0.000	2.034	4.350	1.683	2.838	7.352	2.365	0.000	0.000	1.829	6.043	1.889	7.967	11.677	2.272
g1616.t1	0.000	0.000	0.000	0.000	0.445	0.680	1.142	0.000	0.666	0.000	0.000	0.000	0.000	0.000	0.000	0.000	0.000	0.000	0.271	0.000	0.000	0.000	0.000	0.000	0.000	0.000	0.000
g1617.t1	0.046	0.150	0.000	0.066	0.119	0.319	0.063	0.188	0.000	0.000	0.000	0.284	0.386	0.291	0.000	0.000	0.000	0.295	0.000	0.000	0.000	0.000	0.000	0.417	0.000	0.000	0.897
g1618.t1	0.262	0.363	0.893	0.951	0.293	0.489	0.391	0.500	0.162	0.000	0.000	0.000	0.000	0.170	0.000	0.000	0.000	0.000	0.165	0.000	0.000	0.000	0.000	0.000	0.407	1.570	0.000
g1619.t1	0.000	0.000	0.000	0.000	0.000	0.786	0.000	0.136	0.000	0.000	0.000	0.000	0.000	1.012	0.000	1.834	0.000	0.000	0.000	0.000	0.000	0.000	0.000	0.000	1.159	0.000	0.000
g1620.t1	0.000	0.000	0.000	0.000	0.000	0.000	0.000	0.000	0.884	0.000	0.000	0.000	0.000	0.000	0.000	0.000	0.000	0.000	0.000	0.000	0.000	0.000	0.000	0.000	0.000	0.000	0.000
g1621.t1	0.000	0.000	0.000	0.000	0.206	0.627	0.212	0.219	0.000	0.000	0.000	2.576	0.000	0.000	0.000	0.000	0.000	0.000	0.000	0.000	0.000	0.000	0.000	0.649	0.000	0.000	0.000
g1622.t1	2.725	3.377	1.863	3.082	2.463	3.664	3.289	2.283	3.138	0.000	2.833	3.232	1.451	2.606	2.467	1.894	3.996	0.778	1.638	1.359	1.578	0.971	1.456	1.996	1.402	3.430	0.604
g1623.t1	52.480	42.824	45.795	51.834	46.601	57.733	57.328	56.184	66.201	93.923	72.162	70.288	60.860	57.463	59.948	64.300	51.547	61.377	64.475	51.354	65.886	61.385	63.754	63.427	58.638	60.187	67.154
g1624.t1	290.395	210.399	300.361	346.298	282.408	256.466	353.694	259.132	204.508	134.881	161.951	192.227	163.398	122.843	98.756	99.891	124.895	130.166	79.002	110.814	61.447	192.639	146.278	115.674	166.341	134.512	127.825
g1625.t1	1.186	0.000	0.000	2.110	1.020	0.000	3.511	1.282	1.027	0.000	1.229	0.000	1.106	0.000	1.425	1.924	0.000	3.366	0.620	0.000	0.624	0.000	0.000	0.000	1.514	0.000	0.000
g1626.t1	0.000	0.566	0.000	0.000	0.336	0.000	0.518	0.177	0.000	0.000	0.000	0.000	0.000	0.000	0.000	0.000	0.000	0.000	0.000	0.000	0.000	0.000	0.613	0.000	0.000	0.000	0.000
g1627.t1	2.224	0.331	3.943	1.235	2.485	1.827	2.475	0.532	1.807	0.000	2.880	3.065	1.522	0.782	1.673	1.413	1.272	2.470	0.611	0.000	0.000	0.000	0.000	0.475	4.461	0.000	0.000
g1628.t1	1.665	0.641	2.244	1.082	0.846	0.574	0.592	0.709	1.854	0.000	4.785	1.469	1.238	0.000	0.822	1.313	0.000	0.000	0.630	0.000	0.348	1.213	0.000	0.000	0.843	6.628	1.453
g1629.t1	0.000	0.000	0.000	0.000	0.000	0.000	0.000	0.000	0.000	0.000	0.000	0.000	0.000	0.000	0.000	0.261	0.000	0.000	0.000	0.000	0.276	0.000	0.000	0.000	0.000	0.000	0.000
g1629.t2	0.000	0.000	0.000	0.000	0.109	0.000	0.233	0.240	0.247	0.000	0.000	0.000	0.122	0.000	0.000	0.411	0.000	0.000	0.000	0.000	0.000	0.000	0.000	0.000	0.986	0.000	0.000
g1629.t3	0.000	0.000	0.000	0.000	0.000	0.435	0.000	0.000	0.000	0.000	0.000	0.000	0.000	0.000	0.000	0.000	0.000	0.000	0.000	0.000	0.000	0.000	0.000	0.000	0.000	0.000	0.000
g1630.t1	0.000	0.000	0.000	0.000	0.000	0.000	0.053	0.000	0.057	0.000	0.000	0.000	0.000	0.000	0.000	0.000	0.000	0.000	0.029	1.225	0.000	0.000	0.000	0.029	0.427	0.000	0.000
g1631.t1	0.867	0.000	0.000	2.208	2.083	1.636	2.432	1.262	0.000	0.000	0.000	0.000	0.000	2.094	0.000	0.000	6.739	0.000	1.047	0.000	2.522	0.000	0.795	2.383	0.000	11.231	0.000
g1632.t1	0.000	1.079	0.000	0.667	0.000	0.000	0.000	0.000	0.000	0.000	0.000	0.000	0.000	0.000	0.000	0.000	0.000	0.000	0.000	0.000	0.000	0.000	0.000	0.000	0.000	0.000	0.000
g1633.t1	0.000	0.000	0.000	0.000	0.000	0.340	0.000	0.250	0.000	0.000	0.000	0.000	1.928	0.000	0.000	0.000	0.000	0.000	0.000	0.000	0.000	0.000	0.000	0.000	0.000	0.000	0.000
g1634.t1	44.326	42.375	47.092	39.384	38.464	51.722	46.816	56.435	61.988	61.282	65.632	43.522	62.940	73.327	68.381	63.498	57.887	60.728	74.457	68.380	69.692	67.059	65.813	76.399	65.813	52.105	78.688
g1635.t1	31.075	16.918	29.107	24.255	37.444	25.319	16.793	20.935	23.766	40.848	33.351	36.491	27.715	21.055	24.362	20.411	16.458	14.114	21.417	36.300	23.602	16.294	20.274	25.373	34.776	12.094	38.705
g1636.t1	33.846	29.785	48.246	35.274	77.774	44.309	24.968	24.500	23.852	19.561	39.618	27.569	44.561	40.737	24.591	48.848	35.193	42.883	27.561	43.018	52.463	36.973	40.089	28.366	26.280	46.291	48.611
g1637.t1	150.928	152.977	131.253	156.004	130.408	160.573	125.209	134.023	134.808	158.471	92.754	114.633	135.775	161.616	135.270	126.244	157.327	126.898	174.187	112.317	154.928	147.015	161.946	143.226	131.971	180.134	142.264
g1638.t1	8.416	8.539	6.111	1.891	12.196	13.350	8.439	10.144	4.460	0.000	2.026	6.297	4.283	10.452	2.352	18.327	6.264	9.055	9.991	5.283	9.778	3.462	15.112	12.730	5.030	6.144	0.000
g1639.t1	43.060	38.079	38.028	46.019	48.077	50.480	46.848	48.104	42.825	43.101	34.233	44.100	47.038	40.968	40.740	39.209	47.769	45.226	42.272	34.683	48.942	48.666	60.296	42.666	38.943	65.894	27.679
g1640.t1	60.075	55.306	68.127	44.980	46.308	53.740	54.938	57.029	39.506	66.155	29.673	28.244	31.480	45.257	40.023	44.810	44.941	52.214	36.235	58.120	33.014	33.016	37.398	33.917	37.571	18.751	39.739
g1641.t1	100.786	86.834	85.937	97.885	86.573	103.997	104.270	108.574	104.803	107.638	104.809	96.437	114.494	136.703	117.592	105.893	131.520	136.652	143.835	119.427	109.516	100.159	126.233	101.520	93.740	114.288	109.428
g1642.t1	629.565	415.156	616.288	892.510	769.048	642.673	868.458	575.626	592.602	538.877	501.211	565.350	449.876	325.206	731.192	403.934	330.152	312.427	253.393	425.800	205.554	501.142	262.302	405.478	589.043	242.811	448.612
g1643.t1	6.512	11.895	17.255	8.559	9.168	9.155	8.016	9.571	8.217	31.510	11.624	13.505	18.176	10.643	11.234	8.688	11.712	6.073	9.294	14.843	10.936	7.867	7.096	9.862	14.400	0.669	8.229
g1644.t1	3.775	2.351	1.242	2.405	2.224	2.188	1.544	2.169	1.683	3.612	2.514	0.588	2.040	1.493	3.203	1.673	1.110	0.866	1.832	2.316	0.000	0.000	0.383	1.550	1.555	1.221	0.000
g1645.t1	3.261	2.768	1.667	4.558	1.964	3.664	3.352	4.389	4.955	0.000	4.062	1.773	1.938	1.463	4.914	4.649	1.794	4.882	5.805	3.933	6.863	0.775	2.088	4.544	3.780	9.022	0.721
g1646.t1	0.000	0.353	0.000	0.077	0.228	0.287	0.000	0.198	0.000	0.000	0.000	0.000	0.000	0.441	0.000	0.110	0.237	0.000	0.000	0.000	0.000	0.616	0.000	0.174	0.000	0.000	0.000
g1647.t1	0.000	0.385	0.000	2.132	0.716	1.147	0.233	0.000	0.599	0.000	0.000	0.000	0.000	0.000	0.000	0.000	0.000	0.000	0.000	0.000	0.000	0.000	0.000	0.000	0.000	0.000	0.000
g1648.t1	0.000	0.385	0.000	1.498	0.347	0.350	0.444	0.000	0.000	0.000	0.000	0.000	0.000	0.000	0.449	0.000	0.000	0.000	0.291	0.000	0.000	0.000	0.000	0.145	0.000	0.000	0.000
g1649.t1	0.000	0.000	0.000	0.000	0.000	0.000	0.000	0.803	0.000	0.000	0.000	0.000	0.000	0.000	0.000	0.000	0.000	0.000	0.611	0.000	0.000	0.000	0.000	0.397	0.000	0.000	0.000
g1650.t1	0.445	0.385	0.000	0.568	0.141	0.212	0.137	0.438	0.342	0.000	0.000	0.000	0.000	0.000	1.721	0.000	0.000	0.000	0.562	4.756	0.330	0.000	0.000	0.000	0.000	0.000	0.000
g1651.t1	0.228	0.566	0.000	0.864	1.497	0.255	0.349	1.793	0.247	0.000	0.000	2.331	1.451	0.000	0.000	1.413	0.000	0.827	0.000	0.000	0.000	0.000	3.706	0.533	0.000	0.000	0.000
g1652.t1	0.912	0.470	3.333	0.000	0.184	0.574	1.459	0.500	0.285	0.000	0.000	0.264	0.000	0.000	0.392	2.655	0.000	0.000	0.455	0.000	0.339	0.000	0.000	0.446	0.843	0.000	0.000
g1653.t1	0.000	0.000	0.000	0.000	0.195	0.000	0.000	0.000	0.000	0.000	0.000	0.558	0.000	0.000	0.000	0.000	0.000	0.000	0.000	0.000	0.000	0.000	0.000	0.000	0.000	0.000	0.000
g1654.t1	131.348	123.673	108.138	110.663	109.662	137.260	102.843	126.485	126.676	125.185	124.407	101.431	133.928	149.089	130.719	136.545	158.361	168.709	166.028	129.935	147.610	134.295	161.237	139.128	128.201	132.361	87.073
g1655.t1	179.894	154.591	154.423	208.253	137.493	190.321	194.169	240.449	208.093	173.466	77.950	137.765	213.937	217.726	200.352	190.344	179.479	154.929	255.350	154.923	158.769	137.366	147.235	171.040	154.217	205.658	139.183
g1656.t1	47.006	41.905	32.277	61.005	55.976	62.927	65.460	58.238	63.795	82.153	64.863	45.510	45.901	49.927	53.580	39.930	41.610	61.367	42.621	33.649	52.801	42.759	51.696	37.734	40.203	34.517	59.511
g1657.t1	31.919	30.630	34.020	43.144	34.992	34.198	42.713	44.601	64.204	59.417	62.293	66.988	57.998	46.249	61.439	60.261	54.024	50.964	62.614	71.241	74.433	64.623	68.274	66.411	64.766	51.921	73.920
g1658.t1	35.055	31.709	32.854	40.378	28.720	25.723	28.193	29.244	17.499	1.816	23.257	18.598	15.801	9.049	21.082	29.369	31.701	11.604	21.815	31.658	25.287	17.553	15.400	19.628	25.152	6.657	26.051
g1659.t1	36.344	26.397	40.545	32.607	29.751	31.989	34.052	37.825	47.380	51.021	39.927	51.024	42.968	66.953	69.844	57.636	48.339	52.696	67.644	57.718	61.554	56.085	54.770	63.204	57.236	46.911	46.008
g1660.t1	3.421	1.934	4.248	4.482	7.346	5.427	6.546	7.329	7.247	6.113	14.945	18.529	5.845	4.770	8.366	11.233	8.514	4.744	5.679	17.169	11.248	7.671	6.876	7.605	17.673	6.929	24.851
g1661.t1	16.182	7.502	21.623	21.271	27.733	20.848	23.868	23.114	24.223	14.698	40.218	43.895	19.982	14.892	19.227	21.573	20.235	16.998	15.089	33.927	23.923	26.447	19.748	22.021	26.057	21.765	40.041
g1662.t1	17.174	39.735	12.048	24.780	7.736	17.386	16.349	14.169	18.193	13.477	6.999	13.368	10.849	17.878	14.504	1.573	11.465	10.295	6.958	0.000	3.039	7.391	14.883	14.968	19.837	13.324	23.379
g1663.t1	0.000	0.502	0.000	0.000	0.694	0.149	0.719	0.855	0.000	0.000	0.000	0.000	0.000	0.000	0.000	0.000	0.636	0.984	0.000	0.000	0.000	0.000	0.000	0.785	0.000	2.607	0.000
g1664.t1	142.638	142.364	160.534	135.454	133.815	146.299	142.531	141.894	110.290	146.194	99.180	105.594	111.754	150.212	127.889	147.026	128.900	116.190	148.545	158.675	76.466	123.312	78.780	124.790	137.977	143.126	131.150
g1665.t1	633.659	578.595	686.582	476.571	546.620	493.007	478.766	454.427	371.042	490.963	243.823	293.051	403.529	332.181	251.055	273.942	326.508	279.426	270.788	317.005	261.030	314.028	275.193	245.724	295.670	255.748	274.067
g1666.t1	69.506	76.371	65.316	86.266	77.893	97.146	79.588	89.255	87.875	101.118	80.999	76.703	92.868	81.675	73.381	88.609	67.217	83.532	82.897	77.165	76.029	75.234	99.609	80.361	67.723	99.849	94.706
g1667.t1	61.318	60.126	57.680	74.450	62.529	72.772	69.404	82.009	86.210	74.710	89.555	87.632	106.832	95.966	89.731	87.997	63.401	71.889	99.770	83.194	90.611	58.371	90.033	92.084	77.764	73.404	91.898
g1668.t1	15.258	6.092	9.510	8.701	1.063	1.636	4.156	1.293	4.641	34.268	1.933	1.126	2.618	3.658	1.119	1.132	0.854	0.000	1.308	0.000	0.000	0.000	0.000	3.187	0.000	0.000	4.105
g1669.t1	1661.680	1593.454	2242.274	3101.578	1565.622	1032.968	3004.752	1846.773	1249.293	1922.636	810.732	986.696	1102.293	823.744	948.917	793.419	776.743	641.390	845.566	688.753	745.850	922.207	759.957	978.189	1175.880	839.504	1359.446
g1670.t1	28.920	29.037	20.142	22.670	24.543	27.964	24.090	25.262	28.160	46.555	24.992	24.748	22.803	30.846	18.118	20.441	26.338	26.200	28.046	38.367	15.134	27.641	22.803	29.635	22.378	17.656	26.558
g1671.t1	4694.691	4752.682	6199.859	8143.426	6311.737	5091.932	8748.230	5899.360	6083.128	7621.631	3639.227	4088.359	4959.080	4934.298	4104.280	3806.001	3753.781	3448.305	3538.144	3118.174	3554.758	3694.624	3015.971	3747.723	4125.056	3322.870	4013.105
g1672.t1	234.175	258.513	190.807	226.836	191.169	231.168	194.360	175.027	151.042	197.145	163.227	152.083	194.909	204.718	146.093	154.642	163.534	172.833	139.542	158.991	130.729	200.001	187.707	185.359	119.908	170.870	147.734
g1673.t1	0.901	1.785	0.566	1.104	1.693	1.232	1.216	1.752	3.367	0.000	7.721	7.570	4.597	2.485	1.903	5.401	3.284	1.073	2.171	3.541	5.776	2.072	3.333	4.030	7.693	2.665	9.944
g1674.t1	1.870	1.774	1.895	0.787	2.289	1.752	3.173	1.856	2.026	0.000	0.000	1.205	0.832	1.122	2.801	1.623	2.439	0.000	1.289	0.000	0.000	1.568	2.126	2.887	0.000	0.000	0.000
g1675.t1	1099.888	1153.536	1837.468	2325.689	1078.060	876.973	1408.115	1465.473	1391.718	2358.450	1035.379	1129.045	1391.744	1911.003	1807.807	1030.367	1129.114	771.152	1218.934	753.247	1281.787	1092.580	1065.518	1984.841	1823.296	1173.395	1579.268
g1676.t1	2476.031	2726.342	3433.531	3222.232	2049.213	2035.721	3129.136	2393.916	2058.025	2619.627	1517.330	2079.270	1855.787	1537.342	1584.843	1617.680	1695.997	1364.019	1422.786	1359.169	1088.470	1984.906	1600.197	2165.221	2527.298	1788.471	1792.303
g1677.t1	4.938	7.609	9.543	8.318	4.980	4.439	5.171	5.724	1.455	0.000	0.000	8.560	4.201	2.515	0.000	3.196	5.125	1.594	5.718	0.000	4.715	1.988	10.142	3.071	2.886	2.820	4.943
g1678.t1	1.334	0.000	0.000	0.000	0.119	0.372	0.254	0.000	0.361	0.000	0.000	0.000	2.091	0.000	0.000	0.000	0.000	0.000	0.591	0.000	2.638	0.000	0.000	0.194	0.000	0.000	0.000
g1679.t1	0.000	0.000	0.000	1.607	0.879	0.680	0.000	0.000	0.000	0.000	0.000	0.000	0.000	0.000	2.782	0.000	2.819	0.000	0.000	0.000	0.000	0.000	0.000	0.000	0.000	0.000	0.000
g1680.t1	19.785	21.460	22.201	13.500	14.821	18.968	15.916	12.448	5.240	0.000	15.507	7.394	6.830	4.850	4.847	5.621	9.472	3.278	7.288	16.719	6.043	10.181	6.120	5.512	10.356	1.444	20.279
g1681.t1	195.619	202.181	175.251	217.217	148.235	144.228	237.961	154.822	134.655	169.169	86.994	91.276	101.494	85.994	54.747	71.564	79.185	93.975	85.601	64.121	76.920	87.897	92.609	73.512	95.213	52.686	100.293
g1682.t1	46.139	42.364	44.793	26.321	32.344	22.155	16.434	19.152	24.479	111.420	5.038	20.498	14.411	26.948	14.609	22.736	14.436	19.872	16.669	35.802	31.267	12.178	41.353	17.729	17.165	19.826	16.057
g1683.t1	3.649	3.901	9.444	4.350	2.984	2.443	2.358	2.898	0.685	14.430	3.837	2.918	0.903	1.934	2.859	1.182	0.484	0.748	2.374	0.325	7.639	0.159	2.107	2.286	3.740	2.985	1.745
g1684.t1	0.730	0.363	0.588	1.137	0.575	0.404	0.899	1.022	1.436	0.050	1.754	2.057	1.015	0.581	0.794	0.621	0.683	0.679	0.514	0.517	1.283	1.017	0.852	1.027	2.967	0.000	2.730
g1685.t1	4.436	0.994	2.190	3.159	19.519	0.797	2.982	0.219	5.544	0.079	2.252	1.067	1.055	7.666	6.827	5.992	0.883	1.713	3.276	2.000	0.000	0.000	0.642	1.599	2.175	0.000	5.850
g1686.t1	4.470	5.728	2.418	11.762	5.024	2.634	8.576	6.370	7.142	3.464	8.546	5.024	5.145	3.878	6.712	2.485	3.891	2.274	2.432	2.871	7.826	3.602	4.243	3.158	2.734	7.006	8.199
g1687.t1	16.558	12.846	18.726	16.265	17.816	11.141	12.595	12.396	11.260	17.050	11.624	19.146	10.778	5.512	9.465	11.062	7.887	5.374	5.088	10.298	7.024	15.510	4.817	9.204	14.136	10.020	5.703
g1688.t1	59.379	44.309	51.362	59.289	38.833	60.824	52.664	68.038	78.241	66.651	47.911	66.224	71.840	73.317	87.407	58.398	64.986	74.202	81.502	59.470	68.578	70.745	61.675	76.195	84.725	87.203	74.408
g1689.t1	29.524	20.594	39.249	38.345	37.520	33.349	38.726	35.437	53.923	53.988	65.229	60.299	41.040	33.612	42.776	47.957	48.766	42.480	49.454	48.674	63.533	56.290	55.039	52.247	45.945	59.092	66.306
g1690.t1	48.682	68.473	52.517	28.081	42.337	40.581	34.327	24.490	38.374	56.211	38.595	47.185	35.986	40.126	43.551	53.428	41.401	36.496	33.454	37.381	22.996	42.414	27.026	55.192	67.225	42.948	42.108
g1691.t1	143.139	137.940	146.253	178.718	154.376	167.327	180.707	182.794	197.176	213.203	220.032	200.140	214.546	193.114	231.254	205.324	227.695	224.200	207.680	178.016	207.462	230.629	184.298	210.480	207.347	215.436	224.062
g1692.t1	50.439	43.134	38.900	58.097	59.925	56.958	61.536	62.002	80.352	62.384	81.553	75.929	73.494	60.490	76.202	51.404	49.136	58.592	65.395	59.651	68.783	61.693	63.955	64.367	86.585	53.297	73.560
g1693.t1	5.531	4.628	3.420	0.372	4.318	5.087	2.168	3.107	2.834	0.000	0.000	0.813	2.669	2.826	2.113	2.866	3.683	7.874	2.917	0.000	0.000	1.782	3.745	4.360	1.941	3.789	0.000
g1694.t1	40.289	27.509	35.654	41.067	35.947	48.037	48.170	56.372	63.281	108.919	57.358	52.503	66.157	74.139	69.060	54.720	49.079	75.580	73.594	61.690	64.584	65.239	60.028	70.460	52.022	55.206	57.298
g1695.t1	1.437	0.235	1.503	0.394	0.966	0.531	0.317	0.667	0.989	0.000	1.248	0.382	1.126	0.872	0.287	1.854	2.192	0.344	1.056	3.187	0.125	0.709	0.000	0.436	0.925	0.000	0.000
g1696.t1	2.634	2.319	0.000	4.930	4.242	3.611	2.665	1.939	3.433	13.963	4.653	1.567	0.284	1.012	1.080	0.731	1.367	2.126	0.737	6.584	2.514	1.764	1.274	1.434	3.079	6.386	0.663
g1697.t1	24.028	43.796	23.769	16.691	38.344	25.691	18.517	10.394	12.420	0.000	6.858	17.491	7.916	7.426	9.944	4.930	14.113	15.679	3.876	2.747	2.897	17.553	4.108	9.552	8.496	4.157	9.710
g1698.t1	685.511	745.701	575.830	747.251	1149.660	1293.258	593.527	545.287	402.977	437.977	271.704	301.640	160.202	223.449	144.095	275.776	243.108	354.198	172.278	110.364	64.923	184.361	233.102	139.244	187.692	101.109	119.626
g1699.t1	0.502	0.310	0.000	0.000	0.184	0.276	0.751	0.782	0.276	0.000	0.000	0.000	0.000	0.000	0.755	0.000	0.000	0.000	0.223	0.000	1.328	0.000	0.000	0.000	0.000	0.000	0.000
g1700.t1	4.687	8.860	5.316	9.182	6.033	4.121	7.106	7.392	3.043	16.067	0.000	7.717	3.806	5.532	9.016	3.056	2.572	1.329	3.130	0.000	3.940	13.261	1.992	2.354	1.209	0.000	4.134
g1701.t1	5.189	3.537	10.577	2.711	3.483	3.027	8.259	4.264	8.169	1.419	9.663	9.363	6.586	7.626	9.255	3.627	7.042	2.884	3.634	9.589	5.749	4.302	3.668	7.305	11.453	0.000	3.568
g1702.t1	3.626	5.066	5.545	3.312	3.591	1.837	4.357	7.121	5.744	0.000	2.889	14.289	12.198	7.446	7.553	13.056	6.378	0.000	6.386	0.000	10.259	10.694	0.000	12.410	8.963	1.754	6.142
g1703.t1	1.825	4.136	10.392	2.667	3.266	2.761	3.564	3.555	2.882	10.758	10.047	8.099	2.923	2.626	4.379	9.279	1.737	1.801	2.704	6.336	4.840	1.437	0.000	2.974	0.000	7.258	9.896
g1704.t1	13.000	15.796	16.678	9.521	7.237	7.445	8.153	7.413	10.766	24.622	20.658	12.986	9.915	4.770	13.605	2.936	3.910	4.655	4.516	16.748	13.673	13.886	13.963	9.078	10.183	4.700	17.422
g1705.t1	10.685	23.245	4.401	11.860	5.284	7.264	5.933	5.901	10.509	0.000	16.905	12.653	3.613	6.785	13.462	7.225	14.436	5.049	2.607	0.000	3.316	7.270	1.887	8.332	6.758	0.000	3.783
g1705.t2	4.516	1.453	9.673	0.000	0.911	0.000	0.000	4.306	1.255	20.603	0.000	1.782	0.000	0.000	4.647	0.721	4.062	0.157	3.130	0.000	0.000	2.874	1.293	2.480	0.000	0.000	0.000
g1705.t3	2.201	0.000	0.000	1.060	0.000	0.000	0.000	1.334	5.364	0.000	0.000	0.000	2.283	0.952	0.000	0.000	2.714	0.000	6.134	11.140	21.071	6.962	8.006	2.926	5.356	3.644	0.000
g1706.t1	43.790	31.720	41.384	49.866	42.196	42.557	56.693	55.329	65.335	67.376	85.596	72.090	70.206	61.602	78.974	72.165	59.529	60.373	70.241	76.026	78.061	67.227	59.635	73.405	81.829	74.160	76.641
g1707.t1	459.410	384.580	378.313	352.824	410.656	423.103	393.087	309.071	221.684	284.796	326.435	343.174	255.170	238.441	227.936	253.711	273.252	301.945	162.645	204.076	180.116	327.270	271.898	221.863	284.410	229.690	298.373
g1708.t1	4.254	9.020	17.102	3.159	6.217	3.122	4.219	5.213	4.032	10.133	5.516	1.959	3.045	4.981	3.203	4.329	2.430	1.260	1.715	6.996	4.189	1.568	2.356	4.243	2.276	0.000	5.859
g1709.t1	75.755	73.400	60.316	68.656	57.875	73.101	74.766	70.926	53.666	101.386	50.397	57.762	41.446	67.244	82.770	69.149	60.241	74.979	58.835	36.597	53.951	50.896	60.909	75.033	57.215	49.062	60.047
g1710.t1	44.144	46.436	26.830	59.988	55.140	61.801	56.133	56.841	63.300	54.157	36.578	45.226	39.660	48.524	43.302	44.560	44.239	54.074	53.572	47.574	42.623	36.030	62.700	49.622	40.660	39.740	40.061
g1711.t1	859.053	929.211	755.733	697.209	870.486	915.961	823.239	715.518	497.985	597.321	304.952	501.996	414.946	535.647	445.096	456.700	559.954	517.405	452.331	278.782	542.658	515.681	507.002	519.757	336.991	445.766	510.755
g1712.t1	74.170	67.351	55.109	83.151	62.150	80.472	70.673	80.674	84.527	99.898	74.038	73.970	85.642	101.728	80.227	82.506	85.506	85.019	86.251	75.883	81.876	77.072	82.419	75.382	65.711	109.801	68.656
g1713.t1	34.690	26.397	34.401	32.027	35.133	39.381	41.973	44.612	50.566	50.594	60.032	62.404	55.654	52.583	51.343	52.897	60.601	48.838	65.424	68.083	54.477	52.063	57.519	59.028	53.547	54.469	52.667
g1714.t1	0.798	0.385	0.850	1.115	0.998	0.690	1.343	1.262	1.959	2.114	2.411	3.976	1.299	1.794	1.520	2.896	1.519	1.132	1.318	1.589	2.710	1.138	1.465	2.664	2.134	1.337	2.194
g1715.t1	1.072	0.887	1.383	4.143	3.787	1.582	2.771	2.398	0.875	0.774	1.266	1.547	2.862	0.000	0.459	2.485	1.670	3.750	1.570	0.000	0.000	1.092	0.977	1.288	3.140	0.000	1.345
g1716.t1	0.000	1.015	2.375	0.623	3.396	1.529	3.109	1.720	0.903	0.000	1.445	3.643	0.000	0.391	0.000	0.571	0.000	0.000	0.000	0.000	4.394	0.000	0.000	2.228	7.175	0.000	0.000
g1717.t1	2.771	1.400	1.721	2.689	4.080	1.498	1.988	1.991	2.349	5.677	1.829	3.751	2.202	2.475	1.520	3.798	0.921	2.155	1.861	1.780	0.526	2.230	3.352	1.783	2.591	1.580	8.326
g1718.t1	25.556	23.512	35.294	22.933	32.290	35.611	27.442	30.641	23.262	25.386	17.008	12.222	20.500	18.820	9.867	15.020	13.753	5.837	15.874	50.521	6.105	18.944	17.823	16.528	16.687	29.187	12.050
g1719.t1	33.025	32.190	29.477	34.301	34.091	34.846	28.563	31.715	38.383	55.665	28.885	31.888	26.457	31.738	37.087	28.257	36.598	32.086	29.335	39.841	42.168	31.421	37.053	38.490	32.388	30.263	25.329
g1720.t1	23.617	18.777	31.787	29.010	25.650	29.748	37.235	41.630	43.215	41.454	63.690	60.191	47.413	42.812	55.435	39.269	39.540	37.500	44.405	47.306	45.894	56.962	47.406	52.731	50.732	34.207	39.115
g1721.t1	27.186	28.161	25.163	36.924	26.843	37.215	36.156	38.669	49.634	62.672	51.401	41.231	48.002	51.460	63.964	53.798	45.330	54.645	60.802	56.570	38.237	51.792	47.501	54.756	51.778	60.061	52.998
g1722.t1	12.852	14.417	11.580	17.620	8.474	13.913	14.213	16.827	14.379	13.934	9.175	12.986	9.986	19.402	15.546	12.325	8.087	12.342	14.905	10.594	14.118	12.439	11.760	13.815	7.866	5.126	9.740
g1723.t1	9.579	12.835	17.179	17.784	16.069	17.747	14.065	16.765	13.124	40.838	3.921	4.055	7.875	5.662	6.062	4.619	13.838	8.071	3.770	0.000	13.254	6.691	9.395	6.907	6.484	9.506	2.779
g1724.t1	47.930	49.140	32.495	43.603	39.462	46.306	41.592	51.785	54.075	57.918	35.621	43.052	47.413	53.655	51.400	41.784	40.025	43.641	52.904	26.328	38.469	40.034	22.199	46.938	52.032	27.734	36.044
g1725.t1	5.109	2.159	2.985	4.394	6.846	5.608	3.257	3.566	4.042	0.000	4.625	7.737	5.825	7.737	4.628	3.627	3.331	4.321	6.415	8.919	7.451	4.778	5.602	8.506	9.370	12.723	8.931
g1726.t1	21.199	16.448	22.146	19.501	24.521	20.784	17.819	17.255	23.585	30.557	23.932	25.287	29.481	34.464	28.205	34.289	33.286	31.899	38.435	42.377	26.517	29.983	25.455	27.262	32.784	26.619	30.994
g1727.t1	627.227	613.607	611.560	501.362	584.042	539.950	481.283	423.681	343.833	278.098	261.685	294.550	288.710	320.747	336.291	326.288	360.961	341.492	279.772	268.685	266.565	393.993	422.667	405.653	351.442	372.943	297.135
g1728.t1	43.049	40.173	43.551	33.262	44.887	49.566	38.345	42.902	54.788	68.587	70.520	63.344	65.223	85.313	96.442	94.741	83.827	84.349	94.091	45.765	64.023	57.475	66.962	67.631	49.543	84.500	50.483
g1729.t1	2.497	2.298	0.850	1.334	3.147	1.540	4.304	2.773	0.647	0.000	1.032	1.205	3.116	0.000	1.205	0.611	2.743	1.063	0.349	3.110	0.784	1.176	0.000	0.794	0.000	1.250	3.295
g1730.t1	118.382	109.790	98.802	112.937	120.654	136.825	140.702	146.242	146.191	131.040	127.156	119.638	145.679	158.189	138.263	156.445	142.843	164.614	162.926	142.922	157.459	132.690	153.125	140.494	116.341	138.378	142.089
g1731.t1	65.161	45.677	70.795	66.645	52.276	61.366	61.156	73.835	80.999	76.963	62.321	55.510	70.308	75.772	62.692	61.444	58.874	76.800	79.254	72.504	54.932	51.736	63.648	63.621	68.455	62.600	56.479
g1732.t1	3.934	0.000	1.242	0.000	0.781	1.678	2.443	2.700	0.951	0.000	0.000	0.215	0.000	1.844	0.000	2.224	0.997	0.000	2.888	0.000	0.000	0.000	0.000	0.000	2.805	0.000	2.408
g1733.t1	0.274	0.118	0.000	0.000	0.065	0.106	0.137	0.146	0.105	0.000	0.000	0.000	0.000	0.000	0.000	0.571	0.000	0.000	0.329	0.000	0.000	0.000	0.000	0.843	0.000	0.000	0.000
g1734.t1	98.460	91.151	91.035	82.801	83.438	82.203	75.728	79.809	90.157	75.752	45.969	56.606	56.323	68.006	40.338	48.909	72.560	56.860	64.475	61.288	66.216	68.459	62.078	61.896	61.484	79.858	79.682
g1735.t1	63.017	52.859	50.327	64.874	50.952	65.380	63.207	72.938	57.546	54.435	52.114	38.959	74.448	91.506	73.955	66.654	61.646	82.440	76.685	61.623	52.507	72.518	72.986	66.101	59.268	44.547	53.408
g1736.t1	32.968	24.292	28.344	30.803	32.464	28.399	34.031	32.706	36.491	40.412	42.592	49.124	43.080	39.434	43.713	41.524	31.217	34.301	47.612	52.617	32.836	47.079	31.498	38.325	48.079	49.159	35.683
g1737.t1	85.904	84.322	113.998	88.299	85.282	82.745	78.816	74.481	63.272	112.720	56.195	56.136	63.539	61.873	54.422	54.640	57.299	63.326	58.282	71.030	86.493	77.119	87.045	63.872	54.959	71.185	67.925
g1738.t1	56.300	50.625	42.299	61.125	51.299	62.576	57.645	62.992	79.268	107.142	60.322	69.269	76.935	97.569	84.730	79.761	87.035	74.940	85.921	82.199	83.400	81.262	65.659	81.698	84.197	84.403	66.569
g1739.t1	34.405	33.408	33.486	23.501	33.006	29.706	26.649	31.715	25.706	9.984	19.448	20.498	16.887	18.279	13.596	25.592	18.660	20.797	19.799	26.108	19.707	23.087	32.868	10.947	19.847	3.459	23.087
g1740.t1	2.497	2.116	1.612	3.476	4.275	4.301	3.659	4.483	4.574	1.757	4.409	7.453	7.368	3.397	5.574	5.140	4.119	3.386	7.792	5.503	3.583	6.299	2.126	5.057	5.955	7.277	5.957
g1741.t1	42.045	32.874	65.273	52.271	42.630	44.192	50.306	34.123	50.794	104.770	81.046	39.958	65.802	90.885	62.941	94.310	51.632	68.779	77.141	85.424	21.498	49.590	52.730	79.877	48.963	138.872	0.000
g1741.t2	46.094	35.535	23.965	34.345	44.128	53.103	31.979	48.970	81.988	36.214	41.081	78.622	64.229	68.417	86.528	93.669	92.084	99.517	122.544	86.458	100.014	60.368	75.533	65.142	106.768	47.803	124.900
g1742.t1	50.142	54.526	56.580	59.759	42.305	35.133	46.763	38.763	34.322	40.034	34.965	36.530	33.895	27.188	23.367	45.953	22.798	45.895	27.348	33.793	15.794	30.693	30.426	35.293	65.955	22.094	45.228
g1743.t1	76.519	42.781	87.484	87.490	75.365	78.624	93.420	102.193	122.682	109.435	132.118	150.301	138.139	132.313	150.061	125.773	90.831	96.416	153.284	165.585	118.794	109.949	104.101	144.708	135.609	91.118	122.336
g1744.t1	251.053	166.592	193.280	208.395	217.101	209.056	229.035	235.674	246.115	279.090	322.674	307.487	337.585	372.237	351.092	369.264	309.329	321.453	461.063	423.838	272.884	262.348	249.067	325.640	315.080	318.696	283.495
g1745.t1	56.984	75.238	108.301	48.358	50.605	35.324	46.826	55.371	38.906	51.021	47.948	44.482	27.187	40.076	25.509	57.265	45.159	20.984	25.933	104.804	42.221	59.622	50.461	68.048	57.479	44.789	52.306
g1745.t2	3.387	20.263	0.000	0.000	0.000	0.000	9.729	1.981	0.000	0.000	0.000	0.000	0.000	0.000	14.112	0.000	0.000	40.314	12.230	0.000	0.000	0.000	0.000	18.940	36.667	0.000	8.862
g1746.t1	2.463	1.486	0.251	0.459	2.637	1.742	0.909	1.491	1.807	0.000	1.820	2.380	5.074	2.836	2.381	5.180	4.822	2.185	2.936	0.364	4.154	1.036	5.143	4.011	1.128	9.923	0.000
g1747.t1	2.292	2.458	2.222	3.443	3.689	2.230	2.908	2.533	3.500	0.000	3.246	2.194	4.151	4.981	2.037	3.497	2.857	1.486	3.159	3.570	0.544	2.762	0.967	3.924	5.020	0.000	1.726
g1748.t1	89.143	97.339	114.532	89.534	91.293	109.286	103.382	115.903	113.666	100.642	96.291	79.474	120.897	127.303	96.050	111.124	110.411	145.343	110.914	90.238	126.228	118.291	128.149	102.692	93.099	132.176	122.756
g1749.t1	0.000	0.000	0.000	0.000	0.510	0.000	0.529	0.271	0.380	0.000	5.507	0.000	0.000	0.000	1.061	0.000	0.000	0.000	0.000	0.000	0.000	0.000	0.000	0.407	0.000	0.000	0.000
g1750.t1	2.269	4.767	5.153	3.760	3.364	2.910	2.591	2.169	2.130	0.000	2.749	2.507	2.598	1.804	1.817	2.004	5.192	2.421	1.735	3.139	2.585	2.678	3.017	2.761	0.488	0.000	0.000
g1751.t1	3.547	2.298	0.000	3.126	2.843	1.136	2.908	3.347	2.320	4.754	2.852	1.410	1.238	1.373	1.472	3.227	1.395	1.959	1.715	11.035	7.220	1.978	0.163	3.836	3.923	6.134	2.018
g1752.t1	1.597	0.823	0.349	0.230	0.401	0.945	0.137	0.573	0.266	0.000	1.276	0.744	0.284	0.431	0.000	0.000	0.285	0.659	0.649	4.087	0.321	0.000	0.000	1.337	0.793	0.388	0.000
g1753.t1	23.024	26.419	6.503	22.769	9.950	30.672	16.878	16.525	24.004	0.000	0.000	11.625	26.274	7.326	3.279	14.078	22.029	9.675	9.565	0.000	0.000	0.000	3.036	17.816	0.000	28.461	0.000
g1753.t2	64.020	57.497	63.649	53.998	60.251	63.086	49.354	51.639	20.637	113.891	58.981	37.715	51.706	55.920	34.716	49.850	30.372	56.043	41.895	57.144	27.479	35.713	59.386	34.557	45.986	45.845	30.321
g1754.t1	11.837	14.257	10.229	7.258	7.367	9.782	8.968	8.070	6.134	8.525	7.627	11.527	8.159	8.368	7.295	8.086	7.061	9.153	7.317	0.000	18.744	9.761	14.672	8.554	10.874	9.700	6.483
g1755.t1	26.901	27.723	29.401	10.253	13.248	12.745	16.233	12.219	14.246	45.900	42.479	34.933	32.698	23.621	28.817	29.309	31.625	29.222	27.193	20.040	21.347	47.033	29.382	30.904	41.504	18.770	28.410
g1756.t1	0.673	0.823	0.000	0.426	0.760	0.425	0.000	0.302	0.523	0.000	0.507	1.557	0.000	0.000	0.000	0.000	0.000	0.000	0.000	4.421	0.000	1.017	1.293	0.000	0.000	0.000	0.000
g1757.t1	1.597	2.341	1.558	1.596	2.702	1.540	1.142	0.792	0.552	0.000	0.525	1.126	0.315	0.000	0.612	0.411	3.274	0.000	0.804	0.000	0.000	0.607	0.000	0.698	0.661	0.000	0.000
g1758.t1	933.131	910.754	753.075	737.446	741.315	784.627	715.976	696.324	589.254	510.772	473.864	613.348	598.620	699.248	641.787	590.620	580.664	626.439	537.099	432.566	521.507	643.920	664.427	576.228	621.349	560.713	673.230
g1759.t1	6.990	5.771	10.316	11.313	10.427	8.284	9.972	10.092	11.831	5.647	15.048	16.649	10.158	6.103	9.618	10.221	12.633	8.455	6.260	19.389	11.239	10.872	7.958	9.543	14.776	15.078	15.277
g1760.t1	8.062	5.825	5.501	9.827	7.237	8.040	10.374	10.290	12.373	17.764	13.350	10.048	14.340	12.106	12.783	10.100	10.744	16.584	16.155	11.848	13.236	11.114	10.717	16.043	13.669	14.526	12.743
g1761.t1	79.358	52.442	82.353	63.683	74.584	65.147	63.969	78.349	91.146	90.410	119.275	109.149	118.837	140.701	138.263	122.587	115.954	130.727	151.646	131.945	121.709	101.139	114.808	121.719	115.762	120.344	126.831
g1762.t1	38.294	38.314	38.007	47.494	41.741	40.348	44.754	41.328	50.081	55.745	37.938	41.084	41.578	50.889	34.066	40.231	34.539	36.112	45.538	35.171	48.692	40.025	35.166	35.138	42.093	52.987	54.607
g1763.t1	58.387	56.332	55.490	53.452	50.008	49.067	46.446	47.698	47.104	26.220	56.964	51.857	44.369	51.150	41.552	43.598	50.560	42.283	47.981	41.468	48.478	73.349	54.598	50.212	47.957	43.393	66.989
g1764.t1	26.365	27.210	21.536	23.457	23.718	24.470	24.672	24.740	26.962	16.286	18.087	24.219	22.042	22.258	26.522	18.377	21.583	24.084	22.202	32.692	18.869	17.245	25.245	18.078	24.715	25.447	33.333
g1765.t1	45.889	57.583	31.002	40.160	48.500	56.162	32.095	37.168	52.706	47.696	50.979	35.404	21.758	44.505	44.354	38.908	51.215	49.556	41.100	29.496	35.171	28.192	42.158	42.385	45.650	49.750	24.081
g1766.t1	0.000	0.342	3.203	0.623	0.000	0.308	0.212	0.219	0.000	0.000	1.463	0.000	0.000	0.000	0.000	0.000	0.000	0.000	0.000	0.000	4.448	0.000	1.504	0.000	3.628	0.000	0.000
g1767.t1	19.295	11.467	25.338	23.381	19.107	17.418	24.873	27.441	34.846	28.502	50.059	43.777	35.093	31.417	42.136	26.894	28.274	27.165	36.913	33.496	42.685	38.130	38.174	44.904	46.931	32.782	51.409
g1768.t1	12.453	11.051	17.211	20.353	20.941	18.671	21.901	20.935	28.721	37.593	31.568	32.221	23.250	18.419	26.513	20.702	21.336	18.592	18.103	22.816	29.173	26.615	29.229	25.838	22.784	22.995	23.126
g1769.t1	295.584	337.524	334.228	268.526	318.918	316.854	230.590	262.353	193.343	232.535	152.664	161.368	147.729	181.338	120.326	157.497	178.691	165.844	151.481	75.251	154.250	161.974	178.791	132.444	106.758	148.175	116.457
g1770.t1	33.333	34.210	33.769	36.738	28.395	43.077	36.579	45.331	37.870	29.981	22.525	27.324	28.771	32.500	39.181	23.638	31.093	41.653	39.724	41.181	40.697	35.648	27.888	38.354	33.374	34.391	40.577
g1771.t1	4.915	2.479	0.000	0.000	1.465	1.349	2.136	2.221	0.447	0.000	0.000	1.234	3.197	0.000	0.000	0.832	5.619	0.000	0.000	0.000	0.000	0.000	0.000	0.000	5.264	0.000	0.000
g1772.t1	0.365	1.347	0.000	0.000	0.792	0.404	0.000	0.281	0.000	0.000	0.000	1.116	2.304	0.000	0.000	0.000	0.000	2.628	0.000	0.000	0.000	0.000	0.000	1.686	0.000	0.000	0.000
g1773.t1	0.468	0.182	0.000	0.000	0.000	0.000	0.116	0.115	0.504	0.000	0.000	0.000	0.000	0.000	0.000	0.000	0.000	0.000	0.407	0.000	0.000	0.000	0.000	0.000	0.000	0.000	0.000
g1774.t1	0.000	0.000	0.000	1.137	0.467	0.722	0.159	0.678	1.065	0.000	0.000	0.872	1.532	0.000	0.000	0.000	0.997	0.778	0.572	12.891	0.000	1.932	0.000	0.998	0.000	2.054	0.000
g1775.t1	1.927	1.090	2.560	0.448	2.018	1.126	0.360	1.022	0.647	0.000	1.248	0.666	0.091	1.353	0.545	0.852	0.000	0.640	0.107	4.613	0.472	0.000	0.958	0.339	0.386	0.756	3.968
g1776.t1	20.367	5.568	21.296	24.813	15.711	2.464	31.651	25.887	21.512	7.344	50.181	26.521	15.720	11.475	12.860	8.918	1.443	8.986	2.839	44.923	15.937	11.992	5.411	21.439	46.423	15.417	40.558
g1777.t1	63.587	74.896	62.135	58.687	53.014	73.802	54.821	63.347	62.825	37.831	53.418	58.222	55.582	66.482	48.408	58.318	78.777	48.110	65.027	52.818	45.689	83.082	63.399	74.936	47.591	68.753	56.761
g1778.t1	11.039	13.434	14.499	16.199	14.442	14.656	16.296	15.878	16.110	27.093	19.607	19.499	15.963	16.074	16.130	17.155	10.744	13.632	16.048	31.189	18.798	21.389	11.550	16.499	15.102	25.340	12.382
g1779.t1	2.657	3.912	2.320	2.438	2.387	2.645	3.923	2.492	2.549	0.000	2.655	5.396	3.034	1.724	2.467	1.353	1.405	4.006	2.248	0.641	2.825	2.716	2.040	3.623	2.307	0.640	1.131
g1780.t1	27.175	35.578	46.830	14.112	17.783	16.249	17.354	13.470	29.035	28.304	44.215	41.015	42.369	32.059	45.606	37.896	41.125	22.273	39.229	51.373	39.307	47.565	49.292	44.710	72.551	48.045	47.002
g1781.t1	0.000	7.438	16.307	17.413	11.979	9.728	17.089	16.014	25.392	23.421	0.000	31.976	31.582	28.361	9.293	36.894	0.000	12.116	17.570	37.764	31.544	36.432	20.332	27.688	44.197	38.490	37.857
g1781.t2	18.782	5.418	6.253	2.285	6.478	7.976	8.830	9.508	4.660	0.139	44.656	10.557	0.000	0.000	33.244	0.000	30.647	21.447	19.101	0.842	0.526	1.138	10.946	10.918	0.813	0.000	0.000
g1782.t1	0.000	0.684	0.000	0.000	0.467	0.616	0.275	0.292	0.913	0.000	1.942	0.656	0.000	0.391	0.277	0.571	0.427	0.335	0.494	0.000	0.000	0.000	0.000	0.213	0.000	0.000	0.000
g1783.t1	19.637	16.875	22.484	23.304	21.592	23.864	18.845	28.316	32.658	45.949	40.490	41.378	34.271	41.950	40.405	32.806	31.169	37.864	42.418	38.157	37.123	39.847	32.293	40.447	43.049	45.438	29.521
g1784.t1	24.107	30.512	32.778	24.507	28.286	26.849	30.837	23.229	23.947	8.317	22.909	22.887	16.765	21.636	20.690	15.802	19.922	17.067	15.835	21.753	12.273	32.382	15.112	22.253	22.307	11.493	22.248
g1785.t1	105.359	119.579	85.523	107.974	97.098	115.828	100.844	108.344	94.066	101.684	98.327	78.848	113.601	114.836	98.183	109.140	113.724	137.607	120.790	85.529	101.975	110.359	132.659	122.649	92.815	119.085	120.367
g1786.t1	39.502	43.155	42.179	35.995	30.294	38.128	41.021	37.262	28.302	37.414	41.653	26.903	29.501	29.714	31.408	35.973	28.170	37.637	28.986	20.021	17.942	24.879	30.646	33.307	27.541	36.998	33.928
g1787.t1	39.708	36.176	47.723	52.446	49.748	33.189	53.129	33.675	39.753	34.259	49.346	49.046	54.091	36.999	34.783	39.079	25.892	30.059	30.110	25.553	19.190	42.096	36.890	30.420	33.750	24.730	17.169
g1788.t1	6.580	5.450	11.950	5.094	5.251	5.778	6.990	7.496	8.065	16.127	8.378	4.466	4.415	6.484	5.727	6.343	8.713	8.415	6.755	13.178	7.130	6.980	6.445	4.079	4.451	1.812	7.634
g1789.t1	328.860	375.998	258.705	299.591	321.240	342.694	271.938	274.051	272.620	328.245	254.039	217.308	244.798	242.259	196.136	267.048	317.045	333.490	257.763	178.591	294.178	323.407	358.818	242.120	259.328	310.566	334.241
g1790.t1	36.002	34.958	47.615	35.285	31.585	39.817	37.013	43.121	53.001	68.686	46.475	46.402	54.862	51.771	44.220	52.165	52.012	58.907	58.709	44.770	60.547	56.691	64.156	51.007	46.412	58.617	51.009
g1791.t1	1.790	0.695	0.000	1.432	1.573	1.306	0.941	1.960	0.628	0.000	3.218	1.156	0.761	0.311	1.463	0.281	1.614	0.787	0.465	2.814	0.000	0.523	1.178	1.008	1.138	0.000	1.462
g1792.t1	64.545	52.378	71.090	77.281	61.911	65.508	70.430	77.984	92.021	77.042	104.227	90.433	97.546	97.519	110.000	95.212	94.789	98.463	119.733	104.057	92.634	77.809	95.233	100.803	101.097	72.397	107.741
g1793.t1	136.137	122.753	136.449	115.648	117.713	128.806	122.597	112.577	122.711	181.197	150.450	127.707	120.177	139.609	142.374	130.293	137.338	146.484	128.242	127.773	107.234	137.170	161.026	131.475	134.380	161.974	172.517
g1794.t1	53.917	34.210	55.381	50.096	51.137	50.894	55.942	61.668	76.824	83.165	76.759	72.110	58.120	76.073	95.764	75.592	76.490	77.194	90.301	88.362	74.139	72.724	76.529	75.595	66.351	74.877	71.132
g1795.t1	59.174	56.995	42.157	43.668	59.567	63.288	62.594	57.039	58.374	57.005	41.081	63.188	64.990	69.739	46.907	53.167	71.346	66.505	63.409	74.045	51.732	73.750	53.698	59.891	50.132	45.874	47.743
g1796.t1	208.905	196.859	192.637	214.637	208.410	227.822	213.173	219.503	218.041	273.145	155.272	200.160	200.379	233.119	200.190	220.484	234.082	240.233	217.652	211.082	211.312	218.833	199.995	227.734	169.461	197.053	174.818
g1797.t1	0.000	0.000	0.000	0.000	0.217	0.000	0.000	0.000	0.000	0.000	0.000	0.000	0.000	0.000	0.000	0.000	0.000	0.000	0.000	0.000	0.000	0.000	0.000	0.000	0.000	15.495	0.000
g1798.t1	0.570	0.727	0.000	1.640	1.628	1.965	1.227	1.501	0.666	0.000	2.214	1.714	0.934	0.120	1.797	0.170	0.389	0.000	0.378	0.000	1.569	1.008	0.000	0.097	0.549	3.392	0.936
g1799.t1	0.889	1.956	0.000	0.000	0.206	0.159	0.328	0.990	1.655	0.000	0.760	1.626	0.000	3.598	0.440	0.601	0.721	1.053	0.523	0.000	0.383	0.000	0.000	0.339	0.945	0.000	0.000
g1800.t1	482.126	501.808	502.692	431.340	484.253	408.308	359.595	338.336	222.273	394.370	174.626	171.798	197.964	232.879	176.813	194.272	222.958	189.978	188.792	162.273	198.032	171.203	242.114	192.983	138.729	195.164	205.012
g1801.t1	41.874	32.703	44.630	30.541	28.612	30.842	31.059	28.097	29.719	17.884	17.637	17.619	25.077	21.045	19.170	26.173	21.868	21.929	21.233	11.915	25.973	18.487	32.236	22.796	32.784	18.024	11.709
g1802.t1	58.284	56.215	51.449	54.599	43.032	54.919	57.814	59.124	56.700	94.251	58.850	57.743	59.074	61.412	66.641	57.536	54.973	69.999	59.397	60.101	58.060	55.049	62.001	72.708	66.463	54.402	59.179
g1803.t1	2.212	4.104	0.414	3.837	3.483	4.864	4.716	4.900	4.793	0.000	3.058	6.513	3.450	2.275	3.107	3.898	0.674	1.575	3.111	8.269	2.326	0.000	1.178	4.205	3.791	0.000	0.000
g1804.t1	9.134	21.321	22.974	16.593	54.978	15.049	10.046	9.237	5.155	19.273	9.513	10.019	16.176	16.525	8.070	15.130	13.345	5.020	6.047	21.887	14.716	4.722	5.009	4.670	3.933	3.246	9.330
g1805.t1	45.752	50.967	66.133	62.469	24.847	34.920	34.284	57.644	38.288	10.520	24.167	33.024	17.059	32.730	37.250	30.451	53.853	25.305	49.541	14.518	54.468	39.782	31.000	37.366	42.561	36.969	22.970
g1806.t1	0.593	0.000	0.000	0.273	0.000	0.435	0.053	0.396	0.076	0.000	0.000	0.000	0.345	0.000	0.000	0.000	0.332	0.000	0.756	0.000	0.000	0.000	0.000	0.174	0.000	1.386	0.000
g1806.t2	0.000	0.053	0.359	0.000	0.477	0.212	0.000	0.219	0.000	0.000	0.000	0.166	0.000	0.000	0.631	0.170	0.000	0.000	0.087	0.000	0.437	0.000	0.220	0.329	1.077	0.000	0.000
g1807.t1	9.568	8.432	5.349	1.071	5.610	6.054	4.854	3.586	4.717	14.043	2.252	1.606	5.663	1.423	0.870	3.838	7.954	4.124	2.045	0.000	4.189	1.708	0.383	2.645	5.589	0.000	4.797
g1808.t1	248.589	231.378	233.095	277.052	231.336	287.637	256.086	224.351	354.304	341.920	314.793	258.793	264.659	338.064	298.831	309.704	288.325	387.771	303.486	183.137	341.934	320.980	463.159	274.953	248.495	418.352	325.038
g1809.t1	43.733	39.671	44.761	35.580	51.712	44.118	31.323	34.155	29.111	21.238	41.935	36.510	26.518	30.575	28.521	35.662	34.017	41.742	31.409	32.347	32.925	35.919	22.448	32.522	38.821	33.548	35.751
g1810.t1	10.913	10.602	25.850	0.000	7.519	4.269	13.811	5.265	6.752	8.525	0.000	24.121	4.942	1.623	14.676	6.002	0.000	15.315	10.185	24.318	0.000	19.709	7.231	16.276	21.514	30.030	17.023
g1810.t2	24.221	14.759	9.292	13.937	3.928	10.281	5.034	5.734	8.664	0.000	31.756	0.000	4.800	12.447	0.000	17.365	27.572	14.842	10.728	0.000	27.337	8.744	17.114	13.621	10.427	0.000	37.672
g1811.t1	31.702	28.161	31.874	29.808	50.160	35.090	40.355	31.298	15.911	3.533	14.991	22.907	14.949	17.808	11.368	20.151	11.703	11.870	11.261	19.169	6.141	11.152	10.946	11.674	16.443	18.160	28.186
g1812.t1	2.600	3.431	5.359	3.334	3.038	1.614	4.886	4.890	4.508	0.000	4.409	4.789	4.201	4.780	2.983	4.229	3.237	3.022	3.615	1.369	4.216	0.560	2.509	5.231	7.591	1.182	8.843
g1813.t1	1.049	0.492	0.425	0.339	0.608	0.276	0.677	0.740	1.037	0.000	0.263	0.206	0.233	0.281	0.306	0.311	0.228	1.604	0.843	0.000	0.000	0.737	1.867	0.920	2.256	0.000	0.000
g1814.t1	102.440	153.960	94.968	104.597	39.831	38.776	68.939	50.346	51.469	12.921	28.135	15.905	14.126	17.147	24.476	26.233	17.578	11.260	13.131	23.945	19.609	22.667	22.266	31.738	15.986	11.357	27.406
g1815.t1	0.000	0.139	0.000	0.667	0.076	0.499	0.000	0.177	0.485	0.000	1.173	0.000	0.173	0.000	0.335	0.000	0.513	0.000	0.494	0.000	0.000	0.000	0.000	0.000	0.000	0.000	0.000
g1816.t1	48.397	139.244	31.471	98.563	139.793	202.471	75.718	87.555	29.139	35.211	8.715	38.146	62.463	10.382	10.106	159.341	104.508	28.691	95.806	42.559	52.980	10.900	27.725	59.813	45.356	84.432	107.381
g1817.t1	26.206	17.794	37.930	18.834	18.228	18.820	23.413	18.912	13.514	9.646	20.001	13.114	12.635	7.566	10.967	18.818	21.023	10.335	9.158	17.667	8.610	16.825	22.075	12.478	15.620	12.607	8.736
g1818.t1	0.160	1.924	2.255	3.957	2.615	1.657	4.315	1.595	1.893	0.000	2.064	1.361	0.619	1.343	0.717	0.812	0.000	1.132	0.911	2.641	2.719	0.000	4.233	0.911	2.043	0.000	0.000
g1819.t1	44.942	42.599	61.710	81.762	59.415	34.273	63.514	49.178	52.915	57.114	56.682	81.345	57.206	49.726	50.263	45.442	33.599	44.242	45.500	48.521	51.981	74.534	52.788	74.704	66.900	61.747	60.534
g1820.t1	61.546	48.413	77.604	71.203	54.045	61.090	63.440	68.278	64.746	78.273	65.041	59.270	84.891	82.266	89.912	87.877	81.719	65.649	86.716	48.464	75.512	75.915	64.625	88.615	76.870	99.384	105.255
g1821.t1	57.144	56.632	51.569	53.452	51.028	55.939	60.130	54.401	45.640	76.466	41.879	49.496	50.001	59.287	61.028	38.838	38.326	29.458	49.938	39.621	35.822	45.549	71.463	50.571	44.776	42.482	43.385
g1822.t1	50.929	44.833	64.085	73.411	130.256	88.629	59.675	51.899	74.294	60.826	53.680	63.638	49.493	56.351	52.940	54.330	47.845	61.348	53.844	61.728	51.473	40.631	38.298	43.673	37.561	53.239	48.884
g1823.t1	0.000	1.058	0.000	1.082	0.629	0.000	1.734	0.448	0.314	0.000	0.000	0.294	0.000	0.000	0.880	0.000	0.000	0.000	0.514	0.000	0.000	0.000	0.000	0.000	0.000	0.000	0.000
g1824.t1	2.509	4.905	10.948	12.887	24.858	2.124	4.738	0.302	9.196	7.046	5.000	1.165	0.304	8.669	11.598	7.064	0.883	7.549	12.056	2.000	1.016	0.000	3.591	10.783	3.719	8.479	10.627
g1825.t1	3.649	2.853	3.344	3.421	9.722	11.407	0.920	6.245	0.913	0.000	0.000	2.595	6.485	2.125	0.841	5.371	2.563	0.404	7.065	12.585	4.421	0.831	0.450	7.169	4.685	2.820	13.601
g1826.t1	4.619	10.997	9.662	13.598	24.890	5.703	4.759	0.500	5.621	3.732	6.726	5.044	8.230	18.550	5.851	16.493	15.936	14.705	9.555	10.767	6.391	1.670	1.944	8.409	3.648	17.811	0.000
g1827.t1	5.018	6.808	7.789	18.189	39.136	3.760	14.298	0.740	11.622	2.531	15.254	1.332	11.823	11.755	4.063	9.579	3.493	5.817	8.383	4.575	12.425	0.709	0.814	9.949	0.000	8.208	12.245
g1828.t1	4.904	4.350	8.922	10.603	10.742	8.847	13.377	14.189	21.122	10.043	29.945	28.470	18.419	10.793	21.522	16.924	18.631	12.815	15.118	18.088	28.629	30.170	26.633	21.217	22.734	17.501	25.222
g1829.t1	4.904	5.365	4.553	3.673	4.210	4.556	5.763	7.204	7.009	5.240	5.544	7.659	7.104	6.203	4.694	5.722	6.929	6.821	8.199	12.317	11.409	3.285	9.012	6.210	5.732	7.558	14.731
g1830.t1	0.502	0.609	0.000	0.372	0.499	0.552	1.047	0.386	0.656	0.000	0.000	0.304	0.000	0.281	0.602	0.000	1.376	0.354	0.620	0.000	0.000	3.854	0.268	0.455	0.000	0.000	0.000
g1831.t1	29.330	75.740	44.238	27.622	75.257	47.686	21.806	9.425	9.700	22.300	14.410	11.321	10.128	50.739	14.858	36.754	34.596	33.494	18.878	20.519	44.218	13.653	11.502	20.606	10.915	7.752	11.904
g1832.t1	19.170	14.812	23.562	26.256	39.495	25.415	17.893	16.358	26.030	22.290	35.274	44.012	33.175	23.460	30.423	35.371	29.670	15.758	24.644	40.922	26.525	24.412	16.750	34.324	49.624	23.712	33.870
g1833.t1	114.014	75.954	127.844	71.772	202.702	131.270	36.103	71.114	21.179	26.617	27.215	44.531	44.643	62.875	19.724	59.350	54.015	72.096	33.870	71.748	42.908	12.467	25.216	29.277	20.610	21.978	59.433
g1834.t1	98.973	91.760	101.743	94.180	84.523	105.027	102.124	116.018	112.972	83.701	94.002	97.250	121.039	140.100	129.524	129.501	100.930	102.942	150.793	124.586	124.080	107.662	91.096	117.020	97.032	119.240	112.938
g1835.t1	155.877	145.079	146.743	157.633	134.455	113.162	139.824	126.433	130.614	287.526	115.448	124.280	132.953	134.137	109.369	126.886	116.552	118.817	126.275	133.572	105.326	107.252	109.292	128.161	100.183	186.471	179.917
g1836.t1	2.190	0.000	0.000	0.000	0.000	1.030	0.000	0.000	0.000	0.000	3.237	0.940	0.000	0.000	0.000	1.273	0.000	0.000	0.271	23.323	0.000	0.000	2.490	0.000	0.000	0.000	0.000
g1837.t1	3.592	2.821	4.401	7.214	6.553	3.186	6.070	6.662	6.419	10.053	5.713	8.785	5.805	2.866	4.914	4.900	2.430	3.632	2.084	7.886	6.435	2.286	2.174	5.270	4.990	0.252	12.596
g1838.t1	4.698	7.588	11.351	8.449	10.004	8.072	8.090	5.964	5.944	15.839	13.894	11.684	5.348	7.526	11.033	11.323	7.916	5.866	6.861	9.503	7.255	9.481	2.413	5.977	11.392	9.060	6.357
g1839.t1	14.346	11.938	18.497	14.735	20.225	18.713	11.336	7.392	13.543	10.927	10.517	17.726	9.682	8.649	9.475	13.126	10.602	11.988	11.251	7.369	4.760	22.966	8.964	10.289	16.067	7.055	4.387
g1840.t1	13.297	16.362	11.035	15.751	23.773	17.089	13.229	10.645	11.679	2.491	12.027	16.169	11.934	11.785	5.947	8.327	12.168	3.642	11.581	19.121	7.523	13.671	3.084	6.927	6.138	9.419	10.520
g1841.t1	38.259	34.456	44.837	43.428	38.464	45.031	46.953	48.501	56.671	65.867	32.478	47.675	56.739	55.288	49.756	75.662	52.553	56.210	57.139	44.865	62.508	58.959	56.561	61.228	42.093	54.479	78.493
g1842.t1	0.000	0.513	0.000	0.000	0.358	0.000	0.412	0.000	0.000	0.000	0.000	0.274	0.000	0.421	0.000	0.000	0.000	0.000	0.136	0.000	0.000	2.454	0.000	0.000	0.000	0.000	0.000
g1843.t1	1.243	3.570	0.000	0.918	1.888	1.540	1.036	1.564	1.683	0.000	0.807	1.087	2.669	1.092	0.468	2.214	0.712	0.000	2.190	0.000	0.000	6.411	2.069	0.882	0.000	0.000	0.000
g1844.t1	83.829	72.833	64.880	78.199	67.672	74.004	68.315	76.097	54.380	57.640	50.491	46.578	57.551	56.050	48.379	49.329	42.113	46.692	49.928	61.106	45.056	71.790	61.120	45.165	53.740	69.131	46.641
g1845.t1	63.439	62.061	70.098	70.460	61.021	73.346	65.946	77.369	71.536	119.835	69.010	68.594	71.637	81.304	84.424	78.288	71.706	82.696	69.388	79.692	85.753	86.824	81.739	68.852	63.272	57.813	58.243
g1846.t1	21.336	28.204	39.249	39.482	21.483	23.206	22.070	29.453	35.521	33.633	45.960	32.446	28.679	23.510	51.209	31.363	39.028	31.013	36.807	28.184	41.179	34.920	29.363	36.930	44.197	46.892	42.946
g1847.t1	1.038	2.020	5.316	1.235	1.345	2.751	1.861	2.096	1.579	0.000	3.237	0.000	2.923	2.926	0.621	0.421	3.806	0.738	5.127	0.000	1.096	0.000	2.212	1.666	0.000	0.000	0.000
g1848.t1	0.411	0.791	0.000	0.481	1.118	0.446	0.486	0.438	0.352	0.000	0.844	0.000	0.000	0.341	0.985	0.331	1.870	0.581	0.145	0.000	0.000	0.728	0.431	0.843	1.575	0.000	0.897
g1849.t1	59.151	55.659	56.983	47.112	47.100	38.054	46.361	38.179	28.711	74.680	38.089	34.698	33.327	30.405	28.664	36.263	35.734	40.866	27.639	49.000	43.122	28.798	25.992	28.347	49.715	16.193	13.776
g1850.t1	34.975	30.704	23.584	34.771	29.990	34.920	33.597	34.353	37.109	28.096	26.456	27.451	32.921	34.684	27.718	24.790	25.968	34.261	26.437	20.165	24.654	23.787	24.306	28.453	29.624	34.110	20.854
g1851.t1	15.806	26.205	42.484	28.715	25.910	26.520	27.527	30.860	14.427	26.408	2.158	8.775	2.598	11.094	12.506	4.229	19.020	5.915	10.243	16.403	0.000	2.454	25.455	8.545	8.018	0.000	4.582
g1852.t1	0.148	0.000	0.403	0.536	1.128	0.478	0.212	0.553	1.398	0.000	0.741	0.725	0.000	0.401	1.291	0.000	0.000	0.000	0.882	0.000	0.000	0.000	3.812	0.000	0.000	0.000	0.000
g1853.t1	0.000	0.545	2.996	0.339	0.434	0.170	0.000	0.699	0.000	0.000	0.000	0.754	0.000	0.000	0.000	0.000	0.000	0.000	0.533	0.000	0.000	0.000	0.000	0.426	0.000	0.000	0.000
g1854.t1	0.285	0.171	0.000	0.000	0.109	0.000	0.212	0.448	0.314	0.000	0.000	0.000	0.000	0.611	0.000	0.000	0.664	0.000	0.000	0.000	0.000	0.000	0.000	0.329	0.000	0.000	0.000
g1855.t1	0.000	0.000	0.000	0.000	0.000	0.000	0.000	0.000	0.000	0.000	0.000	0.000	0.020	0.000	0.000	0.000	0.000	0.000	0.000	0.000	0.000	0.000	3.007	0.058	0.000	0.000	0.000
g1855.t2	1.038	1.079	1.797	1.312	0.987	1.604	1.343	0.876	1.455	0.000	0.366	0.617	0.264	0.391	0.899	0.611	0.892	0.000	0.262	0.622	0.535	2.622	0.345	0.959	3.069	0.000	0.000
g1856.t1	0.570	0.310	0.142	0.568	0.814	0.446	0.381	0.521	0.780	0.000	1.069	1.293	0.558	1.183	1.243	0.731	0.000	0.000	0.543	0.000	0.267	0.000	0.824	1.802	0.996	0.649	0.000
g1857.t1	1.699	1.400	2.625	1.093	1.432	2.379	3.902	3.461	2.425	0.000	3.199	1.939	3.136	2.064	1.855	3.146	2.468	8.238	2.306	0.000	4.055	0.915	2.461	1.938	4.959	0.485	0.848
g1858.t1	40.335	36.657	48.464	33.700	38.995	37.130	35.056	25.887	32.335	59.288	40.209	37.225	34.271	29.674	30.471	34.279	39.161	30.462	28.724	22.031	19.502	32.830	20.121	28.763	29.959	31.668	30.925
g1859.t1	51.636	39.853	57.353	61.398	51.441	39.243	60.246	69.852	63.766	39.062	73.250	71.737	63.102	24.973	46.362	45.041	46.393	38.316	31.777	72.533	61.643	55.469	51.323	46.163	70.396	58.598	68.675
g1860.t1	43.927	36.497	27.462	38.422	40.840	41.442	40.725	47.291	38.307	25.515	19.635	21.467	40.360	44.796	34.162	31.343	38.487	40.708	31.254	56.618	37.809	25.308	43.211	27.175	29.207	23.780	29.668
g1861.t1	1.722	1.047	0.817	0.000	1.161	0.319	0.571	0.292	0.105	0.000	0.000	0.676	0.304	0.401	0.860	0.000	0.873	0.000	0.000	2.584	1.257	0.000	1.015	0.107	1.230	0.000	3.169
g1862.t1	0.000	1.539	0.000	0.000	2.116	1.859	0.000	0.323	1.369	0.000	4.381	0.000	0.000	2.375	1.272	0.000	3.863	0.000	0.368	0.000	0.000	0.000	0.000	0.000	2.713	0.000	0.000
g1863.t1	12.259	14.481	9.096	12.844	13.812	12.723	13.208	13.522	11.384	15.035	11.849	19.332	9.803	11.445	14.801	12.215	11.750	11.555	9.265	20.461	11.177	0.000	11.789	10.376	16.037	0.000	12.587
g1863.t2	3.683	8.796	3.497	4.591	3.656	6.075	6.525	4.556	8.464	0.000	5.892	1.518	4.120	5.532	1.922	5.541	7.583	5.049	6.241	0.000	9.911	17.395	7.556	7.954	5.701	20.873	2.496
g1864.t1	84.832	75.313	78.813	74.854	76.081	88.565	79.387	83.364	80.951	118.386	83.204	82.354	95.120	100.565	104.608	108.258	94.438	113.581	108.337	92.516	99.818	85.536	101.965	92.374	78.242	104.646	92.103
g1865.t1	17.163	14.524	21.525	18.134	18.988	18.310	20.569	21.018	27.466	33.812	22.515	23.191	24.589	21.396	23.788	27.546	26.661	21.476	29.267	28.902	20.402	17.983	21.213	25.489	22.744	23.722	23.915
g1866.t1	0.787	1.154	1.275	0.328	1.042	1.359	0.878	1.126	1.702	0.000	1.163	2.194	0.792	2.756	2.189	0.912	2.050	2.795	0.892	0.230	3.093	1.988	2.241	0.707	0.000	1.405	0.000
g1867.t1	0.000	0.000	2.985	0.000	1.335	0.637	0.264	0.813	0.628	0.000	1.210	0.353	0.365	1.142	0.000	1.423	0.000	1.240	0.204	0.000	2.763	0.000	0.000	1.599	0.000	0.000	2.574
g1868.t1	0.730	0.353	0.000	0.000	0.109	0.159	0.539	0.448	0.162	0.000	0.000	0.000	0.913	1.233	0.000	0.000	0.000	0.000	0.126	0.000	0.000	0.000	0.776	0.504	0.000	0.000	6.425
g1869.t1	0.000	0.000	0.000	1.334	2.213	0.000	2.020	2.387	0.010	0.000	0.000	0.010	0.000	0.000	0.000	0.000	0.000	0.000	1.948	0.383	0.000	0.000	0.000	0.000	0.000	0.000	0.000
g1869.t2	2.121	1.902	2.092	1.170	0.000	1.572	0.000	0.000	1.094	3.672	3.593	3.614	3.247	2.205	2.916	1.132	3.379	2.136	0.000	0.000	4.127	3.546	0.862	1.211	4.461	0.872	4.582
g1870.t1	320.798	292.392	343.890	342.013	362.840	302.941	292.729	229.700	353.771	147.296	166.229	216.290	119.426	78.488	108.069	111.675	136.977	81.997	58.951	83.989	77.820	131.272	72.928	123.124	91.463	65.003	72.322
g1871.t1	39.902	40.131	48.802	54.566	46.721	51.032	54.790	59.395	64.594	81.121	64.807	59.319	66.756	68.807	71.794	70.592	64.778	55.255	71.947	53.565	63.497	53.854	66.062	60.956	57.825	60.691	61.685
g1872.t1	3.033	0.673	0.000	0.262	0.564	0.000	0.000	0.803	0.143	22.786	0.000	0.274	0.000	1.152	2.486	0.000	0.845	0.659	0.000	0.000	0.000	0.000	0.000	1.066	0.000	0.000	0.000
g1873.t1	25.681	23.800	22.865	13.838	23.078	15.506	24.344	15.180	35.483	0.000	13.050	18.715	26.731	31.818	19.686	12.295	23.026	16.122	15.060	5.225	15.874	34.155	24.115	22.408	3.242	34.798	27.747
g1874.t1	60.873	54.216	52.625	44.904	45.885	36.344	50.359	36.146	23.157	0.000	48.061	37.666	42.806	19.812	26.666	30.351	22.124	34.409	23.404	1.675	18.005	40.416	36.469	28.512	18.140	37.976	22.209
g1875.t1	38.316	45.132	36.416	60.108	35.816	50.713	46.213	56.643	63.785	60.468	53.662	50.858	53.867	62.053	56.726	44.299	57.612	68.168	69.795	44.578	66.519	49.002	53.813	69.976	40.671	48.655	54.080
g1876.t1	146.606	110.217	121.831	150.091	100.961	152.108	126.489	148.942	116.491	162.807	89.930	108.160	147.922	176.528	153.608	134.832	148.234	177.006	176.474	138.941	138.964	114.307	169.454	146.946	127.906	133.320	130.516
g1877.t1	1.061	0.545	0.980	2.656	1.530	1.944	1.745	0.000	3.557	0.000	5.507	0.382	2.202	0.902	0.612	2.725	0.000	0.000	1.492	0.737	3.726	0.000	0.939	3.478	8.252	6.396	11.709
g1878.t1	60.485	45.773	74.673	76.319	67.206	61.185	88.027	86.429	119.392	118.287	170.554	169.888	130.447	121.039	146.820	139.912	120.596	123.119	134.124	140.099	156.506	164.596	156.525	152.914	151.107	136.140	144.858
g1879.t1	0.000	1.218	0.000	0.000	0.000	0.552	1.872	0.000	0.000	0.000	0.000	0.000	0.000	0.000	0.000	0.000	0.000	0.000	0.000	0.000	0.000	0.000	0.000	0.000	0.000	0.000	0.000
g1880.t1	0.239	0.000	0.000	1.038	0.163	0.510	1.745	0.719	1.522	0.000	0.000	2.115	0.000	2.305	0.000	0.000	0.000	0.000	1.027	3.407	0.000	0.000	0.000	0.804	0.000	0.000	0.000
g1881.t1	24.472	23.469	26.482	26.518	22.796	23.631	24.915	24.907	30.081	38.010	39.111	41.926	40.938	31.157	42.575	36.463	37.490	40.511	51.867	52.244	31.410	36.133	34.659	45.000	47.510	40.806	52.218
g1882.t1	41.749	42.386	50.578	39.329	46.319	53.156	53.499	43.632	26.657	23.054	17.965	28.685	18.561	24.573	21.837	26.203	23.396	21.722	17.425	21.935	27.755	32.120	27.668	21.275	19.095	30.059	38.179
g1883.t1	92.302	98.119	89.445	103.471	75.691	104.453	93.970	105.863	81.902	42.625	79.761	58.937	61.732	72.024	56.238	62.616	69.666	77.794	69.020	43.841	45.573	61.376	89.889	61.257	70.762	95.663	79.760
g1884.t1	73.223	47.248	60.371	63.759	63.604	69.257	69.764	85.606	93.628	87.711	88.729	88.377	95.070	86.405	99.665	89.220	74.734	81.899	105.323	97.531	83.454	66.369	65.353	106.771	96.433	82.610	73.599
g1885.t1	106.784	102.629	102.996	93.546	88.125	113.906	95.821	106.697	115.540	77.201	64.450	85.605	110.617	126.270	105.248	103.819	108.238	91.623	115.421	97.665	85.183	128.435	122.240	109.483	81.798	104.288	83.260
g1886.t1	16.125	27.028	24.662	14.308	12.825	19.011	6.461	12.813	5.145	0.000	4.644	9.901	8.677	3.147	6.196	18.417	24.174	10.522	18.297	11.350	24.253	14.007	5.957	19.017	8.638	15.757	5.918
g1887.t1	48.831	43.497	51.667	65.738	58.287	62.502	71.361	71.906	75.568	53.909	76.796	71.963	62.930	55.769	74.194	73.668	54.185	54.615	58.369	92.946	67.686	67.218	77.563	74.142	62.916	78.259	80.384
g1888.t1	12.909	14.385	15.044	15.052	14.409	8.581	13.684	13.731	18.992	19.174	28.763	34.767	15.497	13.449	17.707	19.279	15.717	10.305	11.232	16.107	16.766	25.616	19.719	17.138	23.658	8.324	15.141
g1889.t1	4.128	5.996	3.693	5.651	8.409	5.894	9.507	7.089	7.618	6.332	7.017	9.020	8.941	7.837	7.180	10.772	9.064	3.563	4.167	8.565	2.888	7.167	7.010	5.541	8.201	6.551	11.231
g1890.t1	20.481	17.217	22.560	24.780	20.409	21.953	23.974	23.750	30.823	24.513	43.079	38.968	30.749	27.990	36.189	30.341	39.721	30.187	37.960	23.773	41.740	26.988	28.175	33.879	31.504	23.683	41.708
g1891.t1	18.542	17.388	19.161	21.424	21.928	22.473	21.901	26.940	33.039	33.842	32.366	29.136	32.505	29.694	31.552	32.155	27.164	35.935	36.749	16.403	29.797	23.031	33.136	29.073	29.837	26.319	26.909
g1892.t1	5.269	3.719	2.789	8.286	7.465	4.185	7.202	3.315	1.465	0.000	3.180	2.585	4.029	2.415	2.954	1.493	0.560	6.545	3.130	0.000	0.000	0.728	0.651	2.519	0.793	0.000	0.000
g1893.t1	2.235	1.860	3.170	1.760	2.496	1.381	2.073	0.865	1.664	0.000	3.621	4.064	3.055	3.528	1.262	4.549	1.917	1.988	1.105	0.000	8.441	3.294	0.000	0.959	1.799	0.000	0.000
g1894.t1	0.239	0.000	5.566	1.825	2.984	1.614	2.739	2.460	1.864	0.000	2.542	2.458	3.450	1.373	3.681	1.994	4.480	1.742	2.801	13.743	5.794	0.719	1.302	4.195	6.301	0.000	0.000
g1895.t1	24.107	21.535	23.508	28.781	25.498	25.404	30.076	33.154	37.385	20.444	38.952	39.203	33.246	42.250	39.401	31.283	33.960	33.966	40.499	34.415	40.011	41.256	31.355	38.994	33.171	27.007	33.480
g1896.t1	92.712	86.620	69.129	73.980	80.660	94.417	79.556	86.523	81.493	62.850	68.053	69.935	84.485	102.950	93.459	120.312	102.771	98.985	93.325	90.918	124.169	61.311	118.735	113.688	68.160	104.181	100.644
g1897.t1	68.137	65.128	68.606	59.988	61.542	63.872	72.661	72.282	57.756	88.753	73.006	63.384	76.021	65.681	52.337	59.730	54.613	67.204	70.522	71.796	83.828	61.311	65.602	56.936	60.701	61.931	87.043
g1898.t1	84.114	80.272	73.399	73.586	59.502	85.899	77.336	89.766	75.778	50.316	65.651	39.722	76.458	78.558	56.754	60.392	80.286	71.850	66.646	50.005	90.219	51.307	82.055	58.496	54.410	59.508	58.195
g1899.t1	186.337	164.968	146.526	17.008	17.892	68.439	16.878	5.797	2.710	146.095	37.779	29.909	13.010	40.647	14.399	45.341	46.659	87.391	42.137	42.798	31.731	138.140	107.472	61.286	45.498	88.919	59.637
g1900.t1	64.625	46.479	73.965	73.619	96.056	81.470	75.675	75.931	112.354	92.742	147.776	138.559	126.743	115.788	127.793	163.329	118.982	133.168	132.283	133.103	134.847	120.550	132.851	134.681	121.880	128.097	130.536
g1901.t1	14.756	16.469	17.647	12.079	19.888	16.621	16.783	14.596	11.679	23.312	7.505	15.474	14.126	8.639	12.181	11.483	9.263	15.443	10.185	13.666	9.314	8.529	12.507	16.014	9.766	9.535	9.564
g1902.t1	5.862	5.247	9.728	1.847	3.277	4.843	0.000	1.272	2.777	8.197	10.845	7.541	3.816	4.620	5.622	7.154	7.935	13.927	6.793	8.135	5.731	0.000	6.867	9.649	7.154	14.817	0.000
g1902.t2	0.011	3.313	0.000	0.000	0.000	0.000	4.061	1.230	0.019	0.000	0.000	0.020	0.010	0.010	0.000	0.000	0.000	0.000	0.019	0.000	0.000	13.755	0.010	0.000	0.000	0.000	5.879
g1903.t1	46.516	43.080	47.211	55.200	41.545	59.019	49.830	57.842	57.518	83.364	53.146	51.083	56.912	47.512	57.615	44.610	51.927	51.614	65.638	50.914	55.315	41.844	67.967	58.021	54.217	50.506	54.724
g1904.t1	42.285	30.897	34.466	35.252	34.981	35.643	43.030	42.808	46.714	35.449	37.516	40.555	39.497	37.701	37.738	36.173	35.744	36.063	48.426	46.282	37.792	39.381	29.593	37.298	39.604	31.687	30.009
g1905.t1	20.082	23.437	19.085	8.690	19.129	18.936	13.631	11.103	11.878	0.000	21.493	16.012	13.102	14.882	15.785	15.000	20.643	16.388	15.641	13.389	16.222	10.592	12.009	16.712	9.472	8.673	11.163
g1906.t1	6.534	12.440	2.647	5.935	7.053	6.043	4.547	4.493	5.174	22.240	3.227	2.811	3.237	4.520	1.874	4.860	6.644	4.803	3.285	10.776	2.184	4.899	3.036	2.955	0.000	0.000	2.281
g1907.t1	45.410	22.967	54.216	26.791	38.583	33.179	21.192	50.492	46.496	60.419	29.514	36.922	47.413	38.192	25.222	27.255	62.519	22.165	58.360	48.349	8.093	55.310	57.136	36.117	26.971	47.124	50.025
g1907.t2	24.301	25.404	23.366	26.442	12.706	32.881	34.940	15.326	24.831	21.317	19.720	12.203	20.368	36.368	46.046	32.445	20.235	39.803	21.010	0.000	48.291	3.686	12.335	27.213	32.104	17.016	10.227
g1908.t1	38.237	26.526	43.323	40.160	29.643	31.872	34.623	41.004	48.978	42.476	66.739	53.815	42.430	52.472	59.116	38.508	49.174	48.848	58.660	51.919	53.835	45.922	49.771	53.826	52.114	41.853	53.807
[truncated: 12,533 more rows]
