# Supplementary material for: RNA sequencing data for gamma radiation response in the extremotolerant tardigrade Ramazzottius varieornatus
Source: Data Brief. 2021 May 9;36:107111. doi: 10.1016/j.dib.2021.107111 (PMC8166744; doi:10.1016/j.dib.2021.107111)
Supplement: Supplementary file 2 [file mmc2.zip › mmc2/table_S3_statistics.txt]

Transcript	Sample_A	Sample_B	FDR	Direction	TPM_Mean_A	TPM_SD_A	TPM_Mean_B	TPM_SD_B	FC
g1.t1	Ctrl	h04	0.891788697519267	NS	28.9346666666667	6.63431845281286	32.305	2.3527915334768	1.11648080733607
g1.t1	Ctrl	h06	0.330483729339119	NS	28.9346666666667	6.63431845281286	37.0466666666667	3.33115510496494	1.28035574397493
g1.t1	Ctrl	h09	0.0825966781220973	NS	28.9346666666667	6.63431845281286	44.6213333333333	4.88025586760916	1.5421409151652
g1.t1	Ctrl	h18	0.129228849654686	NS	28.9346666666667	6.63431845281286	42.7033333333333	8.64985180990593	1.47585364729736
g1.t1	Ctrl	h21	0.0929267069515504	NS	28.9346666666667	6.63431845281286	41.699	7.16385852735805	1.44114326528731
g1.t1	Ctrl	h24	0.722852153657568	NS	28.9346666666667	6.63431845281286	32.8606666666667	4.23393390753013	1.13568499147505
g1.t1	h04	h06	0.641923295742084	NS	32.305	2.3527915334768	37.0466666666667	3.33115510496494	1.14677810452458
g1.t1	h04	h09	0.0785317072557861	NS	32.305	2.3527915334768	44.6213333333333	4.88025586760916	1.38125161223753
g1.t1	h04	h18	0.187503617615063	NS	32.305	2.3527915334768	42.7033333333333	8.64985180990593	1.32187999793633
g1.t1	h04	h21	0.17980128579365	NS	32.305	2.3527915334768	41.699	7.16385852735805	1.2907908992416
g1.t1	h04	h24	0.992244672999305	NS	32.305	2.3527915334768	32.8606666666667	4.23393390753013	1.01720063973585
g1.t1	h06	h09	0.459798534163811	NS	37.0466666666667	3.33115510496494	44.6213333333333	4.88025586760916	1.20446283966169
g1.t1	h06	h15	0.249753934194789	NS	37.0466666666667	3.33115510496494	46.1706666666667	8.5062483112905	1.2462839661688
g1.t1	h06	h18	0.605240407805101	NS	37.0466666666667	3.33115510496494	42.7033333333333	8.64985180990593	1.15269030052186
g1.t1	h06	h21	0.607176017870971	NS	37.0466666666667	3.33115510496494	41.699	7.16385852735805	1.12558034910923
g1.t1	h06	h24	0.655461540041572	NS	37.0466666666667	3.33115510496494	32.8606666666667	4.23393390753013	0.887007378081699
g1.t1	h09	h12	0.787814309709922	NS	44.6213333333333	4.88025586760916	50.3006666666667	3.89360004794204	1.12727843184127
g1.t1	h09	h15	0.968438639192447	NS	44.6213333333333	4.88025586760916	46.1706666666667	8.5062483112905	1.03472180720732
g1.t1	h09	h18	0.995135611030955	NS	44.6213333333333	4.88025586760916	42.7033333333333	8.64985180990593	0.957016076017451
g1.t1	h09	h21	0.990889961487496	NS	44.6213333333333	4.88025586760916	41.699	7.16385852735805	0.934508157533019
g1.t1	h09	h24	0.999501672604913	NS	44.6213333333333	4.88025586760916	32.8606666666667	4.23393390753013	0.73643399270902
g1.t1	h12	h15	0.998623217013028	NS	50.3006666666667	3.89360004794204	46.1706666666667	8.5062483112905	0.917893732356099
g1.t1	h12	h18	0.999978476338838	NS	50.3006666666667	3.89360004794204	42.7033333333333	8.64985180990593	0.848961577712686
g1.t1	h12	h21	0.892879367338467	NS	50.3006666666667	3.89360004794204	41.699	7.16385852735805	0.828994976872407
g1.t1	h12	h24	0.118389620363702	NS	50.3006666666667	3.89360004794204	32.8606666666667	4.23393390753013	0.653284913387497
g1.t1	h15	h18	0.999478624998719	NS	46.1706666666667	8.5062483112905	42.7033333333333	8.64985180990593	0.924901813561279
g1.t1	h15	h21	0.999372592161353	NS	46.1706666666667	8.5062483112905	41.699	7.16385852735805	0.903149185630125
g1.t1	h15	h24	0.472541110429884	NS	46.1706666666667	8.5062483112905	32.8606666666667	4.23393390753013	0.711721728081322
g1.t1	h18	h21	0.999976591446029	NS	42.7033333333333	8.64985180990593	41.699	7.16385852735805	0.976481149012568
g1.t1	h18	h24	0.999943070990053	NS	42.7033333333333	8.64985180990593	32.8606666666667	4.23393390753013	0.769510576848023
g1.t1	h21	h24	0.998456013956164	NS	41.699	7.16385852735805	32.8606666666667	4.23393390753013	0.788044477485472
g3.t1	Ctrl	h04	0.941063631807668	NS	1.434	1.97990681598908	0.827666666666667	0.994577464722247	0.577173407717341
g3.t1	Ctrl	h15	0.878985516547393	NS	1.434	1.97990681598908	1.03533333333333	1.49717645363976	0.721989772198975
g3.t1	h04	h15	0.950651314665429	NS	0.827666666666667	0.994577464722247	1.03533333333333	1.49717645363976	1.25090616190092
g4.t1	Ctrl	h04	0.649956734985733	NS	0.73	0.495531028291872	0.305333333333333	0.0845832922824205	0.418264840182648
g4.t1	Ctrl	h06	1	NS	0.73	0.495531028291872	0.756	0.139459671590034	1.03561643835616
g4.t1	Ctrl	h09	1	NS	0.73	0.495531028291872	1.17033333333333	0.391872853529474	1.60319634703196
g4.t1	Ctrl	h12	0.814156162800258	NS	0.73	0.495531028291872	0.88	0.277676070268938	1.20547945205479
g4.t1	Ctrl	h15	0.841870207955683	NS	0.73	0.495531028291872	0.501666666666667	0.53928872909911	0.687214611872147
g4.t1	Ctrl	h18	1	NS	0.73	0.495531028291872	0.593	0.584208010900227	0.812328767123288
g4.t1	Ctrl	h21	0.367211777101727	NS	0.73	0.495531028291872	0.19	0.243874967965144	0.26027397260274
g4.t1	Ctrl	h24	1	NS	0.73	0.495531028291872	0.349	0.604485731841538	0.478082191780822
g4.t1	h04	h06	1	NS	0.305333333333333	0.0845832922824205	0.756	0.139459671590034	2.47598253275109
g4.t1	h04	h09	1	NS	0.305333333333333	0.0845832922824205	1.17033333333333	0.391872853529474	3.8329694323144
g4.t1	h04	h12	0.142957018513186	NS	0.305333333333333	0.0845832922824205	0.88	0.277676070268938	2.882096069869
g4.t1	h06	h09	1	NS	0.756	0.139459671590034	1.17033333333333	0.391872853529474	1.54805996472663
g4.t1	h06	h12	1	NS	0.756	0.139459671590034	0.88	0.277676070268938	1.16402116402116
g4.t1	h06	h15	1	NS	0.756	0.139459671590034	0.501666666666667	0.53928872909911	0.663580246913581
g4.t1	h06	h18	1	NS	0.756	0.139459671590034	0.593	0.584208010900227	0.784391534391534
g4.t1	h06	h21	1	NS	0.756	0.139459671590034	0.19	0.243874967965144	0.251322751322751
g4.t1	h06	h24	1	NS	0.756	0.139459671590034	0.349	0.604485731841538	0.461640211640212
g4.t1	h09	h12	1	NS	1.17033333333333	0.391872853529474	0.88	0.277676070268938	0.751922529193964
g4.t1	h09	h15	1	NS	1.17033333333333	0.391872853529474	0.501666666666667	0.53928872909911	0.428652805468529
g4.t1	h09	h18	0.984705833322896	NS	1.17033333333333	0.391872853529474	0.593	0.584208010900227	0.506693249786387
g4.t1	h09	h21	1	NS	1.17033333333333	0.391872853529474	0.19	0.243874967965144	0.162346909712333
g4.t1	h09	h24	1	NS	1.17033333333333	0.391872853529474	0.349	0.604485731841538	0.29820563941897
g4.t1	h12	h15	1	NS	0.88	0.277676070268938	0.501666666666667	0.53928872909911	0.570075757575758
g4.t1	h12	h18	1	NS	0.88	0.277676070268938	0.593	0.584208010900227	0.673863636363636
g4.t1	h12	h21	0.817109789926779	NS	0.88	0.277676070268938	0.19	0.243874967965144	0.215909090909091
g4.t1	h12	h24	1	NS	0.88	0.277676070268938	0.349	0.604485731841538	0.396590909090909
g4.t1	h15	h18	1	NS	0.501666666666667	0.53928872909911	0.593	0.584208010900227	1.18205980066445
g4.t1	h15	h24	1	NS	0.501666666666667	0.53928872909911	0.349	0.604485731841538	0.695681063122923
g4.t1	h18	h24	1	NS	0.593	0.584208010900227	0.349	0.604485731841538	0.588532883642496
g6.t1	Ctrl	h04	0.811402853063126	NS	102.975333333333	5.4281239239111	114.994333333333	13.5726558319782	1.11671727209753
g6.t1	Ctrl	h06	0.0579850497980904	NS	102.975333333333	5.4281239239111	135.747333333333	10.7055174715346	1.31825097272486
g6.t1	Ctrl	h09	0.969652980338669	NS	102.975333333333	5.4281239239111	107.209	31.9935423015333	1.04111340579945
g6.t1	Ctrl	h18	0.25944365033175	NS	102.975333333333	5.4281239239111	131.383	29.6551865446839	1.27586865462927
g6.t1	Ctrl	h21	0.0936988209661421	NS	102.975333333333	5.4281239239111	134.148	23.7393947479713	1.3027197451817
g6.t1	Ctrl	h24	0.171849815277895	NS	102.975333333333	5.4281239239111	130.804333333333	16.5622797444472	1.27024918588918
g6.t1	h04	h06	0.505459383212951	NS	114.994333333333	13.5726558319782	135.747333333333	10.7055174715346	1.18046976227814
g6.t1	h04	h09	0.797793711372137	NS	114.994333333333	13.5726558319782	107.209	31.9935423015333	0.932298113240365
g6.t1	h04	h15	0.332449312762615	NS	114.994333333333	13.5726558319782	133.528666666667	4.53203401723002	1.16117605795069
g6.t1	h04	h18	0.574885801537723	NS	114.994333333333	13.5726558319782	131.383	29.6551865446839	1.14251716751261
g6.t1	h04	h21	0.413278308605162	NS	114.994333333333	13.5726558319782	134.148	23.7393947479713	1.16656183058296
g6.t1	h04	h24	0.544290963251186	NS	114.994333333333	13.5726558319782	130.804333333333	16.5622797444472	1.1374850354945
g6.t1	h06	h09	0.478353577655438	NS	135.747333333333	10.7055174715346	107.209	31.9935423015333	0.789768737016322
g6.t1	h06	h12	0.282361546885369	NS	135.747333333333	10.7055174715346	157.059	15.3618137926486	1.15699510364845
g6.t1	h06	h15	0.976769182293062	NS	135.747333333333	10.7055174715346	133.528666666667	4.53203401723002	0.98365590975391
g6.t1	h06	h18	0.947681940879827	NS	135.747333333333	10.7055174715346	131.383	29.6551865446839	0.967849583294456
g6.t1	h06	h21	0.983587868590395	NS	135.747333333333	10.7055174715346	134.148	23.7393947479713	0.988218307541955
g6.t1	h06	h24	0.874802454961604	NS	135.747333333333	10.7055174715346	130.804333333333	16.5622797444472	0.963586761679788
g6.t1	h09	h12	0.336152027634635	NS	107.209	31.9935423015333	157.059	15.3618137926486	1.46497961924838
g6.t1	h09	h15	0.640053485047332	NS	107.209	31.9935423015333	133.528666666667	4.53203401723002	1.24549866771136
g6.t1	h09	h18	0.943457691459051	NS	107.209	31.9935423015333	131.383	29.6551865446839	1.22548480071636
g6.t1	h09	h21	0.899349781820741	NS	107.209	31.9935423015333	134.148	23.7393947479713	1.25127554589633
g6.t1	h09	h24	0.999501672604913	NS	107.209	31.9935423015333	130.804333333333	16.5622797444472	1.2200872439192
g6.t1	h12	h15	0.831049941451076	NS	157.059	15.3618137926486	133.528666666667	4.53203401723002	0.850181566587505
g6.t1	h12	h18	0.999978476338838	NS	157.059	15.3618137926486	131.383	29.6551865446839	0.836520033872621
g6.t1	h12	h21	0.909081457076216	NS	157.059	15.3618137926486	134.148	23.7393947479713	0.854124883005749
g6.t1	h12	h24	0.662930425062965	NS	157.059	15.3618137926486	130.804333333333	16.5622797444472	0.832835643505517
g6.t1	h15	h18	0.999478624998719	NS	133.528666666667	4.53203401723002	131.383	29.6551865446839	0.983931041024896
g6.t1	h15	h21	0.999537798058484	NS	133.528666666667	4.53203401723002	134.148	23.7393947479713	1.00463820502963
g6.t1	h15	h24	0.990118351845804	NS	133.528666666667	4.53203401723002	130.804333333333	16.5622797444472	0.979597389823903
g6.t1	h18	h21	0.999976591446029	NS	131.383	29.6551865446839	134.148	23.7393947479713	1.0210453407214
g6.t1	h18	h24	0.999943070990053	NS	131.383	29.6551865446839	130.804333333333	16.5622797444472	0.995595574262523
g6.t1	h21	h24	0.998456013956164	NS	134.148	23.7393947479713	130.804333333333	16.5622797444472	0.975074793014678
g19.t1	Ctrl	h15	0.927996766828244	NS	0.524666666666667	0.908749323704471	0.377333333333333	0.653560504722656	0.719186785260482
g20.t1	Ctrl	h12	0.33129353128414	NS	0.600333333333333	0.537524263018269	1.959	1.49466083109179	3.26318711826763
g20.t1	Ctrl	h15	0.430975171217706	NS	0.600333333333333	0.537524263018269	1.71033333333333	0.944094451489539	2.84897279289283
g20.t1	h04	h12	0.206167858963217	NS	0.557	0.368036682954295	1.959	1.49466083109179	3.51705565529623
g20.t1	h04	h15	0.29542830737902	NS	0.557	0.368036682954295	1.71033333333333	0.944094451489539	3.07061639736684
g20.t1	h06	h12	1	NS	0.396666666666667	0.337393439967841	1.959	1.49466083109179	4.93865546218487
g20.t1	h06	h15	1	NS	0.396666666666667	0.337393439967841	1.71033333333333	0.944094451489539	4.31176470588234
g20.t1	h09	h12	1	NS	0.431	0.746513898062186	1.959	1.49466083109179	4.54524361948956
g20.t1	h09	h15	1	NS	0.431	0.746513898062186	1.71033333333333	0.944094451489539	3.96829079659705
g20.t1	h12	h15	1	NS	1.959	1.49466083109179	1.71033333333333	0.944094451489539	0.873064488684701
g20.t1	h12	h18	1	NS	1.959	1.49466083109179	0.374666666666667	0.648941702569139	0.191254041177472
g20.t1	h12	h21	0.920416207549368	NS	1.959	1.49466083109179	0.455333333333333	0.788660467713029	0.232431512676535
g20.t1	h12	h24	1	NS	1.959	1.49466083109179	0	0	0
g20.t1	h15	h18	1	NS	1.71033333333333	0.944094451489539	0.374666666666667	0.648941702569139	0.219060611966479
g20.t1	h15	h21	0.948946081333547	NS	1.71033333333333	0.944094451489539	0.455333333333333	0.788660467713029	0.266224907425453
g20.t1	h15	h24	1	NS	1.71033333333333	0.944094451489539	0	0	0
g21.t1	Ctrl	h04	0.925351041514294	NS	24.665	4.24525947381311	22.899	3.23575138105509	0.928400567605919
g21.t1	Ctrl	h06	0.961980751656422	NS	24.665	4.24525947381311	24.8096666666667	8.633228500007	1.0058652611663
g21.t1	Ctrl	h09	0.774047569161203	NS	24.665	4.24525947381311	16.501	14.4207631906221	0.669004662477194
g21.t1	Ctrl	h12	0.957008153757093	NS	24.665	4.24525947381311	25.294	4.66130957993566	1.0255017230894
g21.t1	Ctrl	h15	0.84427214572437	NS	24.665	4.24525947381311	22.8693333333333	3.43780341691222	0.927197783634028
g21.t1	Ctrl	h18	0.779891522696726	NS	24.665	4.24525947381311	21.758	6.7536937301006	0.882140685181431
g21.t1	Ctrl	h21	0.684583220356454	NS	24.665	4.24525947381311	30.2013333333333	15.4145700664447	1.22446111223731
g21.t1	Ctrl	h24	0.598233902833225	NS	24.665	4.24525947381311	19.2183333333333	5.84228519787705	0.779174268531656
g21.t1	h04	h06	0.937806700561519	NS	22.899	3.23575138105509	24.8096666666667	8.633228500007	1.08343886923738
g21.t1	h04	h09	0.846673867785111	NS	22.899	3.23575138105509	16.501	14.4207631906221	0.720599152801432
g21.t1	h04	h12	0.740686482749855	NS	22.899	3.23575138105509	25.294	4.66130957993566	1.10458972007511
g21.t1	h04	h15	0.993098601324166	NS	22.899	3.23575138105509	22.8693333333333	3.43780341691222	0.998704455798651
g21.t1	h04	h18	0.910527382829886	NS	22.899	3.23575138105509	21.758	6.7536937301006	0.950172496615573
g21.t1	h04	h21	0.544612239706232	NS	22.899	3.23575138105509	30.2013333333333	15.4145700664447	1.31889311032505
g21.t1	h04	h24	0.668959425805026	NS	22.899	3.23575138105509	19.2183333333333	5.84228519787705	0.839265178974335
g21.t1	h06	h09	0.847393589256831	NS	24.8096666666667	8.633228500007	16.501	14.4207631906221	0.665103655833075
g21.t1	h06	h12	0.935659659997443	NS	24.8096666666667	8.633228500007	25.294	4.66130957993566	1.01952196052614
g21.t1	h06	h15	0.913262954400873	NS	24.8096666666667	8.633228500007	22.8693333333333	3.43780341691222	0.921791237286539
g21.t1	h06	h18	0.862146482862023	NS	24.8096666666667	8.633228500007	21.758	6.7536937301006	0.87699686949979
g21.t1	h06	h21	0.717718688525101	NS	24.8096666666667	8.633228500007	30.2013333333333	15.4145700664447	1.21732120544411
g21.t1	h06	h24	0.688478801679971	NS	24.8096666666667	8.633228500007	19.2183333333333	5.84228519787705	0.774630856252265
g21.t1	h09	h12	1	NS	16.501	14.4207631906221	25.294	4.66130957993566	1.53287679534574
g21.t1	h09	h15	1	NS	16.501	14.4207631906221	22.8693333333333	3.43780341691222	1.38593620588651
g21.t1	h09	h18	0.994435577097698	NS	16.501	14.4207631906221	21.758	6.7536937301006	1.31858675231804
g21.t1	h09	h21	0.96521913570075	NS	16.501	14.4207631906221	30.2013333333333	15.4145700664447	1.83027291275276
g21.t1	h09	h24	0.999501672604913	NS	16.501	14.4207631906221	19.2183333333333	5.84228519787705	1.1646768882694
g21.t1	h12	h15	0.998623217013028	NS	25.294	4.66130957993566	22.8693333333333	3.43780341691222	0.904140639413825
g21.t1	h12	h18	0.999978476338838	NS	25.294	4.66130957993566	21.758	6.7536937301006	0.860204000948842
g21.t1	h12	h21	0.990230232524928	NS	25.294	4.66130957993566	30.2013333333333	15.4145700664447	1.19401175509343
g21.t1	h12	h24	0.852721666462352	NS	25.294	4.66130957993566	19.2183333333333	5.84228519787705	0.759798107588096
g21.t1	h15	h18	0.999478624998719	NS	22.8693333333333	3.43780341691222	21.758	6.7536937301006	0.951405083955225
g21.t1	h15	h21	0.995375312813838	NS	22.8693333333333	3.43780341691222	30.2013333333333	15.4145700664447	1.32060401119403
g21.t1	h15	h24	0.953940485441913	NS	22.8693333333333	3.43780341691222	19.2183333333333	5.84228519787705	0.840353894589552
g21.t1	h18	h21	0.999976591446029	NS	21.758	6.7536937301006	30.2013333333333	15.4145700664447	1.38805650029108
g21.t1	h18	h24	0.999943070990053	NS	21.758	6.7536937301006	19.2183333333333	5.84228519787705	0.883276649201825
g21.t1	h21	h24	0.998456013956164	NS	30.2013333333333	15.4145700664447	19.2183333333333	5.84228519787705	0.636340558915721
g22.t1	Ctrl	h04	0.746032896208949	NS	0.793666666666667	0.780359105369658	2.01766666666667	0.957745442867432	2.54220915581689
g22.t1	Ctrl	h09	1	NS	0.793666666666667	0.780359105369658	1.942	2.00578463450092	2.44687106257875
g22.t1	Ctrl	h12	0.566210953810765	NS	0.793666666666667	0.780359105369658	1.73466666666667	1.19636128879755	2.18563628727426
g22.t1	Ctrl	h15	0.862147327435506	NS	0.793666666666667	0.780359105369658	1.154	1.34090379968139	1.4540109197816
g22.t1	Ctrl	h18	1	NS	0.793666666666667	0.780359105369658	3.134	3.92836696351041	3.9487610247795
g22.t1	Ctrl	h21	0.517010482590295	NS	0.793666666666667	0.780359105369658	1.94733333333333	0.492658434753057	2.45359092818143
g22.t1	h04	h06	1	NS	2.01766666666667	0.957745442867432	1.192	0.486231426380484	0.590781430695522
g22.t1	h04	h09	1	NS	2.01766666666667	0.957745442867432	1.942	2.00578463450092	0.962497934908308
g22.t1	h04	h12	0.917951396316947	NS	2.01766666666667	0.957745442867432	1.73466666666667	1.19636128879755	0.859738972410375
g22.t1	h04	h15	0.722519072433522	NS	2.01766666666667	0.957745442867432	1.154	1.34090379968139	0.571947794482074
g22.t1	h04	h18	1	NS	2.01766666666667	0.957745442867432	3.134	3.92836696351041	1.55327936560383
g22.t1	h04	h21	0.974752487151258	NS	2.01766666666667	0.957745442867432	1.94733333333333	0.492658434753057	0.965141252271598
g22.t1	h04	h24	0.144881836700806	NS	2.01766666666667	0.957745442867432	0	0	0
g22.t1	h06	h12	1	NS	1.192	0.486231426380484	1.73466666666667	1.19636128879755	1.45525727069352
g22.t1	h06	h18	1	NS	1.192	0.486231426380484	3.134	3.92836696351041	2.62919463087248
g22.t1	h06	h21	1	NS	1.192	0.486231426380484	1.94733333333333	0.492658434753057	1.63366890380313
g22.t1	h09	h12	1	NS	1.942	2.00578463450092	1.73466666666667	1.19636128879755	0.893237212495711
g22.t1	h09	h15	1	NS	1.942	2.00578463450092	1.154	1.34090379968139	0.594232749742533
g22.t1	h09	h18	0.994435577097698	NS	1.942	2.00578463450092	3.134	3.92836696351041	1.61380020597322
g22.t1	h09	h21	1	NS	1.942	2.00578463450092	1.94733333333333	0.492658434753057	1.00274630964641
g22.t1	h12	h15	1	NS	1.73466666666667	1.19636128879755	1.154	1.34090379968139	0.665257494235202
g22.t1	h12	h18	1	NS	1.73466666666667	1.19636128879755	3.134	3.92836696351041	1.80668716372021
g22.t1	h12	h21	0.997078458176117	NS	1.73466666666667	1.19636128879755	1.94733333333333	0.492658434753057	1.12259800153727
g22.t1	h12	h24	1	NS	1.73466666666667	1.19636128879755	0	0	0
g22.t1	h15	h18	1	NS	1.154	1.34090379968139	3.134	3.92836696351041	2.7157712305026
g22.t1	h15	h21	0.999372592161353	NS	1.154	1.34090379968139	1.94733333333333	0.492658434753057	1.68746389370306
g22.t1	h18	h21	0.999976591446029	NS	3.134	3.92836696351041	1.94733333333333	0.492658434753057	0.621357158051477
g22.t1	h18	h24	1	NS	3.134	3.92836696351041	0	0	0
g22.t1	h21	h24	1	NS	1.94733333333333	0.492658434753057	0	0	0
g23.t1	Ctrl	h04	0.791466036433359	NS	0.954666666666667	0.930521538350044	2.093	0.930719614062152	2.19238826815642
g23.t1	Ctrl	h06	1	NS	0.954666666666667	0.930521538350044	2.25	0.898015033281736	2.35684357541899
g23.t1	Ctrl	h09	1	NS	0.954666666666667	0.930521538350044	2.92833333333333	2.71322913395337	3.06738826815642
g23.t1	Ctrl	h15	0.469298396064092	NS	0.954666666666667	0.930521538350044	2.34533333333333	0.946864474638971	2.45670391061452
g23.t1	Ctrl	h18	1	NS	0.954666666666667	0.930521538350044	2.301	2.25471128972203	2.41026536312849
g23.t1	Ctrl	h21	0.407735960067986	NS	0.954666666666667	0.930521538350044	2.84133333333333	3.09272199418786	2.97625698324022
g23.t1	Ctrl	h24	1	NS	0.954666666666667	0.930521538350044	1.70833333333333	2.05169791473631	1.78945530726257
g23.t1	h04	h06	1	NS	2.093	0.930719614062152	2.25	0.898015033281736	1.07501194457716
g23.t1	h04	h09	1	NS	2.093	0.930719614062152	2.92833333333333	2.71322913395337	1.39910813823857
g23.t1	h04	h12	0.228396014162943	NS	2.093	0.930719614062152	0.582333333333333	0.563994976336965	0.278229017359452
g23.t1	h04	h15	0.920939893162129	NS	2.093	0.930719614062152	2.34533333333333	0.946864474638971	1.12056059882147
g23.t1	h04	h18	1	NS	2.093	0.930719614062152	2.301	2.25471128972203	1.09937888198758
g23.t1	h04	h21	0.811023856914722	NS	2.093	0.930719614062152	2.84133333333333	3.09272199418786	1.35754100971492
g23.t1	h04	h24	0.899804360233157	NS	2.093	0.930719614062152	1.70833333333333	2.05169791473631	0.81621277273451
g23.t1	h06	h09	1	NS	2.25	0.898015033281736	2.92833333333333	2.71322913395337	1.30148148148148
g23.t1	h06	h12	1	NS	2.25	0.898015033281736	0.582333333333333	0.563994976336965	0.258814814814815
g23.t1	h06	h15	1	NS	2.25	0.898015033281736	2.34533333333333	0.946864474638971	1.04237037037037
g23.t1	h06	h18	1	NS	2.25	0.898015033281736	2.301	2.25471128972203	1.02266666666667
g23.t1	h06	h21	1	NS	2.25	0.898015033281736	2.84133333333333	3.09272199418786	1.26281481481481
g23.t1	h06	h24	1	NS	2.25	0.898015033281736	1.70833333333333	2.05169791473631	0.759259259259258
g23.t1	h09	h12	1	NS	2.92833333333333	2.71322913395337	0.582333333333333	0.563994976336965	0.198861696072852
g23.t1	h09	h15	1	NS	2.92833333333333	2.71322913395337	2.34533333333333	0.946864474638971	0.800910643141719
g23.t1	h09	h18	0.996332007864633	NS	2.92833333333333	2.71322913395337	2.301	2.25471128972203	0.785771200910644
g23.t1	h09	h21	0.99791762722299	NS	2.92833333333333	2.71322913395337	2.84133333333333	3.09272199418786	0.970290267501423
g23.t1	h09	h24	0.999501672604913	NS	2.92833333333333	2.71322913395337	1.70833333333333	2.05169791473631	0.583380762663631
g23.t1	h12	h15	1	NS	0.582333333333333	0.563994976336965	2.34533333333333	0.946864474638971	4.02747567258156
g23.t1	h15	h18	1	NS	2.34533333333333	0.946864474638971	2.301	2.25471128972203	0.981097214326323
g23.t1	h15	h21	0.999425041519115	NS	2.34533333333333	0.946864474638971	2.84133333333333	3.09272199418786	1.21148379761228
g23.t1	h15	h24	1	NS	2.34533333333333	0.946864474638971	1.70833333333333	2.05169791473631	0.728396816372939
g23.t1	h18	h21	0.999976591446029	NS	2.301	2.25471128972203	2.84133333333333	3.09272199418786	1.23482543821527
g23.t1	h18	h24	1	NS	2.301	2.25471128972203	1.70833333333333	2.05169791473631	0.742430827176588
g23.t1	h21	h24	0.998456013956164	NS	2.84133333333333	3.09272199418786	1.70833333333333	2.05169791473631	0.60124354763022
g24.t1	Ctrl	h04	0.442150363961552	NS	1.749	0.215027905165819	3.07933333333333	0.762847516436499	1.76062511911568
g24.t1	Ctrl	h06	0.0526914784826438	NS	1.749	0.215027905165819	3.83466666666667	0.745634181977553	2.19249094720793
g24.t1	Ctrl	h09	0.555502913441762	NS	1.749	0.215027905165819	4.30933333333333	3.78920853653284	2.46388412426148
g24.t1	Ctrl	h12	0.338599981916518	NS	1.749	0.215027905165819	2.732	0.904409752269398	1.5620354488279
g24.t1	Ctrl	h15	0.389143806233039	NS	1.749	0.215027905165819	2.746	0.42868519918467	1.57004002287021
g24.t1	Ctrl	h18	0.553667698374365	NS	1.749	0.215027905165819	2.68033333333333	0.897780225519215	1.53249475890985
g24.t1	Ctrl	h21	0.147718738265967	NS	1.749	0.215027905165819	3.47933333333333	1.10439862972268	1.98932723461025
g24.t1	Ctrl	h24	0.508731862055038	NS	1.749	0.215027905165819	3.254	2.5233491633145	1.86049170954831
g24.t1	h04	h06	0.767734960141128	NS	3.07933333333333	0.762847516436499	3.83466666666667	0.745634181977553	1.24529118856896
g24.t1	h04	h09	0.872069967975192	NS	3.07933333333333	0.762847516436499	4.30933333333333	3.78920853653284	1.39943710759905
g24.t1	h04	h12	0.825770308463706	NS	3.07933333333333	0.762847516436499	2.732	0.904409752269398	0.887205022732194
g24.t1	h04	h15	0.838912398192447	NS	3.07933333333333	0.762847516436499	2.746	0.42868519918467	0.891751461355273
g24.t1	h04	h18	0.812811093411517	NS	3.07933333333333	0.762847516436499	2.68033333333333	0.897780225519215	0.87042649924226
g24.t1	h04	h21	0.818967124598733	NS	3.07933333333333	0.762847516436499	3.47933333333333	1.10439862972268	1.12989824637367
g24.t1	h04	h24	0.99513505649731	NS	3.07933333333333	0.762847516436499	3.254	2.5233491633145	1.05672223424984
g24.t1	h06	h09	0.964795479329147	NS	3.83466666666667	0.745634181977553	4.30933333333333	3.78920853653284	1.12378303198887
g24.t1	h06	h12	0.482449568430069	NS	3.83466666666667	0.745634181977553	2.732	0.904409752269398	0.712447844228094
g24.t1	h06	h15	0.551161374205895	NS	3.83466666666667	0.745634181977553	2.746	0.42868519918467	0.716098748261474
g24.t1	h06	h18	0.599268695944008	NS	3.83466666666667	0.745634181977553	2.68033333333333	0.897780225519215	0.698974269819192
g24.t1	h06	h21	0.909351764797722	NS	3.83466666666667	0.745634181977553	3.47933333333333	1.10439862972268	0.907336578581361
g24.t1	h06	h24	0.849140265395827	NS	3.83466666666667	0.745634181977553	3.254	2.5233491633145	0.848574408901251
g24.t1	h09	h12	1	NS	4.30933333333333	3.78920853653284	2.732	0.904409752269398	0.633972772277228
g24.t1	h09	h15	1	NS	4.30933333333333	3.78920853653284	2.746	0.42868519918467	0.637221534653466
g24.t1	h09	h18	0.991100096088041	NS	4.30933333333333	3.78920853653284	2.68033333333333	0.897780225519215	0.621983292079208
g24.t1	h09	h21	0.99334754485325	NS	4.30933333333333	3.78920853653284	3.47933333333333	1.10439862972268	0.807394801980198
g24.t1	h09	h24	0.999501672604913	NS	4.30933333333333	3.78920853653284	3.254	2.5233491633145	0.755105198019802
g24.t1	h12	h15	0.998623217013028	NS	2.732	0.904409752269398	2.746	0.42868519918467	1.00512445095168
g24.t1	h12	h18	0.999978476338838	NS	2.732	0.904409752269398	2.68033333333333	0.897780225519215	0.981088335773547
g24.t1	h12	h21	0.990230232524928	NS	2.732	0.904409752269398	3.47933333333333	1.10439862972268	1.27354807223035
g24.t1	h12	h24	0.959592086695317	NS	2.732	0.904409752269398	3.254	2.5233491633145	1.19106881405564
g24.t1	h15	h18	0.999478624998719	NS	2.746	0.42868519918467	2.68033333333333	0.897780225519215	0.97608642874484
g24.t1	h15	h21	0.999372592161353	NS	2.746	0.42868519918467	3.47933333333333	1.10439862972268	1.2670551104637
g24.t1	h15	h24	0.978847139887355	NS	2.746	0.42868519918467	3.254	2.5233491633145	1.1849963583394
g24.t1	h18	h21	0.999976591446029	NS	2.68033333333333	0.897780225519215	3.47933333333333	1.10439862972268	1.29809725158562
g24.t1	h18	h24	0.999943070990053	NS	2.68033333333333	0.897780225519215	3.254	2.5233491633145	1.21402810595697
g24.t1	h21	h24	0.998456013956164	NS	3.47933333333333	1.10439862972268	3.254	2.5233491633145	0.935236635370762
g25.t1	Ctrl	h04	0.576150863761021	NS	139.381333333333	33.9952008720838	173.612	10.0012485220596	1.24559003596847
g25.t1	Ctrl	h09	0.000184769577903991	Up	139.381333333333	33.9952008720838	284.515666666667	37.7609891598899	2.0412752544578
g25.t1	h04	h06	0.171852662071058	NS	173.612	10.0012485220596	232.839	37.5318164228696	1.34114577333364
g25.t1	h06	h09	0.383863474019449	NS	232.839	37.5318164228696	284.515666666667	37.7609891598899	1.22194162776282
g25.t1	h06	h12	0.262959277258846	NS	232.839	37.5318164228696	276.787333333333	13.1763434356171	1.18874988010313
g25.t1	h06	h15	0.913983374951376	NS	232.839	37.5318164228696	237.779	41.4990865080186	1.02121637698152
g25.t1	h06	h18	0.832167387517824	NS	232.839	37.5318164228696	244.857666666667	11.9132107482969	1.05161792769539
g25.t1	h06	h21	0.779910065952534	NS	232.839	37.5318164228696	217.790333333333	13.9910594428493	0.935368788447524
g25.t1	h06	h24	0.808803748485042	NS	232.839	37.5318164228696	245.681	4.72370119715361	1.05515399052564
g25.t1	h09	h12	0.930120642258191	NS	284.515666666667	37.7609891598899	276.787333333333	13.1763434356171	0.972836879515713
g25.t1	h09	h15	0.555516796316961	NS	284.515666666667	37.7609891598899	237.779	41.4990865080186	0.835732537282656
g25.t1	h09	h18	0.899837738214548	NS	284.515666666667	37.7609891598899	244.857666666667	11.9132107482969	0.860612245137058
g25.t1	h09	h21	0.393411884695802	NS	284.515666666667	37.7609891598899	217.790333333333	13.9910594428493	0.7654774722423
g25.t1	h09	h24	0.999501672604913	NS	284.515666666667	37.7609891598899	245.681	4.72370119715361	0.863506051804996
g25.t1	h12	h15	0.931485466458233	NS	276.787333333333	13.1763434356171	237.779	41.4990865080186	0.859067491046075
g25.t1	h12	h18	0.999978476338838	NS	276.787333333333	13.1763434356171	244.857666666667	11.9132107482969	0.884641879084064
g25.t1	h12	h21	0.339338241367725	NS	276.787333333333	13.1763434356171	217.790333333333	13.9910594428493	0.786850795195348
g25.t1	h12	h24	0.750534044861548	NS	276.787333333333	13.1763434356171	245.681	4.72370119715361	0.88761648534013
g25.t1	h15	h18	0.999478624998719	NS	237.779	41.4990865080186	244.857666666667	11.9132107482969	1.02976994043489
g25.t1	h15	h21	0.996507074523282	NS	237.779	41.4990865080186	217.790333333333	13.9910594428493	0.91593594612364
g25.t1	h15	h24	0.970811073995626	NS	237.779	41.4990865080186	245.681	4.72370119715361	1.03323253945891
g25.t1	h18	h21	0.999976591446029	NS	244.857666666667	11.9132107482969	217.790333333333	13.9910594428493	0.889456868139719
g25.t1	h18	h24	0.999943070990053	NS	244.857666666667	11.9132107482969	245.681	4.72370119715361	1.00336249766871
g25.t1	h21	h24	0.998456013956164	NS	217.790333333333	13.9910594428493	245.681	4.72370119715361	1.12806200458851
g29.t1	Ctrl	h04	0.987679592852367	NS	0.608666666666667	0.332084828520264	0.580666666666667	0.223540451223785	0.953997809419496
g29.t1	Ctrl	h06	1	NS	0.608666666666667	0.332084828520264	0.272	0.0443057558337512	0.446878422782037
g29.t1	Ctrl	h09	1	NS	0.608666666666667	0.332084828520264	0.265333333333333	0.324410747869631	0.435925520262869
g29.t1	Ctrl	h12	0.25392547303907	NS	0.608666666666667	0.332084828520264	0.180333333333333	0.151295516567192	0.296276013143482
g29.t1	Ctrl	h15	0.113848179516431	NS	0.608666666666667	0.332084828520264	0.0433333333333333	0.0750555349946514	0.0711938663745892
g29.t1	Ctrl	h18	0.887027116682315	NS	0.608666666666667	0.332084828520264	0.805	1.19819405773856	1.32256297918948
g29.t1	Ctrl	h21	0.906011547303011	NS	0.608666666666667	0.332084828520264	0.522	0.224848838111296	0.857612267250821
g29.t1	Ctrl	h24	1	NS	0.608666666666667	0.332084828520264	0	0	0
g29.t1	h04	h06	1	NS	0.580666666666667	0.223540451223785	0.272	0.0443057558337512	0.468427095292767
g29.t1	h04	h09	1	NS	0.580666666666667	0.223540451223785	0.265333333333333	0.324410747869631	0.45694603903559
g29.t1	h04	h12	0.240683858803845	NS	0.580666666666667	0.223540451223785	0.180333333333333	0.151295516567192	0.310562571756601
g29.t1	h04	h15	0.108473857291688	NS	0.580666666666667	0.223540451223785	0.0433333333333333	0.0750555349946514	0.0746268656716417
g29.t1	h04	h18	1	NS	0.580666666666667	0.223540451223785	0.805	1.19819405773856	1.38633754305396
g29.t1	h04	h21	0.91711220073037	NS	0.580666666666667	0.223540451223785	0.522	0.224848838111296	0.898966704936854
g29.t1	h04	h24	0.131309709199807	NS	0.580666666666667	0.223540451223785	0	0	0
g29.t1	h09	h18	0.981670737193464	NS	0.265333333333333	0.324410747869631	0.805	1.19819405773856	3.03391959798995
g29.t1	h09	h21	1	NS	0.265333333333333	0.324410747869631	0.522	0.224848838111296	1.96733668341709
g29.t1	h18	h21	0.999976591446029	NS	0.805	1.19819405773856	0.522	0.224848838111296	0.648447204968944
g30.t1	h15	h18	1	NS	0.660666666666667	0.82330087655324	0.935333333333333	1.36043571451698	1.41574167507568
g30.t1	h15	h21	0.999372592161353	NS	0.660666666666667	0.82330087655324	1.13033333333333	0.433263584130184	1.7108980827447
g30.t1	h18	h21	0.999976591446029	NS	0.935333333333333	1.36043571451698	1.13033333333333	0.433263584130184	1.20848182466144
g31.t1	Ctrl	h04	0.699295551487632	NS	2.67533333333333	3.15602682709342	7.293	0.378000000000012	2.72601544978819
g31.t1	Ctrl	h06	1	NS	2.67533333333333	3.15602682709342	4.78733333333333	1.64264552881422	1.7894343384002
g31.t1	Ctrl	h09	1	NS	2.67533333333333	3.15602682709342	3.88033333333333	4.06401898781654	1.45041116371792
g31.t1	Ctrl	h18	1	NS	2.67533333333333	3.15602682709342	5.375	6.31907991720314	2.00909543982059
g31.t1	Ctrl	h21	1	NS	2.67533333333333	3.15602682709342	5.92866666666667	5.84365308119273	2.21604784450536
g31.t1	h04	h06	1	NS	7.293	0.378000000000012	4.78733333333333	1.64264552881422	0.65642853878148
g31.t1	h04	h09	1	NS	7.293	0.378000000000012	3.88033333333333	4.06401898781654	0.532062708533296
g31.t1	h04	h12	0.417786480808763	NS	7.293	0.378000000000012	3.508	2.18195875304736	0.48100918689154
g31.t1	h04	h15	0.146545865560497	NS	7.293	0.378000000000012	1.58833333333333	0.198041241496143	0.217788747200511
g31.t1	h04	h18	1	NS	7.293	0.378000000000012	5.375	6.31907991720314	0.737008089949266
g31.t1	h04	h21	0.844569702049111	NS	7.293	0.378000000000012	5.92866666666667	5.84365308119273	0.812925636455049
g31.t1	h04	h24	0.204252127517135	NS	7.293	0.378000000000012	0.836666666666667	1.44914917566596	0.114721879427762
g31.t1	h06	h09	1	NS	4.78733333333333	1.64264552881422	3.88033333333333	4.06401898781654	0.810541707283108
g31.t1	h06	h18	1	NS	4.78733333333333	1.64264552881422	5.375	6.31907991720314	1.12275449101796
g31.t1	h06	h21	1	NS	4.78733333333333	1.64264552881422	5.92866666666667	5.84365308119273	1.238406907116
g31.t1	h09	h18	1	NS	3.88033333333333	4.06401898781654	5.375	6.31907991720314	1.38519027574951
g31.t1	h09	h21	1	NS	3.88033333333333	4.06401898781654	5.92866666666667	5.84365308119273	1.52787561206082
g31.t1	h18	h21	0.999976591446029	NS	5.375	6.31907991720314	5.92866666666667	5.84365308119273	1.10300775193799
g32.t1	Ctrl	h04	0.460374001986855	NS	3.456	2.12638449016165	7.09433333333333	2.04624762268239	2.05275848765432
g32.t1	Ctrl	h06	0.310470667712501	NS	3.456	2.12638449016165	6.40233333333333	0.877823634526508	1.85252700617284
g32.t1	Ctrl	h09	1	NS	3.456	2.12638449016165	4.78733333333333	4.16416154025433	1.3852237654321
g32.t1	Ctrl	h12	0.604122761396958	NS	3.456	2.12638449016165	4.74666666666667	0.719406236651678	1.37345679012346
g32.t1	Ctrl	h15	0.875244708855956	NS	3.456	2.12638449016165	4.08166666666667	2.40833600922573	1.18103780864198
g32.t1	Ctrl	h18	0.976192833433574	NS	3.456	2.12638449016165	3.32033333333333	3.18324525183551	0.960744598765431
g32.t1	Ctrl	h21	0.570742397229511	NS	3.456	2.12638449016165	5.15233333333333	1.23507988945385	1.49083719135802
g32.t1	Ctrl	h24	0.781925098925585	NS	3.456	2.12638449016165	4.70066666666667	1.50531934596395	1.36014660493827
g32.t1	h04	h06	0.879807595329531	NS	7.09433333333333	2.04624762268239	6.40233333333333	0.877823634526508	0.902457360334539
g32.t1	h04	h09	0.817780654048504	NS	7.09433333333333	2.04624762268239	4.78733333333333	4.16416154025433	0.674810881924541
g32.t1	h04	h12	0.389254973209691	NS	7.09433333333333	2.04624762268239	4.74666666666667	0.719406236651678	0.669078607339192
g32.t1	h04	h15	0.379948789249994	NS	7.09433333333333	2.04624762268239	4.08166666666667	2.40833600922573	0.575341822111545
g32.t1	h04	h18	0.519665384773758	NS	7.09433333333333	2.04624762268239	3.32033333333333	3.18324525183551	0.468026124136635
g32.t1	h04	h21	0.583006405728246	NS	7.09433333333333	2.04624762268239	5.15233333333333	1.23507988945385	0.726260395620918
g32.t1	h04	h24	0.524514442644033	NS	7.09433333333333	2.04624762268239	4.70066666666667	1.50531934596395	0.66259455903773
g32.t1	h06	h09	1	NS	6.40233333333333	0.877823634526508	4.78733333333333	4.16416154025433	0.74774821679596
g32.t1	h06	h12	0.577427604519725	NS	6.40233333333333	0.877823634526508	4.74666666666667	0.719406236651678	0.741396365908263
g32.t1	h06	h15	0.568179012804048	NS	6.40233333333333	0.877823634526508	4.08166666666667	2.40833600922573	0.637527984588953
g32.t1	h06	h18	1	NS	6.40233333333333	0.877823634526508	3.32033333333333	3.18324525183551	0.518613005675014
g32.t1	h06	h21	0.781689080716524	NS	6.40233333333333	0.877823634526508	5.15233333333333	1.23507988945385	0.804758681730619
g32.t1	h06	h24	1	NS	6.40233333333333	0.877823634526508	4.70066666666667	1.50531934596395	0.73421148539595
g32.t1	h09	h12	1	NS	4.78733333333333	4.16416154025433	4.74666666666667	0.719406236651678	0.991505361370284
g32.t1	h09	h15	1	NS	4.78733333333333	4.16416154025433	4.08166666666667	2.40833600922573	0.852597131318759
g32.t1	h09	h18	0.995135611030955	NS	4.78733333333333	4.16416154025433	3.32033333333333	3.18324525183551	0.693566355660771
g32.t1	h09	h21	0.997055756131197	NS	4.78733333333333	4.16416154025433	5.15233333333333	1.23507988945385	1.07624286311099
g32.t1	h09	h24	0.999501672604913	NS	4.78733333333333	4.16416154025433	4.70066666666667	1.50531934596395	0.981896671772735
g32.t1	h12	h15	0.998623217013028	NS	4.74666666666667	0.719406236651678	4.08166666666667	2.40833600922573	0.859901685393259
g32.t1	h12	h18	0.999978476338838	NS	4.74666666666667	0.719406236651678	3.32033333333333	3.18324525183551	0.699508426966291
g32.t1	h12	h21	0.997078458176117	NS	4.74666666666667	0.719406236651678	5.15233333333333	1.23507988945385	1.08546348314607
g32.t1	h12	h24	0.998301998153863	NS	4.74666666666667	0.719406236651678	4.70066666666667	1.50531934596395	0.990308988764045
g32.t1	h15	h18	1	NS	4.08166666666667	2.40833600922573	3.32033333333333	3.18324525183551	0.813474887709268
g32.t1	h15	h21	0.999372592161353	NS	4.08166666666667	2.40833600922573	5.15233333333333	1.23507988945385	1.2623111474071
g32.t1	h15	h24	0.985742031575585	NS	4.08166666666667	2.40833600922573	4.70066666666667	1.50531934596395	1.15165373621886
g32.t1	h18	h21	0.999976591446029	NS	3.32033333333333	3.18324525183551	5.15233333333333	1.23507988945385	1.55175183214537
g32.t1	h18	h24	0.999943070990053	NS	3.32033333333333	3.18324525183551	4.70066666666667	1.50531934596395	1.41572131312117
g32.t1	h21	h24	0.998456013956164	NS	5.15233333333333	1.23507988945385	4.70066666666667	1.50531934596395	0.912337452286991
g33.t1	Ctrl	h04	0.832426104675658	NS	3.378	1.72732654700841	5.931	3.73262253650165	1.75577264653641
g33.t1	Ctrl	h06	1	NS	3.378	1.72732654700841	7.81	2.07105214806388	2.31201894612197
g33.t1	Ctrl	h09	1	NS	3.378	1.72732654700841	4.23666666666667	6.00283344207828	1.25419380303927
g33.t1	Ctrl	h12	0.127014534375519	NS	3.378	1.72732654700841	10.0263333333333	5.8332744092262	2.96812709690151
g33.t1	Ctrl	h18	0.285788244381224	NS	3.378	1.72732654700841	11.06	10.5047132754778	3.27412670219065
g33.t1	Ctrl	h24	0.767354602009233	NS	3.378	1.72732654700841	6.31033333333333	9.30206892757377	1.86806789027038
g33.t1	h04	h06	1	NS	5.931	3.73262253650165	7.81	2.07105214806388	1.31680998145338
g33.t1	h04	h09	1	NS	5.931	3.73262253650165	4.23666666666667	6.00283344207828	0.714325858483674
g33.t1	h04	h12	0.476169167084196	NS	5.931	3.73262253650165	10.0263333333333	5.8332744092262	1.69049626257516
g33.t1	h04	h15	0.497681898416441	NS	5.931	3.73262253650165	2.90166666666667	1.29143653863956	0.489237340527174
g33.t1	h04	h18	1	NS	5.931	3.73262253650165	11.06	10.5047132754778	1.86477828359467
g33.t1	h04	h21	0.510703290837419	NS	5.931	3.73262253650165	3.02666666666667	1.45783138028146	0.510313044455685
g33.t1	h04	h24	0.9834078874962	NS	5.931	3.73262253650165	6.31033333333333	9.30206892757377	1.06395773618839
g33.t1	h06	h09	1	NS	7.81	2.07105214806388	4.23666666666667	6.00283344207828	0.542466922748613
g33.t1	h06	h12	1	NS	7.81	2.07105214806388	10.0263333333333	5.8332744092262	1.28378147673922
g33.t1	h06	h15	1	NS	7.81	2.07105214806388	2.90166666666667	1.29143653863956	0.3715322236449
g33.t1	h06	h18	1	NS	7.81	2.07105214806388	11.06	10.5047132754778	1.41613316261204
g33.t1	h06	h21	1	NS	7.81	2.07105214806388	3.02666666666667	1.45783138028146	0.387537345283825
g33.t1	h06	h24	1	NS	7.81	2.07105214806388	6.31033333333333	9.30206892757377	0.807981220657277
g33.t1	h09	h12	1	NS	4.23666666666667	6.00283344207828	10.0263333333333	5.8332744092262	2.36656176239181
g33.t1	h09	h18	0.97996207975599	NS	4.23666666666667	6.00283344207828	11.06	10.5047132754778	2.61054287962234
g33.t1	h09	h24	1	NS	4.23666666666667	6.00283344207828	6.31033333333333	9.30206892757377	1.48945712037765
g33.t1	h12	h15	1	NS	10.0263333333333	5.8332744092262	2.90166666666667	1.29143653863956	0.289404567971011
g33.t1	h12	h18	0.999978476338838	NS	10.0263333333333	5.8332744092262	11.06	10.5047132754778	1.1030951826856
g33.t1	h12	h21	0.712756240345865	NS	10.0263333333333	5.8332744092262	3.02666666666667	1.45783138028146	0.301871737757241
g33.t1	h12	h24	0.900212826780018	NS	10.0263333333333	5.8332744092262	6.31033333333333	9.30206892757377	0.629375976594968
g33.t1	h15	h18	1	NS	2.90166666666667	1.29143653863956	11.06	10.5047132754778	3.81160252728317
g33.t1	h18	h21	0.999976591446029	NS	11.06	10.5047132754778	3.02666666666667	1.45783138028146	0.273658830620856
g33.t1	h18	h24	1	NS	11.06	10.5047132754778	6.31033333333333	9.30206892757377	0.570554550934297
g35.t1	Ctrl	h04	0.914563978511659	NS	0.715333333333333	0.865910695934248	1.23166666666667	0.647211196854113	1.72180801491147
g35.t1	Ctrl	h15	0.900371792649252	NS	0.715333333333333	0.865910695934248	1.037	1.0286053665036	1.44967381174278
g35.t1	Ctrl	h18	1	NS	0.715333333333333	0.865910695934248	1.99033333333333	1.60672783424366	2.78238583410997
g35.t1	h04	h15	0.901189088638479	NS	1.23166666666667	0.647211196854113	1.037	1.0286053665036	0.841948579161026
g35.t1	h04	h18	1	NS	1.23166666666667	0.647211196854113	1.99033333333333	1.60672783424366	1.61596752368064
g35.t1	h15	h18	1	NS	1.037	1.0286053665036	1.99033333333333	1.60672783424366	1.91931854709096
g36.t1	Ctrl	h24	1	NS	1.69	2.06446385291678	8.67366666666667	5.94185908056841	5.13234714003945
g36.t1	h04	h24	0.0575104916268156	NS	0.644	0.557828826791875	8.67366666666667	5.94185908056841	13.4684265010352
g36.t1	h06	h24	1	NS	0.602333333333333	0.668764781768099	8.67366666666667	5.94185908056841	14.4001106806862
g36.t1	h09	h24	1	NS	0.447333333333333	0.774804061252478	8.67366666666667	5.94185908056841	19.3897168405365
g36.t1	h12	h24	1	NS	0.909666666666667	0.788207037099602	8.67366666666667	5.94185908056841	9.53499450348113
g36.t1	h15	h24	1	NS	2.70866666666667	4.6915482874349	8.67366666666667	5.94185908056841	3.20219049963081
g36.t1	h18	h24	1	NS	0.391	0.677231865759431	8.67366666666667	5.94185908056841	22.1832907075874
g36.t1	h21	h24	0.998456013956164	NS	2.024	1.82468654842414	8.67366666666667	5.94185908056841	4.28540843214756
g37.t1	h09	h12	1	NS	2.944	3.4748630188829	3.65533333333333	3.13009270363249	1.24162137681159
g37.t1	h09	h15	1	NS	2.944	3.4748630188829	4.17166666666667	4.98338823827056	1.41700634057971
g37.t1	h09	h18	1	NS	2.944	3.4748630188829	6.37766666666667	9.86220281343541	2.16632699275362
g37.t1	h12	h15	1	NS	3.65533333333333	3.13009270363249	4.17166666666667	4.98338823827056	1.14125478752508
g37.t1	h12	h18	1	NS	3.65533333333333	3.13009270363249	6.37766666666667	9.86220281343541	1.7447565201532
g37.t1	h15	h18	1	NS	4.17166666666667	4.98338823827056	6.37766666666667	9.86220281343541	1.52880543347982
g39.t1	Ctrl	h04	0.797117738533005	NS	0.813333333333333	0.163022493335531	0.5	0.12529565036345	0.614754098360656
g39.t1	Ctrl	h06	1	NS	0.813333333333333	0.163022493335531	0.643666666666667	0.149017896016999	0.791393442622952
g39.t1	Ctrl	h09	1	NS	0.813333333333333	0.163022493335531	1.22266666666667	1.29009857504508	1.50327868852459
g39.t1	Ctrl	h12	0.901898674923315	NS	0.813333333333333	0.163022493335531	0.702	0.54316019736354	0.863114754098361
g39.t1	Ctrl	h15	0.9547342698639	NS	0.813333333333333	0.163022493335531	0.770666666666667	0.113808318383734	0.947540983606558
g39.t1	Ctrl	h18	0.639998126280066	NS	0.813333333333333	0.163022493335531	1.70633333333333	2.37673354277111	2.09795081967213
g39.t1	Ctrl	h21	0.917552960627575	NS	0.813333333333333	0.163022493335531	0.695	0.47538195169779	0.854508196721312
g39.t1	Ctrl	h24	0.980176233059061	NS	0.813333333333333	0.163022493335531	0.850333333333333	1.47282053670274	1.04549180327869
g39.t1	h04	h09	1	NS	0.5	0.12529565036345	1.22266666666667	1.29009857504508	2.44533333333334
g39.t1	h04	h21	0.780149578602468	NS	0.5	0.12529565036345	0.695	0.47538195169779	1.39
g39.t1	h06	h09	1	NS	0.643666666666667	0.149017896016999	1.22266666666667	1.29009857504508	1.89953392024858
g39.t1	h06	h12	1	NS	0.643666666666667	0.149017896016999	0.702	0.54316019736354	1.09062661833247
g39.t1	h06	h15	1	NS	0.643666666666667	0.149017896016999	0.770666666666667	0.113808318383734	1.19730709476955
g39.t1	h06	h18	1	NS	0.643666666666667	0.149017896016999	1.70633333333333	2.37673354277111	2.65095805282236
g39.t1	h06	h21	1	NS	0.643666666666667	0.149017896016999	0.695	0.47538195169779	1.07975142413257
g39.t1	h06	h24	1	NS	0.643666666666667	0.149017896016999	0.850333333333333	1.47282053670274	1.32107716209218
g39.t1	h09	h12	1	NS	1.22266666666667	1.29009857504508	0.702	0.54316019736354	0.574154852780805
g39.t1	h09	h15	1	NS	1.22266666666667	1.29009857504508	0.770666666666667	0.113808318383734	0.630316248636858
g39.t1	h09	h18	0.995135611030955	NS	1.22266666666667	1.29009857504508	1.70633333333333	2.37673354277111	1.39558342420937
g39.t1	h09	h21	1	NS	1.22266666666667	1.29009857504508	0.695	0.47538195169779	0.568429661941111
g39.t1	h09	h24	0.999501672604913	NS	1.22266666666667	1.29009857504508	0.850333333333333	1.47282053670274	0.695474372955287
g39.t1	h12	h15	1	NS	0.702	0.54316019736354	0.770666666666667	0.113808318383734	1.09781576448243
g39.t1	h12	h18	0.999978476338838	NS	0.702	0.54316019736354	1.70633333333333	2.37673354277111	2.43067426400759
g39.t1	h12	h21	0.999395759091785	NS	0.702	0.54316019736354	0.695	0.47538195169779	0.99002849002849
g39.t1	h12	h24	1	NS	0.702	0.54316019736354	0.850333333333333	1.47282053670274	1.21130104463438
g39.t1	h15	h18	1	NS	0.770666666666667	0.113808318383734	1.70633333333333	2.37673354277111	2.21410034602076
g39.t1	h15	h21	0.999425041519115	NS	0.770666666666667	0.113808318383734	0.695	0.47538195169779	0.901816608996539
g39.t1	h15	h24	1	NS	0.770666666666667	0.113808318383734	0.850333333333333	1.47282053670274	1.10337370242214
g39.t1	h18	h21	0.999976591446029	NS	1.70633333333333	2.37673354277111	0.695	0.47538195169779	0.407306114475484
g39.t1	h18	h24	1	NS	1.70633333333333	2.37673354277111	0.850333333333333	1.47282053670274	0.498339519437391
g39.t1	h21	h24	0.998456013956164	NS	0.695	0.47538195169779	0.850333333333333	1.47282053670274	1.22350119904077
g42.t1	Ctrl	h04	0.986644740073211	NS	0.539666666666667	0.519794510680262	0.616	0.451056537476179	1.14144533662755
g42.t1	Ctrl	h06	1	NS	0.539666666666667	0.519794510680262	0.362	0.0924067097130938	0.670784434836318
g42.t1	Ctrl	h09	1	NS	0.539666666666667	0.519794510680262	0.163333333333333	0.282901631902917	0.302655960469425
g42.t1	Ctrl	h12	0.645913030189765	NS	0.539666666666667	0.519794510680262	0.213666666666667	0.37008152255055	0.395923409512045
g42.t1	Ctrl	h15	0.983712934638306	NS	0.539666666666667	0.519794510680262	0.575333333333333	0.509196753066369	1.06609017912291
g42.t1	Ctrl	h18	1	NS	0.539666666666667	0.519794510680262	0.0743333333333333	0.128749110029287	0.137739345274861
g42.t1	Ctrl	h21	0.827059918443789	NS	0.539666666666667	0.519794510680262	0.340666666666667	0.334199541192584	0.631253860407659
g42.t1	Ctrl	h24	0.952877686192936	NS	0.539666666666667	0.519794510680262	0.606	0.545010091649687	1.12291537986411
g42.t1	h04	h06	1	NS	0.616	0.451056537476179	0.362	0.0924067097130938	0.587662337662338
g42.t1	h04	h09	1	NS	0.616	0.451056537476179	0.163333333333333	0.282901631902917	0.265151515151515
g42.t1	h04	h12	0.505269499399554	NS	0.616	0.451056537476179	0.213666666666667	0.37008152255055	0.346861471861472
g42.t1	h04	h15	0.970497298789236	NS	0.616	0.451056537476179	0.575333333333333	0.509196753066369	0.933982683982683
g42.t1	h04	h18	1	NS	0.616	0.451056537476179	0.0743333333333333	0.128749110029287	0.120670995670996
g42.t1	h04	h21	0.736336600562763	NS	0.616	0.451056537476179	0.340666666666667	0.334199541192584	0.553030303030304
g42.t1	h04	h24	0.978044165857424	NS	0.616	0.451056537476179	0.606	0.545010091649687	0.983766233766234
g42.t1	h06	h15	1	NS	0.362	0.0924067097130938	0.575333333333333	0.509196753066369	1.58931860036832
g42.t1	h06	h24	1	NS	0.362	0.0924067097130938	0.606	0.545010091649687	1.67403314917127
g42.t1	h09	h15	1	NS	0.163333333333333	0.282901631902917	0.575333333333333	0.509196753066369	3.52244897959184
g42.t1	h09	h24	1	NS	0.163333333333333	0.282901631902917	0.606	0.545010091649687	3.71020408163266
g42.t1	h12	h15	1	NS	0.213666666666667	0.37008152255055	0.575333333333333	0.509196753066369	2.69266770670826
g42.t1	h12	h21	0.997078458176117	NS	0.213666666666667	0.37008152255055	0.340666666666667	0.334199541192584	1.59438377535101
g42.t1	h12	h24	1	NS	0.213666666666667	0.37008152255055	0.606	0.545010091649687	2.83619344773791
g42.t1	h15	h18	1	NS	0.575333333333333	0.509196753066369	0.0743333333333333	0.128749110029287	0.129200463499421
g42.t1	h15	h21	0.999372592161353	NS	0.575333333333333	0.509196753066369	0.340666666666667	0.334199541192584	0.592120509849364
g42.t1	h15	h24	1	NS	0.575333333333333	0.509196753066369	0.606	0.545010091649687	1.05330243337196
g42.t1	h18	h24	1	NS	0.0743333333333333	0.128749110029287	0.606	0.545010091649687	8.15246636771301
g42.t1	h21	h24	0.998456013956164	NS	0.340666666666667	0.334199541192584	0.606	0.545010091649687	1.77886497064579
g50.t1	Ctrl	h04	0.885940647878316	NS	38.7253333333333	5.42917805319869	36.509	4.31465827152047	0.942767869439472
g50.t1	Ctrl	h06	0.897399598067092	NS	38.7253333333333	5.42917805319869	38.53	3.19203869024173	0.994955928935409
g50.t1	Ctrl	h09	0.542947477656917	NS	38.7253333333333	5.42917805319869	45.8376666666667	9.79876881722052	1.18366099710784
g50.t1	Ctrl	h18	0.510264431341648	NS	38.7253333333333	5.42917805319869	46.5426666666667	14.5572440500712	1.2018661341413
g50.t1	Ctrl	h21	0.48413537681836	NS	38.7253333333333	5.42917805319869	43.7683333333333	4.08180625867188	1.13022483129046
g50.t1	Ctrl	h24	0.177913580730616	NS	38.7253333333333	5.42917805319869	49.2453333333333	5.35076156573381	1.27165679658449
g50.t1	h04	h06	0.920709702821838	NS	36.509	4.31465827152047	38.53	3.19203869024173	1.05535621353639
g50.t1	h04	h09	0.359022069254906	NS	36.509	4.31465827152047	45.8376666666667	9.79876881722052	1.25551690450757
g50.t1	h04	h18	0.338259960614583	NS	36.509	4.31465827152047	46.5426666666667	14.5572440500712	1.27482721155514
g50.t1	h04	h21	0.225636490315473	NS	36.509	4.31465827152047	43.7683333333333	4.08180625867188	1.19883681649274
g50.t1	h04	h24	0.0530912622408913	NS	36.509	4.31465827152047	49.2453333333333	5.35076156573381	1.34885462032193
g50.t1	h06	h09	0.515451957417235	NS	38.53	3.19203869024173	45.8376666666667	9.79876881722052	1.18966173544424
g50.t1	h06	h18	0.506925686943989	NS	38.53	3.19203869024173	46.5426666666667	14.5572440500712	1.20795916601782
g50.t1	h06	h21	0.394361542078477	NS	38.53	3.19203869024173	43.7683333333333	4.08180625867188	1.13595466735877
g50.t1	h06	h24	0.106614685911525	NS	38.53	3.19203869024173	49.2453333333333	5.35076156573381	1.27810364218358
g50.t1	h09	h12	0.587193256053801	NS	45.8376666666667	9.79876881722052	57.2566666666667	8.28533073168087	1.2491182651822
g50.t1	h09	h15	0.795194188756562	NS	45.8376666666667	9.79876881722052	51.742	2.00962484061077	1.12880963981587
g50.t1	h09	h18	0.997346089117396	NS	45.8376666666667	9.79876881722052	46.5426666666667	14.5572440500712	1.01538036403831
g50.t1	h09	h21	0.990889961487496	NS	45.8376666666667	9.79876881722052	43.7683333333333	4.08180625867188	0.954855177328688
g50.t1	h09	h24	0.999501672604913	NS	45.8376666666667	9.79876881722052	49.2453333333333	5.35076156573381	1.07434206220503
g50.t1	h12	h15	0.998623217013028	NS	57.2566666666667	8.28533073168087	51.742	2.00962484061077	0.903685160388891
g50.t1	h12	h18	0.999978476338838	NS	57.2566666666667	8.28533073168087	46.5426666666667	14.5572440500712	0.812877685276824
g50.t1	h12	h21	0.447795068287056	NS	57.2566666666667	8.28533073168087	43.7683333333333	4.08180625867188	0.764423356814344
g50.t1	h12	h24	0.773804598007855	NS	57.2566666666667	8.28533073168087	49.2453333333333	5.35076156573381	0.86008033998952
g50.t1	h15	h18	0.999478624998719	NS	51.742	2.00962484061077	46.5426666666667	14.5572440500712	0.899514256632266
g50.t1	h15	h21	0.731995249376007	NS	51.742	2.00962484061077	43.7683333333333	4.08180625867188	0.845895661809232
g50.t1	h15	h24	0.970811073995626	NS	51.742	2.00962484061077	49.2453333333333	5.35076156573381	0.951747774213082
g50.t1	h18	h21	0.999976591446029	NS	46.5426666666667	14.5572440500712	43.7683333333333	4.08180625867188	0.940391611997592
g50.t1	h18	h24	0.999943070990053	NS	46.5426666666667	14.5572440500712	49.2453333333333	5.35076156573381	1.05806858223279
g50.t1	h21	h24	0.998456013956164	NS	43.7683333333333	4.08180625867188	49.2453333333333	5.35076156573381	1.1251361334298
g51.t1	Ctrl	h04	0.772845914946142	NS	75.4153333333333	8.44471771780047	86.8656666666667	4.81720088156357	1.15183030860214
g51.t1	Ctrl	h06	0.942939996527292	NS	75.4153333333333	8.44471771780047	76.2736666666667	8.08884505558932	1.01138141668803
g51.t1	Ctrl	h09	0.603495875270865	NS	75.4153333333333	8.44471771780047	65.3796666666667	17.8850548317117	0.866928034086791
g51.t1	Ctrl	h12	0.207466635546762	NS	75.4153333333333	8.44471771780047	59.8986666666667	8.99094001388807	0.794250506086296
g51.t1	Ctrl	h15	0.0624582076847666	NS	75.4153333333333	8.44471771780047	54.5273333333333	3.84222544020171	0.723027147441281
g51.t1	Ctrl	h21	0.249725566867687	NS	75.4153333333333	8.44471771780047	60.6153333333333	6.6350368750546	0.803753436524845
g51.t1	h04	h06	0.518873046952902	NS	86.8656666666667	4.81720088156357	76.2736666666667	8.08884505558932	0.878064597827297
g51.t1	h04	h09	0.271005848288924	NS	86.8656666666667	4.81720088156357	65.3796666666667	17.8850548317117	0.752652563153068
g51.t1	h04	h24	0.000163816583911454	Down	86.8656666666667	4.81720088156357	43.0576666666667	9.51151041282788	0.495681070772112
g51.t1	h06	h09	0.719081456639246	NS	76.2736666666667	8.08884505558932	65.3796666666667	17.8850548317117	0.857172200104011
g51.t1	h06	h12	0.260449604590857	NS	76.2736666666667	8.08884505558932	59.8986666666667	8.99094001388807	0.785312536873801
g51.t1	h06	h15	0.0825037315856429	NS	76.2736666666667	8.08884505558932	54.5273333333333	3.84222544020171	0.71489067874015
g51.t1	h06	h18	0.0501853486428965	NS	76.2736666666667	8.08884505558932	47.074	5.33175805902701	0.617172374913141
g51.t1	h06	h21	0.281281938465598	NS	76.2736666666667	8.08884505558932	60.6153333333333	6.6350368750546	0.794708527626397
g51.t1	h09	h12	0.915128848459069	NS	65.3796666666667	17.8850548317117	59.8986666666667	8.99094001388807	0.916166596138453
g51.t1	h09	h15	0.791598879994209	NS	65.3796666666667	17.8850548317117	54.5273333333333	3.84222544020171	0.834010574133649
g51.t1	h09	h18	0.888871838541291	NS	65.3796666666667	17.8850548317117	47.074	5.33175805902701	0.720009788976185
g51.t1	h09	h21	0.990889961487496	NS	65.3796666666667	17.8850548317117	60.6153333333333	6.6350368750546	0.9271282100959
g51.t1	h09	h24	0.999501672604913	NS	65.3796666666667	17.8850548317117	43.0576666666667	9.51151041282788	0.658578864988605
g51.t1	h12	h15	0.998623217013028	NS	59.8986666666667	8.99094001388807	54.5273333333333	3.84222544020171	0.910326328911049
g51.t1	h12	h18	0.999978476338838	NS	59.8986666666667	8.99094001388807	47.074	5.33175805902701	0.785893954233817
g51.t1	h12	h21	0.997078458176117	NS	59.8986666666667	8.99094001388807	60.6153333333333	6.6350368750546	1.01196465141127
g51.t1	h12	h24	0.608212807750118	NS	59.8986666666667	8.99094001388807	43.0576666666667	9.51151041282788	0.718841821743389
g51.t1	h15	h18	0.999478624998719	NS	54.5273333333333	3.84222544020171	47.074	5.33175805902701	0.86331014414789
g51.t1	h15	h21	0.999372592161353	NS	54.5273333333333	3.84222544020171	60.6153333333333	6.6350368750546	1.111650426086
g51.t1	h15	h24	0.839627127553078	NS	54.5273333333333	3.84222544020171	43.0576666666667	9.51151041282788	0.789652895795382
g51.t1	h18	h21	0.999976591446029	NS	47.074	5.33175805902701	60.6153333333333	6.6350368750546	1.28766056280183
g51.t1	h18	h24	0.999943070990053	NS	47.074	5.33175805902701	43.0576666666667	9.51151041282788	0.914680432227274
g51.t1	h21	h24	0.937839890660188	NS	60.6153333333333	6.6350368750546	43.0576666666667	9.51151041282788	0.710342817548916
g52.t1	Ctrl	h12	0.191220766415739	NS	0.0843333333333333	0.07305021104236	0.317333333333333	0.213664066546842	3.76284584980237
g52.t1	Ctrl	h24	0.254970233321561	NS	0.0843333333333333	0.07305021104236	0.436	0.482214682480739	5.1699604743083
g52.t1	h04	h06	1	NS	0.166	0.0426731765867036	0.150333333333333	0.0452364160089339	0.905622489959837
g52.t1	h04	h12	0.380477540377622	NS	0.166	0.0426731765867036	0.317333333333333	0.213664066546842	1.91164658634538
g52.t1	h04	h24	0.39035373369801	NS	0.166	0.0426731765867036	0.436	0.482214682480739	2.62650602409639
g52.t1	h06	h12	1	NS	0.150333333333333	0.0452364160089339	0.317333333333333	0.213664066546842	2.11086474501109
g52.t1	h06	h24	1	NS	0.150333333333333	0.0452364160089339	0.436	0.482214682480739	2.90022172949003
g52.t1	h09	h12	1	NS	0.102333333333333	0.0914348584147935	0.317333333333333	0.213664066546842	3.10097719869708
g52.t1	h09	h24	0.999501672604913	NS	0.102333333333333	0.0914348584147935	0.436	0.482214682480739	4.26058631921826
g52.t1	h12	h15	1	NS	0.317333333333333	0.213664066546842	0.0333333333333333	0.0577350269189626	0.105042016806723
g52.t1	h12	h18	1	NS	0.317333333333333	0.213664066546842	0.0963333333333333	0.0840852741764772	0.303571428571429
g52.t1	h12	h21	0.897419938223095	NS	0.317333333333333	0.213664066546842	0.102666666666667	0.0907156730302616	0.323529411764707
g52.t1	h12	h24	0.951404723865887	NS	0.317333333333333	0.213664066546842	0.436	0.482214682480739	1.37394957983193
g52.t1	h15	h24	1	NS	0.0333333333333333	0.0577350269189626	0.436	0.482214682480739	13.08
g52.t1	h18	h24	1	NS	0.0963333333333333	0.0840852741764772	0.436	0.482214682480739	4.52595155709343
g52.t1	h21	h24	0.98080052244696	NS	0.102666666666667	0.0907156730302616	0.436	0.482214682480739	4.24675324675323
g53.t1	Ctrl	h04	0.197979890353822	NS	138.507333333333	24.2434907621269	89.936	32.809745244363	0.649323020201098
g53.t1	Ctrl	h06	0.110741009739552	NS	138.507333333333	24.2434907621269	107.258666666667	15.1989760291058	0.774389803668643
g53.t1	Ctrl	h09	0.422157117956091	NS	138.507333333333	24.2434907621269	107.323666666667	44.3582731441761	0.774859092900019
g53.t1	Ctrl	h18	0.116670961322825	NS	138.507333333333	24.2434907621269	90.4843333333333	41.0996072041246	0.65328189602476
g53.t1	Ctrl	h24	0.708590756160665	NS	138.507333333333	24.2434907621269	129.162666666667	16.7468919604009	0.932533054808174
g53.t1	h04	h06	0.731536000437665	NS	89.936	32.809745244363	107.258666666667	15.1989760291058	1.19261104192611
g53.t1	h04	h09	0.75938295782584	NS	89.936	32.809745244363	107.323666666667	44.3582731441761	1.19333377809406
g53.t1	h04	h12	0.669803788203024	NS	89.936	32.809745244363	76.596	32.2118605640842	0.851672300302437
g53.t1	h04	h15	0.937705404155335	NS	89.936	32.809745244363	93.532	21.3641784068567	1.03998398861413
g53.t1	h04	h18	0.997863975123517	NS	89.936	32.809745244363	90.4843333333333	41.0996072041246	1.00609692818597
g53.t1	h04	h21	0.501663778266186	NS	89.936	32.809745244363	75.8636666666667	7.90386546781576	0.843529472810295
g53.t1	h04	h24	0.192765364190984	NS	89.936	32.809745244363	129.162666666667	16.7468919604009	1.43616201150448
g53.t1	h06	h09	0.999467071266546	NS	107.258666666667	15.1989760291058	107.323666666667	44.3582731441761	1.00060601163542
g53.t1	h06	h12	0.289796418730188	NS	107.258666666667	15.1989760291058	76.596	32.2118605640842	0.714124111182933
g53.t1	h06	h15	0.633775892682644	NS	107.258666666667	15.1989760291058	93.532	21.3641784068567	0.872022773606481
g53.t1	h06	h18	0.683902178634132	NS	107.258666666667	15.1989760291058	90.4843333333333	41.0996072041246	0.843608597285065
g53.t1	h06	h24	0.353826793497157	NS	107.258666666667	15.1989760291058	129.162666666667	16.7468919604009	1.20421659788176
g53.t1	h09	h12	0.644690755515948	NS	107.323666666667	44.3582731441761	76.596	32.2118605640842	0.713691605765735
g53.t1	h09	h15	0.857465488883336	NS	107.323666666667	44.3582731441761	93.532	21.3641784068567	0.871494637715816
g53.t1	h09	h18	0.986899612497166	NS	107.323666666667	44.3582731441761	90.4843333333333	41.0996072041246	0.843097670287073
g53.t1	h09	h21	0.777832166734641	NS	107.323666666667	44.3582731441761	75.8636666666667	7.90386546781576	0.706868009851817
g53.t1	h09	h24	0.999501672604913	NS	107.323666666667	44.3582731441761	129.162666666667	16.7468919604009	1.20348727059269
g53.t1	h12	h15	0.979508955686805	NS	76.596	32.2118605640842	93.532	21.3641784068567	1.22110815186172
g53.t1	h12	h18	0.999978476338838	NS	76.596	32.2118605640842	90.4843333333333	41.0996072041246	1.18131930300973
g53.t1	h12	h21	0.997078458176117	NS	76.596	32.2118605640842	75.8636666666667	7.90386546781576	0.990439013351437
g53.t1	h12	h24	0.199321056326272	NS	76.596	32.2118605640842	129.162666666667	16.7468919604009	1.68628474942121
g53.t1	h15	h18	0.999478624998719	NS	93.532	21.3641784068567	90.4843333333333	41.0996072041246	0.967415786397525
g53.t1	h15	h21	0.799539470103261	NS	93.532	21.3641784068567	75.8636666666667	7.90386546781576	0.811098518866984
g53.t1	h15	h24	0.328657272719904	NS	93.532	21.3641784068567	129.162666666667	16.7468919604009	1.38094627150779
g53.t1	h18	h21	0.999976591446029	NS	90.4843333333333	41.0996072041246	75.8636666666667	7.90386546781576	0.83841770030171
g53.t1	h18	h24	0.999943070990053	NS	90.4843333333333	41.0996072041246	129.162666666667	16.7468919604009	1.42745889712032
g54.t1	Ctrl	h04	0.882585994918609	NS	2.45266666666667	1.80114472859161	1.559	0.728615810973108	0.635634683337863
g54.t1	Ctrl	h06	1	NS	2.45266666666667	1.80114472859161	0.194	0.175579042029509	0.0790975808643652
g54.t1	Ctrl	h09	1	NS	2.45266666666667	1.80114472859161	0.522333333333333	0.904707871820144	0.212965479749932
g54.t1	Ctrl	h12	0.295294732532144	NS	2.45266666666667	1.80114472859161	0.560333333333333	0.787718435313871	0.228458820331611
g54.t1	Ctrl	h15	0.468689621176119	NS	2.45266666666667	1.80114472859161	0.768333333333333	0.797992690024999	0.313264474041859
g54.t1	Ctrl	h18	1	NS	2.45266666666667	1.80114472859161	0.274666666666667	0.475736621812252	0.111986952976352
g54.t1	Ctrl	h21	1	NS	2.45266666666667	1.80114472859161	0	0	0
g54.t1	Ctrl	h24	1	NS	2.45266666666667	1.80114472859161	0	0	0
g55.t1	h21	h24	1	NS	0.708	1.02629284319828	0.762333333333333	1.32040006563667	1.07674199623352
g57.t1	Ctrl	h04	0.836925574045274	NS	2.65666666666667	1.04991444095856	3.67266666666667	0.827968799734226	1.38243412797992
g57.t1	Ctrl	h06	0.821234563365299	NS	2.65666666666667	1.04991444095856	2.369	0.503000000000002	0.891718946047678
g57.t1	Ctrl	h09	0.997393408758273	NS	2.65666666666667	1.04991444095856	2.742	1.7327541660605	1.03212045169385
g57.t1	Ctrl	h12	0.620171619560758	NS	2.65666666666667	1.04991444095856	2.01166666666667	0.646604464362359	0.757214554579674
g57.t1	Ctrl	h15	0.633147729103276	NS	2.65666666666667	1.04991444095856	3.70433333333333	1.63285343290001	1.39435382685069
g57.t1	Ctrl	h18	0.634956117152934	NS	2.65666666666667	1.04991444095856	1.59966666666667	1.18948784497082	0.602132998745295
g57.t1	Ctrl	h21	0.718854912132871	NS	2.65666666666667	1.04991444095856	1.99966666666667	0.823038476216838	0.752697616060226
g57.t1	Ctrl	h24	0.969336546473565	NS	2.65666666666667	1.04991444095856	2.56366666666667	1.39761129550864	0.964993726474279
g57.t1	h04	h06	0.452609904209976	NS	3.67266666666667	0.827968799734226	2.369	0.503000000000002	0.645035396623706
g57.t1	h04	h09	0.735129766706191	NS	3.67266666666667	0.827968799734226	2.742	1.7327541660605	0.746596478489743
g57.t1	h04	h12	0.174960669262209	NS	3.67266666666667	0.827968799734226	2.01166666666667	0.646604464362359	0.54774006171719
g57.t1	h04	h15	0.987198891280882	NS	3.67266666666667	0.827968799734226	3.70433333333333	1.63285343290001	1.00862225449265
g57.t1	h04	h18	0.344722537866712	NS	3.67266666666667	0.827968799734226	1.59966666666667	1.18948784497082	0.435559992739155
g57.t1	h04	h21	0.28604084939174	NS	3.67266666666667	0.827968799734226	1.99966666666667	0.823038476216838	0.544472681067345
g57.t1	h04	h24	0.622961495447622	NS	3.67266666666667	0.827968799734226	2.56366666666667	1.39761129550864	0.698039571610093
g57.t1	h06	h09	1	NS	2.369	0.503000000000002	2.742	1.7327541660605	1.15745040101309
g57.t1	h06	h12	0.804327790389013	NS	2.369	0.503000000000002	2.01166666666667	0.646604464362359	0.849162797242157
g57.t1	h06	h15	0.459112692588955	NS	2.369	0.503000000000002	3.70433333333333	1.63285343290001	1.56366962149993
g57.t1	h06	h18	1	NS	2.369	0.503000000000002	1.59966666666667	1.18948784497082	0.675249753763896
g57.t1	h06	h21	1	NS	2.369	0.503000000000002	1.99966666666667	0.823038476216838	0.844097368791334
g57.t1	h06	h24	1	NS	2.369	0.503000000000002	2.56366666666667	1.39761129550864	1.08217250598002
g57.t1	h09	h12	1	NS	2.742	1.7327541660605	2.01166666666667	0.646604464362359	0.733649404327743
g57.t1	h09	h15	1	NS	2.742	1.7327541660605	3.70433333333333	1.63285343290001	1.35096036955993
g57.t1	h09	h18	0.982366231001083	NS	2.742	1.7327541660605	1.59966666666667	1.18948784497082	0.583394116216875
g57.t1	h09	h21	0.990732648511666	NS	2.742	1.7327541660605	1.99966666666667	0.823038476216838	0.729273036712863
g57.t1	h09	h24	0.999501672604913	NS	2.742	1.7327541660605	2.56366666666667	1.39761129550864	0.934962314612206
g57.t1	h12	h15	0.880391055250659	NS	2.01166666666667	0.646604464362359	3.70433333333333	1.63285343290001	1.84142502071251
g57.t1	h12	h18	0.999978476338838	NS	2.01166666666667	0.646604464362359	1.59966666666667	1.18948784497082	0.795194697597349
g57.t1	h12	h21	0.997078458176117	NS	2.01166666666667	0.646604464362359	1.99966666666667	0.823038476216838	0.994034797017399
g57.t1	h12	h24	0.926758453891344	NS	2.01166666666667	0.646604464362359	2.56366666666667	1.39761129550864	1.27439933719967
g57.t1	h15	h18	1	NS	3.70433333333333	1.63285343290001	1.59966666666667	1.18948784497082	0.431836587780079
g57.t1	h15	h21	0.928037716155529	NS	3.70433333333333	1.63285343290001	1.99966666666667	0.823038476216838	0.539818230900748
g57.t1	h15	h24	0.936454500080242	NS	3.70433333333333	1.63285343290001	2.56366666666667	1.39761129550864	0.692072347700892
g57.t1	h18	h21	0.999976591446029	NS	1.59966666666667	1.18948784497082	1.99966666666667	0.823038476216838	1.25005209418629
g57.t1	h18	h24	0.999943070990053	NS	1.59966666666667	1.18948784497082	2.56366666666667	1.39761129550864	1.60262554698895
g57.t1	h21	h24	0.998456013956164	NS	1.99966666666667	0.823038476216838	2.56366666666667	1.39761129550864	1.28204700783464
g58.t1	Ctrl	h04	0.255143460046954	NS	0.149666666666667	0.259230270866142	1.739	0.302024833416063	11.6191536748329
g58.t1	h04	h06	1	NS	1.739	0.302024833416063	0.854	0.540400777201513	0.491086831512363
g58.t1	h04	h09	1	NS	1.739	0.302024833416063	0.0816666666666667	0.141450815951458	0.0469618554724938
g58.t1	h04	h12	0.0286970368763646	Down	1.739	0.302024833416063	0.124333333333333	0.21535165040773	0.0714970289438373
g58.t1	h04	h15	0.528907951854463	NS	1.739	0.302024833416063	0.713	0.647085002144231	0.410005750431282
g58.t1	h04	h18	1	NS	1.739	0.302024833416063	0.145333333333333	0.251724717366677	0.0835729346367642
g58.t1	h04	h21	0.0859492288426247	NS	1.739	0.302024833416063	0.0936666666666667	0.162235425642285	0.0538623730113092
g58.t1	h04	h24	0.202449788852379	NS	1.739	0.302024833416063	0	0	0
g60.t1	Ctrl	h04	0.875461663766674	NS	186.379	12.9181317147642	175.32	27.8743659838208	0.94066391599912
g60.t1	Ctrl	h06	0.903726389957312	NS	186.379	12.9181317147642	186.414666666667	19.4968139021053	1.00019136633777
g60.t1	Ctrl	h09	0.845037042445725	NS	186.379	12.9181317147642	176.517333333333	75.9192198414429	0.947088101842659
g60.t1	Ctrl	h12	0.997693625481181	NS	186.379	12.9181317147642	186.733333333333	44.6309564577472	1.00190114408454
g60.t1	Ctrl	h15	0.976522493270691	NS	186.379	12.9181317147642	191.294	32.1041012489061	1.02637099673246
g60.t1	Ctrl	h18	0.385817943697562	NS	186.379	12.9181317147642	155.071666666667	24.2347850894813	0.832023278731332
g60.t1	Ctrl	h21	0.468396911732661	NS	186.379	12.9181317147642	162.385666666667	25.0306910079074	0.871265897266682
g60.t1	Ctrl	h24	0.600715464488154	NS	186.379	12.9181317147642	165.370333333333	32.2512900568851	0.887279861643925
g60.t1	h04	h06	0.915827976851759	NS	175.32	27.8743659838208	186.414666666667	19.4968139021053	1.06328237888813
g60.t1	h04	h09	0.975967188211142	NS	175.32	27.8743659838208	176.517333333333	75.9192198414429	1.00682941668568
g60.t1	h04	h12	0.780521141098534	NS	175.32	27.8743659838208	186.733333333333	44.6309564577472	1.06510000760514
g60.t1	h04	h15	0.767291316291909	NS	175.32	27.8743659838208	191.294	32.1041012489061	1.09111339265343
g60.t1	h04	h18	0.638812249220196	NS	175.32	27.8743659838208	155.071666666667	24.2347850894813	0.884506426344211
g60.t1	h04	h21	0.733656608385823	NS	175.32	27.8743659838208	162.385666666667	25.0306910079074	0.926224427713136
g60.t1	h04	h24	0.822599975200616	NS	175.32	27.8743659838208	165.370333333333	32.2512900568851	0.943248536010341
g60.t1	h06	h09	0.934663179234672	NS	186.414666666667	19.4968139021053	176.517333333333	75.9192198414429	0.946906895737814
g60.t1	h06	h12	0.954612694539615	NS	186.414666666667	19.4968139021053	186.733333333333	44.6309564577472	1.00170945061547
g60.t1	h06	h15	0.920747482000484	NS	186.414666666667	19.4968139021053	191.294	32.1041012489061	1.02617462145325
g60.t1	h06	h18	0.519012834583537	NS	186.414666666667	19.4968139021053	155.071666666667	24.2347850894813	0.831864087947301
g60.t1	h06	h21	0.568500574809362	NS	186.414666666667	19.4968139021053	162.385666666667	25.0306910079074	0.871099198203289
g60.t1	h06	h24	0.712683498507367	NS	186.414666666667	19.4968139021053	165.370333333333	32.2512900568851	0.887110098633151
g60.t1	h09	h12	0.975557047321222	NS	176.517333333333	75.9192198414429	186.733333333333	44.6309564577472	1.05787533613318
g60.t1	h09	h15	0.948727740058449	NS	176.517333333333	75.9192198414429	191.294	32.1041012489061	1.08371226999426
g60.t1	h09	h18	0.991100096088041	NS	176.517333333333	75.9192198414429	155.071666666667	24.2347850894813	0.878506737770798
g60.t1	h09	h21	0.990889961487496	NS	176.517333333333	75.9192198414429	162.385666666667	25.0306910079074	0.919941762093245
g60.t1	h09	h24	0.999501672604913	NS	176.517333333333	75.9192198414429	165.370333333333	32.2512900568851	0.936850394295555
g60.t1	h12	h15	0.998623217013028	NS	186.733333333333	44.6309564577472	191.294	32.1041012489061	1.02442342020707
g60.t1	h12	h18	0.999978476338838	NS	186.733333333333	44.6309564577472	155.071666666667	24.2347850894813	0.83044448411282
g60.t1	h12	h21	0.978537131666311	NS	186.733333333333	44.6309564577472	162.385666666667	25.0306910079074	0.869612638343452
g60.t1	h12	h24	0.918179202512739	NS	186.733333333333	44.6309564577472	165.370333333333	32.2512900568851	0.885596215637272
g60.t1	h15	h18	0.999478624998719	NS	191.294	32.1041012489061	155.071666666667	24.2347850894813	0.810645742504558
g60.t1	h15	h21	0.958092366082743	NS	191.294	32.1041012489061	162.385666666667	25.0306910079074	0.848880083362087
g60.t1	h15	h24	0.917502126951138	NS	191.294	32.1041012489061	165.370333333333	32.2512900568851	0.864482593982733
g60.t1	h18	h21	0.999976591446029	NS	155.071666666667	24.2347850894813	162.385666666667	25.0306910079074	1.04716528916737
g60.t1	h18	h24	0.999943070990053	NS	155.071666666667	24.2347850894813	165.370333333333	32.2512900568851	1.06641230398847
g60.t1	h21	h24	0.998456013956164	NS	162.385666666667	25.0306910079074	165.370333333333	32.2512900568851	1.01838011154514
g61.t1	Ctrl	h04	0.876372657179116	NS	294.819	16.2399899322635	282.318333333333	25.197065351611	0.957598843131999
g61.t1	Ctrl	h06	0.758550512722873	NS	294.819	16.2399899322635	286.574666666667	31.259211591678	0.972035949740916
g61.t1	Ctrl	h09	0.926825899319445	NS	294.819	16.2399899322635	313.448333333333	117.283953405116	1.06318905271822
g61.t1	Ctrl	h12	0.971926119335117	NS	294.819	16.2399899322635	296.407666666667	12.5561614489988	1.00538861697064
g61.t1	Ctrl	h15	0.0801395328109438	NS	294.819	16.2399899322635	231.275	30.696080336095	0.784464366272187
g61.t1	Ctrl	h21	0.207014134593955	NS	294.819	16.2399899322635	243.226333333333	34.9627235971876	0.8250022330085
g61.t1	Ctrl	h24	0.524613348544207	NS	294.819	16.2399899322635	270.008666666667	6.98269806975234	0.915845541388672
g61.t1	h04	h06	0.982060976873884	NS	282.318333333333	25.197065351611	286.574666666667	31.259211591678	1.01507636179018
g61.t1	h04	h09	0.826570676843625	NS	282.318333333333	25.197065351611	313.448333333333	117.283953405116	1.11026559852649
g61.t1	h04	h12	0.714946465043631	NS	282.318333333333	25.197065351611	296.407666666667	12.5561614489988	1.0499058391532
g61.t1	h04	h15	0.169043476640675	NS	282.318333333333	25.197065351611	231.275	30.696080336095	0.819199367144654
g61.t1	h04	h18	0.0831795081162467	NS	282.318333333333	25.197065351611	217.781333333333	21.4378499932555	0.771403439379896
g61.t1	h04	h21	0.334741564246286	NS	282.318333333333	25.197065351611	243.226333333333	34.9627235971876	0.861532194744703
g61.t1	h04	h24	0.711390162404686	NS	282.318333333333	25.197065351611	270.008666666667	6.98269806975234	0.956397919606121
g61.t1	h06	h09	0.850501122709698	NS	286.574666666667	31.259211591678	313.448333333333	117.283953405116	1.09377544421233
g61.t1	h06	h12	0.796275739413187	NS	286.574666666667	31.259211591678	296.407666666667	12.5561614489988	1.03431217460487
g61.t1	h06	h15	0.24328598185049	NS	286.574666666667	31.259211591678	231.275	30.696080336095	0.80703225686383
g61.t1	h06	h18	0.161448871510551	NS	286.574666666667	31.259211591678	217.781333333333	21.4378499932555	0.759946215297
g61.t1	h06	h21	0.40223233187803	NS	286.574666666667	31.259211591678	243.226333333333	34.9627235971876	0.84873633863891
g61.t1	h06	h24	0.798249918240922	NS	286.574666666667	31.259211591678	270.008666666667	6.98269806975234	0.942193075917388
g61.t1	h09	h12	0.924861168336197	NS	313.448333333333	117.283953405116	296.407666666667	12.5561614489988	0.945634846784959
g61.t1	h09	h15	0.490199722603576	NS	313.448333333333	117.283953405116	231.275	30.696080336095	0.737840898819051
g61.t1	h09	h18	0.734055753124071	NS	313.448333333333	117.283953405116	217.781333333333	21.4378499932555	0.694791805135349
g61.t1	h09	h21	0.868616005427414	NS	313.448333333333	117.283953405116	243.226333333333	34.9627235971876	0.775969458018068
g61.t1	h09	h24	0.999501672604913	NS	313.448333333333	117.283953405116	270.008666666667	6.98269806975234	0.861413630103847
g61.t1	h12	h15	0.487891374586311	NS	296.407666666667	12.5561614489988	231.275	30.696080336095	0.780259844830823
g61.t1	h12	h18	0.638407542366319	NS	296.407666666667	12.5561614489988	217.781333333333	21.4378499932555	0.734735831169457
g61.t1	h12	h21	0.751868928481108	NS	296.407666666667	12.5561614489988	243.226333333333	34.9627235971876	0.820580439327366
g61.t1	h12	h24	0.869052237653731	NS	296.407666666667	12.5561614489988	270.008666666667	6.98269806975234	0.910936851610901
g61.t1	h15	h18	0.999478624998719	NS	231.275	30.696080336095	217.781333333333	21.4378499932555	0.941655316542354
g61.t1	h15	h21	0.999372592161353	NS	231.275	30.696080336095	243.226333333333	34.9627235971876	1.05167585486254
g61.t1	h15	h24	0.740164201362905	NS	231.275	30.696080336095	270.008666666667	6.98269806975234	1.16747883111736
g61.t1	h18	h21	0.999976591446029	NS	217.781333333333	21.4378499932555	243.226333333333	34.9627235971876	1.11683737816525
g61.t1	h18	h24	0.999943070990053	NS	217.781333333333	21.4378499932555	270.008666666667	6.98269806975234	1.23981547240045
g61.t1	h21	h24	0.998456013956164	NS	243.226333333333	34.9627235971876	270.008666666667	6.98269806975234	1.11011280302709
g62.t1	h06	h18	1	NS	1.83033333333333	1.59386364954262	1.616	1.90569436164355	0.88289928974686
g63.t1	Ctrl	h04	0.747706684827899	NS	5.88266666666667	1.51074297394803	7.10433333333333	0.578048729203116	1.2076722574796
g63.t1	Ctrl	h06	0.0125004225186499	Up	5.88266666666667	1.51074297394803	12.0356666666667	4.1990706511481	2.04595421577516
g63.t1	Ctrl	h09	0.000203600375187641	Up	5.88266666666667	1.51074297394803	16.8213333333333	4.44054527432537	2.85947416137805
g63.t1	Ctrl	h12	0.00485231682390393	Up	5.88266666666667	1.51074297394803	12.47	4.81637498540137	2.11978694469628
g63.t1	Ctrl	h15	0.0683372802344036	NS	5.88266666666667	1.51074297394803	9.454	2.48076863088842	1.60709428830462
g63.t1	Ctrl	h18	0.00704505702619956	Up	5.88266666666667	1.51074297394803	12.2436666666667	2.89565352439365	2.08131233000907
g63.t1	Ctrl	h21	0.000169260977924059	Up	5.88266666666667	1.51074297394803	14.944	5.11966590706854	2.5403445149592
g63.t1	Ctrl	h24	0.0121535596035341	Up	5.88266666666667	1.51074297394803	13.7983333333333	6.15603365271287	2.34559156844968
g63.t1	h04	h06	0.124854115112781	NS	7.10433333333333	0.578048729203116	12.0356666666667	4.1990706511481	1.69413034298316
g63.t1	h04	h09	0.000301685716884831	Up	7.10433333333333	0.578048729203116	16.8213333333333	4.44054527432537	2.36775676816966
g63.t1	h04	h15	0.253610191527088	NS	7.10433333333333	0.578048729203116	9.454	2.48076863088842	1.33073710880683
g63.t1	h04	h21	0.000966268828926532	Up	7.10433333333333	0.578048729203116	14.944	5.11966590706854	2.10350490311078
g63.t1	h06	h09	0.446303287922846	NS	12.0356666666667	4.1990706511481	16.8213333333333	4.44054527432537	1.39762372947073
g63.t1	h06	h12	0.920142403487883	NS	12.0356666666667	4.1990706511481	12.47	4.81637498540137	1.03608718531032
g63.t1	h06	h15	0.513015594163686	NS	12.0356666666667	4.1990706511481	9.454	2.48076863088842	0.785498656770153
g63.t1	h06	h18	0.970161938797686	NS	12.0356666666667	4.1990706511481	12.2436666666667	2.89565352439365	1.01728196748553
g63.t1	h06	h21	0.545430657318681	NS	12.0356666666667	4.1990706511481	14.944	5.11966590706854	1.24164289472955
g63.t1	h06	h24	0.809948224482281	NS	12.0356666666667	4.1990706511481	13.7983333333333	6.15603365271287	1.14645359625557
g63.t1	h09	h12	0.643802061112327	NS	16.8213333333333	4.44054527432537	12.47	4.81637498540137	0.741320545339253
g63.t1	h09	h15	0.151886453912358	NS	16.8213333333333	4.44054527432537	9.454	2.48076863088842	0.562024413443248
g63.t1	h09	h18	0.888190833967211	NS	16.8213333333333	4.44054527432537	12.2436666666667	2.89565352439365	0.727865409004442
g63.t1	h09	h21	0.98913798942155	NS	16.8213333333333	4.44054527432537	14.944	5.11966590706854	0.888395688015221
g63.t1	h09	h24	0.999501672604913	NS	16.8213333333333	4.44054527432537	13.7983333333333	6.15603365271287	0.820287729866835
g63.t1	h12	h15	0.936993643397943	NS	12.47	4.81637498540137	9.454	2.48076863088842	0.758139534883721
g63.t1	h12	h18	0.999978476338838	NS	12.47	4.81637498540137	12.2436666666667	2.89565352439365	0.981849772788027
g63.t1	h12	h21	0.978537131666311	NS	12.47	4.81637498540137	14.944	5.11966590706854	1.19839615076183
g63.t1	h12	h24	0.942802323705519	NS	12.47	4.81637498540137	13.7983333333333	6.15603365271287	1.10652232023523
g63.t1	h15	h18	0.999478624998719	NS	9.454	2.48076863088842	12.2436666666667	2.89565352439365	1.29507792116212
g63.t1	h15	h21	0.438430524552103	NS	9.454	2.48076863088842	14.944	5.11966590706854	1.58070657922572
g63.t1	h15	h24	0.677120271641131	NS	9.454	2.48076863088842	13.7983333333333	6.15603365271287	1.45952330583174
g63.t1	h18	h21	0.999976591446029	NS	12.2436666666667	2.89565352439365	14.944	5.11966590706854	1.22054939968963
g63.t1	h18	h24	0.999943070990053	NS	12.2436666666667	2.89565352439365	13.7983333333333	6.15603365271287	1.12697721270861
g63.t1	h21	h24	0.998456013956164	NS	14.944	5.11966590706854	13.7983333333333	6.15603365271287	0.92333600999286
g64.t1	h04	h09	1	NS	1.24766666666667	0.766103343768537	1.53766666666667	2.53707594157789	1.2324338765696
g64.t1	h04	h15	0.693723848306109	NS	1.24766666666667	0.766103343768537	2.42866666666667	2.64632808497611	1.94656692492653
g64.t1	h09	h15	1	NS	1.53766666666667	2.53707594157789	2.42866666666667	2.64632808497611	1.57944938218079
g65.t1	Ctrl	h06	1	NS	0.406	0.283571860381103	0.186333333333333	0.184906282568585	0.45894909688013
g65.t1	Ctrl	h21	0.676257192689004	NS	0.406	0.283571860381103	0.219333333333333	0.29217175314074	0.54022988505747
g65.t1	h06	h21	1	NS	0.186333333333333	0.184906282568585	0.219333333333333	0.29217175314074	1.17710196779964
g67.t1	h18	h21	0.999976591446029	NS	0.497666666666667	0.554891280642734	0.387	0.292788319439147	0.77762893503014
g68.t1	Ctrl	h04	0.879004338258997	NS	0.563333333333333	0.510107178280539	0.980333333333333	0.275422100299401	1.74023668639053
g68.t1	Ctrl	h06	1	NS	0.563333333333333	0.510107178280539	0.639	0.370865204622919	1.13431952662722
g68.t1	Ctrl	h12	0.7053529435191	NS	0.563333333333333	0.510107178280539	0.948	0.761437456394155	1.68284023668639
g68.t1	Ctrl	h15	0.973293639391941	NS	0.563333333333333	0.510107178280539	0.551333333333333	0.532608987281789	0.978698224852071
g68.t1	Ctrl	h24	1	NS	0.563333333333333	0.510107178280539	0.623333333333333	1.0796450033846	1.10650887573964
g68.t1	h04	h06	1	NS	0.980333333333333	0.275422100299401	0.639	0.370865204622919	0.651819109146549
g68.t1	h04	h09	1	NS	0.980333333333333	0.275422100299401	0.393666666666667	0.447906612290256	0.401564093845631
g68.t1	h04	h12	0.99238183606867	NS	0.980333333333333	0.275422100299401	0.948	0.761437456394155	0.967018021081265
g68.t1	h04	h15	0.631130017344585	NS	0.980333333333333	0.275422100299401	0.551333333333333	0.532608987281789	0.562393743624617
g68.t1	h04	h18	1	NS	0.980333333333333	0.275422100299401	0.0356666666666667	0.06177647880329	0.0363821829309759
g68.t1	h04	h21	0.0249543645087861	Down	0.980333333333333	0.275422100299401	0.0226666666666667	0.0392598183048946	0.023121387283237
g68.t1	h04	h24	0.825618606304103	NS	0.980333333333333	0.275422100299401	0.623333333333333	1.0796450033846	0.635838150289017
g68.t1	h06	h12	1	NS	0.639	0.370865204622919	0.948	0.761437456394155	1.48356807511737
g68.t1	h06	h15	1	NS	0.639	0.370865204622919	0.551333333333333	0.532608987281789	0.862806468440271
g68.t1	h06	h24	1	NS	0.639	0.370865204622919	0.623333333333333	1.0796450033846	0.975482524778299
g68.t1	h12	h15	1	NS	0.948	0.761437456394155	0.551333333333333	0.532608987281789	0.581575246132208
g68.t1	h12	h24	1	NS	0.948	0.761437456394155	0.623333333333333	1.0796450033846	0.657524613220815
g68.t1	h15	h24	1	NS	0.551333333333333	0.532608987281789	0.623333333333333	1.0796450033846	1.13059250302297
g72.t1	Ctrl	h15	0.121642089778339	NS	0.0853333333333333	0.0805315673095547	0.552333333333333	0.270596255209368	6.47265625
g72.t1	h04	h15	0.495742650545034	NS	0.210666666666667	0.185583763657636	0.552333333333333	0.270596255209368	2.62183544303797
g72.t1	h06	h15	1	NS	0.381333333333333	0.291892674339959	0.552333333333333	0.270596255209368	1.44842657342657
g72.t1	h06	h21	1	NS	0.381333333333333	0.291892674339959	0.232666666666667	0.215277340501348	0.610139860139862
g72.t1	h06	h24	1	NS	0.381333333333333	0.291892674339959	0.335333333333333	0.439586548171499	0.879370629370629
g72.t1	h09	h15	1	NS	0.098	0.16974097914175	0.552333333333333	0.270596255209368	5.6360544217687
g72.t1	h12	h15	1	NS	0.195333333333333	0.0568711995067215	0.552333333333333	0.270596255209368	2.82764505119454
g72.t1	h15	h18	1	NS	0.552333333333333	0.270596255209368	0.0613333333333333	0.106232449530891	0.111044055522028
g72.t1	h15	h21	0.965190001990961	NS	0.552333333333333	0.270596255209368	0.232666666666667	0.215277340501348	0.421243210621606
g72.t1	h15	h24	1	NS	0.552333333333333	0.270596255209368	0.335333333333333	0.439586548171499	0.607121303560652
g72.t1	h21	h24	1	NS	0.232666666666667	0.215277340501348	0.335333333333333	0.439586548171499	1.44126074498567
g73.t1	Ctrl	h04	0.855920568065546	NS	36.1213333333333	14.5221696840842	43.0643333333333	11.5704492710238	1.19221328116349
g73.t1	Ctrl	h06	0.554664445510098	NS	36.1213333333333	14.5221696840842	44.4453333333333	6.35303559987921	1.23044553541767
g73.t1	Ctrl	h09	0.965663818044509	NS	36.1213333333333	14.5221696840842	32.6963333333333	32.807559957018	0.90518068731313
g73.t1	Ctrl	h15	0.305947451964797	NS	36.1213333333333	14.5221696840842	49.1916666666667	11.1314556250894	1.36184526226422
g73.t1	Ctrl	h18	0.929528132940118	NS	36.1213333333333	14.5221696840842	45.6403333333333	39.6774072027562	1.26352847809236
g73.t1	Ctrl	h24	0.420046804667744	NS	36.1213333333333	14.5221696840842	55.5373333333333	46.2762371021384	1.53752168616884
g73.t1	h04	h06	0.981359463160018	NS	43.0643333333333	11.5704492710238	44.4453333333333	6.35303559987921	1.03206830091414
g73.t1	h04	h09	0.919529557417378	NS	43.0643333333333	11.5704492710238	32.6963333333333	32.807559957018	0.759243921884312
g73.t1	h04	h15	0.68009938561697	NS	43.0643333333333	11.5704492710238	49.1916666666667	11.1314556250894	1.14228325064052
g73.t1	h04	h18	0.984315031094498	NS	43.0643333333333	11.5704492710238	45.6403333333333	39.6774072027562	1.05981748237134
g73.t1	h04	h21	0.12268402463917	NS	43.0643333333333	11.5704492710238	64.7756666666667	20.4780311146686	1.50416044212922
g73.t1	h04	h24	0.682263358578728	NS	43.0643333333333	11.5704492710238	55.5373333333333	46.2762371021384	1.28963643541059
g73.t1	h06	h09	0.935210855151537	NS	44.4453333333333	6.35303559987921	32.6963333333333	32.807559957018	0.735652786944261
g73.t1	h06	h15	0.714219449219023	NS	44.4453333333333	6.35303559987921	49.1916666666667	11.1314556250894	1.10679036419272
g73.t1	h06	h18	0.992891643211334	NS	44.4453333333333	6.35303559987921	45.6403333333333	39.6774072027562	1.02688696226075
g73.t1	h06	h21	0.133212714936459	NS	44.4453333333333	6.35303559987921	64.7756666666667	20.4780311146686	1.45742335153297
g73.t1	h06	h24	0.725268270070462	NS	44.4453333333333	6.35303559987921	55.5373333333333	46.2762371021384	1.24956500869983
g73.t1	h09	h12	0.878013554214806	NS	32.6963333333333	32.807559957018	71.274	20.9842732778622	2.17987745822671
g73.t1	h09	h15	0.943431789173545	NS	32.6963333333333	32.807559957018	49.1916666666667	11.1314556250894	1.5045010143849
g73.t1	h09	h18	0.996332007864633	NS	32.6963333333333	32.807559957018	45.6403333333333	39.6774072027562	1.39588536940941
g73.t1	h09	h21	0.98605196344257	NS	32.6963333333333	32.807559957018	64.7756666666667	20.4780311146686	1.98112938249957
g73.t1	h09	h24	0.999501672604913	NS	32.6963333333333	32.807559957018	55.5373333333333	46.2762371021384	1.69857986114651
g73.t1	h12	h15	0.569086144661692	NS	71.274	20.9842732778622	49.1916666666667	11.1314556250894	0.690176876093199
g73.t1	h12	h18	0.999978476338838	NS	71.274	20.9842732778622	45.6403333333333	39.6774072027562	0.640350384899589
g73.t1	h12	h21	0.997078458176117	NS	71.274	20.9842732778622	64.7756666666667	20.4780311146686	0.908826032868461
g73.t1	h12	h24	0.885144660818837	NS	71.274	20.9842732778622	55.5373333333333	46.2762371021384	0.779208874671455
g73.t1	h15	h18	0.999478624998719	NS	49.1916666666667	11.1314556250894	45.6403333333333	39.6774072027562	0.927806200237166
g73.t1	h15	h21	0.842158241972403	NS	49.1916666666667	11.1314556250894	64.7756666666667	20.4780311146686	1.31680162629172
g73.t1	h15	h24	0.958957762644864	NS	49.1916666666667	11.1314556250894	55.5373333333333	46.2762371021384	1.12899881416229
g73.t1	h18	h21	0.999976591446029	NS	45.6403333333333	39.6774072027562	64.7756666666667	20.4780311146686	1.41926366298815
g73.t1	h18	h24	0.999943070990053	NS	45.6403333333333	39.6774072027562	55.5373333333333	46.2762371021384	1.2168476712849
g73.t1	h21	h24	0.998456013956164	NS	64.7756666666667	20.4780311146686	55.5373333333333	46.2762371021384	0.857379571546928
g73.t2	Ctrl	h04	0.847948414953309	NS	74.0756666666667	21.974800939561	86.146	9.42535978093149	1.16294599666107
g73.t2	Ctrl	h06	0.0556760615809226	NS	74.0756666666667	21.974800939561	114.305333333333	3.74944293640143	1.54308882359029
g73.t2	Ctrl	h21	0.180723847220789	NS	74.0756666666667	21.974800939561	107.292666666667	39.751688068978	1.44841985897304
g73.t2	h04	h06	0.11870089602101	NS	86.146	9.42535978093149	114.305333333333	3.74944293640143	1.32687917411526
g73.t2	h04	h21	0.428273049765132	NS	86.146	9.42535978093149	107.292666666667	39.751688068978	1.24547473668733
g73.t2	h04	h24	0.0687948256347562	NS	86.146	9.42535978093149	120.596	20.4866173147253	1.39990249111973
g73.t2	h06	h09	0.431684984297006	NS	114.305333333333	3.74944293640143	137.911	29.1569187843986	1.20651413174072
g73.t2	h06	h12	0.216223676693966	NS	114.305333333333	3.74944293640143	136.159333333333	19.233428720156	1.19118967910509
g73.t2	h06	h15	0.633775892682644	NS	114.305333333333	3.74944293640143	123.81	16.6678597006335	1.08315155898238
g73.t2	h06	h18	0.541573607530107	NS	114.305333333333	3.74944293640143	135.715666666667	39.0072687115278	1.18730826208168
g73.t2	h06	h21	0.875763277816778	NS	114.305333333333	3.74944293640143	107.292666666667	39.751688068978	0.938649698468435
g73.t2	h06	h24	0.830542809085016	NS	114.305333333333	3.74944293640143	120.596	20.4866173147253	1.0550338858496
g73.t2	h09	h12	0.970634099078118	NS	137.911	29.1569187843986	136.159333333333	19.233428720156	0.987298571784216
g73.t2	h09	h15	0.801182549607965	NS	137.911	29.1569187843986	123.81	16.6678597006335	0.897752898608523
g73.t2	h09	h18	0.996332007864633	NS	137.911	29.1569187843986	135.715666666667	39.0072687115278	0.984081521174286
g73.t2	h09	h21	0.891341627769839	NS	137.911	29.1569187843986	107.292666666667	39.751688068978	0.777984835630711
g73.t2	h09	h24	0.999501672604913	NS	137.911	29.1569187843986	120.596	20.4866173147253	0.874448013573972
g73.t2	h12	h15	0.998623217013028	NS	136.159333333333	19.233428720156	123.81	16.6678597006335	0.909302336967966
g73.t2	h12	h18	0.999978476338838	NS	136.159333333333	19.233428720156	135.715666666667	39.0072687115278	0.996741562581099
g73.t2	h12	h21	0.892879367338467	NS	136.159333333333	19.233428720156	107.292666666667	39.751688068978	0.787993478228942
g73.t2	h12	h24	0.869052237653731	NS	136.159333333333	19.233428720156	120.596	20.4866173147253	0.885697638550916
g73.t2	h15	h18	0.999478624998719	NS	123.81	16.6678597006335	135.715666666667	39.0072687115278	1.09616078399699
g73.t2	h15	h21	0.995375312813838	NS	123.81	16.6678597006335	107.292666666667	39.751688068978	0.866591282341225
g73.t2	h15	h24	0.990118351845804	NS	123.81	16.6678597006335	120.596	20.4866173147253	0.97404086907358
g73.t2	h18	h21	0.999976591446029	NS	135.715666666667	39.0072687115278	107.292666666667	39.751688068978	0.790569499468252
g73.t2	h18	h24	0.999943070990053	NS	135.715666666667	39.0072687115278	120.596	20.4866173147253	0.888593063439001
g73.t2	h21	h24	0.998456013956164	NS	107.292666666667	39.751688068978	120.596	20.4866173147253	1.12399107736471
g76.t1	h15	h18	1	NS	0.489666666666667	0.722129028175252	0.779	0.767391034610126	1.59087814840027
g79.t1	Ctrl	h04	0.625642068488188	NS	36.2196666666667	6.45172646144691	45.2883333333333	3.8559987465419	1.25037962801056
g79.t1	Ctrl	h06	0.0539795340942959	NS	36.2196666666667	6.45172646144691	55.773	9.26128570987854	1.53985403878188
g79.t1	h04	h06	0.48424691450146	NS	45.2883333333333	3.8559987465419	55.773	9.26128570987854	1.23150921870975
g79.t1	h04	h09	0.228255700292024	NS	45.2883333333333	3.8559987465419	57.715	6.2870689514272	1.27439001950466
g79.t1	h04	h21	0.0579196799132196	NS	45.2883333333333	3.8559987465419	60.8343333333333	8.28877761393877	1.34326721377838
g79.t1	h04	h24	0.0923011788538353	NS	45.2883333333333	3.8559987465419	60.7983333333333	7.28557879192408	1.34247230706952
g79.t1	h06	h09	0.941769830766887	NS	55.773	9.26128570987854	57.715	6.2870689514272	1.03481971563301
g79.t1	h06	h12	0.11948710713121	NS	55.773	9.26128570987854	71.794	2.14443652272557	1.28725368906102
g79.t1	h06	h15	0.283784415165464	NS	55.773	9.26128570987854	68.319	6.98876326684485	1.22494755526868
g79.t1	h06	h18	0.259340267022449	NS	55.773	9.26128570987854	71.998	5.60441674039307	1.29091137288652
g79.t1	h06	h21	0.692961741843422	NS	55.773	9.26128570987854	60.8343333333333	8.28877761393877	1.09074880916094
g79.t1	h06	h24	0.757448823589546	NS	55.773	9.26128570987854	60.7983333333333	7.28557879192408	1.09010333554468
g79.t1	h09	h12	0.464861370220981	NS	57.715	6.2870689514272	71.794	2.14443652272557	1.2439400502469
g79.t1	h09	h15	0.647335992063577	NS	57.715	6.2870689514272	68.319	6.98876326684485	1.18373039937625
g79.t1	h09	h18	0.856140215257899	NS	57.715	6.2870689514272	71.998	5.60441674039307	1.24747465996708
g79.t1	h09	h21	0.990889961487496	NS	57.715	6.2870689514272	60.8343333333333	8.28877761393877	1.05404718588466
g79.t1	h09	h24	0.999501672604913	NS	57.715	6.2870689514272	60.7983333333333	7.28557879192408	1.05342343122816
g79.t1	h12	h15	0.998623217013028	NS	71.794	2.14443652272557	68.319	6.98876326684485	0.951597626542608
g79.t1	h12	h18	0.999978476338838	NS	71.794	2.14443652272557	71.998	5.60441674039307	1.00284146307491
g79.t1	h12	h21	0.906606288035375	NS	71.794	2.14443652272557	60.8343333333333	8.28877761393877	0.847345646339991
g79.t1	h12	h24	0.74501095131459	NS	71.794	2.14443652272557	60.7983333333333	7.28557879192408	0.846844211679713
g79.t1	h15	h18	0.999478624998719	NS	68.319	6.98876326684485	71.998	5.60441674039307	1.05385031982318
g79.t1	h15	h21	0.99440184910264	NS	68.319	6.98876326684485	60.8343333333333	8.28877761393877	0.890445312919295
g79.t1	h15	h24	0.911285280126108	NS	68.319	6.98876326684485	60.7983333333333	7.28557879192408	0.889918373122166
g79.t1	h18	h21	0.999976591446029	NS	71.998	5.60441674039307	60.8343333333333	8.28877761393877	0.844944766984268
g79.t1	h18	h24	0.999943070990053	NS	71.998	5.60441674039307	60.7983333333333	7.28557879192408	0.844444753094993
g79.t1	h21	h24	0.998456013956164	NS	60.8343333333333	8.28877761393877	60.7983333333333	7.28557879192408	0.999408228905826
g81.t1	Ctrl	h04	0.980898439031409	NS	275.891666666667	24.016794422515	276.745	52.9491690964079	1.00309300148005
g81.t1	Ctrl	h06	0.63521169698591	NS	275.891666666667	24.016794422515	261.085	15.5342340654446	0.946331591506327
g81.t1	Ctrl	h12	0.338456490715184	NS	275.891666666667	24.016794422515	233.581333333333	43.0322471796832	0.846641495756182
g81.t1	Ctrl	h15	0.260229997766211	NS	275.891666666667	24.016794422515	233.077333333333	23.3334616663143	0.844814691757028
g81.t1	Ctrl	h18	0.134988915439923	NS	275.891666666667	24.016794422515	212.228333333333	24.9310338801529	0.769245174736458
g81.t1	Ctrl	h21	0.336050752077364	NS	275.891666666667	24.016794422515	238.549	15.2874679067532	0.864647355544144
g81.t1	Ctrl	h24	0.0567681760307667	NS	275.891666666667	24.016794422515	191.680333333333	43.4878291287727	0.694766665659828
g81.t1	h04	h06	0.809292642417056	NS	276.745	52.9491690964079	261.085	15.5342340654446	0.943413611808705
g81.t1	h04	h12	0.425631005619274	NS	276.745	52.9491690964079	233.581333333333	43.0322471796832	0.844030906911897
g81.t1	h04	h15	0.343895877605656	NS	276.745	52.9491690964079	233.077333333333	23.3334616663143	0.842209735797695
g81.t1	h04	h18	0.195730669870122	NS	276.745	52.9491690964079	212.228333333333	24.9310338801529	0.766873234686563
g81.t1	h04	h21	0.397912361939746	NS	276.745	52.9491690964079	238.549	15.2874679067532	0.861981246273645
g81.t1	h04	h24	0.0833104273125148	NS	276.745	52.9491690964079	191.680333333333	43.4878291287727	0.692624377435303
g81.t1	h06	h12	0.64000744181453	NS	261.085	15.5342340654446	233.581333333333	43.0322471796832	0.894656274138051
g81.t1	h06	h15	0.568179012804048	NS	261.085	15.5342340654446	233.077333333333	23.3334616663143	0.892725868331513
g81.t1	h06	h18	0.351256353732526	NS	261.085	15.5342340654446	212.228333333333	24.9310338801529	0.812870648767003
g81.t1	h06	h21	0.628487791877702	NS	261.085	15.5342340654446	238.549	15.2874679067532	0.913683283221939
g81.t1	h06	h24	0.157192022424538	NS	261.085	15.5342340654446	191.680333333333	43.4878291287727	0.734168310448065
g81.t1	h09	h12	0.289894124489416	NS	150.665666666667	41.3055980992082	233.581333333333	43.0322471796832	1.5503288738642
g81.t1	h09	h15	0.220122872848805	NS	150.665666666667	41.3055980992082	233.077333333333	23.3334616663143	1.54698371891848
g81.t1	h09	h18	0.761503891434814	NS	150.665666666667	41.3055980992082	212.228333333333	24.9310338801529	1.40860448188815
g81.t1	h09	h21	0.37945011785605	NS	150.665666666667	41.3055980992082	238.549	15.2874679067532	1.58330033163937
g81.t1	h09	h24	0.999501672604913	NS	150.665666666667	41.3055980992082	191.680333333333	43.4878291287727	1.27222304572817
g81.t1	h12	h15	0.998623217013028	NS	233.581333333333	43.0322471796832	233.077333333333	23.3334616663143	0.997842293333942
g81.t1	h12	h18	0.999978476338838	NS	233.581333333333	43.0322471796832	212.228333333333	24.9310338801529	0.908584304681881
g81.t1	h12	h21	0.997078458176117	NS	233.581333333333	43.0322471796832	238.549	15.2874679067532	1.02126739579647
g81.t1	h12	h24	0.772359907575335	NS	233.581333333333	43.0322471796832	191.680333333333	43.4878291287727	0.820614946399826
g81.t1	h15	h18	0.999478624998719	NS	233.077333333333	23.3334616663143	212.228333333333	24.9310338801529	0.910549002333989
g81.t1	h15	h21	0.999425041519115	NS	233.077333333333	23.3334616663143	238.549	15.2874679067532	1.0234757562583
g81.t1	h15	h24	0.805129348593108	NS	233.077333333333	23.3334616663143	191.680333333333	43.4878291287727	0.822389421536772
g81.t1	h18	h21	0.999976591446029	NS	212.228333333333	24.9310338801529	238.549	15.2874679067532	1.12402051249833
g81.t1	h18	h24	0.999943070990053	NS	212.228333333333	24.9310338801529	191.680333333333	43.4878291287727	0.903179751368416
g81.t1	h21	h24	0.995041507161196	NS	238.549	15.2874679067532	191.680333333333	43.4878291287727	0.803526040072828
g82.t1	Ctrl	h04	0.998938090123604	NS	211.774333333333	25.5308491306755	214.932666666667	16.7175254249346	1.01491367383205
g82.t1	Ctrl	h06	0.182911913968227	NS	211.774333333333	25.5308491306755	271.911	39.6371076265663	1.28396579377734
g82.t1	Ctrl	h09	0.408631479754657	NS	211.774333333333	25.5308491306755	251.149	32.515542083748	1.1859274731121
g82.t1	Ctrl	h21	0.0791067362610114	NS	211.774333333333	25.5308491306755	273.943333333333	33.6259411218976	1.29356248711285
g82.t1	Ctrl	h24	0.0678398594434388	NS	211.774333333333	25.5308491306755	291.463	50.5516390337646	1.3762904853122
g82.t1	h04	h06	0.300030480374621	NS	214.932666666667	16.7175254249346	271.911	39.6371076265663	1.26509852698054
g82.t1	h04	h09	0.411765976403727	NS	214.932666666667	16.7175254249346	251.149	32.515542083748	1.16850083281896
g82.t1	h04	h21	0.0668789934402948	NS	214.932666666667	16.7175254249346	273.943333333333	33.6259411218976	1.27455420147084
g82.t1	h04	h24	0.0571260711213842	NS	214.932666666667	16.7175254249346	291.463	50.5516390337646	1.35606655107491
g82.t1	h06	h09	0.783399569119451	NS	271.911	39.6371076265663	251.149	32.515542083748	0.923644133558407
g82.t1	h06	h12	0.399068315978529	NS	271.911	39.6371076265663	311.193333333333	26.0789923182114	1.1444676137903
g82.t1	h06	h15	0.355091906791318	NS	271.911	39.6371076265663	315.923	23.560885148907	1.16186178565781
g82.t1	h06	h18	0.485261837796853	NS	271.911	39.6371076265663	312.903333333333	20.3795934535828	1.15075643623588
g82.t1	h06	h21	0.953886604236169	NS	271.911	39.6371076265663	273.943333333333	33.6259411218976	1.00747425934711
g82.t1	h06	h24	0.784251446655929	NS	271.911	39.6371076265663	291.463	50.5516390337646	1.07190588096841
g82.t1	h09	h12	0.429930336710329	NS	251.149	32.515542083748	311.193333333333	26.0789923182114	1.23907852841673
g82.t1	h09	h15	0.335142295703477	NS	251.149	32.515542083748	315.923	23.560885148907	1.25791064268621
g82.t1	h09	h18	0.759712267817852	NS	251.149	32.515542083748	312.903333333333	20.3795934535828	1.24588723559852
g82.t1	h09	h21	0.975687147128953	NS	251.149	32.515542083748	273.943333333333	33.6259411218976	1.09076019945663
g82.t1	h09	h24	0.999501672604913	NS	251.149	32.515542083748	291.463	50.5516390337646	1.16051825808584
g82.t1	h12	h15	0.998623217013028	NS	311.193333333333	26.0789923182114	315.923	23.560885148907	1.015198483258
g82.t1	h12	h18	0.999978476338838	NS	311.193333333333	26.0789923182114	312.903333333333	20.3795934535828	1.00549497632769
g82.t1	h12	h21	0.939920830854301	NS	311.193333333333	26.0789923182114	273.943333333333	33.6259411218976	0.880299492277041
g82.t1	h12	h24	0.943223887291605	NS	311.193333333333	26.0789923182114	291.463	50.5516390337646	0.936597827716962
g82.t1	h15	h18	0.999478624998719	NS	315.923	23.560885148907	312.903333333333	20.3795934535828	0.99044176376311
g82.t1	h15	h21	0.856248899144959	NS	315.923	23.560885148907	273.943333333333	33.6259411218976	0.867120574739202
g82.t1	h15	h24	0.938295975882012	NS	315.923	23.560885148907	291.463	50.5516390337646	0.922576070751417
g82.t1	h18	h21	0.999976591446029	NS	312.903333333333	20.3795934535828	273.943333333333	33.6259411218976	0.875488702581202
g82.t1	h18	h24	0.999943070990053	NS	312.903333333333	20.3795934535828	291.463	50.5516390337646	0.931479370625647
g82.t1	h21	h24	0.998456013956164	NS	273.943333333333	33.6259411218976	291.463	50.5516390337646	1.06395361571128
g83.t1	Ctrl	h04	0.558966020021809	NS	35.9243333333333	4.23178500556607	44.1643333333333	6.58796640347637	1.22937099273473
g83.t1	Ctrl	h06	0.0953972875745866	NS	35.9243333333333	4.23178500556607	47.0963333333333	3.15389367819088	1.31098698189714
g83.t1	h04	h06	0.906241725447378	NS	44.1643333333333	6.58796640347637	47.0963333333333	3.15389367819088	1.06638841297276
g83.t1	h04	h12	0.076672379180458	NS	44.1643333333333	6.58796640347637	60.18	12.1571846658673	1.36263802615987
g83.t1	h04	h15	0.296415850366559	NS	44.1643333333333	6.58796640347637	52.9086666666667	4.23186085940126	1.19799536579291
g83.t1	h04	h18	0.127318978703579	NS	44.1643333333333	6.58796640347637	61.322	15.2347695748902	1.38849599601488
g83.t1	h04	h21	0.0760788598159024	NS	44.1643333333333	6.58796640347637	57.4166666666667	2.51214377242509	1.30006868287381
g83.t1	h04	h24	0.0525582486321123	NS	44.1643333333333	6.58796640347637	65.034	12.8298890096524	1.4725457193965
g83.t1	h06	h09	0.0664969874795547	NS	47.0963333333333	3.15389367819088	63.782	6.68914015401073	1.35428801959105
g83.t1	h06	h12	0.161544255728362	NS	47.0963333333333	3.15389367819088	60.18	12.1571846658673	1.27780648175017
g83.t1	h06	h15	0.432300770767954	NS	47.0963333333333	3.15389367819088	52.9086666666667	4.23186085940126	1.12341371232014
g83.t1	h06	h18	0.262830804156657	NS	47.0963333333333	3.15389367819088	61.322	15.2347695748902	1.30205465393626
g83.t1	h06	h21	0.120049414842653	NS	47.0963333333333	3.15389367819088	57.4166666666667	2.51214377242509	1.21913241653632
g83.t1	h06	h24	0.0879828655678863	NS	47.0963333333333	3.15389367819088	65.034	12.8298890096524	1.38087183007878
g83.t1	h09	h12	0.896592039446515	NS	63.782	6.68914015401073	60.18	12.1571846658673	0.943526386754884
g83.t1	h09	h15	0.444155507444126	NS	63.782	6.68914015401073	52.9086666666667	4.23186085940126	0.829523481023905
g83.t1	h09	h18	0.995615724983853	NS	63.782	6.68914015401073	61.322	15.2347695748902	0.961431124768744
g83.t1	h09	h21	0.936514107973324	NS	63.782	6.68914015401073	57.4166666666667	2.51214377242509	0.900201728805411
g83.t1	h09	h24	0.999501672604913	NS	63.782	6.68914015401073	65.034	12.8298890096524	1.01962936251607
g83.t1	h12	h15	0.998623217013028	NS	60.18	12.1571846658673	52.9086666666667	4.23186085940126	0.879173590340091
g83.t1	h12	h18	0.999978476338838	NS	60.18	12.1571846658673	61.322	15.2347695748902	1.01897640412097
g83.t1	h12	h21	0.997078458176117	NS	60.18	12.1571846658673	57.4166666666667	2.51214377242509	0.954082197850892
g83.t1	h12	h24	0.916711089477125	NS	60.18	12.1571846658673	65.034	12.8298890096524	1.08065802592223
g83.t1	h15	h18	0.999478624998719	NS	52.9086666666667	4.23186085940126	61.322	15.2347695748902	1.15901616622355
g83.t1	h15	h21	0.998930880679109	NS	52.9086666666667	4.23186085940126	57.4166666666667	2.51214377242509	1.08520343232993
g83.t1	h15	h24	0.633780731861033	NS	52.9086666666667	4.23186085940126	65.034	12.8298890096524	1.22917480437987
g83.t1	h18	h21	0.999976591446029	NS	61.322	15.2347695748902	57.4166666666667	2.51214377242509	0.936314318950241
g83.t1	h18	h24	0.999943070990053	NS	61.322	15.2347695748902	65.034	12.8298890096524	1.06053292456215
g83.t1	h21	h24	0.998456013956164	NS	57.4166666666667	2.51214377242509	65.034	12.8298890096524	1.13266763425254
g84.t1	Ctrl	h12	0.109330360333255	NS	1.37366666666667	1.1920873849401	6.54966666666667	4.22874654399307	4.76801747148749
g84.t1	Ctrl	h21	1	NS	1.37366666666667	1.1920873849401	3.11833333333333	1.78480652546245	2.27008007765105
g84.t1	Ctrl	h24	0.108535179669436	NS	1.37366666666667	1.1920873849401	8.38733333333333	2.47413304681323	6.1057995632128
g84.t1	h04	h12	0.1105477916855	NS	1.95133333333333	0.788214014930801	6.54966666666667	4.22874654399307	3.35650837034507
g84.t1	h04	h21	0.683538589571789	NS	1.95133333333333	0.788214014930801	3.11833333333333	1.78480652546245	1.59805261359754
g84.t1	h04	h24	0.0559421977406733	NS	1.95133333333333	0.788214014930801	8.38733333333333	2.47413304681323	4.29825760163991
g84.t1	h06	h09	1	NS	2.227	1.01625833329917	11.647	16.900015946738	5.22990570273911
g84.t1	h06	h12	1	NS	2.227	1.01625833329917	6.54966666666667	4.22874654399307	2.94102679239635
g84.t1	h06	h18	1	NS	2.227	1.01625833329917	3.676	4.38768720398344	1.65065110013471
g84.t1	h06	h21	1	NS	2.227	1.01625833329917	3.11833333333333	1.78480652546245	1.40023948510702
g84.t1	h06	h24	1	NS	2.227	1.01625833329917	8.38733333333333	2.47413304681323	3.76620266427181
g84.t1	h09	h12	1	NS	11.647	16.900015946738	6.54966666666667	4.22874654399307	0.56234795798632
g84.t1	h09	h18	0.931006550811723	NS	11.647	16.900015946738	3.676	4.38768720398344	0.315617755645231
g84.t1	h09	h21	0.868347596786932	NS	11.647	16.900015946738	3.11833333333333	1.78480652546245	0.267737042442975
g84.t1	h09	h24	0.999501672604913	NS	11.647	16.900015946738	8.38733333333333	2.47413304681323	0.720128216135771
g84.t1	h12	h15	1	NS	6.54966666666667	4.22874654399307	2.57966666666667	0.880705588340016	0.393862283067841
g84.t1	h12	h18	0.999978476338838	NS	6.54966666666667	4.22874654399307	3.676	4.38768720398344	0.561249936383531
g84.t1	h12	h21	0.965056322196877	NS	6.54966666666667	4.22874654399307	3.11833333333333	1.78480652546245	0.476105654231767
g84.t1	h12	h24	0.940103210065405	NS	6.54966666666667	4.22874654399307	8.38733333333333	2.47413304681323	1.28057407501654
g84.t1	h15	h21	0.999425041519115	NS	2.57966666666667	0.880705588340016	3.11833333333333	1.78480652546245	1.20881250807598
g84.t1	h15	h24	1	NS	2.57966666666667	0.880705588340016	8.38733333333333	2.47413304681323	3.25132446052461
g84.t1	h18	h21	0.999976591446029	NS	3.676	4.38768720398344	3.11833333333333	1.78480652546245	0.848295248458468
g84.t1	h18	h24	1	NS	3.676	4.38768720398344	8.38733333333333	2.47413304681323	2.2816467174465
g84.t1	h21	h24	0.998456013956164	NS	3.11833333333333	1.78480652546245	8.38733333333333	2.47413304681323	2.6896846606093
g85.t1	Ctrl	h04	0.772434660223686	NS	33.879	10.3186976406909	28.0906666666667	1.95030006238354	0.829146865806745
g85.t1	Ctrl	h06	0.802725004526166	NS	33.879	10.3186976406909	37.571	6.50463058136275	1.10897606186723
g85.t1	Ctrl	h09	0.26049596959765	NS	33.879	10.3186976406909	22.7086666666667	4.02247117246764	0.670287395338313
g85.t1	Ctrl	h12	0.90709356539841	NS	33.879	10.3186976406909	32.168	7.85672762669042	0.949496738392515
g85.t1	Ctrl	h15	0.483781446310726	NS	33.879	10.3186976406909	27.1076666666667	5.03242062364954	0.800131841750545
g85.t1	Ctrl	h18	0.898022868486457	NS	33.879	10.3186976406909	31.786	11.989277751391	0.938221317040054
g85.t1	Ctrl	h21	0.665588924013614	NS	33.879	10.3186976406909	29.2446666666667	6.23253731102618	0.863209264342711
g85.t1	Ctrl	h24	0.741440182708424	NS	33.879	10.3186976406909	29.2726666666667	10.4690078963259	0.86403573501776
g85.t1	h04	h06	0.361351656474903	NS	28.0906666666667	1.95030006238354	37.571	6.50463058136275	1.33749050692994
g85.t1	h04	h09	0.434995776931564	NS	28.0906666666667	1.95030006238354	22.7086666666667	4.02247117246764	0.808406113537118
g85.t1	h04	h12	0.55508705100794	NS	28.0906666666667	1.95030006238354	32.168	7.85672762669042	1.14514904119992
g85.t1	h04	h15	0.900670464604071	NS	28.0906666666667	1.95030006238354	27.1076666666667	5.03242062364954	0.965006170495538
g85.t1	h04	h18	0.746123744099198	NS	28.0906666666667	1.95030006238354	31.786	11.989277751391	1.13155021834061
g85.t1	h04	h21	0.938333232801353	NS	28.0906666666667	1.95030006238354	29.2446666666667	6.23253731102618	1.0410812606797
g85.t1	h04	h24	0.946616060134192	NS	28.0906666666667	1.95030006238354	29.2726666666667	10.4690078963259	1.04207803303588
g85.t1	h06	h09	0.150207925962722	NS	37.571	6.50463058136275	22.7086666666667	4.02247117246764	0.604420075767659
g85.t1	h06	h12	0.667240439420582	NS	37.571	6.50463058136275	32.168	7.85672762669042	0.85619227595752
g85.t1	h06	h15	0.256721688020268	NS	37.571	6.50463058136275	27.1076666666667	5.03242062364954	0.721505061527952
g85.t1	h06	h18	0.763016268877925	NS	37.571	6.50463058136275	31.786	11.989277751391	0.846024859599159
g85.t1	h06	h21	0.398633306967226	NS	37.571	6.50463058136275	29.2446666666667	6.23253731102618	0.77838403733376
g85.t1	h06	h24	0.562862587839554	NS	37.571	6.50463058136275	29.2726666666667	10.4690078963259	0.779129292983064
g85.t1	h09	h12	0.599254841837253	NS	22.7086666666667	4.02247117246764	32.168	7.85672762669042	1.41655168364501
g85.t1	h09	h15	0.839429461471771	NS	22.7086666666667	4.02247117246764	27.1076666666667	5.03242062364954	1.19371458767578
g85.t1	h09	h18	0.931053043943323	NS	22.7086666666667	4.02247117246764	31.786	11.989277751391	1.39972991222147
g85.t1	h09	h21	0.938980451524677	NS	22.7086666666667	4.02247117246764	29.2446666666667	6.23253731102618	1.28781962833573
g85.t1	h09	h24	0.999501672604913	NS	22.7086666666667	4.02247117246764	29.2726666666667	10.4690078963259	1.28905263775945
g85.t1	h12	h15	0.998623217013028	NS	32.168	7.85672762669042	27.1076666666667	5.03242062364954	0.842690458426595
g85.t1	h12	h18	0.999978476338838	NS	32.168	7.85672762669042	31.786	11.989277751391	0.988124844566028
g85.t1	h12	h21	0.997078458176117	NS	32.168	7.85672762669042	29.2446666666667	6.23253731102618	0.909122937909311
g85.t1	h12	h24	0.954967572370986	NS	32.168	7.85672762669042	29.2726666666667	10.4690078963259	0.909993368150544
g85.t1	h15	h18	0.999478624998719	NS	27.1076666666667	5.03242062364954	31.786	11.989277751391	1.1725834019896
g85.t1	h15	h21	0.999425041519115	NS	27.1076666666667	5.03242062364954	29.2446666666667	6.23253731102618	1.07883378625973
g85.t1	h15	h24	0.970813717098846	NS	27.1076666666667	5.03242062364954	29.2726666666667	10.4690078963259	1.07986670437638
g85.t1	h18	h21	0.999976591446029	NS	31.786	11.989277751391	29.2446666666667	6.23253731102618	0.920048658738649
g85.t1	h18	h24	0.999943070990053	NS	31.786	11.989277751391	29.2726666666667	10.4690078963259	0.920929549696933
g85.t1	h21	h24	0.998456013956164	NS	29.2446666666667	6.23253731102618	29.2726666666667	10.4690078963259	1.00095743953313
g92.t1	Ctrl	h04	0.816087519259157	NS	3.27266666666667	1.96434221390605	2.09566666666667	1.30586382648932	0.640354451008352
g92.t1	Ctrl	h06	0.239323413672483	NS	3.27266666666667	1.96434221390605	1.39066666666667	0.530216308060524	0.42493379507028
g92.t1	Ctrl	h09	1	NS	3.27266666666667	1.96434221390605	1.096	0.980524349519174	0.334895090649827
g92.t1	Ctrl	h12	0.0905750806810043	NS	3.27266666666667	1.96434221390605	0.984333333333333	0.239500173973494	0.300774088409044
g92.t1	Ctrl	h15	0.473426806795873	NS	3.27266666666667	1.96434221390605	1.854	0.58957272664193	0.566510490935017
g92.t1	Ctrl	h18	0.855625609508889	NS	3.27266666666667	1.96434221390605	4.10933333333333	2.01959013993764	1.25565288246078
g92.t1	Ctrl	h21	0.629354627692926	NS	3.27266666666667	1.96434221390605	1.87466666666667	1.62430980214161	0.572825422693013
g92.t1	Ctrl	h24	0.668291293290355	NS	3.27266666666667	1.96434221390605	2.126	0.726033057098644	0.64962314116928
g92.t1	h04	h06	1	NS	2.09566666666667	1.30586382648932	1.39066666666667	0.530216308060524	0.663591538094481
g92.t1	h04	h09	1	NS	2.09566666666667	1.30586382648932	1.096	0.980524349519174	0.522983935104183
g92.t1	h04	h12	0.357059684624599	NS	2.09566666666667	1.30586382648932	0.984333333333333	0.239500173973494	0.469699379672339
g92.t1	h04	h15	0.894856681522476	NS	2.09566666666667	1.30586382648932	1.854	0.58957272664193	0.884682678543024
g92.t1	h04	h18	0.434181240868786	NS	2.09566666666667	1.30586382648932	4.10933333333333	2.01959013993764	1.96087163989184
g92.t1	h04	h21	0.944331454449517	NS	2.09566666666667	1.30586382648932	1.87466666666667	1.62430980214161	0.894544297757277
g92.t1	h04	h24	0.980369243005929	NS	2.09566666666667	1.30586382648932	2.126	0.726033057098644	1.01447431207253
g92.t1	h06	h09	1	NS	1.39066666666667	0.530216308060524	1.096	0.980524349519174	0.788111217641417
g92.t1	h06	h12	1	NS	1.39066666666667	0.530216308060524	0.984333333333333	0.239500173973494	0.707813998082452
g92.t1	h06	h15	1	NS	1.39066666666667	0.530216308060524	1.854	0.58957272664193	1.33317353787152
g92.t1	h06	h18	1	NS	1.39066666666667	0.530216308060524	4.10933333333333	2.01959013993764	2.95493767976988
g92.t1	h06	h21	1	NS	1.39066666666667	0.530216308060524	1.87466666666667	1.62430980214161	1.34803451581975
g92.t1	h06	h24	1	NS	1.39066666666667	0.530216308060524	2.126	0.726033057098644	1.5287631831256
g92.t1	h09	h15	1	NS	1.096	0.980524349519174	1.854	0.58957272664193	1.69160583941606
g92.t1	h09	h18	0.894748015010656	NS	1.096	0.980524349519174	4.10933333333333	2.01959013993764	3.74939172749391
g92.t1	h09	h21	1	NS	1.096	0.980524349519174	1.87466666666667	1.62430980214161	1.71046228710463
g92.t1	h09	h24	1	NS	1.096	0.980524349519174	2.126	0.726033057098644	1.93978102189781
g92.t1	h12	h15	1	NS	0.984333333333333	0.239500173973494	1.854	0.58957272664193	1.88350829664748
g92.t1	h12	h18	0.95070628031138	NS	0.984333333333333	0.239500173973494	4.10933333333333	2.01959013993764	4.17473755502878
g92.t1	h12	h21	0.989943388173917	NS	0.984333333333333	0.239500173973494	1.87466666666667	1.62430980214161	1.90450389434474
g92.t1	h12	h24	1	NS	0.984333333333333	0.239500173973494	2.126	0.726033057098644	2.15983745343718
g92.t1	h15	h18	1	NS	1.854	0.58957272664193	4.10933333333333	2.01959013993764	2.21646889608054
g92.t1	h15	h21	0.999425041519115	NS	1.854	0.58957272664193	1.87466666666667	1.62430980214161	1.0111470693995
g92.t1	h15	h24	1	NS	1.854	0.58957272664193	2.126	0.726033057098644	1.14670981661273
g92.t1	h18	h21	0.999976591446029	NS	4.10933333333333	2.01959013993764	1.87466666666667	1.62430980214161	0.456197274497081
g92.t1	h18	h24	0.999943070990053	NS	4.10933333333333	2.01959013993764	2.126	0.726033057098644	0.517358857884491
g92.t1	h21	h24	0.998456013956164	NS	1.87466666666667	1.62430980214161	2.126	0.726033057098644	1.13406827880512
g93.t1	Ctrl	h04	0.997155596013095	NS	34.496	2.59835409442204	34.8923333333333	2.42078754403056	1.01148925479283
g93.t1	Ctrl	h06	0.874034096151204	NS	34.496	2.59835409442204	33.5846666666667	6.10649705914388	0.973581478045765
g93.t1	Ctrl	h09	0.895536669835545	NS	34.496	2.59835409442204	33.0583333333333	12.9860254632945	0.958323670377241
g93.t1	Ctrl	h15	0.363716093861973	NS	34.496	2.59835409442204	27.3466666666667	6.20124232177178	0.792748917748919
g93.t1	Ctrl	h18	0.330635920816588	NS	34.496	2.59835409442204	25.977	2.88821069176056	0.753043831168831
g93.t1	Ctrl	h21	0.0936152290890003	NS	34.496	2.59835409442204	21.3786666666667	6.69665232286503	0.61974335188621
g93.t1	Ctrl	h24	0.100568484645549	NS	34.496	2.59835409442204	19.555	9.46119976535744	0.566877319109462
g93.t1	h04	h06	0.903108967990962	NS	34.8923333333333	2.42078754403056	33.5846666666667	6.10649705914388	0.962522808257785
g93.t1	h04	h09	0.886732064617661	NS	34.8923333333333	2.42078754403056	33.0583333333333	12.9860254632945	0.947438310230519
g93.t1	h04	h15	0.321656782297515	NS	34.8923333333333	2.42078754403056	27.3466666666667	6.20124232177178	0.783744280023312
g93.t1	h04	h18	0.23823496398357	NS	34.8923333333333	2.42078754403056	25.977	2.88821069176056	0.744490193643303
g93.t1	h04	h21	0.0639816120712984	NS	34.8923333333333	2.42078754403056	21.3786666666667	6.69665232286503	0.612703841340506
g93.t1	h04	h24	0.0590722818094013	NS	34.8923333333333	2.42078754403056	19.555	9.46119976535744	0.560438300677322
g93.t1	h06	h09	0.982123434262024	NS	33.5846666666667	6.10649705914388	33.0583333333333	12.9860254632945	0.984328165631139
g93.t1	h06	h12	0.123147842065259	NS	33.5846666666667	6.10649705914388	21.6463333333333	5.23200805937198	0.644530241975503
g93.t1	h06	h15	0.563625994492113	NS	33.5846666666667	6.10649705914388	27.3466666666667	6.20124232177178	0.814260476010878
g93.t1	h06	h18	0.516347678499821	NS	33.5846666666667	6.10649705914388	25.977	2.88821069176056	0.773477976060503
g93.t1	h06	h21	0.174553780886274	NS	33.5846666666667	6.10649705914388	21.3786666666667	6.69665232286503	0.636560335073546
g93.t1	h06	h24	0.173062927978239	NS	33.5846666666667	6.10649705914388	19.555	9.46119976535744	0.582259761399051
g93.t1	h09	h12	0.600264267680042	NS	33.0583333333333	12.9860254632945	21.6463333333333	5.23200805937198	0.654792034282833
g93.t1	h09	h15	0.853356875001718	NS	33.0583333333333	12.9860254632945	27.3466666666667	6.20124232177178	0.827224602974542
g93.t1	h09	h18	0.981670737193464	NS	33.0583333333333	12.9860254632945	25.977	2.88821069176056	0.785792790521806
g93.t1	h09	h21	0.875607874186301	NS	33.0583333333333	12.9860254632945	21.3786666666667	6.69665232286503	0.646695235694481
g93.t1	h09	h24	0.999501672604913	NS	33.0583333333333	12.9860254632945	19.555	9.46119976535744	0.591530123519033
g93.t1	h12	h15	0.998623217013028	NS	21.6463333333333	5.23200805937198	27.3466666666667	6.20124232177178	1.26333944162984
g93.t1	h12	h18	0.999978476338838	NS	21.6463333333333	5.23200805937198	25.977	2.88821069176056	1.20006467608063
g93.t1	h12	h21	0.997078458176117	NS	21.6463333333333	5.23200805937198	21.3786666666667	6.69665232286503	0.987634549346313
g93.t1	h12	h24	0.949114877978183	NS	21.6463333333333	5.23200805937198	19.555	9.46119976535744	0.903386254792961
g93.t1	h15	h18	0.999478624998719	NS	27.3466666666667	6.20124232177178	25.977	2.88821069176056	0.949914675767917
g93.t1	h15	h21	0.99440184910264	NS	27.3466666666667	6.20124232177178	21.3786666666667	6.69665232286503	0.781764992686495
g93.t1	h15	h24	0.837142884066662	NS	27.3466666666667	6.20124232177178	19.555	9.46119976535744	0.715078010726474
g93.t1	h18	h21	0.999976591446029	NS	25.977	2.88821069176056	21.3786666666667	6.69665232286503	0.822984434948866
g93.t1	h18	h24	0.999943070990053	NS	25.977	2.88821069176056	19.555	9.46119976535744	0.752781306540401
g93.t1	h21	h24	0.998456013956164	NS	21.3786666666667	6.69665232286503	19.555	9.46119976535744	0.914696894100036
g94.t1	Ctrl	h04	0.879004338258997	NS	970.056	89.1439810811697	925.77	56.7540283416083	0.95434696553601
g94.t1	Ctrl	h06	0.0738119015920664	NS	970.056	89.1439810811697	621.768333333333	242.080251605399	0.640961277836881
g94.t1	Ctrl	h09	1.87835736468276e-08	Down	970.056	89.1439810811697	359.748	90.8954679233236	0.3708528167446
g94.t1	Ctrl	h12	8.24046044640565e-20	Down	970.056	89.1439810811697	297.833666666667	40.94659224323	0.307027291895176
g94.t1	Ctrl	h15	2.52216950725253e-14	Down	970.056	89.1439810811697	394.688666666667	31.4521842855677	0.406872043126033
g94.t1	Ctrl	h18	3.7795715889944e-16	Down	970.056	89.1439810811697	258.96	45.202530371651	0.266953660407234
g94.t1	Ctrl	h21	4.91462041139523e-09	Down	970.056	89.1439810811697	395.806	85.875595130398	0.408023866663368
g94.t1	Ctrl	h24	1.2076248759238e-08	Down	970.056	89.1439810811697	334.775666666667	107.709337758308	0.345109629409711
g94.t1	h04	h06	0.237630712253218	NS	925.77	56.7540283416083	621.768333333333	242.080251605399	0.671622901296578
g94.t1	h04	h09	3.13921939027753e-08	Down	925.77	56.7540283416083	359.748	90.8954679233236	0.388593279108202
g94.t1	h04	h12	3.33440970467378e-21	Down	925.77	56.7540283416083	297.833666666667	40.94659224323	0.321714536727985
g94.t1	h04	h15	1.31689452756882e-15	Down	925.77	56.7540283416083	394.688666666667	31.4521842855677	0.426335554907447
g94.t1	h04	h18	2.11583519294335e-17	Down	925.77	56.7540283416083	258.96	45.202530371651	0.279723905505687
g94.t1	h04	h21	6.98833382634958e-09	Down	925.77	56.7540283416083	395.806	85.875595130398	0.427542478153321
g94.t1	h04	h24	1.35829122956402e-08	Down	925.77	56.7540283416083	334.775666666667	107.709337758308	0.361618616575032
g94.t1	h06	h09	0.17120710302716	NS	621.768333333333	242.080251605399	359.748	90.8954679233236	0.578588488209703
g94.t1	h06	h12	0.00633029743725502	Down	621.768333333333	242.080251605399	297.833666666667	40.94659224323	0.479010671177101
g94.t1	h06	h15	0.112161509534051	NS	621.768333333333	242.080251605399	394.688666666667	31.4521842855677	0.634784123776005
g94.t1	h06	h18	0.00429609266694926	Down	621.768333333333	242.080251605399	258.96	45.202530371651	0.416489528522145
g94.t1	h06	h21	0.130978797485299	NS	621.768333333333	242.080251605399	395.806	85.875595130398	0.636581148927388
g94.t1	h06	h24	0.0783397866356986	NS	621.768333333333	242.080251605399	334.775666666667	107.709337758308	0.53842508329737
g94.t1	h09	h12	0.702946028868423	NS	359.748	90.8954679233236	297.833666666667	40.94659224323	0.827895267427941
g94.t1	h09	h15	0.908586735775253	NS	359.748	90.8954679233236	394.688666666667	31.4521842855677	1.09712539518404
g94.t1	h09	h18	0.824337640517424	NS	359.748	90.8954679233236	258.96	45.202530371651	0.719837219386904
g94.t1	h09	h21	0.990889961487496	NS	359.748	90.8954679233236	395.806	85.875595130398	1.10023127300221
g94.t1	h09	h24	0.999501672604913	NS	359.748	90.8954679233236	334.775666666667	107.709337758308	0.930583816078663
g94.t1	h12	h15	0.540398137499751	NS	297.833666666667	40.94659224323	394.688666666667	31.4521842855677	1.32519829300695
g94.t1	h12	h18	0.999978476338838	NS	297.833666666667	40.94659224323	258.96	45.202530371651	0.86947860159082
g94.t1	h12	h21	0.718283457963965	NS	297.833666666667	40.94659224323	395.806	85.875595130398	1.32894982770025
g94.t1	h12	h24	0.90738015550054	NS	297.833666666667	40.94659224323	334.775666666667	107.709337758308	1.12403567539376
g94.t1	h15	h18	0.588790120227195	NS	394.688666666667	31.4521842855677	258.96	45.202530371651	0.656112074833666
g94.t1	h15	h21	0.999700698900482	NS	394.688666666667	31.4521842855677	395.806	85.875595130398	1.00283092327624
g94.t1	h15	h24	0.877812694095413	NS	394.688666666667	31.4521842855677	334.775666666667	107.709337758308	0.84820187388203
g94.t1	h18	h21	0.996149768042454	NS	258.96	45.202530371651	395.806	85.875595130398	1.52844454742045
g94.t1	h18	h24	0.999943070990053	NS	258.96	45.202530371651	334.775666666667	107.709337758308	1.29276979713727
g94.t1	h21	h24	0.998456013956164	NS	395.806	85.875595130398	334.775666666667	107.709337758308	0.845807457862354
g95.t1	Ctrl	h04	0.922052013785251	NS	89.889	10.3810011077929	86.5713333333333	11.7522171667023	0.963091516574145
g95.t1	Ctrl	h06	0.945306619515508	NS	89.889	10.3810011077929	93.8436666666666	4.50308720028124	1.04399500124227
g95.t1	Ctrl	h09	0.986459337031972	NS	89.889	10.3810011077929	93.0646666666667	38.0455973843667	1.03532875731921
g95.t1	Ctrl	h12	0.523644085641721	NS	89.889	10.3810011077929	100.302	9.3572759390752	1.11584287287655
g95.t1	Ctrl	h15	0.614691737332094	NS	89.889	10.3810011077929	101.910333333333	19.4492776301161	1.13373531058676
g95.t1	Ctrl	h18	0.727998611503331	NS	89.889	10.3810011077929	99.0143333333333	12.8002373545699	1.10151779787664
g95.t1	Ctrl	h21	0.773504241953382	NS	89.889	10.3810011077929	84.884	12.2032518616966	0.944320217156716
g95.t1	Ctrl	h24	0.27698237321719	NS	89.889	10.3810011077929	70.741	15.2508036509556	0.786981721901456
g95.t1	h04	h06	0.842460436998289	NS	86.5713333333333	11.7522171667023	93.8436666666666	4.50308720028124	1.08400394279862
g95.t1	h04	h09	0.91593056108544	NS	86.5713333333333	11.7522171667023	93.0646666666667	38.0455973843667	1.07500558306445
g95.t1	h04	h12	0.367959027805156	NS	86.5713333333333	11.7522171667023	100.302	9.3572759390752	1.15860523498926
g95.t1	h04	h15	0.478429861597218	NS	86.5713333333333	11.7522171667023	101.910333333333	19.4492776301161	1.17718336323802
g95.t1	h04	h18	0.543130933555494	NS	86.5713333333333	11.7522171667023	99.0143333333333	12.8002373545699	1.14373118122242
g95.t1	h04	h21	0.91542442676409	NS	86.5713333333333	11.7522171667023	84.884	12.2032518616966	0.980509329493212
g95.t1	h04	h24	0.360930889970347	NS	86.5713333333333	11.7522171667023	70.741	15.2508036509556	0.817141162971577
g95.t1	h06	h09	0.989794821188272	NS	93.8436666666666	4.50308720028124	93.0646666666667	38.0455973843667	0.991698960327638
g95.t1	h06	h12	0.638089842960317	NS	93.8436666666666	4.50308720028124	100.302	9.3572759390752	1.06882012993241
g95.t1	h06	h15	0.726279659306569	NS	93.8436666666666	4.50308720028124	101.910333333333	19.4492776301161	1.08595856228976
g95.t1	h06	h18	0.839387037859332	NS	93.8436666666666	4.50308720028124	99.0143333333333	12.8002373545699	1.0550987280264
g95.t1	h06	h21	0.656707023145494	NS	93.8436666666666	4.50308720028124	84.884	12.2032518616966	0.904525611744356
g95.t1	h06	h24	0.226273010912012	NS	93.8436666666666	4.50308720028124	70.741	15.2508036509556	0.753817519207477
g95.t1	h09	h12	0.95523144440541	NS	93.0646666666667	38.0455973843667	100.302	9.3572759390752	1.0777667141844
g95.t1	h09	h15	0.935874644868638	NS	93.0646666666667	38.0455973843667	101.910333333333	19.4492776301161	1.09504860419636
g95.t1	h09	h18	0.996332007864633	NS	93.0646666666667	38.0455973843667	99.0143333333333	12.8002373545699	1.06393045695824
g95.t1	h09	h21	0.990889961487496	NS	93.0646666666667	38.0455973843667	84.884	12.2032518616966	0.912096964834488
g95.t1	h09	h24	0.999501672604913	NS	93.0646666666667	38.0455973843667	70.741	15.2508036509556	0.760127366633953
g95.t1	h12	h15	0.998623217013028	NS	100.302	9.3572759390752	101.910333333333	19.4492776301161	1.01603490791144
g95.t1	h12	h18	0.999978476338838	NS	100.302	9.3572759390752	99.0143333333333	12.8002373545699	0.987162103779918
g95.t1	h12	h21	0.920416207549368	NS	100.302	9.3572759390752	84.884	12.2032518616966	0.846284221650615
g95.t1	h12	h24	0.380178437021022	NS	100.302	9.3572759390752	70.741	15.2508036509556	0.705280054236207
g95.t1	h15	h18	0.999478624998719	NS	101.910333333333	19.4492776301161	99.0143333333333	12.8002373545699	0.971582862058479
g95.t1	h15	h21	0.920880634832636	NS	101.910333333333	19.4492776301161	84.884	12.2032518616966	0.832928293172759
g95.t1	h15	h24	0.468420890333885	NS	101.910333333333	19.4492776301161	70.741	15.2508036509556	0.694149432017037
g95.t1	h18	h21	0.999976591446029	NS	99.0143333333333	12.8002373545699	84.884	12.2032518616966	0.857290021983349
g95.t1	h18	h24	0.999943070990053	NS	99.0143333333333	12.8002373545699	70.741	15.2508036509556	0.714452116360258
g95.t1	h21	h24	0.998456013956164	NS	84.884	12.2032518616966	70.741	15.2508036509556	0.833384383393808
g96.t1	Ctrl	h04	0.729502316636351	NS	80.3156666666667	10.6531970005878	92.1626666666667	8.74574778582914	1.14750546800749
g96.t1	Ctrl	h15	0.309810254014427	NS	80.3156666666667	10.6531970005878	95.1033333333333	7.27328126318034	1.18411932914707
g96.t1	Ctrl	h18	0.162688320289069	NS	80.3156666666667	10.6531970005878	105.531	16.9247602346385	1.31395286100263
g96.t1	Ctrl	h21	0.0867583552767265	NS	80.3156666666667	10.6531970005878	102.65	5.21906006863324	1.27808190182903
g96.t1	Ctrl	h24	0.130321126672742	NS	80.3156666666667	10.6531970005878	105.482	14.2349065328858	1.31334276832664
g96.t1	h04	h06	0.247514038901518	NS	92.1626666666667	8.74574778582914	114.623666666667	6.0372631492534	1.24371039611123
g96.t1	h04	h09	0.057246246669239	NS	92.1626666666667	8.74574778582914	121.896	10.8482531773553	1.32261797980382
g96.t1	h04	h12	0.210901094177957	NS	92.1626666666667	8.74574778582914	111.821	17.738810754952	1.21330039640057
g96.t1	h04	h15	0.900729359530312	NS	92.1626666666667	8.74574778582914	95.1033333333333	7.27328126318034	1.03190735221782
g96.t1	h04	h18	0.482724185038148	NS	92.1626666666667	8.74574778582914	105.531	16.9247602346385	1.14505150313938
g96.t1	h04	h21	0.478504785278221	NS	92.1626666666667	8.74574778582914	102.65	5.21906006863324	1.11379155695726
g96.t1	h04	h24	0.474582230541727	NS	92.1626666666667	8.74574778582914	105.482	14.2349065328858	1.14451983449553
g96.t1	h06	h09	0.784503874638888	NS	114.623666666667	6.0372631492534	121.896	10.8482531773553	1.06344530361676
g96.t1	h06	h12	0.951809017657533	NS	114.623666666667	6.0372631492534	111.821	17.738810754952	0.97554897039878
g96.t1	h06	h15	0.193326836358391	NS	114.623666666667	6.0372631492534	95.1033333333333	7.27328126318034	0.829700672635957
g96.t1	h06	h18	0.771403103912044	NS	114.623666666667	6.0372631492534	105.531	16.9247602346385	0.920673741024975
g96.t1	h06	h21	0.489011486227467	NS	114.623666666667	6.0372631492534	102.65	5.21906006863324	0.895539315615446
g96.t1	h06	h24	0.71239316512351	NS	114.623666666667	6.0372631492534	105.482	14.2349065328858	0.920246255136371
g96.t1	h09	h12	0.809747015180763	NS	121.896	10.8482531773553	111.821	17.738810754952	0.917347574981952
g96.t1	h09	h15	0.191125505565545	NS	121.896	10.8482531773553	95.1033333333333	7.27328126318034	0.780200608168712
g96.t1	h09	h18	0.936359673523055	NS	121.896	10.8482531773553	105.531	16.9247602346385	0.865746209883835
g96.t1	h09	h21	0.741066431177132	NS	121.896	10.8482531773553	102.65	5.21906006863324	0.842111308000263
g96.t1	h09	h24	0.999501672604913	NS	121.896	10.8482531773553	105.482	14.2349065328858	0.865344227866378
g96.t1	h12	h15	0.918270519100389	NS	111.821	17.738810754952	95.1033333333333	7.27328126318034	0.850496179906577
g96.t1	h12	h18	0.999978476338838	NS	111.821	17.738810754952	105.531	16.9247602346385	0.943749385178097
g96.t1	h12	h21	0.990230232524928	NS	111.821	17.738810754952	102.65	5.21906006863324	0.917984993874138
g96.t1	h12	h24	0.954967572370986	NS	111.821	17.738810754952	105.482	14.2349065328858	0.943311184840057
g96.t1	h15	h18	0.999478624998719	NS	95.1033333333333	7.27328126318034	105.531	16.9247602346385	1.10964564859276
g96.t1	h15	h21	0.999372592161353	NS	95.1033333333333	7.27328126318034	102.65	5.21906006863324	1.07935228348113
g96.t1	h15	h24	0.864815948556162	NS	95.1033333333333	7.27328126318034	105.482	14.2349065328858	1.10913041954365
g96.t1	h18	h21	0.999976591446029	NS	105.531	16.9247602346385	102.65	5.21906006863324	0.972699964939212
g96.t1	h18	h24	0.999943070990053	NS	105.531	16.9247602346385	105.482	14.2349065328858	0.999535681458529
g96.t1	h21	h24	0.998456013956164	NS	102.65	5.21906006863324	105.482	14.2349065328858	1.02758889430102
g98.t1	h06	h12	1	NS	0.824333333333333	0.620287299026293	0.940333333333333	0.658925134847149	1.14071977355439
g98.t1	h06	h15	1	NS	0.824333333333333	0.620287299026293	0.898333333333333	0.822035481797065	1.08976951071573
g98.t1	h06	h18	1	NS	0.824333333333333	0.620287299026293	0.465333333333333	0.805980975788717	0.564496562879094
g98.t1	h12	h15	1	NS	0.940333333333333	0.658925134847149	0.898333333333333	0.822035481797065	0.955334987593052
g98.t1	h12	h18	1	NS	0.940333333333333	0.658925134847149	0.465333333333333	0.805980975788717	0.494859978730946
g98.t1	h15	h18	1	NS	0.898333333333333	0.822035481797065	0.465333333333333	0.805980975788717	0.517996289424861
g99.t1	Ctrl	h04	0.978505304577747	NS	1.16833333333333	1.01739585871643	1.36566666666667	0.248226375176638	1.16890156918688
g99.t1	Ctrl	h06	1	NS	1.16833333333333	1.01739585871643	1.265	0.372342584188272	1.0827389443652
g99.t1	Ctrl	h09	1	NS	1.16833333333333	1.01739585871643	0.423333333333333	0.487947059969966	0.362339514978603
g99.t1	Ctrl	h12	0.862462872596717	NS	1.16833333333333	1.01739585871643	1.498	0.683575160461526	1.28216833095578
g99.t1	Ctrl	h15	0.876914251248601	NS	1.16833333333333	1.01739585871643	0.858	1.03954413085737	0.734379457917263
g99.t1	Ctrl	h18	0.291630470945292	NS	1.16833333333333	1.01739585871643	3.87	2.66436033599061	3.31241084165479
g99.t1	Ctrl	h21	0.851534816192955	NS	1.16833333333333	1.01739585871643	1.56833333333333	1.16590579951098	1.34236804564907
g99.t1	Ctrl	h24	0.987268017054278	NS	1.16833333333333	1.01739585871643	1.199	0.82159174776771	1.0262482168331
g99.t1	h04	h06	1	NS	1.36566666666667	0.248226375176638	1.265	0.372342584188272	0.926287527459114
g99.t1	h04	h09	1	NS	1.36566666666667	0.248226375176638	0.423333333333333	0.487947059969966	0.309982914327556
g99.t1	h04	h12	0.931636453461584	NS	1.36566666666667	0.248226375176638	1.498	0.683575160461526	1.09690017085672
g99.t1	h04	h15	0.751442294608795	NS	1.36566666666667	0.248226375176638	0.858	1.03954413085737	0.628264583841834
g99.t1	h04	h18	0.160946012587861	NS	1.36566666666667	0.248226375176638	3.87	2.66436033599061	2.83378081523065
g99.t1	h04	h21	0.911000314739591	NS	1.36566666666667	0.248226375176638	1.56833333333333	1.16590579951098	1.14840126922138
g99.t1	h04	h24	0.86209591704855	NS	1.36566666666667	0.248226375176638	1.199	0.82159174776771	0.877959482548204
g99.t1	h06	h09	1	NS	1.265	0.372342584188272	0.423333333333333	0.487947059969966	0.334650856389987
g99.t1	h06	h12	1	NS	1.265	0.372342584188272	1.498	0.683575160461526	1.18418972332016
g99.t1	h06	h15	1	NS	1.265	0.372342584188272	0.858	1.03954413085737	0.678260869565217
g99.t1	h06	h18	1	NS	1.265	0.372342584188272	3.87	2.66436033599061	3.05928853754941
g99.t1	h06	h21	1	NS	1.265	0.372342584188272	1.56833333333333	1.16590579951098	1.23978919631093
g99.t1	h06	h24	1	NS	1.265	0.372342584188272	1.199	0.82159174776771	0.947826086956522
g99.t1	h09	h12	1	NS	0.423333333333333	0.487947059969966	1.498	0.683575160461526	3.53858267716536
g99.t1	h09	h18	0.515483809776085	NS	0.423333333333333	0.487947059969966	3.87	2.66436033599061	9.14173228346457
g99.t1	h09	h21	1	NS	0.423333333333333	0.487947059969966	1.56833333333333	1.16590579951098	3.70472440944881
g99.t1	h09	h24	1	NS	0.423333333333333	0.487947059969966	1.199	0.82159174776771	2.83228346456693
g99.t1	h12	h15	1	NS	1.498	0.683575160461526	0.858	1.03954413085737	0.572763684913218
g99.t1	h12	h18	0.999978476338838	NS	1.498	0.683575160461526	3.87	2.66436033599061	2.58344459279039
g99.t1	h12	h21	0.997078458176117	NS	1.498	0.683575160461526	1.56833333333333	1.16590579951098	1.04695149087672
g99.t1	h12	h24	0.954578681765007	NS	1.498	0.683575160461526	1.199	0.82159174776771	0.800400534045394
g99.t1	h15	h18	1	NS	0.858	1.03954413085737	3.87	2.66436033599061	4.51048951048951
g99.t1	h15	h21	0.999372592161353	NS	0.858	1.03954413085737	1.56833333333333	1.16590579951098	1.82789432789432
g99.t1	h15	h24	1	NS	0.858	1.03954413085737	1.199	0.82159174776771	1.3974358974359
g99.t1	h18	h21	0.999976591446029	NS	3.87	2.66436033599061	1.56833333333333	1.16590579951098	0.405254091300602
g99.t1	h18	h24	0.999943070990053	NS	3.87	2.66436033599061	1.199	0.82159174776771	0.309819121447028
g99.t1	h21	h24	0.998456013956164	NS	1.56833333333333	1.16590579951098	1.199	0.82159174776771	0.76450584484591
g101.t1	Ctrl	h04	0.910052729246992	NS	37.3126666666667	4.00171979695389	35.7793333333333	2.33545762824611	0.958905822866228
g101.t1	Ctrl	h06	0.712769032542523	NS	37.3126666666667	4.00171979695389	41.5956666666667	6.69045412011275	1.11478675695474
g101.t1	Ctrl	h09	0.11028872141887	NS	37.3126666666667	4.00171979695389	51.442	5.72166313234184	1.37867390877093
g101.t1	Ctrl	h12	0.0644129856496548	NS	37.3126666666667	4.00171979695389	50.5603333333333	6.96177343306517	1.35504475691901
g101.t1	Ctrl	h15	0.430608287330161	NS	37.3126666666667	4.00171979695389	43.895	6.31652618137529	1.17641015562186
g101.t1	Ctrl	h18	0.845429704383462	NS	37.3126666666667	4.00171979695389	41.0666666666667	19.250152995063	1.10060926584359
g101.t1	Ctrl	h24	0.18040584534181	NS	37.3126666666667	4.00171979695389	48.98	4.03778986575576	1.31269095392092
g101.t1	h04	h06	0.657065828790109	NS	35.7793333333333	2.33545762824611	41.5956666666667	6.69045412011275	1.16256125510071
g101.t1	h04	h15	0.250256312047635	NS	35.7793333333333	2.33545762824611	43.895	6.31652618137529	1.22682554174663
g101.t1	h04	h18	0.749717389952505	NS	35.7793333333333	2.33545762824611	41.0666666666667	19.250152995063	1.14777618364419
g101.t1	h06	h09	0.418178226134224	NS	41.5956666666667	6.69045412011275	51.442	5.72166313234184	1.23671536297851
g101.t1	h06	h12	0.311879641663817	NS	41.5956666666667	6.69045412011275	50.5603333333333	6.96177343306517	1.21551924479313
g101.t1	h06	h15	0.82366513574892	NS	41.5956666666667	6.69045412011275	43.895	6.31652618137529	1.05527819404265
g101.t1	h06	h18	0.995072752973858	NS	41.5956666666667	6.69045412011275	41.0666666666667	19.250152995063	0.987282329088767
g101.t1	h06	h21	0.173185413650772	NS	41.5956666666667	6.69045412011275	53.4556666666667	4.76732549060091	1.28512585445599
g101.t1	h06	h24	0.48891947249371	NS	41.5956666666667	6.69045412011275	48.98	4.03778986575576	1.1775265051648
g101.t1	h09	h12	0.961178909597394	NS	51.442	5.72166313234184	50.5603333333333	6.96177343306517	0.982860956676126
g101.t1	h09	h15	0.688875892941673	NS	51.442	5.72166313234184	43.895	6.31652618137529	0.853291085105556
g101.t1	h09	h18	0.96781034565842	NS	51.442	5.72166313234184	41.0666666666667	19.250152995063	0.798310070888898
g101.t1	h09	h21	0.994655379538911	NS	51.442	5.72166313234184	53.4556666666667	4.76732549060091	1.03914440858961
g101.t1	h09	h24	0.999501672604913	NS	51.442	5.72166313234184	48.98	4.03778986575576	0.952140274483885
g101.t1	h12	h15	0.998623217013028	NS	50.5603333333333	6.96177343306517	43.895	6.31652618137529	0.868170700351396
g101.t1	h12	h18	0.999978476338838	NS	50.5603333333333	6.96177343306517	41.0666666666667	19.250152995063	0.81223093202181
g101.t1	h12	h21	0.997078458176117	NS	50.5603333333333	6.96177343306517	53.4556666666667	4.76732549060091	1.05726491782095
g101.t1	h12	h24	0.986921617950716	NS	50.5603333333333	6.96177343306517	48.98	4.03778986575576	0.968743613240947
g101.t1	h15	h18	0.999478624998719	NS	43.895	6.31652618137529	41.0666666666667	19.250152995063	0.935565933857312
g101.t1	h15	h21	0.856248899144959	NS	43.895	6.31652618137529	53.4556666666667	4.76732549060091	1.21780764703649
g101.t1	h15	h24	0.908109165487293	NS	43.895	6.31652618137529	48.98	4.03778986575576	1.11584462922884
g101.t1	h18	h21	0.999976591446029	NS	41.0666666666667	19.250152995063	53.4556666666667	4.76732549060091	1.30168019480519
g101.t1	h18	h24	0.999943070990053	NS	41.0666666666667	19.250152995063	48.98	4.03778986575576	1.1926948051948
g101.t1	h21	h24	0.998456013956164	NS	53.4556666666667	4.76732549060091	48.98	4.03778986575576	0.916273298122431
g102.t1	Ctrl	h04	0.942665723418037	NS	20.9116666666667	7.83125694466306	23.4523333333333	4.90041593472772	1.12149517813023
g102.t1	Ctrl	h06	0.926576443527594	NS	20.9116666666667	7.83125694466306	22.5493333333333	8.4885662118719	1.07831354108552
g102.t1	Ctrl	h09	0.253357415807012	NS	20.9116666666667	7.83125694466306	5.91733333333333	5.22724462153182	0.282968040168964
g102.t1	Ctrl	h12	0.00863392897135149	Down	20.9116666666667	7.83125694466306	7.631	4.00121818950179	0.364915916155256
g102.t1	Ctrl	h15	0.0189965866670203	Down	20.9116666666667	7.83125694466306	9.41966666666667	1.7201073609904	0.450450306846257
g102.t1	Ctrl	h18	0.992088053072937	NS	20.9116666666667	7.83125694466306	21.1346666666667	13.2814326912925	1.01066390372201
g102.t1	Ctrl	h21	0.0013395601564103	Down	20.9116666666667	7.83125694466306	6.654	1.76629018001007	0.318195584601896
g102.t1	Ctrl	h24	0.768797086890357	NS	20.9116666666667	7.83125694466306	17.3843333333333	12.605738428721	0.831322228421133
g102.t1	h04	h06	0.931381273785168	NS	23.4523333333333	4.90041593472772	22.5493333333333	8.4885662118719	0.961496368520545
g102.t1	h04	h09	0.230768104516323	NS	23.4523333333333	4.90041593472772	5.91733333333333	5.22724462153182	0.252313202666402
g102.t1	h04	h12	0.000433182548952246	Down	23.4523333333333	4.90041593472772	7.631	4.00121818950179	0.32538340179371
g102.t1	h04	h15	0.000348470196539492	Down	23.4523333333333	4.90041593472772	9.41966666666667	1.7201073609904	0.401651576957517
g102.t1	h04	h18	0.876641483199875	NS	23.4523333333333	4.90041593472772	21.1346666666667	13.2814326912925	0.901175433858752
g102.t1	h04	h21	4.58245953839796e-06	Down	23.4523333333333	4.90041593472772	6.654	1.76629018001007	0.283724433958242
g102.t1	h04	h24	0.612132673767284	NS	23.4523333333333	4.90041593472772	17.3843333333333	12.605738428721	0.741262418806941
g102.t1	h06	h09	0.329866061904926	NS	22.5493333333333	8.4885662118719	5.91733333333333	5.22724462153182	0.262417218543047
g102.t1	h06	h12	0.00675859458359836	Down	22.5493333333333	8.4885662118719	7.631	4.00121818950179	0.338413552507096
g102.t1	h06	h15	0.0106290733917702	Down	22.5493333333333	8.4885662118719	9.41966666666667	1.7201073609904	0.417735927152319
g102.t1	h06	h18	0.951789619335383	NS	22.5493333333333	8.4885662118719	21.1346666666667	13.2814326912925	0.937263481551564
g102.t1	h06	h21	0.000517775849909136	Down	22.5493333333333	8.4885662118719	6.654	1.76629018001007	0.295086329233681
g102.t1	h06	h24	0.737037022653917	NS	22.5493333333333	8.4885662118719	17.3843333333333	12.605738428721	0.770946665089877
g102.t1	h09	h12	1	NS	5.91733333333333	5.22724462153182	7.631	4.00121818950179	1.28960117169896
g102.t1	h09	h15	1	NS	5.91733333333333	5.22724462153182	9.41966666666667	1.7201073609904	1.59187697160883
g102.t1	h09	h18	0.810172727074775	NS	5.91733333333333	5.22724462153182	21.1346666666667	13.2814326912925	3.57165389815233
g102.t1	h09	h21	0.996997487654688	NS	5.91733333333333	5.22724462153182	6.654	1.76629018001007	1.12449301487156
g102.t1	h09	h24	0.999501672604913	NS	5.91733333333333	5.22724462153182	17.3843333333333	12.605738428721	2.93786615592609
g102.t1	h12	h15	0.998623217013028	NS	7.631	4.00121818950179	9.41966666666667	1.7201073609904	1.23439479316822
g102.t1	h12	h18	0.928875248547712	NS	7.631	4.00121818950179	21.1346666666667	13.2814326912925	2.76958022102827
g102.t1	h12	h21	0.997078458176117	NS	7.631	4.00121818950179	6.654	1.76629018001007	0.871969597693618
g102.t1	h12	h24	0.507468117195133	NS	7.631	4.00121818950179	17.3843333333333	12.605738428721	2.27811994932948
g102.t1	h15	h18	0.922675621786448	NS	9.41966666666667	1.7201073609904	21.1346666666667	13.2814326912925	2.24367458154924
g102.t1	h15	h21	0.972815719784926	NS	9.41966666666667	1.7201073609904	6.654	1.76629018001007	0.706394423015676
g102.t1	h15	h24	0.712483465038074	NS	9.41966666666667	1.7201073609904	17.3843333333333	12.605738428721	1.84553593545419
g102.t1	h18	h21	0.729357507852326	NS	21.1346666666667	13.2814326912925	6.654	1.76629018001007	0.314838180556431
g102.t1	h18	h24	0.999943070990053	NS	21.1346666666667	13.2814326912925	17.3843333333333	12.605738428721	0.822550627720646
g102.t1	h21	h24	0.697161429859066	NS	6.654	1.76629018001007	17.3843333333333	12.605738428721	2.61261396653641
g103.t1	Ctrl	h04	0.272622976729488	NS	59.5916666666667	8.60079195965889	41.5386666666667	6.88736127506999	0.697054957348623
g103.t1	Ctrl	h06	0.000328502406831792	Down	59.5916666666667	8.60079195965889	23.1023333333333	6.99281733876505	0.387677247937351
g103.t1	Ctrl	h09	0.151819489294721	NS	59.5916666666667	8.60079195965889	28.2296666666667	21.0540940515932	0.473718361068382
g103.t1	Ctrl	h12	1.26160392411499e-12	Down	59.5916666666667	8.60079195965889	9.64766666666667	3.06856910193225	0.161896238288351
g103.t1	Ctrl	h15	2.33459878878846e-07	Down	59.5916666666667	8.60079195965889	12.663	5.29493153874532	0.212496154384002
g103.t1	Ctrl	h18	3.20121367732819e-07	Down	59.5916666666667	8.60079195965889	8.22733333333333	4.354612076102	0.138061809537128
g103.t1	Ctrl	h21	4.70274707094983e-07	Down	59.5916666666667	8.60079195965889	10.4706666666667	6.14952431764713	0.17570689414068
g103.t1	Ctrl	h24	6.2890278398362e-06	Down	59.5916666666667	8.60079195965889	3.489	6.04312526760781	0.0585484547615718
g103.t1	h04	h06	0.112961462394827	NS	41.5386666666667	6.88736127506999	23.1023333333333	6.99281733876505	0.556164537459073
g103.t1	h04	h09	0.559854021497464	NS	41.5386666666667	6.88736127506999	28.2296666666667	21.0540940515932	0.679599730371702
g103.t1	h04	h12	5.62202349144666e-08	Down	41.5386666666667	6.88736127506999	9.64766666666667	3.06856910193225	0.232257495024716
g103.t1	h04	h15	0.000202682667660807	Down	41.5386666666667	6.88736127506999	12.663	5.29493153874532	0.304848494575335
g103.t1	h04	h18	8.41099850511958e-05	Down	41.5386666666667	6.88736127506999	8.22733333333333	4.354612076102	0.198064454002696
g103.t1	h04	h21	0.000196239839201409	Down	41.5386666666667	6.88736127506999	10.4706666666667	6.14952431764713	0.25207036014637
g103.t1	h04	h24	0.000693138385462237	Down	41.5386666666667	6.88736127506999	3.489	6.04312526760781	0.0839940296591127
g103.t1	h06	h09	0.849713460827256	NS	23.1023333333333	6.99281733876505	28.2296666666667	21.0540940515932	1.22194006377423
g103.t1	h06	h12	0.0286258617835661	Down	23.1023333333333	6.99281733876505	9.64766666666667	3.06856910193225	0.417605725251418
g103.t1	h06	h15	0.225315846663235	NS	23.1023333333333	6.99281733876505	12.663	5.29493153874532	0.548126451873549
g103.t1	h06	h18	0.116066863284207	NS	23.1023333333333	6.99281733876505	8.22733333333333	4.354612076102	0.356125643874357
g103.t1	h06	h21	0.14949217259588	NS	23.1023333333333	6.99281733876505	10.4706666666667	6.14952431764713	0.453229832484455
g103.t1	h06	h24	0.0636176975848681	NS	23.1023333333333	6.99281733876505	3.489	6.04312526760781	0.151023706119151
g103.t1	h09	h12	1	NS	28.2296666666667	21.0540940515932	9.64766666666667	3.06856910193225	0.34175630837535
g103.t1	h09	h15	1	NS	28.2296666666667	21.0540940515932	12.663	5.29493153874532	0.448570652623126
g103.t1	h09	h18	0.608268519829144	NS	28.2296666666667	21.0540940515932	8.22733333333333	4.354612076102	0.291442808393061
g103.t1	h09	h21	0.702435668051304	NS	28.2296666666667	21.0540940515932	10.4706666666667	6.14952431764713	0.370910035541807
g103.t1	h09	h24	0.760490467127605	NS	28.2296666666667	21.0540940515932	3.489	6.04312526760781	0.123593382847831
g103.t1	h12	h15	0.998623217013028	NS	9.64766666666667	3.06856910193225	12.663	5.29493153874532	1.31254534775248
g103.t1	h12	h18	0.999978476338838	NS	9.64766666666667	3.06856910193225	8.22733333333333	4.354612076102	0.852779601285284
g103.t1	h12	h21	0.997078458176117	NS	9.64766666666667	3.06856910193225	10.4706666666667	6.14952431764713	1.08530560066338
g103.t1	h12	h24	0.763289766764303	NS	9.64766666666667	3.06856910193225	3.489	6.04312526760781	0.361641847769754
g103.t1	h15	h18	0.999478624998719	NS	12.663	5.29493153874532	8.22733333333333	4.354612076102	0.649714391007923
g103.t1	h15	h21	0.999425041519115	NS	12.663	5.29493153874532	10.4706666666667	6.14952431764713	0.826870936323675
g103.t1	h15	h24	0.699265800315068	NS	12.663	5.29493153874532	3.489	6.04312526760781	0.275527126273395
g103.t1	h18	h21	0.999976591446029	NS	8.22733333333333	4.354612076102	10.4706666666667	6.14952431764713	1.27266834130136
g103.t1	h18	h24	1	NS	8.22733333333333	4.354612076102	3.489	6.04312526760781	0.424074224130946
g103.t1	h21	h24	0.998456013956164	NS	10.4706666666667	6.14952431764713	3.489	6.04312526760781	0.333216605119062
g104.t1	Ctrl	h04	0.808371022572444	NS	5.781	0.89348363163519	4.02266666666667	0.764171010529273	0.695842703107883
g104.t1	Ctrl	h06	0.511367700001101	NS	5.781	0.89348363163519	3.82966666666667	0.238707631493694	0.662457475638587
g104.t1	Ctrl	h09	1	NS	5.781	0.89348363163519	1.86066666666667	3.22276920261649	0.321858963270484
g104.t1	Ctrl	h12	0.0729935916024743	NS	5.781	0.89348363163519	1.459	1.10746738100948	0.252378481231621
g104.t1	Ctrl	h15	0.171219846248356	NS	5.781	0.89348363163519	1.49366666666667	1.38131109216329	0.258375136942859
g104.t1	Ctrl	h18	0.330868619588506	NS	5.781	0.89348363163519	1.73733333333333	1.56102573115671	0.300524707374733
g104.t1	Ctrl	h21	0.425903027740486	NS	5.781	0.89348363163519	2.64266666666667	2.04829815538005	0.457129677679756
g104.t1	Ctrl	h24	0.501109621123699	NS	5.781	0.89348363163519	2.637	2.29920616735429	0.456149455111572
g104.t1	h04	h06	1	NS	4.02266666666667	0.764171010529273	3.82966666666667	0.238707631493694	0.952021876035797
g104.t1	h04	h09	1	NS	4.02266666666667	0.764171010529273	1.86066666666667	3.22276920261649	0.462545575074578
g104.t1	h04	h12	0.240986031247932	NS	4.02266666666667	0.764171010529273	1.459	1.10746738100948	0.362694729864103
g104.t1	h04	h15	0.383958801528013	NS	4.02266666666667	0.764171010529273	1.49366666666667	1.38131109216329	0.371312562147829
g104.t1	h04	h18	1	NS	4.02266666666667	0.764171010529273	1.73733333333333	1.56102573115671	0.431885979449783
g104.t1	h04	h21	0.720828111411244	NS	4.02266666666667	0.764171010529273	2.64266666666667	2.04829815538005	0.656943984090156
g104.t1	h04	h24	0.696472176267206	NS	4.02266666666667	0.764171010529273	2.637	2.29920616735429	0.655535299966854
g104.t1	h06	h09	1	NS	3.82966666666667	0.238707631493694	1.86066666666667	3.22276920261649	0.485856036208548
g104.t1	h06	h12	1	NS	3.82966666666667	0.238707631493694	1.459	1.10746738100948	0.380973104708852
g104.t1	h06	h15	1	NS	3.82966666666667	0.238707631493694	1.49366666666667	1.38131109216329	0.390025241535382
g104.t1	h06	h18	1	NS	3.82966666666667	0.238707631493694	1.73733333333333	1.56102573115671	0.453651318652623
g104.t1	h06	h21	1	NS	3.82966666666667	0.238707631493694	2.64266666666667	2.04829815538005	0.690051353468535
g104.t1	h06	h24	1	NS	3.82966666666667	0.238707631493694	2.637	2.29920616735429	0.688571677256506
g104.t1	h09	h18	1	NS	1.86066666666667	3.22276920261649	1.73733333333333	1.56102573115671	0.93371551415263
g104.t1	h09	h21	1	NS	1.86066666666667	3.22276920261649	2.64266666666667	2.04829815538005	1.42027946972411
g104.t1	h09	h24	1	NS	1.86066666666667	3.22276920261649	2.637	2.29920616735429	1.41723396632031
g104.t1	h12	h24	1	NS	1.459	1.10746738100948	2.637	2.29920616735429	1.80740233036326
g104.t1	h15	h24	1	NS	1.49366666666667	1.38131109216329	2.637	2.29920616735429	1.76545413970096
g104.t1	h18	h21	0.999976591446029	NS	1.73733333333333	1.56102573115671	2.64266666666667	2.04829815538005	1.52110514198005
g104.t1	h18	h24	1	NS	1.73733333333333	1.56102573115671	2.637	2.29920616735429	1.5178434382195
g104.t1	h21	h24	0.998456013956164	NS	2.64266666666667	2.04829815538005	2.637	2.29920616735429	0.997855701311805
g106.t1	Ctrl	h04	0.319900620372362	NS	1.434	0.844503996438146	0.397	0.278124073032163	0.276847977684798
g106.t1	Ctrl	h06	0.0792551378189995	NS	1.434	0.844503996438146	0.399	0.0965349677578026	0.278242677824268
g106.t1	Ctrl	h09	1	NS	1.434	0.844503996438146	0.812333333333333	1.13878634226677	0.56648070664807
g106.t1	Ctrl	h12	0.110749321917851	NS	1.434	0.844503996438146	0.310333333333333	0.39943752118865	0.216410971641097
g106.t1	Ctrl	h15	0.251231298227256	NS	1.434	0.844503996438146	0.392333333333333	0.67954126683619	0.273593677359368
g106.t1	Ctrl	h18	0.185468796910885	NS	1.434	0.844503996438146	0.292	0.253450192345557	0.203626220362622
g106.t1	Ctrl	h21	0.17745913920475	NS	1.434	0.844503996438146	0.364333333333333	0.424846246697948	0.254067875406787
g106.t1	Ctrl	h24	0.220193460879389	NS	1.434	0.844503996438146	0.234	0.405299888971117	0.163179916317992
g106.t1	h04	h09	1	NS	0.397	0.278124073032163	0.812333333333333	1.13878634226677	2.04617968094039
g106.t1	h04	h12	0.901357167759143	NS	0.397	0.278124073032163	0.310333333333333	0.39943752118865	0.781696053736355
g106.t1	h04	h15	0.956038139530904	NS	0.397	0.278124073032163	0.392333333333333	0.67954126683619	0.988245172124264
g106.t1	h04	h21	0.965945521710936	NS	0.397	0.278124073032163	0.364333333333333	0.424846246697948	0.917716204869856
g106.t1	h04	h24	0.845674227774469	NS	0.397	0.278124073032163	0.234	0.405299888971117	0.589420654911839
g106.t1	h09	h12	1	NS	0.812333333333333	1.13878634226677	0.310333333333333	0.39943752118865	0.382027082478457
g106.t1	h09	h15	1	NS	0.812333333333333	1.13878634226677	0.392333333333333	0.67954126683619	0.482970865818629
g106.t1	h09	h21	1	NS	0.812333333333333	1.13878634226677	0.364333333333333	0.424846246697948	0.448502256873205
g106.t1	h09	h24	1	NS	0.812333333333333	1.13878634226677	0.234	0.405299888971117	0.288059089043907
g106.t1	h12	h15	1	NS	0.310333333333333	0.39943752118865	0.392333333333333	0.67954126683619	1.26423200859291
g106.t1	h12	h21	0.997078458176117	NS	0.310333333333333	0.39943752118865	0.364333333333333	0.424846246697948	1.17400644468314
g106.t1	h12	h24	1	NS	0.310333333333333	0.39943752118865	0.234	0.405299888971117	0.754027926960259
g106.t1	h15	h21	0.999537798058484	NS	0.392333333333333	0.67954126683619	0.364333333333333	0.424846246697948	0.928632115548003
g106.t1	h15	h24	1	NS	0.392333333333333	0.67954126683619	0.234	0.405299888971117	0.596431605777401
g106.t1	h21	h24	1	NS	0.364333333333333	0.424846246697948	0.234	0.405299888971117	0.642268984446478
g109.t1	Ctrl	h04	0.940730797629407	NS	101.702333333333	24.523054486204	110.497	25.0246707870453	1.08647458104862
g109.t1	Ctrl	h06	0.215613391696279	NS	101.702333333333	24.523054486204	134.986	19.4199881822827	1.32726551668759
g109.t1	Ctrl	h09	0.73843182897825	NS	101.702333333333	24.523054486204	114.616666666667	20.7888207056902	1.12698168183622
g109.t1	Ctrl	h24	0.0779220379475093	NS	101.702333333333	24.523054486204	147.263666666667	22.6443063115949	1.44798709960769
g109.t1	h04	h06	0.574469527052572	NS	110.497	25.0246707870453	134.986	19.4199881822827	1.22162592649574
g109.t1	h04	h09	0.962408434202834	NS	110.497	25.0246707870453	114.616666666667	20.7888207056902	1.03728306349192
g109.t1	h04	h15	0.0882681624591266	NS	110.497	25.0246707870453	152.623333333333	17.7010717283823	1.38124413634156
g109.t1	h04	h18	0.0943375492800572	NS	110.497	25.0246707870453	165.007666666667	42.3199499212054	1.49332259397691
g109.t1	h04	h21	0.113594819490502	NS	110.497	25.0246707870453	147.900333333333	16.7810266173836	1.33850089444359
g109.t1	h04	h24	0.204941914028521	NS	110.497	25.0246707870453	147.263666666667	22.6443063115949	1.33273904872229
g109.t1	h06	h09	0.568084681117478	NS	134.986	19.4199881822827	114.616666666667	20.7888207056902	0.849100400535367
g109.t1	h06	h15	0.499526895559177	NS	134.986	19.4199881822827	152.623333333333	17.7010717283823	1.13066046355424
g109.t1	h06	h18	0.452231188779715	NS	134.986	19.4199881822827	165.007666666667	42.3199499212054	1.22240578035253
g109.t1	h06	h21	0.623061261855051	NS	134.986	19.4199881822827	147.900333333333	16.7810266173836	1.09567164989949
g109.t1	h06	h24	0.715890734932864	NS	134.986	19.4199881822827	147.263666666667	22.6443063115949	1.09095511139427
g109.t1	h09	h15	0.342991974355256	NS	114.616666666667	20.7888207056902	152.623333333333	17.7010717283823	1.33159808055838
g109.t1	h09	h18	0.643520537799323	NS	114.616666666667	20.7888207056902	165.007666666667	42.3199499212054	1.43964810237022
g109.t1	h09	h21	0.702435668051304	NS	114.616666666667	20.7888207056902	147.900333333333	16.7810266173836	1.29039115893558
g109.t1	h09	h24	0.999501672604913	NS	114.616666666667	20.7888207056902	147.263666666667	22.6443063115949	1.28483641122582
g109.t1	h12	h15	0.598149155191955	NS	189.621666666667	10.4281839422469	152.623333333333	17.7010717283823	0.804883408189989
g109.t1	h12	h18	0.999978476338838	NS	189.621666666667	10.4281839422469	165.007666666667	42.3199499212054	0.870194158543767
g109.t1	h12	h21	0.447795068287056	NS	189.621666666667	10.4281839422469	147.900333333333	16.7810266173836	0.779975916957447
g109.t1	h12	h24	0.414900022798365	NS	189.621666666667	10.4281839422469	147.263666666667	22.6443063115949	0.776618354091041
g109.t1	h15	h18	0.999478624998719	NS	152.623333333333	17.7010717283823	165.007666666667	42.3199499212054	1.08114311922599
g109.t1	h15	h21	0.999425041519115	NS	152.623333333333	17.7010717283823	147.900333333333	16.7810266173836	0.969054535130059
g109.t1	h15	h24	0.990118351845804	NS	152.623333333333	17.7010717283823	147.263666666667	22.6443063115949	0.964883045405906
g109.t1	h18	h21	0.999976591446029	NS	165.007666666667	42.3199499212054	147.900333333333	16.7810266173836	0.896324009187448
g109.t1	h18	h24	0.999943070990053	NS	165.007666666667	42.3199499212054	147.263666666667	22.6443063115949	0.892465602608364
g109.t1	h21	h24	0.998456013956164	NS	147.900333333333	16.7810266173836	147.263666666667	22.6443063115949	0.995695299311928
g113.t1	Ctrl	h04	0.95542884583543	NS	0.710333333333333	0.33758307619508	0.566666666666667	0.576919694007176	0.797747536367903
g113.t1	Ctrl	h18	1	NS	0.710333333333333	0.33758307619508	0.746	0.390553453447796	1.05021116846551
g113.t1	h04	h18	1	NS	0.566666666666667	0.576919694007176	0.746	0.390553453447796	1.31647058823529
g114.t1	Ctrl	h04	0.954046602526135	NS	17.913	4.87695478756981	17.0403333333333	3.36838022398502	0.951283053276017
g114.t1	Ctrl	h06	0.439357178441876	NS	17.913	4.87695478756981	13.552	3.81275740114684	0.756545525595936
g114.t1	Ctrl	h09	0.809936908121117	NS	17.913	4.87695478756981	21.383	8.5006268004189	1.19371406241277
g114.t1	Ctrl	h12	0.240445767392615	NS	17.913	4.87695478756981	12.1276666666667	2.55850548823594	0.677031578555613
g114.t1	Ctrl	h15	0.175971752137218	NS	17.913	4.87695478756981	9.94166666666666	4.43625532778867	0.554997301773386
g114.t1	Ctrl	h18	0.0619632263039861	NS	17.913	4.87695478756981	7.547	2.9981195773351	0.421314129403227
g114.t1	Ctrl	h21	0.137692296432989	NS	17.913	4.87695478756981	9.74566666666667	3.93087806136661	0.544055527642867
g114.t1	Ctrl	h24	0.129429515956213	NS	17.913	4.87695478756981	7.30433333333333	5.02951134140618	0.407767170955916
g114.t1	h04	h06	0.651545431691225	NS	17.0403333333333	3.36838022398502	13.552	3.81275740114684	0.795289607010819
g114.t1	h04	h09	0.71260452237051	NS	17.0403333333333	3.36838022398502	21.383	8.5006268004189	1.25484634494631
g114.t1	h04	h12	0.300811643266149	NS	17.0403333333333	3.36838022398502	12.1276666666667	2.55850548823594	0.711703605172046
g114.t1	h04	h15	0.210058990690237	NS	17.0403333333333	3.36838022398502	9.94166666666666	4.43625532778867	0.583419729661001
g114.t1	h04	h18	0.0549440051060844	NS	17.0403333333333	3.36838022398502	7.547	2.9981195773351	0.442890397292699
g114.t1	h04	h21	0.152545465342617	NS	17.0403333333333	3.36838022398502	9.74566666666667	3.93087806136661	0.571917607245556
g114.t1	h04	h24	0.126850505490261	NS	17.0403333333333	3.36838022398502	7.30433333333333	5.02951134140618	0.428649674302147
g114.t1	h06	h09	0.473932179375683	NS	13.552	3.81275740114684	21.383	8.5006268004189	1.57784828807556
g114.t1	h06	h12	0.832785608334844	NS	13.552	3.81275740114684	12.1276666666667	2.55850548823594	0.894898661944119
g114.t1	h06	h15	0.644357453303162	NS	13.552	3.81275740114684	9.94166666666666	4.43625532778867	0.733594057457693
g114.t1	h06	h18	0.359511890034541	NS	13.552	3.81275740114684	7.547	2.9981195773351	0.556891971664699
g114.t1	h06	h21	0.544194751225547	NS	13.552	3.81275740114684	9.74566666666667	3.93087806136661	0.719131247540339
g114.t1	h06	h24	0.400039871001215	NS	13.552	3.81275740114684	7.30433333333333	5.02951134140618	0.538985635576544
g114.t1	h09	h12	1	NS	21.383	8.5006268004189	12.1276666666667	2.55850548823594	0.567163946437202
g114.t1	h09	h15	1	NS	21.383	8.5006268004189	9.94166666666666	4.43625532778867	0.46493320238819
g114.t1	h09	h18	0.530196102069897	NS	21.383	8.5006268004189	7.547	2.9981195773351	0.352943927418978
g114.t1	h09	h21	0.656170936043593	NS	21.383	8.5006268004189	9.74566666666667	3.93087806136661	0.455767042354519
g114.t1	h09	h24	0.999501672604913	NS	21.383	8.5006268004189	7.30433333333333	5.02951134140618	0.34159534832967
g114.t1	h12	h15	0.998623217013028	NS	12.1276666666667	2.55850548823594	9.94166666666666	4.43625532778867	0.819750982601762
g114.t1	h12	h18	0.999978476338838	NS	12.1276666666667	2.55850548823594	7.547	2.9981195773351	0.622296127312205
g114.t1	h12	h21	0.990230232524928	NS	12.1276666666667	2.55850548823594	9.74566666666667	3.93087806136661	0.803589588544098
g114.t1	h12	h24	0.776317632257101	NS	12.1276666666667	2.55850548823594	7.30433333333333	5.02951134140618	0.602286782288429
g114.t1	h15	h18	0.999478624998719	NS	9.94166666666666	4.43625532778867	7.547	2.9981195773351	0.759128248113999
g114.t1	h15	h21	0.999425041519115	NS	9.94166666666666	4.43625532778867	9.74566666666667	3.93087806136661	0.980284995808886
g114.t1	h15	h24	0.939031836615376	NS	9.94166666666666	4.43625532778867	7.30433333333333	5.02951134140618	0.734719195305952
g114.t1	h18	h21	0.999976591446029	NS	7.547	2.9981195773351	9.74566666666667	3.93087806136661	1.29132988825582
g114.t1	h18	h24	0.999943070990053	NS	7.547	2.9981195773351	7.30433333333333	5.02951134140618	0.967845943200388
g114.t1	h21	h24	0.998456013956164	NS	9.74566666666667	3.93087806136661	7.30433333333333	5.02951134140618	0.749495502274515
g124.t1	Ctrl	h04	0.813571773364656	NS	3.464	1.62407111913241	2.28466666666667	1.41668639201954	0.659545804464974
g124.t1	Ctrl	h06	0.508065039724086	NS	3.464	1.62407111913241	2.25666666666667	1.01153859705566	0.651462663587376
g124.t1	Ctrl	h09	0.587521824476844	NS	3.464	1.62407111913241	7.06033333333334	10.3806922858417	2.03820246343341
g124.t1	Ctrl	h12	0.50978402373726	NS	3.464	1.62407111913241	2.31233333333333	0.929708735751866	0.66753271747498
g124.t1	Ctrl	h15	0.270022421697187	NS	3.464	1.62407111913241	1.725	0.75916203803931	0.4979792147806
g124.t1	Ctrl	h18	0.862208833852669	NS	3.464	1.62407111913241	2.723	3.72422515431062	0.78608545034642
g124.t1	Ctrl	h21	0.645141282084926	NS	3.464	1.62407111913241	2.53966666666667	0.860876491335041	0.733160123171671
g124.t1	Ctrl	h24	0.812345125314976	NS	3.464	1.62407111913241	4.175	0.995403938107536	1.20525404157044
g124.t1	h04	h06	0.977448355658525	NS	2.28466666666667	1.41668639201954	2.25666666666667	1.01153859705566	0.987744382842136
g124.t1	h04	h09	0.390406079805223	NS	2.28466666666667	1.41668639201954	7.06033333333334	10.3806922858417	3.09031222643712
g124.t1	h04	h12	0.986454947688964	NS	2.28466666666667	1.41668639201954	2.31233333333333	0.929708735751866	1.0121097169536
g124.t1	h04	h15	0.727587748339058	NS	2.28466666666667	1.41668639201954	1.725	0.75916203803931	0.755033557046979
g124.t1	h04	h18	0.927919366228307	NS	2.28466666666667	1.41668639201954	2.723	3.72422515431062	1.19185876860227
g124.t1	h04	h21	0.927329334500133	NS	2.28466666666667	1.41668639201954	2.53966666666667	0.860876491335041	1.11161365625912
g124.t1	h04	h24	0.410359466517553	NS	2.28466666666667	1.41668639201954	4.175	0.995403938107536	1.82740005836008
g124.t1	h06	h09	1	NS	2.25666666666667	1.01153859705566	7.06033333333334	10.3806922858417	3.12865583456425
g124.t1	h06	h12	0.963550881177145	NS	2.25666666666667	1.01153859705566	2.31233333333333	0.929708735751866	1.02466765140325
g124.t1	h06	h15	0.776636002806988	NS	2.25666666666667	1.01153859705566	1.725	0.75916203803931	0.764401772525848
g124.t1	h06	h18	1	NS	2.25666666666667	1.01153859705566	2.723	3.72422515431062	1.20664697193501
g124.t1	h06	h21	1	NS	2.25666666666667	1.01153859705566	2.53966666666667	0.860876491335041	1.12540620384047
g124.t1	h06	h24	0.39674914410893	NS	2.25666666666667	1.01153859705566	4.175	0.995403938107536	1.85007385524372
g124.t1	h09	h12	1	NS	7.06033333333334	10.3806922858417	2.31233333333333	0.929708735751866	0.327510504697606
g124.t1	h09	h15	1	NS	7.06033333333334	10.3806922858417	1.725	0.75916203803931	0.244322742080166
g124.t1	h09	h18	0.959958527418041	NS	7.06033333333334	10.3806922858417	2.723	3.72422515431062	0.385675841556111
g124.t1	h09	h21	1	NS	7.06033333333334	10.3806922858417	2.53966666666667	0.860876491335041	0.359709173315708
g124.t1	h09	h24	1	NS	7.06033333333334	10.3806922858417	4.175	0.995403938107536	0.591331854020112
g124.t1	h12	h15	0.998623217013028	NS	2.31233333333333	0.929708735751866	1.725	0.75916203803931	0.745999711690934
g124.t1	h12	h18	0.999978476338838	NS	2.31233333333333	0.929708735751866	2.723	3.72422515431062	1.17759838546922
g124.t1	h12	h21	0.997078458176117	NS	2.31233333333333	0.929708735751866	2.53966666666667	0.860876491335041	1.09831339195618
g124.t1	h12	h24	0.697515306462913	NS	2.31233333333333	0.929708735751866	4.175	0.995403938107536	1.80553553409255
g124.t1	h15	h18	1	NS	1.725	0.75916203803931	2.723	3.72422515431062	1.57855072463768
g124.t1	h15	h21	0.999372592161353	NS	1.725	0.75916203803931	2.53966666666667	0.860876491335041	1.47227053140097
g124.t1	h15	h24	0.591980234476349	NS	1.725	0.75916203803931	4.175	0.995403938107536	2.42028985507246
g124.t1	h18	h21	0.999976591446029	NS	2.723	3.72422515431062	2.53966666666667	0.860876491335041	0.932672297710859
g124.t1	h18	h24	0.999943070990053	NS	2.723	3.72422515431062	4.175	0.995403938107536	1.53323540213
g124.t1	h21	h24	0.998456013956164	NS	2.53966666666667	0.860876491335041	4.175	0.995403938107536	1.64391652447828
g125.t1	Ctrl	h04	0.851204209166903	NS	193.090333333333	22.2131723158434	218.935666666667	40.0912430879031	1.13385099547535
g125.t1	Ctrl	h06	0.191173408845973	NS	193.090333333333	22.2131723158434	142.605666666667	45.631036393373	0.738543790384814
g125.t1	Ctrl	h09	5.46696946908485e-15	Down	193.090333333333	22.2131723158434	51.296	5.99750056273449	0.265658042608728
g125.t1	Ctrl	h12	3.33104262983507e-14	Down	193.090333333333	22.2131723158434	48.848	12.1802197435021	0.25298003870382
g125.t1	Ctrl	h15	1.60231119851035e-07	Down	193.090333333333	22.2131723158434	69.6263333333333	23.7906006089239	0.360589430508346
g125.t1	Ctrl	h18	2.54614718470579e-09	Down	193.090333333333	22.2131723158434	63.31	12.8543366612206	0.327877625498256
g125.t1	Ctrl	h21	2.08321979894482e-17	Down	193.090333333333	22.2131723158434	55.069	6.03732026647595	0.285198119705631
g125.t1	Ctrl	h24	3.62624387463696e-06	Down	193.090333333333	22.2131723158434	85.4576666666667	12.2078476535928	0.442578689421705
g125.t1	h04	h06	0.156810058702273	NS	218.935666666667	40.0912430879031	142.605666666667	45.631036393373	0.651358770536855
g125.t1	h04	h09	2.61229852316842e-18	Down	218.935666666667	40.0912430879031	51.296	5.99750056273449	0.234297137515282
g125.t1	h04	h12	1.28902439643097e-16	Down	218.935666666667	40.0912430879031	48.848	12.1802197435021	0.223115770690629
g125.t1	h04	h15	5.10199699998788e-09	Down	218.935666666667	40.0912430879031	69.6263333333333	23.7906006089239	0.318021884663226
g125.t1	h04	h18	2.23643514040097e-11	Down	218.935666666667	40.0912430879031	63.31	12.8543366612206	0.289171704930063
g125.t1	h04	h21	3.46153995500294e-20	Down	218.935666666667	40.0912430879031	55.069	6.03732026647595	0.251530510484815
g125.t1	h04	h24	3.60635523408717e-08	Down	218.935666666667	40.0912430879031	85.4576666666667	12.2078476535928	0.390332319844337
g125.t1	h06	h09	0.000433338569533554	Down	142.605666666667	45.631036393373	51.296	5.99750056273449	0.359705201055591
g125.t1	h06	h12	2.3685735966984e-05	Down	142.605666666667	45.631036393373	48.848	12.1802197435021	0.342538982789369
g125.t1	h06	h15	0.0118875160645473	Down	142.605666666667	45.631036393373	69.6263333333333	23.7906006089239	0.488243805178381
g125.t1	h06	h18	0.006765810726405	Down	142.605666666667	45.631036393373	63.31	12.8543366612206	0.443951502628459
g125.t1	h06	h21	2.39666885558303e-05	Down	142.605666666667	45.631036393373	55.069	6.03732026647595	0.386162775205286
g125.t1	h06	h24	0.0970870887770113	NS	142.605666666667	45.631036393373	85.4576666666667	12.2078476535928	0.599258561487738
g125.t1	h09	h12	0.952565302823623	NS	51.296	5.99750056273449	48.848	12.1802197435021	0.95227698066126
g125.t1	h09	h15	0.644774889481083	NS	51.296	5.99750056273449	69.6263333333333	23.7906006089239	1.35734430234976
g125.t1	h09	h18	0.96781034565842	NS	51.296	5.99750056273449	63.31	12.8543366612206	1.23420929507174
g125.t1	h09	h21	0.990889961487496	NS	51.296	5.99750056273449	55.069	6.03732026647595	1.07355349344978
g125.t1	h09	h24	0.779937780254997	NS	51.296	5.99750056273449	85.4576666666667	12.2078476535928	1.66597135579123
g125.t1	h12	h15	0.772567941350858	NS	48.848	12.1802197435021	69.6263333333333	23.7906006089239	1.42536712523201
g125.t1	h12	h18	0.999978476338838	NS	48.848	12.1802197435021	63.31	12.8543366612206	1.2960612512283
g125.t1	h12	h21	0.990230232524928	NS	48.848	12.1802197435021	55.069	6.03732026647595	1.12735424172945
g125.t1	h12	h24	0.123281594862175	NS	48.848	12.1802197435021	85.4576666666667	12.2078476535928	1.7494609127634
g125.t1	h15	h18	0.999478624998719	NS	69.6263333333333	23.7906006089239	63.31	12.8543366612206	0.909282407518229
g125.t1	h15	h21	0.937058508109209	NS	69.6263333333333	23.7906006089239	55.069	6.03732026647595	0.790922017052935
g125.t1	h15	h24	0.852395902367887	NS	69.6263333333333	23.7906006089239	85.4576666666667	12.2078476535928	1.22737565767741
g125.t1	h18	h21	0.999976591446029	NS	63.31	12.8543366612206	55.069	6.03732026647595	0.869830990364871
g125.t1	h18	h24	0.999943070990053	NS	63.31	12.8543366612206	85.4576666666667	12.2078476535928	1.3498288843258
g125.t1	h21	h24	0.500466578234183	NS	55.069	6.03732026647595	85.4576666666667	12.2078476535928	1.55182891766087
g126.t1	Ctrl	h04	0.829783037640355	NS	30.3616666666667	2.95804535687561	27.5066666666667	5.29338618781338	0.905966953944118
g126.t1	Ctrl	h06	0.345133090442875	NS	30.3616666666667	2.95804535687561	26.3313333333333	1.9651886253826	0.86725585991107
g126.t1	Ctrl	h09	0.0544209907023484	NS	30.3616666666667	2.95804535687561	20.6353333333333	3.42071985601471	0.679650875555798
g126.t1	Ctrl	h12	0.375438854710281	NS	30.3616666666667	2.95804535687561	26.2716666666667	1.87225247585189	0.865290662567931
g126.t1	Ctrl	h15	0.755498034701539	NS	30.3616666666667	2.95804535687561	28.6516666666667	2.7118776398159	0.943678981171433
g126.t1	Ctrl	h18	0.375346548567728	NS	30.3616666666667	2.95804535687561	23.1503333333333	8.4877679240972	0.762485590382608
g126.t1	Ctrl	h21	0.882103451818159	NS	30.3616666666667	2.95804535687561	31.591	6.03686284422631	1.04048965252237
g126.t1	Ctrl	h24	0.87116568481944	NS	30.3616666666667	2.95804535687561	32.246	5.7788318023628	1.06206290827249
g126.t1	h04	h06	0.875498478563683	NS	27.5066666666667	5.29338618781338	26.3313333333333	1.9651886253826	0.957270964614637
g126.t1	h04	h09	0.215291783011732	NS	27.5066666666667	5.29338618781338	20.6353333333333	3.42071985601471	0.750193892389722
g126.t1	h04	h12	0.866249943339068	NS	27.5066666666667	5.29338618781338	26.2716666666667	1.87225247585189	0.955101793504605
g126.t1	h04	h15	0.90339817088211	NS	27.5066666666667	5.29338618781338	28.6516666666667	2.7118776398159	1.04162627241881
g126.t1	h04	h18	0.649302993192969	NS	27.5066666666667	5.29338618781338	23.1503333333333	8.4877679240972	0.841626272418805
g126.t1	h04	h21	0.570349172083806	NS	27.5066666666667	5.29338618781338	31.591	6.03686284422631	1.14848521570528
g126.t1	h04	h24	0.570776714157099	NS	27.5066666666667	5.29338618781338	32.246	5.7788318023628	1.17229762481822
g126.t1	h06	h09	0.386437982870804	NS	26.3313333333333	1.9651886253826	20.6353333333333	3.42071985601471	0.783679773147327
g126.t1	h06	h12	0.959021649171901	NS	26.3313333333333	1.9651886253826	26.2716666666667	1.87225247585189	0.997734005114315
g126.t1	h06	h15	0.668891554719417	NS	26.3313333333333	1.9651886253826	28.6516666666667	2.7118776398159	1.08812061675571
g126.t1	h06	h18	0.790300076851026	NS	26.3313333333333	1.9651886253826	23.1503333333333	8.4877679240972	0.879193356457452
g126.t1	h06	h21	0.371293561016695	NS	26.3313333333333	1.9651886253826	31.591	6.03686284422631	1.19974934805175
g126.t1	h06	h24	0.375193327493211	NS	26.3313333333333	1.9651886253826	32.246	5.7788318023628	1.22462465503709
g126.t1	h09	h12	0.587913262642594	NS	20.6353333333333	3.42071985601471	26.2716666666667	1.87225247585189	1.27313992181695
g126.t1	h09	h15	0.380130786233693	NS	20.6353333333333	3.42071985601471	28.6516666666667	2.7118776398159	1.38847607663232
g126.t1	h09	h18	0.991100096088041	NS	20.6353333333333	3.42071985601471	23.1503333333333	8.4877679240972	1.12187833166414
g126.t1	h09	h21	0.493022150082632	NS	20.6353333333333	3.42071985601471	31.591	6.03686284422631	1.5309178431816
g126.t1	h09	h24	0.822859763643494	NS	20.6353333333333	3.42071985601471	32.246	5.7788318023628	1.56265951604045
g126.t1	h12	h15	0.998623217013028	NS	26.2716666666667	1.87225247585189	28.6516666666667	2.7118776398159	1.09059189240627
g126.t1	h12	h18	0.999978476338838	NS	26.2716666666667	1.87225247585189	23.1503333333333	8.4877679240972	0.88119012878259
g126.t1	h12	h21	0.909081457076216	NS	26.2716666666667	1.87225247585189	31.591	6.03686284422631	1.20247414832202
g126.t1	h12	h24	0.655613435512648	NS	26.2716666666667	1.87225247585189	32.246	5.7788318023628	1.22740595064391
g126.t1	h15	h18	0.999478624998719	NS	28.6516666666667	2.7118776398159	23.1503333333333	8.4877679240972	0.807992554243497
g126.t1	h15	h21	0.999372592161353	NS	28.6516666666667	2.7118776398159	31.591	6.03686284422631	1.10258856378337
g126.t1	h15	h24	0.89920435987883	NS	28.6516666666667	2.7118776398159	32.246	5.7788318023628	1.1254493630388
g126.t1	h18	h21	0.999976591446029	NS	23.1503333333333	8.4877679240972	31.591	6.03686284422631	1.36460238153519
g126.t1	h18	h24	0.999943070990053	NS	23.1503333333333	8.4877679240972	32.246	5.7788318023628	1.39289571064492
g126.t1	h21	h24	0.998456013956164	NS	31.591	6.03686284422631	32.246	5.7788318023628	1.02073375328416
g127.t1	Ctrl	h04	0.406254559345938	NS	260.703	49.7489871354183	200.188	26.3721962111613	0.767877623195744
g127.t1	Ctrl	h06	4.67429701101834e-05	Down	260.703	49.7489871354183	129.549	11.05065821569	0.496921784559441
g127.t1	Ctrl	h09	0.378830865922899	NS	260.703	49.7489871354183	198.498333333333	67.8520921293762	0.761396429397947
g127.t1	Ctrl	h18	0.0107932713736524	Down	260.703	49.7489871354183	125.328	44.9775329247837	0.480730946709474
g127.t1	Ctrl	h21	0.158968023271517	NS	260.703	49.7489871354183	194.472	32.0873342769389	0.745952290537508
g127.t1	Ctrl	h24	0.267585395092269	NS	260.703	49.7489871354183	197.240666666667	52.6898585340038	0.756572293631707
g127.t1	h04	h09	0.958814830087225	NS	200.188	26.3721962111613	198.498333333333	67.8520921293762	0.991559600642062
g127.t1	h04	h12	0.594590954609637	NS	200.188	26.3721962111613	178.383666666667	21.8338602251947	0.891080717458924
g127.t1	h04	h18	0.137588480463553	NS	200.188	26.3721962111613	125.328	44.9775329247837	0.626051511579116
g127.t1	h04	h21	0.893339366102997	NS	200.188	26.3721962111613	194.472	32.0873342769389	0.971446839970428
g127.t1	h04	h24	0.900657414144171	NS	200.188	26.3721962111613	197.240666666667	52.6898585340038	0.985277172790912
g127.t1	h06	h09	0.247483400130633	NS	129.549	11.05065821569	198.498333333333	67.8520921293762	1.53222590165368
g127.t1	h06	h12	0.0568247671870421	NS	129.549	11.05065821569	178.383666666667	21.8338602251947	1.37695903995142
g127.t1	h06	h15	0.906416116712966	NS	129.549	11.05065821569	135.071666666667	31.2291514507412	1.04262994439685
g127.t1	h06	h18	0.969329005162332	NS	129.549	11.05065821569	125.328	44.9775329247837	0.967417733830442
g127.t1	h06	h24	0.110641137131254	NS	129.549	11.05065821569	197.240666666667	52.6898585340038	1.5225178632538
g127.t1	h09	h12	0.881492323940544	NS	198.498333333333	67.8520921293762	178.383666666667	21.8338602251947	0.898665815833889
g127.t1	h09	h15	0.49339686531669	NS	198.498333333333	67.8520921293762	135.071666666667	31.2291514507412	0.680467510222591
g127.t1	h09	h18	0.81228973222852	NS	198.498333333333	67.8520921293762	125.328	44.9775329247837	0.631380616126081
g127.t1	h09	h21	0.996997487654688	NS	198.498333333333	67.8520921293762	194.472	32.0873342769389	0.979716034559486
g127.t1	h09	h24	0.999501672604913	NS	198.498333333333	67.8520921293762	197.240666666667	52.6898585340038	0.993664094576784
g127.t1	h12	h15	0.78068955085324	NS	178.383666666667	21.8338602251947	135.071666666667	31.2291514507412	0.757197501265998
g127.t1	h12	h18	0.999978476338838	NS	178.383666666667	21.8338602251947	125.328	44.9775329247837	0.70257553475561
g127.t1	h12	h21	0.997078458176117	NS	178.383666666667	21.8338602251947	194.472	32.0873342769389	1.09018949791741
g127.t1	h12	h24	0.922579040079371	NS	178.383666666667	21.8338602251947	197.240666666667	52.6898585340038	1.1057103509103
g127.t1	h15	h18	0.999478624998719	NS	135.071666666667	31.2291514507412	125.328	44.9775329247837	0.927862986315904
g127.t1	h15	h21	0.541586544819722	NS	135.071666666667	31.2291514507412	194.472	32.0873342769389	1.4397690115124
g127.t1	h15	h24	0.546666608763432	NS	135.071666666667	31.2291514507412	197.240666666667	52.6898585340038	1.46026677196056
g127.t1	h18	h21	0.999976591446029	NS	125.328	44.9775329247837	194.472	32.0873342769389	1.55170432784374
g127.t1	h18	h24	0.999943070990053	NS	125.328	44.9775329247837	197.240666666667	52.6898585340038	1.57379569343377
g127.t1	h21	h24	0.998456013956164	NS	194.472	32.0873342769389	197.240666666667	52.6898585340038	1.01423683957931
g128.t1	Ctrl	h04	0.913654382422652	NS	36.177	5.21404612561111	40.5366666666667	8.50251494167066	1.12050934755968
g128.t1	Ctrl	h06	0.199805013116622	NS	36.177	5.21404612561111	48.7246666666667	5.10830992925572	1.34684099473883
g128.t1	Ctrl	h09	0.250093031641812	NS	36.177	5.21404612561111	50.988	10.1031189243718	1.40940376482295
g128.t1	Ctrl	h12	2.89541620903435e-06	Up	36.177	5.21404612561111	79.7183333333333	11.1696828215188	2.20356395868461
g128.t1	Ctrl	h18	3.99046116777204e-05	Up	36.177	5.21404612561111	84.4513333333333	13.6409116019911	2.33439293842312
g128.t1	h04	h06	0.642869809304131	NS	40.5366666666667	8.50251494167066	48.7246666666667	5.10830992925572	1.20198996793027
g128.t1	h04	h09	0.50644516077087	NS	40.5366666666667	8.50251494167066	50.988	10.1031189243718	1.25782419208947
g128.t1	h04	h15	0.104944615846197	NS	40.5366666666667	8.50251494167066	56.892	2.08145694166385	1.40347010936601
g128.t1	h04	h18	0.000503864281475551	Up	40.5366666666667	8.50251494167066	84.4513333333333	13.6409116019911	2.083331962832
g128.t1	h06	h09	0.91330655342342	NS	48.7246666666667	5.10830992925572	50.988	10.1031189243718	1.04645148932095
g128.t1	h06	h15	0.427001499836101	NS	48.7246666666667	5.10830992925572	56.892	2.08145694166385	1.16762214894578
g128.t1	h06	h21	0.133155254089745	NS	48.7246666666667	5.10830992925572	64.8026666666667	8.5786307959565	1.32997660322629
g128.t1	h06	h24	0.203528311495169	NS	48.7246666666667	5.10830992925572	65.9726666666667	12.6071014247262	1.3539890815056
g128.t1	h09	h12	0.232693898343899	NS	50.988	10.1031189243718	79.7183333333333	11.1696828215188	1.56347245103423
g128.t1	h09	h15	0.887547275163302	NS	50.988	10.1031189243718	56.892	2.08145694166385	1.11579195104731
g128.t1	h09	h18	0.465898347299774	NS	50.988	10.1031189243718	84.4513333333333	13.6409116019911	1.65629821395884
g128.t1	h09	h21	0.897614308117768	NS	50.988	10.1031189243718	64.8026666666667	8.5786307959565	1.27093956747993
g128.t1	h09	h24	0.999501672604913	NS	50.988	10.1031189243718	65.9726666666667	12.6071014247262	1.29388614314479
g128.t1	h12	h15	0.379730398577512	NS	79.7183333333333	11.1696828215188	56.892	2.08145694166385	0.713662687378479
g128.t1	h12	h18	0.999978476338838	NS	79.7183333333333	11.1696828215188	84.4513333333333	13.6409116019911	1.05937153728753
g128.t1	h12	h21	0.886374118747074	NS	79.7183333333333	11.1696828215188	64.8026666666667	8.5786307959565	0.812895402563192
g128.t1	h12	h24	0.798622791234216	NS	79.7183333333333	11.1696828215188	65.9726666666667	12.6071014247262	0.827572076686668
g128.t1	h15	h18	0.601378326147763	NS	56.892	2.08145694166385	84.4513333333333	13.6409116019911	1.48441491480935
g128.t1	h15	h21	0.99440184910264	NS	56.892	2.08145694166385	64.8026666666667	8.5786307959565	1.13904708336263
g128.t1	h15	h24	0.874760149172403	NS	56.892	2.08145694166385	65.9726666666667	12.6071014247262	1.15961236494879
g128.t1	h18	h21	0.999976591446029	NS	84.4513333333333	13.6409116019911	64.8026666666667	8.5786307959565	0.767337401422516
g128.t1	h18	h24	0.999943070990053	NS	84.4513333333333	13.6409116019911	65.9726666666667	12.6071014247262	0.781191534374828
g128.t1	h21	h24	0.998456013956164	NS	64.8026666666667	8.5786307959565	65.9726666666667	12.6071014247262	1.01805481255915
g129.t1	Ctrl	h04	0.490244035653813	NS	20.1016666666667	1.48123338246658	25.3043333333333	2.40458340120136	1.25881767680955
g129.t1	h04	h06	0.467383930244621	NS	25.3043333333333	2.40458340120136	31.5846666666667	4.93085391522941	1.24819200927378
g129.t1	h04	h09	0.228053865098712	NS	25.3043333333333	2.40458340120136	32.671	2.75057684859014	1.2911227326018
g129.t1	h04	h12	0.443181654276016	NS	25.3043333333333	2.40458340120136	29.5616666666667	5.37474923446043	1.16824522809005
g129.t1	h04	h15	0.171118084225855	NS	25.3043333333333	2.40458340120136	32.081	1.39862539659493	1.267806568045
g129.t1	h04	h18	0.164602762112093	NS	25.3043333333333	2.40458340120136	36.5026666666667	10.7735033453995	1.44254607247771
g129.t1	h04	h21	0.127442596237608	NS	25.3043333333333	2.40458340120136	33.2933333333333	4.46045741301646	1.3157166756682
g129.t1	h04	h24	0.271807229265519	NS	25.3043333333333	2.40458340120136	34.9003333333333	10.9876485807171	1.37922358489323
g129.t1	h06	h09	0.940747820169326	NS	31.5846666666667	4.93085391522941	32.671	2.75057684859014	1.03439432636089
g129.t1	h06	h12	0.837290297031567	NS	31.5846666666667	4.93085391522941	29.5616666666667	5.37474923446043	0.935949933512042
g129.t1	h06	h15	0.938277839107655	NS	31.5846666666667	4.93085391522941	32.081	1.39862539659493	1.01571437617409
g129.t1	h06	h18	0.697116383388651	NS	31.5846666666667	4.93085391522941	36.5026666666667	10.7735033453995	1.15570846613336
g129.t1	h06	h21	0.840140025938202	NS	31.5846666666667	4.93085391522941	33.2933333333333	4.46045741301646	1.0540979800325
g129.t1	h06	h24	0.80360838008239	NS	31.5846666666667	4.93085391522941	34.9003333333333	10.9876485807171	1.10497709859214
g129.t1	h09	h12	0.844479722126942	NS	32.671	2.75057684859014	29.5616666666667	5.37474923446043	0.904828951261568
g129.t1	h09	h15	0.969886666908857	NS	32.671	2.75057684859014	32.081	1.39862539659493	0.981941171069144
g129.t1	h09	h18	0.991100096088041	NS	32.671	2.75057684859014	36.5026666666667	10.7735033453995	1.11728036076847
g129.t1	h09	h21	0.997055756131197	NS	32.671	2.75057684859014	33.2933333333333	4.46045741301646	1.01904849356718
g129.t1	h09	h24	0.999501672604913	NS	32.671	2.75057684859014	34.9003333333333	10.9876485807171	1.06823584626529
g129.t1	h12	h15	0.998623217013028	NS	29.5616666666667	5.37474923446043	32.081	1.39862539659493	1.08522298021086
g129.t1	h12	h18	0.999978476338838	NS	29.5616666666667	5.37474923446043	36.5026666666667	10.7735033453995	1.23479731634436
g129.t1	h12	h21	0.986404361390238	NS	29.5616666666667	5.37474923446043	33.2933333333333	4.46045741301646	1.12623329762643
g129.t1	h12	h24	0.844877223606955	NS	29.5616666666667	5.37474923446043	34.9003333333333	10.9876485807171	1.18059423803349
g129.t1	h15	h18	0.999478624998719	NS	32.081	1.39862539659493	36.5026666666667	10.7735033453995	1.13782820568769
g129.t1	h15	h21	0.999425041519115	NS	32.081	1.39862539659493	33.2933333333333	4.46045741301646	1.03778976133329
g129.t1	h15	h24	0.954856159249338	NS	32.081	1.39862539659493	34.9003333333333	10.9876485807171	1.08788171607286
g129.t1	h18	h21	0.999976591446029	NS	36.5026666666667	10.7735033453995	33.2933333333333	4.46045741301646	0.912079482777512
g129.t1	h18	h24	0.999943070990053	NS	36.5026666666667	10.7735033453995	34.9003333333333	10.9876485807171	0.956103663659274
g129.t1	h21	h24	0.998456013956164	NS	33.2933333333333	4.46045741301646	34.9003333333333	10.9876485807171	1.04826792150581
g130.t1	Ctrl	h04	0.840210343271832	NS	30.5193333333333	3.32125297641316	34.9856666666667	6.63727597236495	1.14634439371765
g130.t1	Ctrl	h06	0.409096432138014	NS	30.5193333333333	3.32125297641316	37.021	3.93558470878224	1.21303436073309
g130.t1	Ctrl	h09	0.953192942793034	NS	30.5193333333333	3.32125297641316	30.566	4.17967020230064	1.0015290853885
g130.t1	Ctrl	h12	0.196690715170812	NS	30.5193333333333	3.32125297641316	37.746	0.966982936767658	1.23678979444724
g130.t1	Ctrl	h15	0.873774576850736	NS	30.5193333333333	3.32125297641316	32.0556666666667	3.31919603719539	1.05033967539702
g130.t1	Ctrl	h18	0.7722420219652	NS	30.5193333333333	3.32125297641316	33.6416666666667	6.13569656463987	1.10230673452893
g130.t1	Ctrl	h21	0.830475546719458	NS	30.5193333333333	3.32125297641316	32.3036666666667	2.7490104280147	1.05846567203303
g130.t1	Ctrl	h24	0.896679086858425	NS	30.5193333333333	3.32125297641316	32.5016666666667	5.03865431770561	1.06495336289565
g130.t1	h04	h06	0.932726853103081	NS	34.9856666666667	6.63727597236495	37.021	3.93558470878224	1.05817620549368
g130.t1	h04	h09	0.605976950199839	NS	34.9856666666667	6.63727597236495	30.566	4.17967020230064	0.873672075230808
g130.t1	h04	h12	0.71645791349963	NS	34.9856666666667	6.63727597236495	37.746	0.966982936767658	1.07889897767657
g130.t1	h04	h15	0.723034155015375	NS	34.9856666666667	6.63727597236495	32.0556666666667	3.31919603719539	0.916251417247063
g130.t1	h04	h18	0.917302918834766	NS	34.9856666666667	6.63727597236495	33.6416666666667	6.13569656463987	0.961584267843021
g130.t1	h04	h21	0.733523010591655	NS	34.9856666666667	6.63727597236495	32.3036666666667	2.7490104280147	0.923340034490315
g130.t1	h04	h24	0.762535285135335	NS	34.9856666666667	6.63727597236495	32.5016666666667	5.03865431770561	0.928999495031299
g130.t1	h06	h09	0.548620832650608	NS	37.021	3.93558470878224	30.566	4.17967020230064	0.825639501904325
g130.t1	h06	h12	0.887228865386874	NS	37.021	3.93558470878224	37.746	0.966982936767658	1.01958347964669
g130.t1	h06	h15	0.592717308283673	NS	37.021	3.93558470878224	32.0556666666667	3.31919603719539	0.865877925141587
g130.t1	h06	h18	0.816721576740394	NS	37.021	3.93558470878224	33.6416666666667	6.13569656463987	0.908718475099719
g130.t1	h06	h21	0.571250466453793	NS	37.021	3.93558470878224	32.3036666666667	2.7490104280147	0.872576825765557
g130.t1	h06	h24	0.655453306298204	NS	37.021	3.93558470878224	32.5016666666667	5.03865431770561	0.877925141586308
g130.t1	h09	h12	0.652595927189546	NS	30.566	4.17967020230064	37.746	0.966982936767658	1.23490152456978
g130.t1	h09	h15	0.962740446336559	NS	30.566	4.17967020230064	32.0556666666667	3.31919603719539	1.04873606839844
g130.t1	h09	h18	0.991836291910474	NS	30.566	4.17967020230064	33.6416666666667	6.13569656463987	1.10062378677834
g130.t1	h09	h21	0.992085792778864	NS	30.566	4.17967020230064	32.3036666666667	2.7490104280147	1.05684965866213
g130.t1	h09	h24	0.999501672604913	NS	30.566	4.17967020230064	32.5016666666667	5.03865431770561	1.06332744443718
g130.t1	h12	h15	0.96835081546394	NS	37.746	0.966982936767658	32.0556666666667	3.31919603719539	0.849246719299176
g130.t1	h12	h18	0.999978476338838	NS	37.746	0.966982936767658	33.6416666666667	6.13569656463987	0.891264416538619
g130.t1	h12	h21	0.953143481517653	NS	37.746	0.966982936767658	32.3036666666667	2.7490104280147	0.855816951906605
g130.t1	h12	h24	0.847354100811964	NS	37.746	0.966982936767658	32.5016666666667	5.03865431770561	0.861062540843181
g130.t1	h15	h18	0.999478624998719	NS	32.0556666666667	3.31919603719539	33.6416666666667	6.13569656463987	1.04947643162415
g130.t1	h15	h21	0.999537798058484	NS	32.0556666666667	3.31919603719539	32.3036666666667	2.7490104280147	1.0077365416411
g130.t1	h15	h24	0.990118351845804	NS	32.0556666666667	3.31919603719539	32.5016666666667	5.03865431770561	1.01391329666102
g130.t1	h18	h21	0.999976591446029	NS	33.6416666666667	6.13569656463987	32.3036666666667	2.7490104280147	0.960227891999009
g130.t1	h18	h24	0.999943070990053	NS	33.6416666666667	6.13569656463987	32.5016666666667	5.03865431770561	0.966113450582115
g130.t1	h21	h24	0.998456013956164	NS	32.3036666666667	2.7490104280147	32.5016666666667	5.03865431770561	1.00612933516319
g131.t1	Ctrl	h04	0.360432973509525	NS	145.521	3.58873919364487	174.939333333333	12.3766552159028	1.20215868041955
g131.t1	Ctrl	h06	0.411799022268342	NS	145.521	3.58873919364487	168.392333333333	11.903302496926	1.15716861025785
g131.t1	Ctrl	h09	0.259702826504572	NS	145.521	3.58873919364487	176.542333333333	15.4415944880487	1.21317427267084
g131.t1	Ctrl	h15	0.11403556112282	NS	145.521	3.58873919364487	188.317666666667	32.8013479042148	1.29409271972201
g131.t1	Ctrl	h18	0.60371723624213	NS	145.521	3.58873919364487	169.217333333333	49.626713787368	1.16283789510334
g131.t1	Ctrl	h24	0.302594152229292	NS	145.521	3.58873919364487	176.905	22.3683425626487	1.21566646738271
g131.t1	h04	h06	0.816472620246914	NS	174.939333333333	12.3766552159028	168.392333333333	11.903302496926	0.962575597635752
g131.t1	h04	h09	0.950454392043111	NS	174.939333333333	12.3766552159028	176.542333333333	15.4415944880487	1.00916317656788
g131.t1	h04	h12	0.457847591185758	NS	174.939333333333	12.3766552159028	193.909666666667	22.0980340829979	1.10843949712091
g131.t1	h04	h15	0.746923736088929	NS	174.939333333333	12.3766552159028	188.317666666667	32.8013479042148	1.07647413007938
g131.t1	h04	h18	0.922529865204435	NS	174.939333333333	12.3766552159028	169.217333333333	49.626713787368	0.967291518202501
g131.t1	h04	h21	0.20706816334379	NS	174.939333333333	12.3766552159028	214.699666666667	35.8077851497878	1.22728069540298
g131.t1	h04	h24	0.981203224498617	NS	174.939333333333	12.3766552159028	176.905	22.3683425626487	1.0112362761948
g131.t1	h06	h09	0.854562538003019	NS	168.392333333333	11.903302496926	176.542333333333	15.4415944880487	1.04839887801701
g131.t1	h06	h12	0.318510510558328	NS	168.392333333333	11.903302496926	193.909666666667	22.0980340829979	1.15153500654227
g131.t1	h06	h15	0.56114798043652	NS	168.392333333333	11.903302496926	188.317666666667	32.8013479042148	1.11832684385869
g131.t1	h06	h18	0.978169584902233	NS	168.392333333333	11.903302496926	169.217333333333	49.626713787368	1.0048992729281
g131.t1	h06	h21	0.137244299874186	NS	168.392333333333	11.903302496926	214.699666666667	35.8077851497878	1.27499668433045
g131.t1	h06	h24	0.832494026565543	NS	168.392333333333	11.903302496926	176.905	22.3683425626487	1.05055257860117
g131.t1	h09	h12	0.842769740129401	NS	176.542333333333	15.4415944880487	193.909666666667	22.0980340829979	1.0983748940292
g131.t1	h09	h15	0.915212642582016	NS	176.542333333333	15.4415944880487	188.317666666667	32.8013479042148	1.06669977172614
g131.t1	h09	h18	0.995135611030955	NS	176.542333333333	15.4415944880487	169.217333333333	49.626713787368	0.958508535252168
g131.t1	h09	h21	0.848623898686533	NS	176.542333333333	15.4415944880487	214.699666666667	35.8077851497878	1.2161370171838
g131.t1	h09	h24	0.999501672604913	NS	176.542333333333	15.4415944880487	176.905	22.3683425626487	1.00205427593382
g131.t1	h12	h15	0.998623217013028	NS	193.909666666667	22.0980340829979	188.317666666667	32.8013479042148	0.971161829649201
g131.t1	h12	h18	0.999978476338838	NS	193.909666666667	22.0980340829979	169.217333333333	49.626713787368	0.872660637513341
g131.t1	h12	h21	0.982768567659722	NS	193.909666666667	22.0980340829979	214.699666666667	35.8077851497878	1.10721487152953
g131.t1	h12	h24	0.907250403069461	NS	193.909666666667	22.0980340829979	176.905	22.3683425626487	0.912306245691721
g131.t1	h15	h18	0.999478624998719	NS	188.317666666667	32.8013479042148	169.217333333333	49.626713787368	0.898573863666532
g131.t1	h15	h21	0.972389910807042	NS	188.317666666667	32.8013479042148	214.699666666667	35.8077851497878	1.14009306968898
g131.t1	h15	h24	0.968232256252332	NS	188.317666666667	32.8013479042148	176.905	22.3683425626487	0.93939672857742
g131.t1	h18	h21	0.999976591446029	NS	169.217333333333	49.626713787368	214.699666666667	35.8077851497878	1.26878058197348
g131.t1	h18	h24	0.999943070990053	NS	169.217333333333	49.626713787368	176.905	22.3683425626487	1.0454307281366
g131.t1	h21	h24	0.99780895509996	NS	214.699666666667	35.8077851497878	176.905	22.3683425626487	0.823964949487577
g133.t1	Ctrl	h04	0.958649961099017	NS	2.05333333333333	0.307532654092755	2.41533333333333	1.030357381365	1.1762987012987
g133.t1	Ctrl	h06	1	NS	2.05333333333333	0.307532654092755	2.106	0.913894414032605	1.02564935064935
g133.t1	Ctrl	h09	1	NS	2.05333333333333	0.307532654092755	4.60566666666667	6.87973504819287	2.24301948051949
g133.t1	Ctrl	h12	0.825618350471283	NS	2.05333333333333	0.307532654092755	1.74	0.18959694090359	0.847402597402599
g133.t1	Ctrl	h15	0.870434143084398	NS	2.05333333333333	0.307532654092755	2.642	2.74659643923165	1.28668831168831
g133.t1	Ctrl	h18	1	NS	2.05333333333333	0.307532654092755	0.681666666666667	1.18068130049278	0.33198051948052
g133.t1	Ctrl	h21	0.943507809278367	NS	2.05333333333333	0.307532654092755	2.252	1.6712857326023	1.09675324675325
g133.t1	Ctrl	h24	0.780583688343415	NS	2.05333333333333	0.307532654092755	2.93033333333333	1.14805807054057	1.42711038961039
g133.t1	h04	h06	0.91761973034261	NS	2.41533333333333	1.030357381365	2.106	0.913894414032605	0.871929340325698
g133.t1	h04	h09	0.727318731289467	NS	2.41533333333333	1.030357381365	4.60566666666667	6.87973504819287	1.90684515594811
g133.t1	h04	h12	0.669803788203024	NS	2.41533333333333	1.030357381365	1.74	0.18959694090359	0.720397460667956
g133.t1	h04	h15	0.966476688498842	NS	2.41533333333333	1.030357381365	2.642	2.74659643923165	1.09384487993376
g133.t1	h04	h18	1	NS	2.41533333333333	1.030357381365	0.681666666666667	1.18068130049278	0.282224675683136
g133.t1	h04	h21	0.94793934407889	NS	2.41533333333333	1.030357381365	2.252	1.6712857326023	0.932376483577147
g133.t1	h04	h24	0.88871882018844	NS	2.41533333333333	1.030357381365	2.93033333333333	1.14805807054057	1.21322108749655
g133.t1	h06	h09	1	NS	2.106	0.913894414032605	4.60566666666667	6.87973504819287	2.1869262424818
g133.t1	h06	h12	1	NS	2.106	0.913894414032605	1.74	0.18959694090359	0.826210826210826
g133.t1	h06	h15	0.892348547154569	NS	2.106	0.913894414032605	2.642	2.74659643923165	1.25451092117759
g133.t1	h06	h18	1	NS	2.106	0.913894414032605	0.681666666666667	1.18068130049278	0.323678379233935
g133.t1	h06	h21	1	NS	2.106	0.913894414032605	2.252	1.6712857326023	1.0693257359924
g133.t1	h06	h24	1	NS	2.106	0.913894414032605	2.93033333333333	1.14805807054057	1.39142133586578
g133.t1	h09	h12	1	NS	4.60566666666667	6.87973504819287	1.74	0.18959694090359	0.377795469349352
g133.t1	h09	h15	1	NS	4.60566666666667	6.87973504819287	2.642	2.74659643923165	0.573641166678729
g133.t1	h09	h18	0.910909709408597	NS	4.60566666666667	6.87973504819287	0.681666666666667	1.18068130049278	0.148006079467323
g133.t1	h09	h21	0.974111883923859	NS	4.60566666666667	6.87973504819287	2.252	1.6712857326023	0.488962871824564
g133.t1	h09	h24	0.999501672604913	NS	4.60566666666667	6.87973504819287	2.93033333333333	1.14805807054057	0.636245205182021
g133.t1	h12	h15	0.998623217013028	NS	1.74	0.18959694090359	2.642	2.74659643923165	1.5183908045977
g133.t1	h12	h18	1	NS	1.74	0.18959694090359	0.681666666666667	1.18068130049278	0.39176245210728
g133.t1	h12	h21	0.997078458176117	NS	1.74	0.18959694090359	2.252	1.6712857326023	1.29425287356322
g133.t1	h12	h24	0.867961010570878	NS	1.74	0.18959694090359	2.93033333333333	1.14805807054057	1.68409961685824
g133.t1	h15	h18	1	NS	2.642	2.74659643923165	0.681666666666667	1.18068130049278	0.258011607368156
g133.t1	h15	h21	0.999425041519115	NS	2.642	2.74659643923165	2.252	1.6712857326023	0.852384557153671
g133.t1	h15	h24	0.990118351845804	NS	2.642	2.74659643923165	2.93033333333333	1.14805807054057	1.10913449407015
g133.t1	h18	h21	0.999976591446029	NS	0.681666666666667	1.18068130049278	2.252	1.6712857326023	3.30366748166259
g133.t1	h18	h24	1	NS	0.681666666666667	1.18068130049278	2.93033333333333	1.14805807054057	4.29877750611246
g133.t1	h21	h24	0.998456013956164	NS	2.252	1.6712857326023	2.93033333333333	1.14805807054057	1.30121373593842
g134.t1	Ctrl	h04	0.866983664484562	NS	126.248	8.81073498636727	138.182333333333	10.250988310077	1.09453087045603
g134.t1	Ctrl	h06	0.307736582385132	NS	126.248	8.81073498636727	150.654	6.93772412250559	1.19331791394715
g134.t1	Ctrl	h09	0.158750355787878	NS	126.248	8.81073498636727	163.927	23.9165857304089	1.29845225270895
g134.t1	Ctrl	h12	0.233755912300979	NS	126.248	8.81073498636727	148.283	10.1189013237606	1.17453741841455
g134.t1	Ctrl	h15	0.47425804880369	NS	126.248	8.81073498636727	142.198	6.61231056439454	1.12633863506749
g134.t1	Ctrl	h18	0.373510645158823	NS	126.248	8.81073498636727	149.699	16.3065159675509	1.18575343767822
g134.t1	Ctrl	h21	0.183509026037578	NS	126.248	8.81073498636727	151.379666666667	4.88928423527716	1.1990658597892
g134.t1	Ctrl	h24	0.49923775978723	NS	126.248	8.81073498636727	147.096666666667	20.8327363141123	1.16514056988362
g134.t1	h04	h06	0.781053894029071	NS	138.182333333333	10.250988310077	150.654	6.93772412250559	1.09025514597863
g134.t1	h04	h09	0.406316814331766	NS	138.182333333333	10.250988310077	163.927	23.9165857304089	1.18630939314481
g134.t1	h04	h12	0.598113014940071	NS	138.182333333333	10.250988310077	148.283	10.1189013237606	1.0730966573151
g134.t1	h04	h15	0.912847341633113	NS	138.182333333333	10.250988310077	142.198	6.61231056439454	1.02906063727394
g134.t1	h04	h18	0.663581597469396	NS	138.182333333333	10.250988310077	149.699	16.3065159675509	1.08334398753338
g134.t1	h04	h21	0.543171461848905	NS	138.182333333333	10.250988310077	151.379666666667	4.88928423527716	1.09550666148833
g134.t1	h04	h24	0.841019432391794	NS	138.182333333333	10.250988310077	147.096666666667	20.8327363141123	1.06451138230406
g134.t1	h06	h09	0.725882590846966	NS	150.654	6.93772412250559	163.927	23.9165857304089	1.08810253959404
g134.t1	h06	h12	0.981332312843739	NS	150.654	6.93772412250559	148.283	10.1189013237606	0.984261951225988
g134.t1	h06	h15	0.796755295083095	NS	150.654	6.93772412250559	142.198	6.61231056439454	0.943871387417526
g134.t1	h06	h18	0.9953713638801	NS	150.654	6.93772412250559	149.699	16.3065159675509	0.993660971497604
g134.t1	h06	h21	0.948035080083482	NS	150.654	6.93772412250559	151.379666666667	4.88928423527716	1.00481677663167
g134.t1	h06	h24	0.918814353812597	NS	150.654	6.93772412250559	147.096666666667	20.8327363141123	0.976387395400501
g134.t1	h09	h12	0.760705233327756	NS	163.927	23.9165857304089	148.283	10.1189013237606	0.904567276897643
g134.t1	h09	h15	0.623956642626215	NS	163.927	23.9165857304089	142.198	6.61231056439454	0.86744709535342
g134.t1	h09	h18	0.981670737193464	NS	163.927	23.9165857304089	149.699	16.3065159675509	0.91320526819865
g134.t1	h09	h21	0.971251215674636	NS	163.927	23.9165857304089	151.379666666667	4.88928423527716	0.923457799304977
g134.t1	h09	h24	0.999501672604913	NS	163.927	23.9165857304089	147.096666666667	20.8327363141123	0.897330315729971
g134.t1	h12	h15	0.998623217013028	NS	148.283	10.1189013237606	142.198	6.61231056439454	0.958963603380024
g134.t1	h12	h18	0.999978476338838	NS	148.283	10.1189013237606	149.699	16.3065159675509	1.00954930774263
g134.t1	h12	h21	0.997078458176117	NS	148.283	10.1189013237606	151.379666666667	4.88928423527716	1.0208834908025
g134.t1	h12	h24	0.997544736983653	NS	148.283	10.1189013237606	147.096666666667	20.8327363141123	0.991999532425612
g134.t1	h15	h18	0.999478624998719	NS	142.198	6.61231056439454	149.699	16.3065159675509	1.05275039030085
g134.t1	h15	h21	0.999372592161353	NS	142.198	6.61231056439454	151.379666666667	4.88928423527716	1.06456959075843
g134.t1	h15	h24	0.972645854595032	NS	142.198	6.61231056439454	147.096666666667	20.8327363141123	1.03444961720043
g134.t1	h18	h21	0.999976591446029	NS	149.699	16.3065159675509	151.379666666667	4.88928423527716	1.01122697323741
g134.t1	h18	h24	0.999943070990053	NS	149.699	16.3065159675509	147.096666666667	20.8327363141123	0.982616227674647
g134.t1	h21	h24	0.998456013956164	NS	151.379666666667	4.88928423527716	147.096666666667	20.8327363141123	0.971706900310258
g135.t1	Ctrl	h04	0.877179413913161	NS	16.445	4.91266414484036	13.274	7.42280620789739	0.80717543326239
g135.t1	Ctrl	h06	0.748292915080105	NS	16.445	4.91266414484036	14.303	3.77795460533871	0.869747643660687
g135.t1	Ctrl	h09	0.22224995307843	NS	16.445	4.91266414484036	4.171	4.66784993332048	0.253633323198541
g135.t1	Ctrl	h12	0.00198907275853002	Down	16.445	4.91266414484036	4.16966666666667	2.83186340301458	0.253552244856593
g135.t1	Ctrl	h15	0.0150080731359448	Down	16.445	4.91266414484036	5.62633333333333	2.61218573867429	0.342130333434681
g135.t1	Ctrl	h18	0.0539145915079748	NS	16.445	4.91266414484036	4.00766666666667	3.40302899390136	0.243701226309922
g135.t1	Ctrl	h21	0.062961411193691	NS	16.445	4.91266414484036	4.70633333333333	5.20767705731964	0.286186277490625
g135.t1	Ctrl	h24	0.12049558371496	NS	16.445	4.91266414484036	5.68466666666667	4.95940342514433	0.345677510894902
g135.t1	h04	h06	0.957478724593169	NS	13.274	7.42280620789739	14.303	3.77795460533871	1.07751996383908
g135.t1	h04	h09	0.382584923605629	NS	13.274	7.42280620789739	4.171	4.66784993332048	0.314223293656773
g135.t1	h04	h12	0.0241179574816313	Down	13.274	7.42280620789739	4.16966666666667	2.83186340301458	0.314122846667671
g135.t1	h04	h15	0.112817850233047	NS	13.274	7.42280620789739	5.62633333333333	2.61218573867429	0.423861182261061
g135.t1	h04	h18	0.157254679376793	NS	13.274	7.42280620789739	4.00766666666667	3.40302899390136	0.301918537491839
g135.t1	h04	h21	0.175771025107657	NS	13.274	7.42280620789739	4.70633333333333	5.20767705731964	0.354552759781025
g135.t1	h04	h24	0.289369673260288	NS	13.274	7.42280620789739	5.68466666666667	4.95940342514433	0.428255738034253
g135.t1	h06	h09	1	NS	14.303	3.77795460533871	4.171	4.66784993332048	0.291617143256659
g135.t1	h06	h12	0.0106145694299231	Down	14.303	3.77795460533871	4.16966666666667	2.83186340301458	0.291523922720175
g135.t1	h06	h15	0.0578422297852365	NS	14.303	3.77795460533871	5.62633333333333	2.61218573867429	0.39336735882915
g135.t1	h06	h18	0.1490700048589	NS	14.303	3.77795460533871	4.00766666666667	3.40302899390136	0.280197627537347
g135.t1	h06	h21	0.146678679066274	NS	14.303	3.77795460533871	4.70633333333333	5.20767705731964	0.32904518865506
g135.t1	h06	h24	0.237068671379987	NS	14.303	3.77795460533871	5.68466666666667	4.95940342514433	0.397445757300333
g135.t1	h09	h12	1	NS	4.171	4.66784993332048	4.16966666666667	2.83186340301458	0.999680332454248
g135.t1	h09	h15	1	NS	4.171	4.66784993332048	5.62633333333333	2.61218573867429	1.34891712618876
g135.t1	h09	h18	0.99924478192589	NS	4.171	4.66784993332048	4.00766666666667	3.40302899390136	0.96084072564533
g135.t1	h09	h21	0.996997487654688	NS	4.171	4.66784993332048	4.70633333333333	5.20767705731964	1.12834651961959
g135.t1	h09	h24	0.999501672604913	NS	4.171	4.66784993332048	5.68466666666667	4.95940342514433	1.36290258131543
g135.t1	h12	h15	0.998623217013028	NS	4.16966666666667	2.83186340301458	5.62633333333333	2.61218573867429	1.34934846910224
g135.t1	h12	h18	0.999978476338838	NS	4.16966666666667	2.83186340301458	4.00766666666667	3.40302899390136	0.96114797345911
g135.t1	h12	h21	0.997078458176117	NS	4.16966666666667	2.83186340301458	4.70633333333333	5.20767705731964	1.12870733072188
g135.t1	h12	h24	0.917432293678915	NS	4.16966666666667	2.83186340301458	5.68466666666667	4.95940342514433	1.36333839635462
g135.t1	h15	h18	1	NS	5.62633333333333	2.61218573867429	4.00766666666667	3.40302899390136	0.712305231352569
g135.t1	h15	h21	0.999425041519115	NS	5.62633333333333	2.61218573867429	4.70633333333333	5.20767705731964	0.836483203981278
g135.t1	h15	h24	0.991747312241121	NS	5.62633333333333	2.61218573867429	5.68466666666667	4.95940342514433	1.01036791279104
g135.t1	h18	h21	0.999976591446029	NS	4.00766666666667	3.40302899390136	4.70633333333333	5.20767705731964	1.1743325293188
g135.t1	h18	h24	0.999943070990053	NS	4.00766666666667	3.40302899390136	5.68466666666667	4.95940342514433	1.41844797471513
g135.t1	h21	h24	0.998456013956164	NS	4.70633333333333	5.20767705731964	5.68466666666667	4.95940342514433	1.20787591189178
g136.t1	Ctrl	h04	0.983462353162197	NS	22.9366666666667	3.48509000362017	22.974	3.69555286797524	1.00162767039674
g136.t1	Ctrl	h06	0.109891617337674	NS	22.9366666666667	3.48509000362017	30.977	0.910030768710616	1.35054497892748
g136.t1	Ctrl	h09	0.708441406788566	NS	22.9366666666667	3.48509000362017	27.2093333333333	8.46737983873013	1.18628106379886
g136.t1	Ctrl	h18	0.0775484147127167	NS	22.9366666666667	3.48509000362017	36.561	10.1579717955899	1.593997965412
g136.t1	Ctrl	h21	0.172388164248771	NS	22.9366666666667	3.48509000362017	31.251	7.7456088850393	1.36249091701787
g136.t1	Ctrl	h24	0.574421208303455	NS	22.9366666666667	3.48509000362017	27.4686666666667	5.02752437421574	1.19758755994768
g136.t1	h04	h06	0.200933527907486	NS	22.974	3.69555286797524	30.977	0.910030768710616	1.34835030904501
g136.t1	h04	h09	0.724749295689485	NS	22.974	3.69555286797524	27.2093333333333	8.46737983873013	1.1843533269493
g136.t1	h04	h18	0.0692726601846629	NS	22.974	3.69555286797524	36.561	10.1579717955899	1.59140767824497
g136.t1	h04	h21	0.171958313418844	NS	22.974	3.69555286797524	31.251	7.7456088850393	1.36027683468268
g136.t1	h04	h24	0.544490767949761	NS	22.974	3.69555286797524	27.4686666666667	5.02752437421574	1.1956414497548
g136.t1	h06	h09	0.774186055071234	NS	30.977	0.910030768710616	27.2093333333333	8.46737983873013	0.878372125555519
g136.t1	h06	h12	0.318775334883284	NS	30.977	0.910030768710616	36.0126666666667	3.35515280327642	1.16256147033821
g136.t1	h06	h15	0.658684838712154	NS	30.977	0.910030768710616	33.608	1.56090582675576	1.08493398327792
g136.t1	h06	h18	0.601564689906663	NS	30.977	0.910030768710616	36.561	10.1579717955899	1.18026277560771
g136.t1	h06	h21	0.950015388423925	NS	30.977	0.910030768710616	31.251	7.7456088850393	1.0088452722988
g136.t1	h06	h24	0.644473724361235	NS	30.977	0.910030768710616	27.4686666666667	5.02752437421574	0.886743928290884
g136.t1	h09	h12	0.62268364985562	NS	27.2093333333333	8.46737983873013	36.0126666666667	3.35515280327642	1.32354094183369
g136.t1	h09	h15	0.730928048663163	NS	27.2093333333333	8.46737983873013	33.608	1.56090582675576	1.23516440437105
g136.t1	h09	h18	0.916768788064341	NS	27.2093333333333	8.46737983873013	36.561	10.1579717955899	1.34369334052041
g136.t1	h09	h21	0.980936869357911	NS	27.2093333333333	8.46737983873013	31.251	7.7456088850393	1.14853971676386
g136.t1	h09	h24	0.999501672604913	NS	27.2093333333333	8.46737983873013	27.4686666666667	5.02752437421574	1.00953104326947
g136.t1	h12	h15	0.998623217013028	NS	36.0126666666667	3.35515280327642	33.608	1.56090582675576	0.933227197837797
g136.t1	h12	h18	0.999978476338838	NS	36.0126666666667	3.35515280327642	36.561	10.1579717955899	1.0152261241415
g136.t1	h12	h21	0.980788499946453	NS	36.0126666666667	3.35515280327642	31.251	7.7456088850393	0.867778004035616
g136.t1	h12	h24	0.576326789240567	NS	36.0126666666667	3.35515280327642	27.4686666666667	5.02752437421574	0.762750143468039
g136.t1	h15	h18	0.999478624998719	NS	33.608	1.56090582675576	36.561	10.1579717955899	1.08786598428945
g136.t1	h15	h21	0.999372592161353	NS	33.608	1.56090582675576	31.251	7.7456088850393	0.929867888597953
g136.t1	h15	h24	0.807277859871365	NS	33.608	1.56090582675576	27.4686666666667	5.02752437421574	0.817325240022218
g136.t1	h18	h21	0.999976591446029	NS	36.561	10.1579717955899	31.251	7.7456088850393	0.854763272339378
g136.t1	h18	h24	0.999943070990053	NS	36.561	10.1579717955899	27.4686666666667	5.02752437421574	0.751310595078545
g136.t1	h21	h24	0.998456013956164	NS	31.251	7.7456088850393	27.4686666666667	5.02752437421574	0.878969206318732
g137.t1	Ctrl	h04	0.637766616981009	NS	110.932666666667	11.6518326598581	95.4266666666667	14.3684657960875	0.860221515754299
g137.t1	Ctrl	h06	0.701204704258265	NS	110.932666666667	11.6518326598581	105.283666666667	11.6631008884145	0.949077218012128
g137.t1	Ctrl	h09	0.11034791714837	NS	110.932666666667	11.6518326598581	78.342	16.9061236538717	0.706212176755868
g137.t1	Ctrl	h12	0.91907647861083	NS	110.932666666667	11.6518326598581	108.869	6.38504126846519	0.981397123780789
g137.t1	Ctrl	h15	0.920995402749852	NS	110.932666666667	11.6518326598581	109.469	13.4861918642737	0.986805810131067
g137.t1	Ctrl	h18	0.540305977973466	NS	110.932666666667	11.6518326598581	93.674	26.8515019877846	0.844422141959985
g137.t1	Ctrl	h21	0.802510869539269	NS	110.932666666667	11.6518326598581	105.733666666667	5.11589389386903	0.953133732774837
g137.t1	Ctrl	h24	0.496614449401605	NS	110.932666666667	11.6518326598581	97.0963333333333	16.1411505269399	0.875272687936824
g137.t1	h04	h06	0.812357231633317	NS	95.4266666666667	14.3684657960875	105.283666666667	11.6631008884145	1.10329397792371
g137.t1	h04	h09	0.431312851690481	NS	95.4266666666667	14.3684657960875	78.342	16.9061236538717	0.8209654883331
g137.t1	h04	h12	0.421723646451721	NS	95.4266666666667	14.3684657960875	108.869	6.38504126846519	1.14086558613944
g137.t1	h04	h15	0.528813688995898	NS	95.4266666666667	14.3684657960875	109.469	13.4861918642737	1.14715313678916
g137.t1	h04	h18	0.971610494183953	NS	95.4266666666667	14.3684657960875	93.674	26.8515019877846	0.981633365935447
g137.t1	h04	h21	0.603141128014483	NS	95.4266666666667	14.3684657960875	105.733666666667	5.11589389386903	1.108009640911
g137.t1	h04	h24	0.989772546631717	NS	95.4266666666667	14.3684657960875	97.0963333333333	16.1411505269399	1.01749685622467
g137.t1	h06	h09	0.324390860859161	NS	105.283666666667	11.6631008884145	78.342	16.9061236538717	0.744104023732707
g137.t1	h06	h12	0.825840926384389	NS	105.283666666667	11.6631008884145	108.869	6.38504126846519	1.03405403180613
g137.t1	h06	h15	0.855298774540762	NS	105.283666666667	11.6631008884145	109.469	13.4861918642737	1.03975292147246
g137.t1	h06	h18	0.781899640320046	NS	105.283666666667	11.6631008884145	93.674	26.8515019877846	0.889729651006326
g137.t1	h06	h21	0.960819664505882	NS	105.283666666667	11.6631008884145	105.733666666667	5.11589389386903	1.00427416724975
g137.t1	h06	h24	0.763351640366892	NS	105.283666666667	11.6631008884145	97.0963333333333	16.1411505269399	0.922235484453109
g137.t1	h09	h12	0.402892584233333	NS	78.342	16.9061236538717	108.869	6.38504126846519	1.38966327129764
g137.t1	h09	h15	0.406132370652043	NS	78.342	16.9061236538717	109.469	13.4861918642737	1.3973219984172
g137.t1	h09	h18	0.977898259657595	NS	78.342	16.9061236538717	93.674	26.8515019877846	1.19570600699497
g137.t1	h09	h21	0.722045409468186	NS	78.342	16.9061236538717	105.733666666667	5.11589389386903	1.34964216724959
g137.t1	h09	h24	0.999501672604913	NS	78.342	16.9061236538717	97.0963333333333	16.1411505269399	1.23939053551522
g137.t1	h12	h15	0.998623217013028	NS	108.869	6.38504126846519	109.469	13.4861918642737	1.00551121072114
g137.t1	h12	h18	0.999978476338838	NS	108.869	6.38504126846519	93.674	26.8515019877846	0.860428588487081
g137.t1	h12	h21	0.997078458176117	NS	108.869	6.38504126846519	105.733666666667	5.11589389386903	0.971200862198303
g137.t1	h12	h24	0.875914330220959	NS	108.869	6.38504126846519	97.0963333333333	16.1411505269399	0.891863922083727
g137.t1	h15	h18	0.999478624998719	NS	109.469	13.4861918642737	93.674	26.8515019877846	0.855712576163115
g137.t1	h15	h21	0.999425041519115	NS	109.469	13.4861918642737	105.733666666667	5.11589389386903	0.965877706626232
g137.t1	h15	h24	0.916532142819243	NS	109.469	13.4861918642737	97.0963333333333	16.1411505269399	0.886975612578294
g137.t1	h18	h21	0.999976591446029	NS	93.674	26.8515019877846	105.733666666667	5.11589389386903	1.12874081032802
g137.t1	h18	h24	0.999943070990053	NS	93.674	26.8515019877846	97.0963333333333	16.1411505269399	1.03653450619524
g137.t1	h21	h24	0.998456013956164	NS	105.733666666667	5.11589389386903	97.0963333333333	16.1411505269399	0.918310471908976
g138.t1	Ctrl	h04	0.580400119355336	NS	65.4873333333333	5.77252841771565	58.2853333333333	3.35052985859442	0.890024534006576
g138.t1	Ctrl	h06	0.134762382733666	NS	65.4873333333333	5.77252841771565	87.073	15.1457431973476	1.32961590536592
g138.t1	Ctrl	h12	1.5894601073475e-11	Up	65.4873333333333	5.77252841771565	136.648666666667	7.09356337346244	2.08664270953162
g138.t1	Ctrl	h15	1.05728671531253e-08	Up	65.4873333333333	5.77252841771565	142.954666666667	24.7124287016338	2.18293614032231
g138.t1	Ctrl	h18	1.52401912181165e-06	Up	65.4873333333333	5.77252841771565	142.081666666667	25.9198432544129	2.16960531807678
g138.t1	Ctrl	h21	1.09765724466594e-09	Up	65.4873333333333	5.77252841771565	138.423333333333	16.8640904389576	2.11374209770846
g138.t1	Ctrl	h24	5.04592981090705e-10	Up	65.4873333333333	5.77252841771565	135.831333333333	7.59061238197099	2.0741619244434
g138.t1	h04	h12	4.98890677295369e-19	Up	58.2853333333333	3.35052985859442	136.648666666667	7.09356337346244	2.34447774168459
g138.t1	h04	h15	4.70151245084567e-13	Up	58.2853333333333	3.35052985859442	142.954666666667	24.7124287016338	2.45266962529168
g138.t1	h04	h18	1.55081166327326e-09	Up	58.2853333333333	3.35052985859442	142.081666666667	25.9198432544129	2.43769158621952
g138.t1	h04	h21	2.8922157560466e-15	Up	58.2853333333333	3.35052985859442	138.423333333333	16.8640904389576	2.37492565310884
g138.t1	h04	h24	1.01511907687e-21	Up	58.2853333333333	3.35052985859442	135.831333333333	7.59061238197099	2.33045477421421
g138.t1	h06	h09	0.58775083171741	NS	87.073	15.1457431973476	104.689333333333	27.1287223682453	1.20231682993963
g138.t1	h09	h12	0.469632571024264	NS	104.689333333333	27.1287223682453	136.648666666667	7.09356337346244	1.30527783792046
g138.t1	h09	h15	0.377862771158056	NS	104.689333333333	27.1287223682453	142.954666666667	24.7124287016338	1.36551320096286
g138.t1	h09	h18	0.748815798130437	NS	104.689333333333	27.1287223682453	142.081666666667	25.9198432544129	1.35717424252074
g138.t1	h09	h21	0.699157857218263	NS	104.689333333333	27.1287223682453	138.423333333333	16.8640904389576	1.3222295808551
g138.t1	h09	h24	0.999501672604913	NS	104.689333333333	27.1287223682453	135.831333333333	7.59061238197099	1.29747061145994
g138.t1	h12	h15	0.998623217013028	NS	136.648666666667	7.09356337346244	142.954666666667	24.7124287016338	1.0461475413835
g138.t1	h12	h18	0.999978476338838	NS	136.648666666667	7.09356337346244	142.081666666667	25.9198432544129	1.03975889507399
g138.t1	h12	h21	0.997078458176117	NS	136.648666666667	7.09356337346244	138.423333333333	16.8640904389576	1.01298707634664
g138.t1	h12	h24	0.988005116768399	NS	136.648666666667	7.09356337346244	135.831333333333	7.59061238197099	0.994018724417357
g138.t1	h15	h18	0.999478624998719	NS	142.954666666667	24.7124287016338	142.081666666667	25.9198432544129	0.99389316893001
g138.t1	h15	h21	0.999425041519115	NS	142.954666666667	24.7124287016338	138.423333333333	16.8640904389576	0.968302305626021
g138.t1	h15	h24	0.970811073995626	NS	142.954666666667	24.7124287016338	135.831333333333	7.59061238197099	0.950170683480073
g138.t1	h18	h21	0.999976591446029	NS	142.081666666667	25.9198432544129	138.423333333333	16.8640904389576	0.974251897382956
g138.t1	h18	h24	0.999943070990053	NS	142.081666666667	25.9198432544129	135.831333333333	7.59061238197099	0.956008868139211
g138.t1	h21	h24	0.998456013956164	NS	138.423333333333	16.8640904389576	135.831333333333	7.59061238197099	0.981274833241024
g139.t1	Ctrl	h04	0.874933693178872	NS	563.585	79.240575673072	528.265666666667	73.6474312948748	0.937330955697307
g139.t1	Ctrl	h06	0.056212945932291	NS	563.585	79.240575673072	435.914	19.9325241000725	0.773466291686258
g139.t1	Ctrl	h09	0.054095852147838	NS	563.585	79.240575673072	363.020666666667	124.655397517851	0.64412762345816
g139.t1	h04	h06	0.258558038409003	NS	528.265666666667	73.6474312948748	435.914	19.9325241000725	0.825179502485176
g139.t1	h04	h09	0.124855420109327	NS	528.265666666667	73.6474312948748	363.020666666667	124.655397517851	0.687193375555355
g139.t1	h04	h24	0.0514457384543999	NS	528.265666666667	73.6474312948748	357.527666666667	89.9753076923518	0.676795198375565
g139.t1	h06	h09	0.618973477003457	NS	435.914	19.9325241000725	363.020666666667	124.655397517851	0.832780471989124
g139.t1	h06	h12	0.118087339907188	NS	435.914	19.9325241000725	318.005	76.036528142729	0.729513160852829
g139.t1	h06	h15	0.14837443833114	NS	435.914	19.9325241000725	354.861	26.9423303186637	0.814061947998917
g139.t1	h06	h18	0.099405816132642	NS	435.914	19.9325241000725	317.020333333333	40.4585198114483	0.72725430551286
g139.t1	h06	h21	0.431474478447557	NS	435.914	19.9325241000725	368.390666666667	73.8388310601768	0.845099415633971
g139.t1	h06	h24	0.436817685761592	NS	435.914	19.9325241000725	357.527666666667	89.9753076923518	0.820179362595987
g139.t1	h09	h12	0.844479722126942	NS	363.020666666667	124.655397517851	318.005	76.036528142729	0.875996958850827
g139.t1	h09	h15	0.967991511653161	NS	363.020666666667	124.655397517851	354.861	26.9423303186637	0.977522859120967
g139.t1	h09	h18	0.981670737193464	NS	363.020666666667	124.655397517851	317.020333333333	40.4585198114483	0.873284532928335
g139.t1	h09	h21	0.99791762722299	NS	363.020666666667	124.655397517851	368.390666666667	73.8388310601768	1.01479254624622
g139.t1	h09	h24	0.999501672604913	NS	363.020666666667	124.655397517851	357.527666666667	89.9753076923518	0.984868630068812
g139.t1	h12	h15	0.998623217013028	NS	318.005	76.036528142729	354.861	26.9423303186637	1.11589754878068
g139.t1	h12	h18	0.999978476338838	NS	318.005	76.036528142729	317.020333333333	40.4585198114483	0.996903612626635
g139.t1	h12	h21	0.978537131666311	NS	318.005	76.036528142729	368.390666666667	73.8388310601768	1.15844300142031
g139.t1	h12	h24	0.888053862770357	NS	318.005	76.036528142729	357.527666666667	89.9753076923518	1.12428316116623
g139.t1	h15	h18	0.999478624998719	NS	354.861	26.9423303186637	317.020333333333	40.4585198114483	0.893364819840256
g139.t1	h15	h21	0.999425041519115	NS	354.861	26.9423303186637	368.390666666667	73.8388310601768	1.03812666555825
g139.t1	h15	h24	0.990118351845804	NS	354.861	26.9423303186637	357.527666666667	89.9753076923518	1.00751467945665
g139.t1	h18	h21	0.999976591446029	NS	317.020333333333	40.4585198114483	368.390666666667	73.8388310601768	1.16204113090538
g139.t1	h18	h24	0.999943070990053	NS	317.020333333333	40.4585198114483	357.527666666667	89.9753076923518	1.12777519002462
g139.t1	h21	h24	0.998456013956164	NS	368.390666666667	73.8388310601768	357.527666666667	89.9753076923518	0.970512282251089
g140.t1	Ctrl	h04	0.263602600180945	NS	29.9093333333333	5.71685965660636	20.6723333333333	3.59879734541045	0.691166636947218
g140.t1	Ctrl	h09	0.0279011121470645	Down	29.9093333333333	5.71685965660636	13.2756666666667	5.61138613297404	0.443863676890158
g140.t1	Ctrl	h12	3.61723300185857e-05	Down	29.9093333333333	5.71685965660636	12.263	2.33863998939555	0.41000579529244
g140.t1	Ctrl	h15	0.00123494683400659	Down	29.9093333333333	5.71685965660636	12.653	4.41030350429537	0.423045203281028
g140.t1	Ctrl	h18	0.145463442717628	NS	29.9093333333333	5.71685965660636	16.661	10.1926521082592	0.55705019614836
g140.t1	Ctrl	h24	0.0582379855429108	NS	29.9093333333333	5.71685965660636	17.7586666666667	2.85413074916573	0.593750000000002
g140.t1	h04	h06	0.862078875784298	NS	20.6723333333333	3.59879734541045	19.39	3.47540400529203	0.937968621507008
g140.t1	h04	h09	0.298414468807835	NS	20.6723333333333	3.59879734541045	13.2756666666667	5.61138613297404	0.642194882048473
g140.t1	h04	h15	0.100667557376663	NS	20.6723333333333	3.59879734541045	12.653	4.41030350429537	0.612074108712128
g140.t1	h04	h18	0.662240637348962	NS	20.6723333333333	3.59879734541045	16.661	10.1926521082592	0.805956431301096
g140.t1	h04	h21	0.196261927372501	NS	20.6723333333333	3.59879734541045	15.2966666666667	1.08946056988461	0.739958398503639
g140.t1	h04	h24	0.608128877990196	NS	20.6723333333333	3.59879734541045	17.7586666666667	2.85413074916573	0.859054775303549
g140.t1	h06	h09	0.516778733834005	NS	19.39	3.47540400529203	13.2756666666667	5.61138613297404	0.684665635207153
g140.t1	h06	h12	0.078067718965183	NS	19.39	3.47540400529203	12.263	2.33863998939555	0.632439401753481
g140.t1	h06	h15	0.238227339555708	NS	19.39	3.47540400529203	12.653	4.41030350429537	0.652552862300155
g140.t1	h06	h18	0.827581924550183	NS	19.39	3.47540400529203	16.661	10.1926521082592	0.859257349149046
g140.t1	h06	h21	0.424332378593462	NS	19.39	3.47540400529203	15.2966666666667	1.08946056988461	0.788894619219531
g140.t1	h06	h24	0.845279194939567	NS	19.39	3.47540400529203	17.7586666666667	2.85413074916573	0.915867285542377
g140.t1	h09	h12	0.94664241254188	NS	13.2756666666667	5.61138613297404	12.263	2.33863998939555	0.923720089386595
g140.t1	h09	h15	0.976036475525123	NS	13.2756666666667	5.61138613297404	12.653	4.41030350429537	0.953097145152783
g140.t1	h09	h18	0.991100096088041	NS	13.2756666666667	5.61138613297404	16.661	10.1926521082592	1.25500288748838
g140.t1	h09	h21	0.990889961487496	NS	13.2756666666667	5.61138613297404	15.2966666666667	1.08946056988461	1.15223340949607
g140.t1	h09	h24	0.999501672604913	NS	13.2756666666667	5.61138613297404	17.7586666666667	2.85413074916573	1.33768548974314
g140.t1	h12	h15	0.998623217013028	NS	12.263	2.33863998939555	12.653	4.41030350429537	1.03180298458778
g140.t1	h12	h18	0.999978476338838	NS	12.263	2.33863998939555	16.661	10.1926521082592	1.35863981081301
g140.t1	h12	h21	0.965056322196877	NS	12.263	2.33863998939555	15.2966666666667	1.08946056988461	1.24738372883199
g140.t1	h12	h24	0.589829335326052	NS	12.263	2.33863998939555	17.7586666666667	2.85413074916573	1.44815026230667
g140.t1	h15	h18	0.999478624998719	NS	12.653	4.41030350429537	16.661	10.1926521082592	1.31676282304592
g140.t1	h15	h21	0.999372592161353	NS	12.653	4.41030350429537	15.2966666666667	1.08946056988461	1.208935957217
g140.t1	h15	h24	0.807277859871365	NS	12.653	4.41030350429537	17.7586666666667	2.85413074916573	1.40351431808004
g140.t1	h18	h21	0.999976591446029	NS	16.661	10.1926521082592	15.2966666666667	1.08946056988461	0.918112158133767
g140.t1	h18	h24	0.999943070990053	NS	16.661	10.1926521082592	17.7586666666667	2.85413074916573	1.06588240001601
g140.t1	h21	h24	0.998456013956164	NS	15.2966666666667	1.08946056988461	17.7586666666667	2.85413074916573	1.16095009806058
g143.t1	Ctrl	h04	0.934551674009995	NS	0.810333333333333	0.222363066477626	0.956333333333333	0.289441416064345	1.18017276840806
g143.t1	Ctrl	h06	0.783275802730683	NS	0.810333333333333	0.222363066477626	0.976	0.0962340895940736	1.20444261620732
g143.t1	Ctrl	h09	0.311028734801113	NS	0.810333333333333	0.222363066477626	1.56933333333333	0.28285390811041	1.9366515837104
g143.t1	Ctrl	h12	0.638688349419932	NS	0.810333333333333	0.222363066477626	1.041	0.228499452953392	1.28465651995064
g143.t1	Ctrl	h15	0.548871409485924	NS	0.810333333333333	0.222363066477626	1.26433333333333	0.827237773154329	1.56026326614562
g143.t1	Ctrl	h18	0.80576894253455	NS	0.810333333333333	0.222363066477626	1.02633333333333	0.645933691127296	1.26655697243932
g143.t1	Ctrl	h21	0.457954449626357	NS	0.810333333333333	0.222363066477626	1.36466666666667	1.0538008983358	1.6840806252571
g143.t1	Ctrl	h24	0.219924408946509	NS	0.810333333333333	0.222363066477626	1.91966666666667	1.3315458434967	2.36898395721926
g143.t1	h04	h06	0.998639686487659	NS	0.956333333333333	0.289441416064345	0.976	0.0962340895940736	1.0205646566748
g143.t1	h04	h09	0.443650526112656	NS	0.956333333333333	0.289441416064345	1.56933333333333	0.28285390811041	1.64098989194841
g143.t1	h04	h12	0.867836180896907	NS	0.956333333333333	0.289441416064345	1.041	0.228499452953392	1.08853258975253
g143.t1	h04	h15	0.731614931622029	NS	0.956333333333333	0.289441416064345	1.26433333333333	0.827237773154329	1.32206343673754
g143.t1	h04	h18	0.942952150625238	NS	0.956333333333333	0.289441416064345	1.02633333333333	0.645933691127296	1.07319623562216
g143.t1	h04	h21	0.636006097883092	NS	0.956333333333333	0.289441416064345	1.36466666666667	1.0538008983358	1.42697804112932
g143.t1	h04	h24	0.316257580698565	NS	0.956333333333333	0.289441416064345	1.91966666666667	1.3315458434967	2.00731962356222
g143.t1	h06	h09	1	NS	0.976	0.0962340895940736	1.56933333333333	0.28285390811041	1.60792349726776
g143.t1	h06	h12	0.888416688654206	NS	0.976	0.0962340895940736	1.041	0.228499452953392	1.06659836065574
g143.t1	h06	h15	0.760560911318631	NS	0.976	0.0962340895940736	1.26433333333333	0.827237773154329	1.29542349726776
g143.t1	h06	h18	1	NS	0.976	0.0962340895940736	1.02633333333333	0.645933691127296	1.05157103825136
g143.t1	h06	h21	0.666210409205316	NS	0.976	0.0962340895940736	1.36466666666667	1.0538008983358	1.39822404371585
g143.t1	h06	h24	0.34574236619001	NS	0.976	0.0962340895940736	1.91966666666667	1.3315458434967	1.96687158469946
g143.t1	h09	h12	1	NS	1.56933333333333	0.28285390811041	1.041	0.228499452953392	0.663338997451148
g143.t1	h09	h15	1	NS	1.56933333333333	0.28285390811041	1.26433333333333	0.827237773154329	0.805649957519116
g143.t1	h09	h18	0.981670737193464	NS	1.56933333333333	0.28285390811041	1.02633333333333	0.645933691127296	0.653993203058623
g143.t1	h09	h21	0.991414083094951	NS	1.56933333333333	0.28285390811041	1.36466666666667	1.0538008983358	0.869583687340701
g143.t1	h09	h24	0.999501672604913	NS	1.56933333333333	0.28285390811041	1.91966666666667	1.3315458434967	1.22323704333051
g143.t1	h12	h15	0.998623217013028	NS	1.041	0.228499452953392	1.26433333333333	0.827237773154329	1.21453730387448
g143.t1	h12	h18	0.999994206436619	NS	1.041	0.228499452953392	1.02633333333333	0.645933691127296	0.985910983029135
g143.t1	h12	h21	0.990230232524928	NS	1.041	0.228499452953392	1.36466666666667	1.0538008983358	1.31091898815242
g143.t1	h12	h24	0.707680305498296	NS	1.041	0.228499452953392	1.91966666666667	1.3315458434967	1.84406019852706
g143.t1	h15	h18	0.999478624998719	NS	1.26433333333333	0.827237773154329	1.02633333333333	0.645933691127296	0.811758502504613
g143.t1	h15	h21	0.999425041519115	NS	1.26433333333333	0.827237773154329	1.36466666666667	1.0538008983358	1.07935670972845
g143.t1	h15	h24	0.917502126951138	NS	1.26433333333333	0.827237773154329	1.91966666666667	1.3315458434967	1.51832322699711
g143.t1	h18	h21	0.999976591446029	NS	1.02633333333333	0.645933691127296	1.36466666666667	1.0538008983358	1.32965248457292
g143.t1	h18	h24	0.999943070990053	NS	1.02633333333333	0.645933691127296	1.91966666666667	1.3315458434967	1.87041247158169
g143.t1	h21	h24	0.998456013956164	NS	1.36466666666667	1.0538008983358	1.91966666666667	1.3315458434967	1.4066927210552
g145.t1	Ctrl	h04	0.974067442054524	NS	3.235	0.799167066388501	3.14566666666667	0.699740904430583	0.972385368366822
g145.t1	Ctrl	h06	0.81098592777231	NS	3.235	0.799167066388501	3.89533333333333	1.38328100302626	1.20412158681092
g145.t1	Ctrl	h09	0.794865270052814	NS	3.235	0.799167066388501	2.75033333333333	1.36064849734725	0.850180319422977
g145.t1	Ctrl	h12	0.311748184957126	NS	3.235	0.799167066388501	1.78533333333333	1.30276027469882	0.551880473982482
g145.t1	Ctrl	h15	0.711168544127503	NS	3.235	0.799167066388501	2.56233333333333	1.16200272518326	0.792065945388974
[truncated: 376,646 more rows]
