# Supplementary material for: RNA sequencing data for gamma radiation response in the extremotolerant tardigrade Ramazzottius varieornatus
Source: Data Brief. 2021 May 9;36:107111. doi: 10.1016/j.dib.2021.107111 (PMC8166744; doi:10.1016/j.dib.2021.107111)
Supplement: Supplementary file 2 [file mmc2.zip › mmc2/table_S4_go_enrichment.txt]

Ctrl	h04	down	BiologicalProcess	GOBPID	Pvalue	OddsRatio	ExpCount	Count	Size	Term
Ctrl	h04	down	BiologicalProcess	GO:0006869	0.0185931711523838	10.7924107142857	0.212670605011204	2	18	lipid transport
Ctrl	h04	down	BiologicalProcess	GO:0010876	0.0272394677904323	8.62678571428571	0.259930739458138	2	22	lipid localization
Ctrl	h04	down	BiologicalProcess	GO:0009072	0.0454296482659028	6.38095238095238	0.342635974740273	2	29	aromatic amino acid family metabolic process
Ctrl	h04	down	BiologicalProcess	GO:0055114	0.00853967349662464	2.56236243580337	4.92686901609289	11	417	oxidation-reduction process
Ctrl	h04	down	BiologicalProcess	GO:0008152	0.0218395677682507	1.92394039571718	37.3709513139132	45	3163	metabolic process
Ctrl	h04	down	CellularComponent	GOCCID	Pvalue	OddsRatio	ExpCount	Count	Size	Term
Ctrl	h04	down	CellularComponent	GO:0005576	0.0440823796560647	3.41652499149949	1.37361419068736	4	177	extracellular region
Ctrl	h04	down	MolecularFunction	GOMFID	Pvalue	OddsRatio	ExpCount	Count	Size	Term
Ctrl	h04	down	MolecularFunction	GO:0004806	0.000130600965538844	42.9675324675325	0.107414590481874	3	9	triglyceride lipase activity
Ctrl	h04	down	MolecularFunction	GO:0004500	0.00594938969496427	21.2019230769231	0.11934954497986	2	10	dopamine beta-monooxygenase activity
Ctrl	h04	down	MolecularFunction	GO:0098531	0.00859187028704953	16.9564102564103	0.143219453975832	2	12	transcription factor activity, direct ligand regulated sequence-specific DNA binding
Ctrl	h04	down	MolecularFunction	GO:0004879	0.00859187028704953	16.9564102564103	0.143219453975832	2	12	nuclear receptor activity
Ctrl	h04	down	MolecularFunction	GO:0016715	0.0100759224459056	15.4125874125874	0.155154408473818	2	13	oxidoreductase activity, acting on paired donors, with incorporation or reduction of molecular oxygen, reduced ascorbate as one donor, and incorporation of one atom of oxygen
Ctrl	h04	down	MolecularFunction	GO:0005507	0.0100759224459056	15.4125874125874	0.155154408473818	2	13	copper ion binding
Ctrl	h04	down	MolecularFunction	GO:0005319	0.013356154108976	13.0374753451677	0.17902431746979	2	15	lipid transporter activity
Ctrl	h04	down	MolecularFunction	GO:1901681	0.0151470777172113	12.1043956043956	0.190959271967776	2	16	sulfur compound binding
Ctrl	h04	down	MolecularFunction	GO:0004497	0.000743633007888098	11.1918505942275	0.417723407429509	4	35	monooxygenase activity
Ctrl	h04	down	MolecularFunction	GO:0033218	0.0190177486777851	10.588141025641	0.214829180963748	2	18	amide binding
Ctrl	h04	down	MolecularFunction	GO:0016298	0.00478406459343734	9.88561438561439	0.346113680441593	3	29	lipase activity
Ctrl	h04	down	MolecularFunction	GO:0052689	0.00578541959257018	9.17671614100185	0.369983589437565	3	31	carboxylic ester hydrolase activity
Ctrl	h04	down	MolecularFunction	GO:0016705	8.58280073117562e-06	9.0875	1.05027599582277	8	88	oxidoreductase activity, acting on paired donors, with incorporation or reduction of molecular oxygen
Ctrl	h04	down	MolecularFunction	GO:0016811	0.0302650726374047	8.06105006105006	0.274503953453677	2	23	hydrolase activity, acting on carbon-nitrogen (but not peptide) bonds, in linear amides
Ctrl	h04	down	MolecularFunction	GO:0005506	0.000463679530525245	6.8035343035343	1.00253617783082	6	84	iron ion binding
Ctrl	h04	down	MolecularFunction	GO:0004222	0.00284539326688022	4.67113130829945	1.42025958526033	6	119	metalloendopeptidase activity
Ctrl	h04	down	MolecularFunction	GO:0020037	0.00692417172631136	4.53263888888889	1.20543040429658	5	101	heme binding
Ctrl	h04	down	MolecularFunction	GO:0046906	0.00751281161674992	4.43877551020408	1.22930031329256	5	103	tetrapyrrole binding
Ctrl	h04	down	MolecularFunction	GO:0008237	0.0143802053486967	3.25432264562699	1.99313740116366	6	167	metallopeptidase activity
Ctrl	h04	down	MolecularFunction	GO:0048037	0.00388896665097874	3.17849617389376	3.13889303297031	9	263	cofactor binding
Ctrl	h04	down	MolecularFunction	GO:0046914	0.000790131445242156	3.13514036037429	4.7620468446964	13	399	transition metal ion binding
Ctrl	h04	down	MolecularFunction	GO:0016757	0.0497452381872344	2.64212678936605	2.00507235566164	5	168	transferase activity, transferring glycosyl groups
Ctrl	h04	down	MolecularFunction	GO:0004175	0.0380939242877203	2.3656684719125	3.16276294196628	7	265	endopeptidase activity
Ctrl	h04	down	MolecularFunction	GO:0016491	0.0142965105557443	2.31327427621084	5.22751007011786	11	438	oxidoreductase activity
Ctrl	h04	down	MolecularFunction	GO:0043169	0.0303963430837297	1.84584030100334	8.96315082798747	15	751	cation binding
Ctrl	h04	down	MolecularFunction	GO:0003824	0.0345279143500722	1.54427736006683	35.4468148590184	44	2970	catalytic activity
Ctrl	h04	up	BiologicalProcess	GOBPID	Pvalue	OddsRatio	ExpCount	Count	Size	Term
Ctrl	h04	up	BiologicalProcess	GO:0006471	2.86208497577065e-06	347.357142857143	0.0366673456915869	3	4	protein ADP-ribosylation
Ctrl	h04	up	BiologicalProcess	GO:0006979	2.93759534864132e-06	28.827380952381	0.238337746995315	5	26	response to oxidative stress
Ctrl	h04	up	BiologicalProcess	GO:0006302	0.000533615317858669	23.0904761904762	0.165003055612141	3	18	double-strand break repair
Ctrl	h04	up	BiologicalProcess	GO:0098742	0.00270466449873144	12.3367346938776	0.284171929109798	3	31	cell-cell adhesion via plasma-membrane adhesion molecules
Ctrl	h04	up	BiologicalProcess	GO:0007156	0.00270466449873144	12.3367346938776	0.284171929109798	3	31	homophilic cell adhesion via plasma membrane adhesion molecules
Ctrl	h04	up	BiologicalProcess	GO:0098609	0.00324121650039262	11.5095238095238	0.302505601955592	3	33	cell-cell adhesion
Ctrl	h04	up	BiologicalProcess	GO:0007155	0.00233366916855486	8.08410428931876	0.568343858219597	4	62	cell adhesion
Ctrl	h04	up	BiologicalProcess	GO:0022610	0.00233366916855486	8.08410428931876	0.568343858219597	4	62	biological adhesion
Ctrl	h04	up	BiologicalProcess	GO:0006950	7.88685626322871e-05	6.74852335779488	1.45752699124058	8	159	response to stress
Ctrl	h04	up	BiologicalProcess	GO:0006508	0.000591152299151346	3.82857364581717	3.57506620492972	11	390	proteolysis
Ctrl	h04	up	BiologicalProcess	GO:0005975	0.0328795489524026	3.04166666666667	1.80586677531065	5	197	carbohydrate metabolic process
Ctrl	h04	up	BiologicalProcess	GO:0055114	0.0334548492527657	2.35511795413996	3.82257078834793	8	417	oxidation-reduction process
Ctrl	h04	up	CellularComponent	GOCCID	Pvalue	OddsRatio	ExpCount	Count	Size	Term
Ctrl	h04	up	CellularComponent	GO:0005576	2.36754199902724e-06	9.40494011976048	1.70066518847007	10	177	extracellular region
Ctrl	h04	up	MolecularFunction	GOMFID	Pvalue	OddsRatio	ExpCount	Count	Size	Term
Ctrl	h04	up	MolecularFunction	GO:0003950	7.80901579475573e-06	165.95	0.0469938833358198	3	5	NAD+ ADP-ribosyltransferase activity
Ctrl	h04	up	MolecularFunction	GO:0004100	0.000853754144104539	72.5355191256831	0.0469938833358198	2	5	chitin synthase activity
Ctrl	h04	up	MolecularFunction	GO:0004601	3.52748534685666e-06	27.1715927750411	0.244368193346263	5	26	peroxidase activity
Ctrl	h04	up	MolecularFunction	GO:0016763	0.000583903814814254	22.0833333333333	0.169177980008951	3	18	transferase activity, transferring pentosyl groups
Ctrl	h04	up	MolecularFunction	GO:0008375	0.00540062689375142	21.7377049180328	0.112785320005967	2	12	acetylglucosaminyltransferase activity
Ctrl	h04	up	MolecularFunction	GO:0016684	1.20993766019614e-05	20.3571428571429	0.310159630016411	5	33	oxidoreductase activity, acting on peroxide as acceptor
Ctrl	h04	up	MolecularFunction	GO:0016209	9.55389088734783e-05	12.6340996168582	0.469938833358198	5	50	antioxidant activity
Ctrl	h04	up	MolecularFunction	GO:0008146	0.00323191714083408	11.398275862069	0.300760853349247	3	32	sulfotransferase activity
Ctrl	h04	up	MolecularFunction	GO:0008061	1.27403522961036e-06	9.98623853211009	1.10905564672535	9	118	chitin binding
Ctrl	h04	up	MolecularFunction	GO:0016782	0.0069983253156955	8.46282051282051	0.394748620020886	3	42	transferase activity, transferring sulfur-containing groups
Ctrl	h04	up	MolecularFunction	GO:0016810	0.00847964421340523	7.8547619047619	0.422944950022378	3	45	hydrolase activity, acting on carbon-nitrogen (but not peptide) bonds
Ctrl	h04	up	MolecularFunction	GO:0004222	0.000113176373182468	7.28571428571429	1.11845442339251	7	119	metalloendopeptidase activity
Ctrl	h04	up	MolecularFunction	GO:0020037	0.000342057827564836	7.25207756232687	0.94927644338356	6	101	heme binding
Ctrl	h04	up	MolecularFunction	GO:0046906	0.000380326385122072	7.10037981551818	0.968073996717888	6	103	tetrapyrrole binding
Ctrl	h04	up	MolecularFunction	GO:0008194	0.0132756567642521	6.59	0.49813516335969	3	53	UDP-glycosyltransferase activity
Ctrl	h04	up	MolecularFunction	GO:0008237	0.000898578938104396	5.0625	1.56959570341638	7	167	metallopeptidase activity
Ctrl	h04	up	MolecularFunction	GO:0016757	0.00472750478930526	4.20922677063028	1.57899448008354	6	168	transferase activity, transferring glycosyl groups
Ctrl	h04	up	MolecularFunction	GO:0004175	0.000748348496374066	4.15625	2.49067581679845	9	265	endopeptidase activity
Ctrl	h04	up	MolecularFunction	GO:0070011	0.000613750973183731	3.66861453463663	3.50574369685216	11	373	peptidase activity, acting on L-amino acid peptides
Ctrl	h04	up	MolecularFunction	GO:0008233	0.000671246137712244	3.62620849096259	3.54333880352081	11	377	peptidase activity
Ctrl	h04	up	MolecularFunction	GO:0048037	0.0111925255806619	3.1171875	2.47187826346412	7	263	cofactor binding
Ctrl	h04	up	MolecularFunction	GO:0008270	0.0467669506402402	2.44563964656166	2.63165746680591	6	280	zinc ion binding
Ctrl	h04	up	MolecularFunction	GO:0046914	0.0321706475433092	2.32466868170193	3.75011189019842	8	399	transition metal ion binding
Ctrl	h04	up	MolecularFunction	GO:0003824	0.00161279085397086	2.2021071375575	27.914366701477	40	2970	catalytic activity
Ctrl	h04	up	MolecularFunction	GO:0008144	0.0131551556115661	2.11156542056075	8.18633447709981	15	871	drug binding
Ctrl	h04	up	MolecularFunction	GO:0016787	0.0094102061202043	2.02349942844293	11.8518573772937	20	1261	hydrolase activity
Ctrl	h04	up	MolecularFunction	GO:0046872	0.0394116320305088	1.91967545638945	6.92689840369984	12	737	metal ion binding
Ctrl	h04	up	MolecularFunction	GO:0043169	0.0445900967181941	1.87885059301122	7.05848127704013	12	751	cation binding
Ctrl	h04	up	MolecularFunction	GO:0097367	0.0454574187043302	1.76457707707708	9.53035954050425	15	1014	carbohydrate derivative binding
Ctrl	h06	down	BiologicalProcess	GOBPID	Pvalue	OddsRatio	ExpCount	Count	Size	Term
Ctrl	h06	down	BiologicalProcess	GO:0016266	0.00233921678236168	15.4090909090909	0.287838663678957	3	9	O-glycan processing
Ctrl	h06	down	BiologicalProcess	GO:0046466	0.0140083787417435	15.3161290322581	0.191892442452638	2	6	membrane lipid catabolic process
Ctrl	h06	down	BiologicalProcess	GO:0009888	0.0140083787417435	15.3161290322581	0.191892442452638	2	6	tissue development
Ctrl	h06	down	BiologicalProcess	GO:0030149	0.0140083787417435	15.3161290322581	0.191892442452638	2	6	sphingolipid catabolic process
Ctrl	h06	down	BiologicalProcess	GO:0044242	0.0192029642374365	12.2503225806452	0.223874516194744	2	7	cellular lipid catabolic process
Ctrl	h06	down	BiologicalProcess	GO:0040007	0.0192029642374365	12.2503225806452	0.223874516194744	2	7	growth
Ctrl	h06	down	BiologicalProcess	GO:0006493	0.00570818638696082	10.2662337662338	0.383784884905276	3	12	protein O-linked glycosylation
Ctrl	h06	down	BiologicalProcess	GO:0016042	0.0462555867539595	6.8	0.35180281116317	2	11	lipid catabolic process
Ctrl	h06	down	BiologicalProcess	GO:0006665	0.0462555867539595	6.8	0.35180281116317	2	11	sphingolipid metabolic process
Ctrl	h06	down	BiologicalProcess	GO:0043413	0.00438955710896908	3.7767816091954	2.07883479323691	7	65	macromolecule glycosylation
Ctrl	h06	down	BiologicalProcess	GO:0070085	0.00438955710896908	3.7767816091954	2.07883479323691	7	65	glycosylation
Ctrl	h06	down	BiologicalProcess	GO:0006486	0.00438955710896908	3.7767816091954	2.07883479323691	7	65	protein glycosylation
Ctrl	h06	down	BiologicalProcess	GO:0009101	0.00519911201134635	3.64933333333333	2.14279894072112	7	67	glycoprotein biosynthetic process
Ctrl	h06	down	BiologicalProcess	GO:0006508	3.64832189368551e-08	3.41335525714808	12.4730087594215	34	390	proteolysis
Ctrl	h06	down	BiologicalProcess	GO:0009100	0.0102931308987717	3.16724637681159	2.43063760440008	7	76	glycoprotein metabolic process
Ctrl	h06	down	BiologicalProcess	GO:0005975	0.0038982159399188	2.4443425427032	6.30046852719495	14	197	carbohydrate metabolic process
Ctrl	h06	down	BiologicalProcess	GO:0055114	0.023607922450132	1.69852941176471	13.3365247504583	21	417	oxidation-reduction process
Ctrl	h06	down	BiologicalProcess	GO:0019538	0.010053490002672	1.53003852143267	38.8262375229171	52	1214	protein metabolic process
Ctrl	h06	down	BiologicalProcess	GO:0008152	0.0258239685410375	1.43312965722802	101.159299246282	113	3163	metabolic process
Ctrl	h06	down	BiologicalProcess	GO:1901564	0.0472429253127445	1.34747474747475	47.9091464656753	58	1498	organonitrogen compound metabolic process
Ctrl	h06	down	CellularComponent	GOCCID	Pvalue	OddsRatio	ExpCount	Count	Size	Term
Ctrl	h06	down	CellularComponent	GO:0005773	0.040543431464174	7.49712643678161	0.32889874353289	2	10	vacuole
Ctrl	h06	down	CellularComponent	GO:0005576	1.56866166634219e-11	6.73982970671712	5.82150776053215	26	177	extracellular region
Ctrl	h06	down	MolecularFunction	GOMFID	Pvalue	OddsRatio	ExpCount	Count	Size	Term
Ctrl	h06	down	MolecularFunction	GO:0008474	0.00309121637282827	60.037037037037	0.0975682530210354	2	3	palmitoyl-(protein) hydrolase activity
Ctrl	h06	down	MolecularFunction	GO:0098599	0.00309121637282827	60.037037037037	0.0975682530210354	2	3	palmitoyl hydrolase activity
Ctrl	h06	down	MolecularFunction	GO:0016263	0.00246491964799205	15.0674418604651	0.292704759063106	3	9	glycoprotein-N-acetylgalactosamine 3-beta-galactosyltransferase activity
Ctrl	h06	down	MolecularFunction	GO:0048531	0.00246491964799205	15.0674418604651	0.292704759063106	3	9	beta-1,3-galactosyltransferase activity
Ctrl	h06	down	MolecularFunction	GO:0008378	0.00246491964799205	15.0674418604651	0.292704759063106	3	9	galactosyltransferase activity
Ctrl	h06	down	MolecularFunction	GO:0016790	0.0198491632326055	12	0.227659257049082	2	7	thiolester hydrolase activity
Ctrl	h06	down	MolecularFunction	GO:0031127	0.00600559146740793	10.0403100775194	0.390273012084141	3	12	alpha-(1,2)-fucosyltransferase activity
Ctrl	h06	down	MolecularFunction	GO:0140103	0.00600559146740793	10.0403100775194	0.390273012084141	3	12	catalytic activity, acting on a glycoprotein
Ctrl	h06	down	MolecularFunction	GO:0008107	0.00600559146740793	10.0403100775194	0.390273012084141	3	12	galactoside 2-alpha-L-fucosyltransferase activity
Ctrl	h06	down	MolecularFunction	GO:0004806	0.0326013813353546	8.56878306878307	0.292704759063106	2	9	triglyceride lipase activity
Ctrl	h06	down	MolecularFunction	GO:0016709	0.0398923881627648	7.49652777777778	0.325227510070118	2	10	oxidoreductase activity, acting on paired donors, with incorporation or reduction of molecular oxygen, NAD(P)H as one donor, and incorporation of one atom of oxygen
Ctrl	h06	down	MolecularFunction	GO:0004500	0.0398923881627648	7.49652777777778	0.325227510070118	2	10	dopamine beta-monooxygenase activity
Ctrl	h06	down	MolecularFunction	GO:0030414	0.000130480252702198	7.38552050988724	1.17081903625242	7	36	peptidase inhibitor activity
Ctrl	h06	down	MolecularFunction	GO:0061134	0.00018664635577091	6.90689497018804	1.23586453826645	7	38	peptidase regulator activity
Ctrl	h06	down	MolecularFunction	GO:0008417	0.00156246231868999	6.89607341015792	0.878114277189318	5	27	fucosyltransferase activity
Ctrl	h06	down	MolecularFunction	GO:0016769	0.0477320633160984	6.66255144032922	0.35775026107713	2	11	transferase activity, transferring nitrogenous groups
Ctrl	h06	down	MolecularFunction	GO:0008483	0.0477320633160984	6.66255144032922	0.35775026107713	2	11	transaminase activity
Ctrl	h06	down	MolecularFunction	GO:0008061	5.88954908878101e-09	6.15877366631135	3.83768461882739	19	118	chitin binding
Ctrl	h06	down	MolecularFunction	GO:0004252	1.79820896591106e-08	6.05368421052632	3.67507086379233	18	113	serine-type endopeptidase activity
Ctrl	h06	down	MolecularFunction	GO:0008236	1.19783907356642e-08	5.85808851952068	4.00029837386245	19	123	serine-type peptidase activity
Ctrl	h06	down	MolecularFunction	GO:0017171	1.19783907356642e-08	5.85808851952068	4.00029837386245	19	123	serine hydrolase activity
Ctrl	h06	down	MolecularFunction	GO:0004857	0.000480196702924032	5.78147816062508	1.43100104430852	7	44	enzyme inhibitor activity
Ctrl	h06	down	MolecularFunction	GO:0004866	0.0106105139517667	5.25152377082487	0.878114277189318	4	27	endopeptidase inhibitor activity
Ctrl	h06	down	MolecularFunction	GO:0061135	0.0106105139517667	5.25152377082487	0.878114277189318	4	27	endopeptidase regulator activity
Ctrl	h06	down	MolecularFunction	GO:0016705	2.39663484703376e-05	4.91236586612161	2.86200208861704	12	88	oxidoreductase activity, acting on paired donors, with incorporation or reduction of molecular oxygen
Ctrl	h06	down	MolecularFunction	GO:0016811	0.0372047226041428	4.51046511627907	0.748023273161271	3	23	hydrolase activity, acting on carbon-nitrogen (but not peptide) bonds, in linear amides
Ctrl	h06	down	MolecularFunction	GO:0004175	3.2517252290664e-10	4.42847022258787	8.61852901685812	31	265	endopeptidase activity
Ctrl	h06	down	MolecularFunction	GO:0005506	0.000361800460092562	4.16515072765073	2.73191108458899	10	84	iron ion binding
Ctrl	h06	down	MolecularFunction	GO:0030246	0.0212702971139673	4.16113438607799	1.07325078323139	4	33	carbohydrate binding
Ctrl	h06	down	MolecularFunction	GO:0016758	0.000311398669682784	3.90793492142817	3.18722959868715	11	98	transferase activity, transferring hexosyl groups
Ctrl	h06	down	MolecularFunction	GO:0004497	0.0258862527344362	3.89146819415134	1.13829628524541	4	35	monooxygenase activity
Ctrl	h06	down	MolecularFunction	GO:0004222	0.00045579206301526	3.47228019236004	3.8702073698344	12	119	metalloendopeptidase activity
Ctrl	h06	down	MolecularFunction	GO:0020037	0.00155664491609764	3.37806424344886	3.28479785170819	10	101	heme binding
Ctrl	h06	down	MolecularFunction	GO:0008233	3.96816735669262e-08	3.30884776270757	12.2610771296434	34	377	peptidase activity
Ctrl	h06	down	MolecularFunction	GO:0046906	0.00180653562624366	3.30438378825476	3.34984335372221	10	103	tetrapyrrole binding
Ctrl	h06	down	MolecularFunction	GO:0070011	1.02510948389353e-07	3.22392686804452	12.1309861256154	33	373	peptidase activity, acting on L-amino acid peptides
Ctrl	h06	down	MolecularFunction	GO:0016757	0.000347376697675889	3.05805080652951	5.46382216917798	15	168	transferase activity, transferring glycosyl groups
Ctrl	h06	down	MolecularFunction	GO:0008237	0.00802995474766097	2.37895396179142	5.43129941817097	12	167	metallopeptidase activity
Ctrl	h06	down	MolecularFunction	GO:0030234	0.0379156577928973	2.20779220779221	3.83768461882739	8	118	enzyme regulator activity
Ctrl	h06	down	MolecularFunction	GO:0048037	0.00515228733969541	2.14502689803017	8.5534835148441	17	263	cofactor binding
Ctrl	h06	down	MolecularFunction	GO:0046914	0.0050922312161558	1.91635297326787	12.9765776517977	23	399	transition metal ion binding
Ctrl	h06	down	MolecularFunction	GO:0140096	0.000211202719391301	1.88126733809804	29.7583171714158	49	915	catalytic activity, acting on a protein
Ctrl	h06	down	MolecularFunction	GO:0016787	0.000896702650694086	1.67075959906829	41.0111890198419	60	1261	hydrolase activity
Ctrl	h06	down	MolecularFunction	GO:0016491	0.0464107807664558	1.55118138991345	14.2449649410712	21	438	oxidoreductase activity
Ctrl	h06	down	MolecularFunction	GO:0003824	0.00450035469869757	1.4468719513033	96.592570490825	116	2970	catalytic activity
Ctrl	h06	up	BiologicalProcess	GOBPID	Pvalue	OddsRatio	ExpCount	Count	Size	Term
Ctrl	h06	up	BiologicalProcess	GO:0006471	7.24121620578864e-06	250.706896551724	0.0497046241597067	3	4	protein ADP-ribosylation
Ctrl	h06	up	BiologicalProcess	GO:0000726	0.000452073996010512	164.305084745763	0.03727846811978	2	3	non-recombinational repair
Ctrl	h06	up	BiologicalProcess	GO:0006266	0.000452073996010512	164.305084745763	0.03727846811978	2	3	DNA ligation
Ctrl	h06	up	BiologicalProcess	GO:0051103	0.000452073996010512	164.305084745763	0.03727846811978	2	3	DNA ligation involved in DNA repair
Ctrl	h06	up	BiologicalProcess	GO:0006303	0.000452073996010512	164.305084745763	0.03727846811978	2	3	double-strand break repair via nonhomologous end joining
Ctrl	h06	up	BiologicalProcess	GO:0006302	1.89882708692734e-06	33.2074175824176	0.22367080871868	5	18	double-strand break repair
Ctrl	h06	up	BiologicalProcess	GO:0006979	0.00387318258933784	10.8508245877061	0.323080057038093	3	26	response to oxidative stress
Ctrl	h06	up	BiologicalProcess	GO:0006310	0.00128249120235151	9.65012531328321	0.48462008555714	4	39	DNA recombination
Ctrl	h06	up	BiologicalProcess	GO:0098742	0.00640773954428561	8.90394088669951	0.385210837237727	3	31	cell-cell adhesion via plasma-membrane adhesion molecules
Ctrl	h06	up	BiologicalProcess	GO:0007156	0.00640773954428561	8.90394088669951	0.385210837237727	3	31	homophilic cell adhesion via plasma membrane adhesion molecules
Ctrl	h06	up	BiologicalProcess	GO:0098609	0.00764213460194086	8.30689655172414	0.41006314931758	3	33	cell-cell adhesion
Ctrl	h06	up	BiologicalProcess	GO:0000819	0.0325047698024776	7.79176755447942	0.285801588918313	2	23	sister chromatid segregation
Ctrl	h06	up	BiologicalProcess	GO:0070588	0.0325047698024776	7.79176755447942	0.285801588918313	2	23	calcium ion transmembrane transport
Ctrl	h06	up	BiologicalProcess	GO:0098813	0.0351807688868846	7.43605546995378	0.29822774495824	2	24	nuclear chromosome segregation
Ctrl	h06	up	BiologicalProcess	GO:0048731	0.0351807688868846	7.43605546995378	0.29822774495824	2	24	system development
Ctrl	h06	up	BiologicalProcess	GO:0007059	0.0351807688868846	7.43605546995378	0.29822774495824	2	24	chromosome segregation
Ctrl	h06	up	BiologicalProcess	GO:0072511	0.0436949725790611	6.53966101694915	0.33550621307802	2	27	divalent inorganic cation transport
Ctrl	h06	up	BiologicalProcess	GO:0006816	0.0436949725790611	6.53966101694915	0.33550621307802	2	27	calcium ion transport
Ctrl	h06	up	BiologicalProcess	GO:0070838	0.0436949725790611	6.53966101694915	0.33550621307802	2	27	divalent metal ion transport
Ctrl	h06	up	BiologicalProcess	GO:0006281	0.000251157657926894	6.41666666666667	1.27989407211245	7	103	DNA repair
Ctrl	h06	up	BiologicalProcess	GO:0006950	2.07849774060848e-05	6.18370838268193	1.97575881034834	10	159	response to stress
Ctrl	h06	up	BiologicalProcess	GO:0006974	0.000444327755112878	5.79909154437456	1.40415563251171	7	113	cellular response to DNA damage stimulus
Ctrl	h06	up	BiologicalProcess	GO:0033554	0.00054889091321496	5.58350168350168	1.45386025667142	7	117	cellular response to stress
Ctrl	h06	up	BiologicalProcess	GO:0007155	0.0411361427832936	4.19842197545295	0.770421674475453	3	62	cell adhesion
Ctrl	h06	up	BiologicalProcess	GO:0022610	0.0411361427832936	4.19842197545295	0.770421674475453	3	62	biological adhesion
Ctrl	h06	up	BiologicalProcess	GO:0006259	0.00773484338354521	3.38123318849576	2.31126502342636	7	186	DNA metabolic process
Ctrl	h06	up	BiologicalProcess	GO:0050896	0.00864560617678992	2.08304431599229	10.9847219392952	19	884	response to stimulus
Ctrl	h06	up	BiologicalProcess	GO:0051716	0.0368520128199377	1.80180781532471	10.1273171725402	16	815	cellular response to stimulus
Ctrl	h06	up	CellularComponent	GOCCID	Pvalue	OddsRatio	ExpCount	Count	Size	Term
Ctrl	h06	up	CellularComponent	GO:0030286	0.017219793551111	11.7605321507761	0.206577974870658	2	13	dynein complex
Ctrl	h06	up	CellularComponent	GO:0005615	0.0355487046299277	7.59253945480631	0.301921655580192	2	19	extracellular space
Ctrl	h06	up	CellularComponent	GO:0005875	0.0466069162381721	6.44634146341463	0.349593495934959	2	22	microtubule associated complex
Ctrl	h06	up	CellularComponent	GO:0005576	0.000320770723354617	4.52912357103974	2.81263858093126	10	177	extracellular region
Ctrl	h06	up	MolecularFunction	GOMFID	Pvalue	OddsRatio	ExpCount	Count	Size	Term
Ctrl	h06	up	MolecularFunction	GO:0003950	2.373910426701e-05	112.670454545455	0.0678800537072952	3	5	NAD+ ADP-ribosyltransferase activity
Ctrl	h06	up	MolecularFunction	GO:0003910	0.00107458388698892	74.2696629213483	0.0543040429658362	2	4	DNA ligase (ATP) activity
Ctrl	h06	up	MolecularFunction	GO:0003909	0.00107458388698892	74.2696629213483	0.0543040429658362	2	4	DNA ligase activity
Ctrl	h06	up	MolecularFunction	GO:0016886	0.00263921510187225	37.123595505618	0.0814560644487543	2	6	ligase activity, forming phosphoric ester bonds
Ctrl	h06	up	MolecularFunction	GO:0008569	0.00263921510187225	37.123595505618	0.0814560644487543	2	6	ATP-dependent microtubule motor activity, minus-end-directed
Ctrl	h06	up	MolecularFunction	GO:0005388	0.00484007100693662	24.7415730337079	0.108608085931672	2	8	calcium-transporting ATPase activity
Ctrl	h06	up	MolecularFunction	GO:0016763	0.00170416353154253	14.9931818181818	0.244368193346263	3	18	transferase activity, transferring pentosyl groups
Ctrl	h06	up	MolecularFunction	GO:0015662	0.0149197210846358	12.3595505617978	0.190064150380427	2	14	ATPase activity, coupled to transmembrane movement of ions, phosphorylative mechanism
Ctrl	h06	up	MolecularFunction	GO:0004601	0.00502062986677521	9.76630434782609	0.352976279277935	3	26	peroxidase activity
Ctrl	h06	up	MolecularFunction	GO:0004866	0.00559329185191232	9.35795454545454	0.366552290019394	3	27	endopeptidase inhibitor activity
Ctrl	h06	up	MolecularFunction	GO:0061135	0.00559329185191232	9.35795454545454	0.366552290019394	3	27	endopeptidase regulator activity
Ctrl	h06	up	MolecularFunction	GO:0070615	0.0295558043443785	8.23220973782771	0.271520214829181	2	20	nucleosome-dependent ATPase activity
Ctrl	h06	up	MolecularFunction	GO:0003777	0.0323830406828944	7.79775280898876	0.28509622557064	2	21	microtubule motor activity
Ctrl	h06	up	MolecularFunction	GO:1990939	0.0323830406828944	7.79775280898876	0.28509622557064	2	21	ATP-dependent microtubule motor activity
Ctrl	h06	up	MolecularFunction	GO:0016684	0.00984033752438147	7.47954545454545	0.448008354468149	3	33	oxidoreductase activity, acting on peroxide as acceptor
Ctrl	h06	up	MolecularFunction	GO:0003774	0.0125073589459321	6.79648760330578	0.488736386692526	3	36	motor activity
Ctrl	h06	up	MolecularFunction	GO:0030414	0.0125073589459321	6.79648760330578	0.488736386692526	3	36	peptidase inhibitor activity
Ctrl	h06	up	MolecularFunction	GO:0015085	0.0414628681379095	6.73135852911134	0.325824257795017	2	24	calcium ion transmembrane transporter activity
Ctrl	h06	up	MolecularFunction	GO:0043492	0.00145255240458556	6.68604651162791	0.841712665970461	5	62	ATPase activity, coupled to movement of substances
Ctrl	h06	up	MolecularFunction	GO:0042626	0.00145255240458556	6.68604651162791	0.841712665970461	5	62	ATPase activity, coupled to transmembrane movement of substances
Ctrl	h06	up	MolecularFunction	GO:0015399	0.00156108892760242	6.56976744186047	0.85528867671192	5	63	primary active transmembrane transporter activity
Ctrl	h06	up	MolecularFunction	GO:0015405	0.00156108892760242	6.56976744186047	0.85528867671192	5	63	P-P-bond-hydrolysis-driven transmembrane transporter activity
Ctrl	h06	up	MolecularFunction	GO:0061134	0.014493440974005	6.40616883116883	0.515888408175444	3	38	peptidase regulator activity
Ctrl	h06	up	MolecularFunction	GO:0042623	3.41325120540657e-05	6.36977351916376	1.64269729971654	9	121	ATPase activity, coupled
Ctrl	h06	up	MolecularFunction	GO:0022853	0.0479831475607129	6.1685393258427	0.352976279277935	2	26	active ion transmembrane transporter activity
Ctrl	h06	up	MolecularFunction	GO:0019829	0.0479831475607129	6.1685393258427	0.352976279277935	2	26	cation-transporting ATPase activity
Ctrl	h06	up	MolecularFunction	GO:0042625	0.0479831475607129	6.1685393258427	0.352976279277935	2	26	ATPase coupled ion transmembrane transporter activity
Ctrl	h06	up	MolecularFunction	GO:0004857	0.0214694004306487	5.46369179600887	0.597344472624198	3	44	enzyme inhibitor activity
Ctrl	h06	up	MolecularFunction	GO:0005085	0.0255350408612835	5.08884297520661	0.638072504848575	3	47	guanyl-nucleotide exchange factor activity
Ctrl	h06	up	MolecularFunction	GO:0016887	1.74122041803349e-05	5.07911392405063	2.76950619125765	12	204	ATPase activity
Ctrl	h06	up	MolecularFunction	GO:0008061	0.00104655649024633	4.88063063063063	1.60196926749217	7	118	chitin binding
Ctrl	h06	up	MolecularFunction	GO:0016209	0.0299860179833365	4.76184719535783	0.678800537072952	3	50	antioxidant activity
Ctrl	h06	up	MolecularFunction	GO:0019899	0.0347349715331618	3.44827586206897	1.23541697747277	4	91	enzyme binding
Ctrl	h06	up	MolecularFunction	GO:0022804	0.021044045493972	3.37416943521595	1.58839325675071	5	117	active transmembrane transporter activity
Ctrl	h06	up	MolecularFunction	GO:0017111	0.000122949590444362	3.32190476190476	5.6340444577055	16	415	nucleoside-triphosphatase activity
Ctrl	h06	up	MolecularFunction	GO:0004222	0.0224634770607456	3.31395348837209	1.61554527823363	5	119	metalloendopeptidase activity
Ctrl	h06	up	MolecularFunction	GO:0008144	2.04157972468746e-06	3.20530993793579	11.8247053558108	29	871	drug binding
Ctrl	h06	up	MolecularFunction	GO:0016462	0.00018091765644501	3.20206618240517	5.82410860808593	16	429	pyrophosphatase activity
Ctrl	h06	up	MolecularFunction	GO:0016818	0.000190898189383357	3.18560642570281	5.85126062956885	16	431	hydrolase activity, acting on acid anhydrides, in phosphorus-containing anhydrides
Ctrl	h06	up	MolecularFunction	GO:0016817	0.000196066534660674	3.1774358974359	5.86483664031031	16	432	hydrolase activity, acting on acid anhydrides
Ctrl	h06	up	MolecularFunction	GO:0098772	0.0136059657640041	2.96086556169429	2.5522900193943	7	188	molecular function regulator
Ctrl	h06	up	MolecularFunction	GO:0005509	0.0155324147578424	2.87903225806452	2.6201700731016	7	193	calcium ion binding
Ctrl	h06	up	MolecularFunction	GO:0097367	4.15277614871184e-05	2.67206484362207	13.7660748918395	29	1014	carbohydrate derivative binding
Ctrl	h06	up	MolecularFunction	GO:0005524	0.000424357366403214	2.57478260869565	9.65254363717738	21	711	ATP binding
Ctrl	h06	up	MolecularFunction	GO:0032559	0.000531872573873378	2.52564102564103	9.81545576607489	21	723	adenyl ribonucleotide binding
Ctrl	h06	up	MolecularFunction	GO:0030554	0.000541825794107666	2.52162162162162	9.82903177681635	21	724	adenyl nucleotide binding
Ctrl	h06	up	MolecularFunction	GO:0035639	0.00226654054970295	2.18195884264274	11.7432492913621	22	865	purine ribonucleoside triphosphate binding
Ctrl	h06	up	MolecularFunction	GO:0032555	0.00270088458074024	2.14685990338164	11.9061614202596	22	877	purine ribonucleotide binding
Ctrl	h06	up	MolecularFunction	GO:0017076	0.00286063495536981	2.13537817819844	11.9604654632254	22	881	purine nucleotide binding
Ctrl	h06	up	MolecularFunction	GO:0032553	0.00302837615839283	2.12400288847465	12.0147695061913	22	885	ribonucleotide binding
Ctrl	h06	up	MolecularFunction	GO:0043167	0.000906067047527285	2.04071399919775	23.0656422497389	37	1699	ion binding
Ctrl	h06	up	MolecularFunction	GO:0043168	0.00380756783715303	2.02456530226133	13.8203789348053	24	1018	anion binding
Ctrl	h06	up	MolecularFunction	GO:1901265	0.00530669890067878	1.98651706004647	13.3723705803372	23	985	nucleoside phosphate binding
Ctrl	h06	up	MolecularFunction	GO:0000166	0.00530669890067878	1.98651706004647	13.3723705803372	23	985	nucleotide binding
Ctrl	h06	up	MolecularFunction	GO:0036094	0.0056168212933066	1.95250091008373	14.2412352677905	24	1049	small molecule binding
Ctrl	h06	up	MolecularFunction	GO:0016787	0.00781812791341678	1.83860919773096	17.1193495449799	27	1261	hydrolase activity
Ctrl	h06	up	MolecularFunction	GO:0005488	0.00827312136372658	1.82705065168189	58.9334626286737	70	4341	binding
Ctrl	h09	down	BiologicalProcess	GOBPID	Pvalue	OddsRatio	ExpCount	Count	Size	Term
Ctrl	h09	down	BiologicalProcess	GO:0046654	0.00032387309971447	45.3535031847134	0.162965980851497	3	5	tetrahydrofolate biosynthetic process
Ctrl	h09	down	BiologicalProcess	GO:0009396	0.000632245601580909	30.2292993630573	0.195559177021797	3	6	folic acid-containing compound biosynthetic process
Ctrl	h09	down	BiologicalProcess	GO:0006465	0.00606662784333353	30.0443037974684	0.130372784681198	2	4	signal peptide processing
Ctrl	h09	down	BiologicalProcess	GO:0046653	0.00107999266272453	22.6671974522293	0.228152373192096	3	7	tetrahydrofolate metabolic process
Ctrl	h09	down	BiologicalProcess	GO:0046479	0.00989513100574622	20.0253164556962	0.162965980851497	2	5	glycosphingolipid catabolic process
Ctrl	h09	down	BiologicalProcess	GO:0006687	0.00989513100574622	20.0253164556962	0.162965980851497	2	5	glycosphingolipid metabolic process
Ctrl	h09	down	BiologicalProcess	GO:0006689	0.00989513100574622	20.0253164556962	0.162965980851497	2	5	ganglioside catabolic process
Ctrl	h09	down	BiologicalProcess	GO:0001573	0.00989513100574622	20.0253164556962	0.162965980851497	2	5	ganglioside metabolic process
Ctrl	h09	down	BiologicalProcess	GO:0046514	0.00989513100574622	20.0253164556962	0.162965980851497	2	5	ceramide catabolic process
Ctrl	h09	down	BiologicalProcess	GO:0019377	0.00989513100574622	20.0253164556962	0.162965980851497	2	5	glycolipid catabolic process
Ctrl	h09	down	BiologicalProcess	GO:0006760	0.00168676208891325	18.1299363057325	0.260745569362396	3	8	folic acid-containing compound metabolic process
Ctrl	h09	down	BiologicalProcess	GO:0042559	0.00168676208891325	18.1299363057325	0.260745569362396	3	8	pteridine-containing compound biosynthetic process
Ctrl	h09	down	BiologicalProcess	GO:0046466	0.0145265737078289	15.0158227848101	0.195559177021797	2	6	membrane lipid catabolic process
Ctrl	h09	down	BiologicalProcess	GO:0009888	0.0145265737078289	15.0158227848101	0.195559177021797	2	6	tissue development
Ctrl	h09	down	BiologicalProcess	GO:0006672	0.0145265737078289	15.0158227848101	0.195559177021797	2	6	ceramide metabolic process
Ctrl	h09	down	BiologicalProcess	GO:0030149	0.0145265737078289	15.0158227848101	0.195559177021797	2	6	sphingolipid catabolic process
Ctrl	h09	down	BiologicalProcess	GO:0006022	0.0199052061258706	12.0101265822785	0.228152373192096	2	7	aminoglycan metabolic process
Ctrl	h09	down	BiologicalProcess	GO:0006026	0.0199052061258706	12.0101265822785	0.228152373192096	2	7	aminoglycan catabolic process
Ctrl	h09	down	BiologicalProcess	GO:0000387	0.0199052061258706	12.0101265822785	0.228152373192096	2	7	spliceosomal snRNP assembly
Ctrl	h09	down	BiologicalProcess	GO:0044242	0.0199052061258706	12.0101265822785	0.228152373192096	2	7	cellular lipid catabolic process
Ctrl	h09	down	BiologicalProcess	GO:0019441	0.0199052061258706	12.0101265822785	0.228152373192096	2	7	tryptophan catabolic process to kynurenine
Ctrl	h09	down	BiologicalProcess	GO:0040007	0.0199052061258706	12.0101265822785	0.228152373192096	2	7	growth
Ctrl	h09	down	BiologicalProcess	GO:0042558	0.00462366739312993	11.3240445859873	0.358525157873294	3	11	pteridine-containing compound metabolic process
Ctrl	h09	down	BiologicalProcess	GO:0070189	0.0259780208048564	10.006329113924	0.260745569362396	2	8	kynurenine metabolic process
Ctrl	h09	down	BiologicalProcess	GO:0042537	0.0259780208048564	10.006329113924	0.260745569362396	2	8	benzene-containing compound metabolic process
Ctrl	h09	down	BiologicalProcess	GO:0006952	0.0259780208048564	10.006329113924	0.260745569362396	2	8	defense response
Ctrl	h09	down	BiologicalProcess	GO:0006568	0.0326946349121651	8.5750452079566	0.293338765532695	2	9	tryptophan metabolic process
Ctrl	h09	down	BiologicalProcess	GO:0006569	0.0326946349121651	8.5750452079566	0.293338765532695	2	9	tryptophan catabolic process
Ctrl	h09	down	BiologicalProcess	GO:0006586	0.0326946349121651	8.5750452079566	0.293338765532695	2	9	indolalkylamine metabolic process
Ctrl	h09	down	BiologicalProcess	GO:0046218	0.0326946349121651	8.5750452079566	0.293338765532695	2	9	indolalkylamine catabolic process
Ctrl	h09	down	BiologicalProcess	GO:0042430	0.0326946349121651	8.5750452079566	0.293338765532695	2	9	indole-containing compound metabolic process
Ctrl	h09	down	BiologicalProcess	GO:0042436	0.0326946349121651	8.5750452079566	0.293338765532695	2	9	indole-containing compound catabolic process
Ctrl	h09	down	BiologicalProcess	GO:0042402	0.0326946349121651	8.5750452079566	0.293338765532695	2	9	cellular biogenic amine catabolic process
Ctrl	h09	down	BiologicalProcess	GO:0009310	0.0326946349121651	8.5750452079566	0.293338765532695	2	9	amine catabolic process
Ctrl	h09	down	BiologicalProcess	GO:1901136	0.00108147383077378	7.62741935483871	0.814829904257486	5	25	carbohydrate derivative catabolic process
Ctrl	h09	down	BiologicalProcess	GO:0015985	0.0478701793540053	6.66666666666667	0.358525157873294	2	11	energy coupled proton transport, down electrochemical gradient
Ctrl	h09	down	BiologicalProcess	GO:0015986	0.0478701793540053	6.66666666666667	0.358525157873294	2	11	ATP synthesis coupled proton transport
Ctrl	h09	down	BiologicalProcess	GO:0016042	0.0478701793540053	6.66666666666667	0.358525157873294	2	11	lipid catabolic process
Ctrl	h09	down	BiologicalProcess	GO:0006665	0.0478701793540053	6.66666666666667	0.358525157873294	2	11	sphingolipid metabolic process
Ctrl	h09	down	BiologicalProcess	GO:0042398	0.0165095275575512	6.46269335759782	0.554084334895091	3	17	cellular modified amino acid biosynthetic process
Ctrl	h09	down	BiologicalProcess	GO:0043604	5.25668241826518e-13	5.86984536082474	7.36606233448768	32	226	amide biosynthetic process
Ctrl	h09	down	BiologicalProcess	GO:0043603	2.51727825448096e-15	5.77863577863578	9.74536565491954	40	299	cellular amide metabolic process
Ctrl	h09	down	BiologicalProcess	GO:0006412	1.005512256163e-11	5.68483574920662	6.74679160725199	29	207	translation
Ctrl	h09	down	BiologicalProcess	GO:1902600	0.00341016707912431	5.6415770609319	1.04298227744958	5	32	proton transmembrane transport
Ctrl	h09	down	BiologicalProcess	GO:0043043	2.08002056895535e-11	5.49224195154331	6.94235078427378	29	213	peptide biosynthetic process
Ctrl	h09	down	BiologicalProcess	GO:0006518	6.51713324450226e-13	5.3306329113924	8.86534935832145	35	272	peptide metabolic process
Ctrl	h09	down	BiologicalProcess	GO:0006801	0.0257764256916843	5.31884600974148	0.651863923405989	3	20	superoxide metabolic process
Ctrl	h09	down	BiologicalProcess	GO:0009072	0.013671023343275	4.8451282051282	0.945202688938684	4	29	aromatic amino acid family metabolic process
Ctrl	h09	down	BiologicalProcess	GO:0072593	0.0373066396396953	4.51815286624204	0.749643511916887	3	23	reactive oxygen species metabolic process
Ctrl	h09	down	BiologicalProcess	GO:0051604	0.0416450626208074	4.30209281164695	0.782236708087187	3	24	protein maturation
Ctrl	h09	down	BiologicalProcess	GO:0000398	0.013446466895059	3.89578163771712	1.43410063149318	5	44	mRNA splicing, via spliceosome
Ctrl	h09	down	BiologicalProcess	GO:0000375	0.013446466895059	3.89578163771712	1.43410063149318	5	44	RNA splicing, via transesterification reactions
Ctrl	h09	down	BiologicalProcess	GO:0000377	0.013446466895059	3.89578163771712	1.43410063149318	5	44	RNA splicing, via transesterification reactions with bulged adenosine as nucleophile
Ctrl	h09	down	BiologicalProcess	GO:1901566	2.17772015257656e-08	3.31579705670474	14.0802607455694	37	432	organonitrogen compound biosynthetic process
Ctrl	h09	down	BiologicalProcess	GO:0098662	0.010383838492628	2.88792569659443	3.03116724383785	8	93	inorganic cation transmembrane transport
Ctrl	h09	down	BiologicalProcess	GO:0098660	0.011043929957868	2.85373317013464	3.06376044000815	8	94	inorganic ion transmembrane transport
Ctrl	h09	down	BiologicalProcess	GO:0006575	0.0273159563280174	2.80759240759241	2.31411692809126	6	71	cellular modified amino acid metabolic process
Ctrl	h09	down	BiologicalProcess	GO:0008380	0.0475243056551229	2.70334101382488	1.98818496638827	5	61	RNA splicing
Ctrl	h09	down	BiologicalProcess	GO:1901565	0.0104433400892009	2.52841530054645	4.30230189447953	10	132	organonitrogen compound catabolic process
Ctrl	h09	down	BiologicalProcess	GO:0098655	0.0238537434055857	2.44684210526316	3.52006518639234	8	108	cation transmembrane transport
Ctrl	h09	down	BiologicalProcess	GO:1901564	5.29053993429312e-08	2.41097701508804	48.8246078631086	81	1498	organonitrogen compound metabolic process
Ctrl	h09	down	BiologicalProcess	GO:0015672	0.0346567799606624	2.26169590643275	3.78081075575474	8	116	monovalent inorganic cation transport
Ctrl	h09	down	BiologicalProcess	GO:0034220	0.0218815377745227	2.22753623188406	4.82379303320432	10	148	ion transmembrane transport
Ctrl	h09	down	BiologicalProcess	GO:1901575	0.0124033424929545	2.16951942067149	6.48604603788959	13	199	organic substance catabolic process
Ctrl	h09	down	BiologicalProcess	GO:0009056	0.0110576867732597	2.13638195004029	7.10531676512528	14	218	catabolic process
Ctrl	h09	down	BiologicalProcess	GO:0044248	0.0211967761235782	2.07005888570134	6.22530046852719	12	191	cellular catabolic process
Ctrl	h09	down	BiologicalProcess	GO:0019538	2.24953827316478e-05	2.03027398855321	39.5681401507435	63	1214	protein metabolic process
Ctrl	h09	down	BiologicalProcess	GO:0006508	0.00736388792765625	1.89788122243226	12.7113465064168	22	390	proteolysis
Ctrl	h09	down	BiologicalProcess	GO:0044271	0.000839900550862167	1.83154774287497	28.7146058260338	45	881	cellular nitrogen compound biosynthetic process
Ctrl	h09	down	BiologicalProcess	GO:0008152	0.000748036283449816	1.80321570120632	103.092279486657	122	3163	metabolic process
Ctrl	h09	down	BiologicalProcess	GO:0034645	0.00218476737048995	1.7639803344018	26.6286412711347	41	817	cellular macromolecule biosynthetic process
Ctrl	h09	down	BiologicalProcess	GO:0009059	0.00229006853173018	1.75855997926163	26.6938276634753	41	819	macromolecule biosynthetic process
Ctrl	h09	down	BiologicalProcess	GO:0006807	0.0004879581165788	1.73617082258527	79.0710939091465	100	2426	nitrogen compound metabolic process
Ctrl	h09	down	BiologicalProcess	GO:0010467	0.00287709505390262	1.69902675209077	30.4420452230597	45	934	gene expression
Ctrl	h09	down	BiologicalProcess	GO:0034641	0.00127901068450411	1.67721083231334	46.9667956814015	65	1441	cellular nitrogen compound metabolic process
Ctrl	h09	down	BiologicalProcess	GO:0044267	0.00596096631753751	1.63972545174394	28.9753513953962	42	889	cellular protein metabolic process
Ctrl	h09	down	BiologicalProcess	GO:0071704	0.00233687745321613	1.62969386870176	90.2505601955592	108	2769	organic substance metabolic process
Ctrl	h09	down	BiologicalProcess	GO:1901576	0.0115650326791638	1.52516775687507	36.3414137298839	49	1115	organic substance biosynthetic process
Ctrl	h09	down	BiologicalProcess	GO:0009058	0.0116136944626549	1.52041919653997	37.2540232226523	50	1143	biosynthetic process
Ctrl	h09	down	BiologicalProcess	GO:0044249	0.0129543211730406	1.51720841300191	35.6569566103076	48	1094	cellular biosynthetic process
Ctrl	h09	down	BiologicalProcess	GO:0044238	0.0129664237404024	1.46055577505597	85.7526991240579	100	2631	primary metabolic process
Ctrl	h09	down	BiologicalProcess	GO:0043170	0.0185314938621274	1.41660646158916	68.6086779384803	82	2105	macromolecule metabolic process
Ctrl	h09	down	CellularComponent	GOCCID	Pvalue	OddsRatio	ExpCount	Count	Size	Term
Ctrl	h09	down	CellularComponent	GO:0005787	0.0106798257593819	22.2931034482759	0.174427198817443	2	4	signal peptidase complex
Ctrl	h09	down	CellularComponent	GO:0000276	0.0172941265707684	14.8563218390805	0.218033998521803	2	5	mitochondrial proton-transporting ATP synthase complex, coupling factor F(o)
Ctrl	h09	down	CellularComponent	GO:0005753	0.0252069216454787	11.1379310344828	0.261640798226164	2	6	mitochondrial proton-transporting ATP synthase complex
Ctrl	h09	down	CellularComponent	GO:0005746	0.0252069216454787	11.1379310344828	0.261640798226164	2	6	mitochondrial respiratory chain
Ctrl	h09	down	CellularComponent	GO:0045263	0.0252069216454787	11.1379310344828	0.261640798226164	2	6	proton-transporting ATP synthase complex, coupling factor F(o)
Ctrl	h09	down	CellularComponent	GO:0005840	7.57650845654338e-16	9.04497098646035	5.40724316334072	30	124	ribosome
Ctrl	h09	down	CellularComponent	GO:0015934	0.00322828019275496	8.2200956937799	0.65410199556541	4	15	large ribosomal subunit
Ctrl	h09	down	CellularComponent	GO:0033180	0.0444406393808221	7.41954022988506	0.348854397634885	2	8	proton-transporting V-type ATPase, V1 domain
Ctrl	h09	down	CellularComponent	GO:0098800	0.00168068853919723	7.11283185840708	0.915742793791574	5	21	inner mitochondrial membrane protein complex
Ctrl	h09	down	CellularComponent	GO:1990904	1.93943983492191e-14	6.77005870841487	7.84922394678492	34	180	ribonucleoprotein complex
Ctrl	h09	down	CellularComponent	GO:0044391	0.00126104428453598	5.97437888198758	1.26459719142646	6	29	ribosomal subunit
Ctrl	h09	down	CellularComponent	GO:0033177	0.025054656545256	5.6	0.65410199556541	3	15	proton-transporting two-sector ATPase complex, proton-transporting domain
Ctrl	h09	down	CellularComponent	GO:0005743	0.000730338951802461	5.56477166821994	1.56984478935698	7	36	mitochondrial inner membrane
Ctrl	h09	down	CellularComponent	GO:0044455	0.00456147936339487	5.40876527602191	1.13377679231338	5	26	mitochondrial membrane part
Ctrl	h09	down	CellularComponent	GO:0019866	0.00120693644554186	5.03716216216216	1.70066518847007	7	39	organelle inner membrane
Ctrl	h09	down	CellularComponent	GO:0098798	0.00120693644554186	5.03716216216216	1.70066518847007	7	39	mitochondrial protein complex
Ctrl	h09	down	CellularComponent	GO:0031966	0.000898393518815525	4.63272727272727	2.09312638580931	8	48	mitochondrial membrane
Ctrl	h09	down	CellularComponent	GO:0016469	0.00859715131329988	4.53628318584071	1.30820399113082	5	30	proton-transporting two-sector ATPase complex
Ctrl	h09	down	CellularComponent	GO:0033176	0.0408735703555998	4.47478260869565	0.784922394678492	3	18	proton-transporting V-type ATPase complex
Ctrl	h09	down	CellularComponent	GO:0005740	0.00224426879869429	3.93191489361702	2.39837398373984	8	55	mitochondrial envelope
Ctrl	h09	down	CellularComponent	GO:0044429	0.000821806139326987	3.8357619914997	3.09608277900961	10	71	mitochondrial part
Ctrl	h09	down	CellularComponent	GO:1905368	0.0391915472756747	3.45748987854251	1.30820399113082	4	30	peptidase complex
Ctrl	h09	down	CellularComponent	GO:0044444	1.63571842979731e-09	3.43175339741465	20.8876570583888	48	479	cytoplasmic part
Ctrl	h09	down	CellularComponent	GO:0043228	8.1170187051332e-08	3.29613952576916	15.349593495935	37	352	non-membrane-bounded organelle
Ctrl	h09	down	CellularComponent	GO:0043232	8.1170187051332e-08	3.29613952576916	15.349593495935	37	352	intracellular non-membrane-bounded organelle
Ctrl	h09	down	CellularComponent	GO:0031967	0.0084852023538387	3.06424242424242	2.96526237989653	8	68	organelle envelope
Ctrl	h09	down	CellularComponent	GO:0031975	0.0084852023538387	3.06424242424242	2.96526237989653	8	68	envelope
Ctrl	h09	down	CellularComponent	GO:0005737	2.01369658390808e-07	2.78830173457039	26.4257206208426	51	606	cytoplasm
Ctrl	h09	down	CellularComponent	GO:0005576	0.000488593193449496	2.74981132075472	7.71840354767184	18	177	extracellular region
Ctrl	h09	down	CellularComponent	GO:0005739	0.00792700999913757	2.55775700934579	4.84035476718404	11	111	mitochondrion
Ctrl	h09	down	CellularComponent	GO:0031090	0.0120810100136303	2.51207729468599	4.44789356984479	10	102	organelle membrane
Ctrl	h09	down	CellularComponent	GO:0032991	2.68242796671345e-06	2.43236074270557	35.4523281596452	59	813	protein-containing complex
Ctrl	h09	down	CellularComponent	GO:0098796	0.0114790472205653	2.23221288515406	6.49741315594974	13	149	membrane protein complex
Ctrl	h09	down	CellularComponent	GO:0043229	8.77905182643889e-05	2.07354083278571	41.0776053215078	61	942	intracellular organelle
Ctrl	h09	down	CellularComponent	GO:0043226	0.000124624506910199	2.03825782188355	41.5136733185514	61	952	organelle
Ctrl	h09	down	CellularComponent	GO:0005622	0.000940247420283133	1.83656368405713	54.0288248337029	71	1239	intracellular
Ctrl	h09	down	CellularComponent	GO:0044424	0.000940247420283133	1.83656368405713	54.0288248337029	71	1239	intracellular part
Ctrl	h09	down	CellularComponent	GO:0005623	0.00550281988798375	1.65514788793477	59.0436067997044	73	1354	cell
Ctrl	h09	down	CellularComponent	GO:0044464	0.00550281988798375	1.65514788793477	59.0436067997044	73	1354	cell part
Ctrl	h09	down	MolecularFunction	GOMFID	Pvalue	OddsRatio	ExpCount	Count	Size	Term
Ctrl	h09	down	MolecularFunction	GO:0051424	0.00297977273263355	61.2075471698113	0.0957780098463375	2	3	corticotropin-releasing hormone binding
Ctrl	h09	down	MolecularFunction	GO:0003933	0.00297977273263355	61.2075471698113	0.0957780098463375	2	3	GTP cyclohydrolase activity
Ctrl	h09	down	MolecularFunction	GO:0003934	0.00297977273263355	61.2075471698113	0.0957780098463375	2	3	GTP cyclohydrolase I activity
Ctrl	h09	down	MolecularFunction	GO:0042165	0.00297977273263355	61.2075471698113	0.0957780098463375	2	3	neurotransmitter binding
Ctrl	h09	down	MolecularFunction	GO:0017046	0.00297977273263355	61.2075471698113	0.0957780098463375	2	3	peptide hormone binding
Ctrl	h09	down	MolecularFunction	GO:0004129	0.000597655041970923	30.739336492891	0.191556019692675	3	6	cytochrome-c oxidase activity
Ctrl	h09	down	MolecularFunction	GO:0016675	0.000597655041970923	30.739336492891	0.191556019692675	3	6	oxidoreductase activity, acting on a heme group of donors
Ctrl	h09	down	MolecularFunction	GO:0016676	0.000597655041970923	30.739336492891	0.191556019692675	3	6	oxidoreductase activity, acting on a heme group of donors, oxygen as acceptor
Ctrl	h09	down	MolecularFunction	GO:0015002	0.000597655041970923	30.739336492891	0.191556019692675	3	6	heme-copper terminal oxidase activity
Ctrl	h09	down	MolecularFunction	GO:0019238	0.00583417503723977	30.5990566037736	0.12770401312845	2	4	cyclohydrolase activity
Ctrl	h09	down	MolecularFunction	GO:0042277	0.00102130432030161	23.0509478672986	0.223482022974787	3	7	peptide binding
Ctrl	h09	down	MolecularFunction	GO:0004869	0.00951960226518038	20.3962264150943	0.159630016410562	2	5	cysteine-type endopeptidase inhibitor activity
Ctrl	h09	down	MolecularFunction	GO:0042562	0.00951960226518038	20.3962264150943	0.159630016410562	2	5	hormone binding
Ctrl	h09	down	MolecularFunction	GO:0060590	0.00951960226518038	20.3962264150943	0.159630016410562	2	5	ATPase regulator activity
Ctrl	h09	down	MolecularFunction	GO:0036442	0.0139805758767851	15.2948113207547	0.191556019692675	2	6	proton-exporting ATPase activity
Ctrl	h09	down	MolecularFunction	GO:0051087	0.0139805758767851	15.2948113207547	0.191556019692675	2	6	chaperone binding
Ctrl	h09	down	MolecularFunction	GO:0046961	0.0139805758767851	15.2948113207547	0.191556019692675	2	6	proton-transporting ATPase activity, rotational mechanism
Ctrl	h09	down	MolecularFunction	GO:0016715	0.000575631414429986	13.7142857142857	0.415038042667462	4	13	oxidoreductase activity, acting on paired donors, with incorporation or reduction of molecular oxygen, reduced ascorbate as one donor, and incorporation of one atom of oxygen
Ctrl	h09	down	MolecularFunction	GO:0004500	0.00326110169450125	13.1658767772512	0.319260032821125	3	10	dopamine beta-monooxygenase activity
Ctrl	h09	down	MolecularFunction	GO:0033218	0.000193042326355877	11.9175561280824	0.574668059078025	5	18	amide binding
Ctrl	h09	down	MolecularFunction	GO:0003735	5.31374011528446e-19	11.2131837307153	3.92689840369984	30	123	structural constituent of ribosome
Ctrl	h09	down	MolecularFunction	GO:0016721	0.00570275083828154	10.2369668246445	0.38311203938535	3	12	oxidoreductase activity, acting on superoxide radicals as acceptor
Ctrl	h09	down	MolecularFunction	GO:0004784	0.00570275083828154	10.2369668246445	0.38311203938535	3	12	superoxide dismutase activity
Ctrl	h09	down	MolecularFunction	GO:0004806	0.0315013266743856	8.73584905660377	0.287334029539012	2	9	triglyceride lipase activity
Ctrl	h09	down	MolecularFunction	GO:0019843	0.00900135094473884	8.37311503662215	0.446964045949575	3	14	rRNA binding
Ctrl	h09	down	MolecularFunction	GO:0005198	4.44181872877472e-16	8.36912692847125	4.91660450544532	30	154	structural molecule activity
Ctrl	h09	down	MolecularFunction	GO:0016814	0.0385613829193567	7.64268867924528	0.319260032821125	2	10	hydrolase activity, acting on carbon-nitrogen (but not peptide) bonds, in cyclic amidines
Ctrl	h09	down	MolecularFunction	GO:0030414	0.000116181049925945	7.53290021655839	1.14933611815605	7	36	peptidase inhibitor activity
Ctrl	h09	down	MolecularFunction	GO:0016701	0.00394242411034642	7.2515406162465	0.670446068924362	4	21	oxidoreductase activity, acting on single donors with incorporation of molecular oxygen
Ctrl	h09	down	MolecularFunction	GO:0061134	0.000166365978347362	7.04472494935328	1.21318812472027	7	38	peptidase regulator activity
Ctrl	h09	down	MolecularFunction	GO:0044769	0.0461574160092612	6.79245283018868	0.351186036103237	2	11	ATPase activity, coupled to transmembrane movement of ions, rotational mechanism
Ctrl	h09	down	MolecularFunction	GO:0009055	0.00170680791325267	6.72560848762222	0.89392809189915	5	28	electron transfer activity
Ctrl	h09	down	MolecularFunction	GO:0004857	0.000429360295097938	5.89685337511424	1.40474414441295	7	44	enzyme inhibitor activity
Ctrl	h09	down	MolecularFunction	GO:0015078	0.000212276478428096	5.68843777581642	1.66015217066985	8	52	proton transmembrane transporter activity
Ctrl	h09	down	MolecularFunction	GO:0016702	0.0244990229412332	5.41287984388068	0.63852006564225	3	20	oxidoreductase activity, acting on single donors with incorporation of molecular oxygen, incorporation of two atoms of oxygen
Ctrl	h09	down	MolecularFunction	GO:0004497	0.00470414272865229	5.15071770334928	1.11741011487394	5	35	monooxygenase activity
Ctrl	h09	down	MolecularFunction	GO:0051213	0.0315922892787881	4.84160638563233	0.702372072206475	3	22	dioxygenase activity
Ctrl	h09	down	MolecularFunction	GO:0008061	8.94587584305892e-05	3.93233830845771	3.76726838728927	13	118	chitin binding
Ctrl	h09	down	MolecularFunction	GO:0030234	0.000356189529553182	3.57724640388567	3.76726838728927	12	118	enzyme regulator activity
Ctrl	h09	down	MolecularFunction	GO:0004252	0.00314031418183785	3.03921568627451	3.60763837087871	10	113	serine-type endopeptidase activity
Ctrl	h09	down	MolecularFunction	GO:0015077	0.0112994441311948	2.82480141218005	3.0648963150828	8	96	monovalent inorganic cation transmembrane transporter activity
Ctrl	h09	down	MolecularFunction	GO:0005506	0.0173612109026802	2.81598594642073	2.68178427569745	7	84	iron ion binding
Ctrl	h09	down	MolecularFunction	GO:0008236	0.00575895913933713	2.76592052750304	3.92689840369984	10	123	serine-type peptidase activity
Ctrl	h09	down	MolecularFunction	GO:0017171	0.00575895913933713	2.76592052750304	3.92689840369984	10	123	serine hydrolase activity
Ctrl	h09	down	MolecularFunction	GO:0046982	0.0444132027286897	2.74820574162679	1.94748620020886	5	61	protein heterodimerization activity
Ctrl	h09	down	MolecularFunction	GO:0016705	0.0218846245493359	2.67525496511004	2.8094882888259	7	88	oxidoreductase activity, acting on paired donors, with incorporation or reduction of molecular oxygen
Ctrl	h09	down	MolecularFunction	GO:0004175	0.00028287160462338	2.62739322533137	8.46039086975981	20	265	endopeptidase activity
Ctrl	h09	down	MolecularFunction	GO:0004222	0.0135308965729237	2.54594235033259	3.79919439057139	9	119	metalloendopeptidase activity
Ctrl	h09	down	MolecularFunction	GO:0016491	0.000680470607925421	2.13521214723447	13.9835894375653	27	438	oxidoreductase activity
Ctrl	h09	down	MolecularFunction	GO:0098772	0.0168697490476315	2.13085058505851	6.00208861703715	12	188	molecular function regulator
Ctrl	h09	down	MolecularFunction	GO:0070011	0.00374137144416428	2.00373931623932	11.908399224228	22	373	peptidase activity, acting on L-amino acid peptides
Ctrl	h09	down	MolecularFunction	GO:0008233	0.00425207655047288	1.97987089201878	12.0361032373564	22	377	peptidase activity
Ctrl	h09	down	MolecularFunction	GO:0008237	0.0406990368975624	1.97702010740602	5.33164254811278	10	167	metallopeptidase activity
Ctrl	h09	down	MolecularFunction	GO:0046872	0.0425868170088474	1.44250642974047	23.5294644189169	32	737	metal ion binding
Ctrl	h09	up	BiologicalProcess	GOBPID	Pvalue	OddsRatio	ExpCount	Count	Size	Term
Ctrl	h09	up	BiologicalProcess	GO:0000281	0.00374791872221124	Inf	0.122631900590752	2	2	mitotic cytokinesis
Ctrl	h09	up	BiologicalProcess	GO:0006471	0.000871877615970045	46.3791946308725	0.245263801181503	3	4	protein ADP-ribosylation
Ctrl	h09	up	BiologicalProcess	GO:0000726	0.0107870096013428	30.8160535117057	0.183947850886128	2	3	non-recombinational repair
Ctrl	h09	up	BiologicalProcess	GO:0006303	0.0107870096013428	30.8160535117057	0.183947850886128	2	3	double-strand break repair via nonhomologous end joining
Ctrl	h09	up	BiologicalProcess	GO:0000724	0.000796594577889643	15.5016835016835	0.490527602363007	4	8	double-strand break repair via homologous recombination
Ctrl	h09	up	BiologicalProcess	GO:0000725	0.000796594577889643	15.5016835016835	0.490527602363007	4	8	recombinational repair
Ctrl	h09	up	BiologicalProcess	GO:0015914	0.0039729640135377	15.4530201342282	0.367895701772255	3	6	phospholipid transport
Ctrl	h09	up	BiologicalProcess	GO:0048015	0.0039729640135377	15.4530201342282	0.367895701772255	3	6	phosphatidylinositol-mediated signaling
Ctrl	h09	up	BiologicalProcess	GO:0032784	0.0207021415867156	15.4046822742475	0.245263801181503	2	4	regulation of DNA-templated transcription, elongation
Ctrl	h09	up	BiologicalProcess	GO:0006302	4.64330160196625e-06	12.5542662116041	1.10368710531677	8	18	double-strand break repair
Ctrl	h09	up	BiologicalProcess	GO:0048017	0.00136496599771664	12.3986531986532	0.551843552658383	4	9	inositol lipid-mediated signaling
Ctrl	h09	up	BiologicalProcess	GO:0007219	0.0331164393575962	10.2675585284281	0.306579751476879	2	5	Notch signaling pathway
Ctrl	h09	up	BiologicalProcess	GO:0061640	0.0331164393575962	10.2675585284281	0.306579751476879	2	5	cytoskeleton-dependent cytokinesis
Ctrl	h09	up	BiologicalProcess	GO:0050793	0.0331164393575962	10.2675585284281	0.306579751476879	2	5	regulation of developmental process
Ctrl	h09	up	BiologicalProcess	GO:0030178	0.0331164393575962	10.2675585284281	0.306579751476879	2	5	negative regulation of Wnt signaling pathway
Ctrl	h09	up	BiologicalProcess	GO:0046854	0.0101442064187357	9.26778523489933	0.490527602363007	3	8	phosphatidylinositol phosphorylation
Ctrl	h09	up	BiologicalProcess	GO:0015748	0.0101442064187357	9.26778523489933	0.490527602363007	3	8	organophosphate ester transport
Ctrl	h09	up	BiologicalProcess	GO:0046834	0.0101442064187357	9.26778523489933	0.490527602363007	3	8	lipid phosphorylation
Ctrl	h09	up	BiologicalProcess	GO:0006338	0.000500348037845827	7.78983050847458	1.10368710531677	6	18	chromatin remodeling
Ctrl	h09	up	BiologicalProcess	GO:0043044	0.0476881770296256	7.69899665551839	0.367895701772255	2	6	ATP-dependent chromatin remodeling
Ctrl	h09	up	BiologicalProcess	GO:0030111	0.0476881770296256	7.69899665551839	0.367895701772255	2	6	regulation of Wnt signaling pathway
Ctrl	h09	up	BiologicalProcess	GO:0034248	0.000941024201858004	6.67409200968523	1.22631900590752	6	20	regulation of cellular amide metabolic process
Ctrl	h09	up	BiologicalProcess	GO:0006417	0.000941024201858004	6.67409200968523	1.22631900590752	6	20	regulation of translation
Ctrl	h09	up	BiologicalProcess	GO:0010648	0.0198343890163847	6.6169702780441	0.613159502953758	3	10	negative regulation of cell communication
Ctrl	h09	up	BiologicalProcess	GO:0048585	0.0198343890163847	6.6169702780441	0.613159502953758	3	10	negative regulation of response to stimulus
Ctrl	h09	up	BiologicalProcess	GO:0023057	0.0198343890163847	6.6169702780441	0.613159502953758	3	10	negative regulation of signaling
Ctrl	h09	up	BiologicalProcess	GO:0009968	0.0198343890163847	6.6169702780441	0.613159502953758	3	10	negative regulation of signal transduction
Ctrl	h09	up	BiologicalProcess	GO:0016579	0.000559226385135085	6.07142857142857	1.5328987573844	7	25	protein deubiquitination
Ctrl	h09	up	BiologicalProcess	GO:0070646	0.000725662046510297	5.75062656641604	1.59421470767977	7	26	protein modification by small protein removal
Ctrl	h09	up	BiologicalProcess	GO:0051056	0.0110287858773855	5.6284052647689	0.919739254430638	4	15	regulation of small GTPase mediated signal transduction
Ctrl	h09	up	BiologicalProcess	GO:0016571	0.0331998176159774	5.14429530201342	0.73579140354451	3	12	histone methylation
Ctrl	h09	up	BiologicalProcess	GO:0016573	0.0331998176159774	5.14429530201342	0.73579140354451	3	12	histone acetylation
Ctrl	h09	up	BiologicalProcess	GO:0034968	0.0331998176159774	5.14429530201342	0.73579140354451	3	12	histone lysine methylation
Ctrl	h09	up	BiologicalProcess	GO:0007155	1.56320951385264e-05	4.63414634146341	3.8015889183133	14	62	cell adhesion
Ctrl	h09	up	BiologicalProcess	GO:0022610	1.56320951385264e-05	4.63414634146341	3.8015889183133	14	62	biological adhesion
Ctrl	h09	up	BiologicalProcess	GO:0098742	0.00222578359473126	4.54761904761905	1.90079445915665	7	31	cell-cell adhesion via plasma-membrane adhesion molecules
Ctrl	h09	up	BiologicalProcess	GO:0007156	0.00222578359473126	4.54761904761905	1.90079445915665	7	31	homophilic cell adhesion via plasma membrane adhesion molecules
Ctrl	h09	up	BiologicalProcess	GO:0072511	0.00499499711105858	4.44261501210654	1.65553065797515	6	27	divalent inorganic cation transport
Ctrl	h09	up	BiologicalProcess	GO:0006816	0.00499499711105858	4.44261501210654	1.65553065797515	6	27	calcium ion transport
Ctrl	h09	up	BiologicalProcess	GO:0070838	0.00499499711105858	4.44261501210654	1.65553065797515	6	27	divalent metal ion transport
Ctrl	h09	up	BiologicalProcess	GO:0006869	0.0213839716514085	4.41943241943242	1.10368710531677	4	18	lipid transport
Ctrl	h09	up	BiologicalProcess	GO:0030154	0.0213839716514085	4.41943241943242	1.10368710531677	4	18	cell differentiation
Ctrl	h09	up	BiologicalProcess	GO:0000819	0.0112936579802473	4.30743243243243	1.41026685679364	5	23	sister chromatid segregation
Ctrl	h09	up	BiologicalProcess	GO:0070588	0.0112936579802473	4.30743243243243	1.41026685679364	5	23	calcium ion transmembrane transport
Ctrl	h09	up	BiologicalProcess	GO:0098609	0.00325365411697021	4.1959706959707	2.0234263597474	7	33	cell-cell adhesion
Ctrl	h09	up	BiologicalProcess	GO:0098813	0.0135674088948228	4.07983641536273	1.47158280708902	5	24	nuclear chromosome segregation
Ctrl	h09	up	BiologicalProcess	GO:0007059	0.0135674088948228	4.07983641536273	1.47158280708902	5	24	chromosome segregation
Ctrl	h09	up	BiologicalProcess	GO:1902531	0.0161305801407562	3.875	1.5328987573844	5	25	regulation of intracellular signal transduction
Ctrl	h09	up	BiologicalProcess	GO:0048869	0.0161305801407562	3.875	1.5328987573844	5	25	cellular developmental process
Ctrl	h09	up	BiologicalProcess	GO:0051276	1.41003389501383e-06	3.78662396095478	7.1126502342636	22	116	chromosome organization
Ctrl	h09	up	BiologicalProcess	GO:0007264	0.00293516050348937	3.78529320508843	2.51395396211041	8	41	small GTPase mediated signal transduction
Ctrl	h09	up	BiologicalProcess	GO:0010608	0.0101070074231539	3.72854237288136	1.90079445915665	6	31	posttranscriptional regulation of gene expression
Ctrl	h09	up	BiologicalProcess	GO:0006325	0.000228124378513155	3.66914682539683	4.23080057038093	13	69	chromatin organization
Ctrl	h09	up	BiologicalProcess	GO:0010876	0.0421941692382918	3.43434343434343	1.34895090649827	4	22	lipid localization
Ctrl	h09	up	BiologicalProcess	GO:0018205	0.0181457976473457	3.2114552893045	2.14605826033815	6	35	peptidyl-lysine modification
Ctrl	h09	up	BiologicalProcess	GO:0016569	0.0112476687521925	3.203081232493	2.51395396211041	7	41	covalent chromatin modification
Ctrl	h09	up	BiologicalProcess	GO:0016570	0.0112476687521925	3.203081232493	2.51395396211041	7	41	histone modification
Ctrl	h09	up	BiologicalProcess	GO:0007018	0.0337249120476053	3.09662162162162	1.83947850886128	5	30	microtubule-based movement
Ctrl	h09	up	BiologicalProcess	GO:0022402	0.0163919216775096	2.94144144144144	2.69790181299654	7	44	cell cycle process
Ctrl	h09	up	BiologicalProcess	GO:0070647	0.00320262443783541	2.92454704850964	4.29211652067631	11	70	protein modification by small protein conjugation or removal
Ctrl	h09	up	BiologicalProcess	GO:0006511	0.00568549512273912	2.84473601999375	3.98553676919943	10	65	ubiquitin-dependent protein catabolic process
Ctrl	h09	up	BiologicalProcess	GO:0019941	0.00568549512273912	2.84473601999375	3.98553676919943	10	65	modification-dependent protein catabolic process
Ctrl	h09	up	BiologicalProcess	GO:0043632	0.00568549512273912	2.84473601999375	3.98553676919943	10	65	modification-dependent macromolecule catabolic process
Ctrl	h09	up	BiologicalProcess	GO:0006928	0.0128778972723165	2.83214396524977	3.18842941535954	8	52	movement of cell or subcellular component
Ctrl	h09	up	BiologicalProcess	GO:0006310	0.0297389962685955	2.81972265023113	2.39132206151966	6	39	DNA recombination
Ctrl	h09	up	BiologicalProcess	GO:0007049	0.00706773928276639	2.74371495749683	4.10816866979018	10	67	cell cycle
Ctrl	h09	up	BiologicalProcess	GO:0051726	0.0332526203112646	2.73619142572283	2.45263801181503	6	40	regulation of cell cycle
Ctrl	h09	up	BiologicalProcess	GO:0032268	0.0332526203112646	2.73619142572283	2.45263801181503	6	40	regulation of cellular protein metabolic process
Ctrl	h09	up	BiologicalProcess	GO:0006281	0.00136507783537425	2.69389701207883	6.31554288042371	15	103	DNA repair
Ctrl	h09	up	BiologicalProcess	GO:0048583	0.025580414848726	2.65214866434379	2.94316561417804	7	48	regulation of response to stimulus
Ctrl	h09	up	BiologicalProcess	GO:0009966	0.025580414848726	2.65214866434379	2.94316561417804	7	48	regulation of signal transduction
Ctrl	h09	up	BiologicalProcess	GO:0006974	0.00129528695320888	2.61081569904142	6.92870238337747	16	113	cellular response to DNA damage stimulus
Ctrl	h09	up	BiologicalProcess	GO:0051603	0.0116635073682153	2.51967631083029	4.41474842126706	10	72	proteolysis involved in cellular protein catabolic process
Ctrl	h09	up	BiologicalProcess	GO:0044257	0.0116635073682153	2.51967631083029	4.41474842126706	10	72	cellular protein catabolic process
Ctrl	h09	up	BiologicalProcess	GO:0033554	0.00188117862515776	2.50519367726246	7.17396618455897	16	117	cellular response to stress
Ctrl	h09	up	BiologicalProcess	GO:0032502	0.0238988517207746	2.48901023890785	3.5563251171318	8	58	developmental process
Ctrl	h09	up	BiologicalProcess	GO:0051246	0.0499389035675844	2.44603033006244	2.69790181299654	6	44	regulation of protein metabolic process
Ctrl	h09	up	BiologicalProcess	GO:0007275	0.0499389035675844	2.44603033006244	2.69790181299654	6	44	multicellular organism development
Ctrl	h09	up	BiologicalProcess	GO:0035556	0.000136362203086303	2.37186199489864	13.4281931146873	28	219	intracellular signal transduction
Ctrl	h09	up	BiologicalProcess	GO:0044265	0.00683416297511748	2.29268292682927	6.74475453249134	14	110	cellular macromolecule catabolic process
Ctrl	h09	up	BiologicalProcess	GO:0048856	0.0491103948449717	2.26190476190476	3.37237726624567	7	55	anatomical structure development
Ctrl	h09	up	BiologicalProcess	GO:0006950	0.00360568375563959	2.15025329280648	9.74923609696476	19	159	response to stress
Ctrl	h09	up	BiologicalProcess	GO:0006996	0.000431630444705036	2.09885324655199	16.5553065797515	31	270	organelle organization
Ctrl	h09	up	BiologicalProcess	GO:0009057	0.0110271717693767	2.08629865709512	7.84844163780811	15	128	macromolecule catabolic process
Ctrl	h09	up	BiologicalProcess	GO:0030163	0.0474172575047172	1.94501718213058	5.51843552658383	10	90	protein catabolic process
Ctrl	h09	up	BiologicalProcess	GO:0006259	0.00935632741314284	1.9045577327102	11.4047667549399	20	186	DNA metabolic process
Ctrl	h09	up	BiologicalProcess	GO:0016043	0.000969261831583246	1.83932957185529	23.5453249134243	39	384	cellular component organization
Ctrl	h09	up	BiologicalProcess	GO:0071840	0.00487285329516838	1.64370740838232	26.5498064778977	40	433	cellular component organization or biogenesis
Ctrl	h09	up	BiologicalProcess	GO:0036211	0.00429350698685345	1.55188091900699	38.1998370340191	54	623	protein modification process
Ctrl	h09	up	BiologicalProcess	GO:0006464	0.00429350698685345	1.55188091900699	38.1998370340191	54	623	cellular protein modification process
Ctrl	h09	up	BiologicalProcess	GO:0016310	0.0224353599957482	1.53213597885968	22.3190059075168	32	364	phosphorylation
Ctrl	h09	up	BiologicalProcess	GO:0043412	0.0147233771011864	1.43276344339006	41.5108983499694	55	677	macromolecule modification
Ctrl	h09	up	BiologicalProcess	GO:0044260	0.00342846688825022	1.40717930139178	96.0207781625586	118	1566	cellular macromolecule metabolic process
Ctrl	h09	up	BiologicalProcess	GO:0051716	0.0173281483350955	1.38688780641283	49.9724994907313	64	815	cellular response to stimulus
Ctrl	h09	up	BiologicalProcess	GO:0009987	0.0128024072345611	1.35272680569603	202.097372173559	220	3296	cellular process
Ctrl	h09	up	BiologicalProcess	GO:0050896	0.0307429908157208	1.32858906359518	54.2033000611122	67	884	response to stimulus
Ctrl	h09	up	CellularComponent	GOCCID	Pvalue	OddsRatio	ExpCount	Count	Size	Term
Ctrl	h09	up	CellularComponent	GO:0042575	0.00159876622088979	25.6912751677852	0.280857354028086	3	5	DNA polymerase complex
Ctrl	h09	up	CellularComponent	GO:0030015	0.0174510202808862	17.0133333333333	0.224685883222469	2	4	CCR4-NOT core complex
Ctrl	h09	up	CellularComponent	GO:0038201	0.0174510202808862	17.0133333333333	0.224685883222469	2	4	TOR complex
Ctrl	h09	up	CellularComponent	GO:0016514	0.00514545455725927	12.8355704697987	0.39320029563932	3	7	SWI/SNF complex
Ctrl	h09	up	CellularComponent	GO:0012507	0.0280191896542172	11.3377777777778	0.280857354028086	2	5	ER to Golgi transport vesicle membrane
Ctrl	h09	up	CellularComponent	GO:0030915	0.0280191896542172	11.3377777777778	0.280857354028086	2	5	Smc5-Smc6 complex
Ctrl	h09	up	CellularComponent	GO:0106068	0.0280191896542172	11.3377777777778	0.280857354028086	2	5	SUMO ligase complex
Ctrl	h09	up	CellularComponent	GO:0030127	0.0280191896542172	11.3377777777778	0.280857354028086	2	5	COPII vesicle coat
Ctrl	h09	up	CellularComponent	GO:0030134	0.0280191896542172	11.3377777777778	0.280857354028086	2	5	COPII-coated ER to Golgi transport vesicle
Ctrl	h09	up	CellularComponent	GO:0070603	9.17937338202817e-05	8.75862068965517	1.17960088691796	7	21	SWI/SNF superfamily-type complex
Ctrl	h09	up	CellularComponent	GO:0000790	9.17937338202817e-05	8.75862068965517	1.17960088691796	7	21	nuclear chromatin
Ctrl	h09	up	CellularComponent	GO:1904949	0.000175892744213627	7.65775862068966	1.29194382852919	7	23	ATPase complex
Ctrl	h09	up	CellularComponent	GO:0044454	0.000343770101217188	5.62	1.85365853658537	8	33	nuclear chromosome part
Ctrl	h09	up	CellularComponent	GO:0000228	0.000428413575542112	5.4017094017094	1.90983000739098	8	34	nuclear chromosome
Ctrl	h09	up	CellularComponent	GO:0016459	0.0128221199445873	5.28274428274428	0.954915003695492	4	17	myosin complex
Ctrl	h09	up	CellularComponent	GO:0000793	0.0480508033390792	4.26510067114094	0.842572062084257	3	15	condensed chromosome
Ctrl	h09	up	CellularComponent	GO:0005694	0.000535245183662349	3.03247765111129	5.84183296378418	15	104	chromosome
Ctrl	h09	up	CellularComponent	GO:0044427	0.00229329968093691	2.78434601716217	5.39246119733925	13	96	chromosomal part
Ctrl	h09	up	CellularComponent	GO:0000785	0.0191254861584365	2.62159329140461	3.42645971914265	8	61	chromatin
Ctrl	h09	up	CellularComponent	GO:0005634	4.16422446336536e-05	2.25840046174308	22.4685883222469	41	400	nucleus
Ctrl	h09	up	CellularComponent	GO:0005856	0.0174222918207356	2.17113402061856	6.12269031781227	12	109	cytoskeleton
Ctrl	h09	up	CellularComponent	GO:1902494	0.00590505532942298	2.03475432288992	11.0657797487066	20	197	catalytic complex
Ctrl	h09	up	CellularComponent	GO:0044428	0.00699601867801826	1.9983164983165	11.2342941611234	20	200	nuclear part
Ctrl	h09	up	CellularComponent	GO:1990234	0.0429905252675769	1.99692407317468	5.44863266814486	10	97	transferase complex
Ctrl	h09	up	CellularComponent	GO:0031981	0.0474511197243774	1.83458646616541	7.07760532150776	12	126	nuclear lumen
Ctrl	h09	up	CellularComponent	GO:0043229	0.0222139461340993	1.42865568356073	52.9135254988914	65	942	intracellular organelle
Ctrl	h09	up	CellularComponent	GO:0043227	0.0375293789423355	1.41127371273713	37.1855136733186	47	662	membrane-bounded organelle
Ctrl	h09	up	CellularComponent	GO:0043231	0.041335456337005	1.40616059507915	35.5565410199557	45	633	intracellular membrane-bounded organelle
Ctrl	h09	up	CellularComponent	GO:0043226	0.0280691227249004	1.40412600914875	53.4752402069475	65	952	organelle
Ctrl	h09	up	MolecularFunction	GOMFID	Pvalue	OddsRatio	ExpCount	Count	Size	Term
Ctrl	h09	up	MolecularFunction	GO:0016854	0.0123371675304943	28.5936073059361	0.196926749216769	2	3	racemase and epimerase activity
Ctrl	h09	up	MolecularFunction	GO:0016857	0.0123371675304943	28.5936073059361	0.196926749216769	2	3	racemase and epimerase activity, acting on carbohydrates and derivatives
Ctrl	h09	up	MolecularFunction	GO:0016885	0.0123371675304943	28.5936073059361	0.196926749216769	2	3	ligase activity, forming carbon-carbon bonds
Ctrl	h09	up	MolecularFunction	GO:0031491	0.0123371675304943	28.5936073059361	0.196926749216769	2	3	nucleosome binding
Ctrl	h09	up	MolecularFunction	GO:0003950	0.0025426584046647	21.4908466819222	0.328211248694614	3	5	NAD+ ADP-ribosyltransferase activity
Ctrl	h09	up	MolecularFunction	GO:0070615	8.446027088273e-09	17.8176638176638	1.31284499477846	11	20	nucleosome-dependent ATPase activity
Ctrl	h09	up	MolecularFunction	GO:0015662	1.14748870606903e-05	14.4480369515012	0.91899149634492	7	14	ATPase activity, coupled to transmembrane movement of ions, phosphorylative mechanism
Ctrl	h09	up	MolecularFunction	GO:0005388	0.00103682401271733	14.355504587156	0.525137997911383	4	8	calcium-transporting ATPase activity
Ctrl	h09	up	MolecularFunction	GO:0008556	0.00483821128422854	14.324942791762	0.393853498433537	3	6	potassium-transporting ATPase activity
Ctrl	h09	up	MolecularFunction	GO:0051015	1.28432650402444e-05	10.5252525252525	1.24720274503953	8	19	actin filament binding
Ctrl	h09	up	MolecularFunction	GO:0050839	0.0376467981017391	9.52815829528158	0.328211248694614	2	5	cell adhesion molecule binding
Ctrl	h09	up	MolecularFunction	GO:0045182	0.0376467981017391	9.52815829528158	0.328211248694614	2	5	translation regulator activity
Ctrl	h09	up	MolecularFunction	GO:0070566	0.0376467981017391	9.52815829528158	0.328211248694614	2	5	adenylyltransferase activity
Ctrl	h09	up	MolecularFunction	GO:0045296	0.0376467981017391	9.52815829528158	0.328211248694614	2	5	cadherin binding
Ctrl	h09	up	MolecularFunction	GO:0008409	0.0376467981017391	9.52815829528158	0.328211248694614	2	5	5'-3' exonuclease activity
Ctrl	h09	up	MolecularFunction	GO:0003887	0.000986284909825975	8.98706896551724	0.853349246605997	5	13	DNA-directed DNA polymerase activity
Ctrl	h09	up	MolecularFunction	GO:0034061	0.00145223605550814	7.98722860791826	0.91899149634492	5	14	DNA polymerase activity
Ctrl	h09	up	MolecularFunction	GO:0042623	4.2575509681267e-16	6.75360392295876	7.94271221840967	37	121	ATPase activity, coupled
Ctrl	h09	up	MolecularFunction	GO:0043492	7.02365585317116e-09	6.52819974589847	4.06981948381322	19	62	ATPase activity, coupled to movement of substances
Ctrl	h09	up	MolecularFunction	GO:0042626	7.02365585317116e-09	6.52819974589847	4.06981948381322	19	62	ATPase activity, coupled to transmembrane movement of substances
Ctrl	h09	up	MolecularFunction	GO:0015399	9.45588410556511e-09	6.37880587346146	4.13546173355214	19	63	primary active transmembrane transporter activity
Ctrl	h09	up	MolecularFunction	GO:0015405	9.45588410556511e-09	6.37880587346146	4.13546173355214	19	63	P-P-bond-hydrolysis-driven transmembrane transporter activity
Ctrl	h09	up	MolecularFunction	GO:0044877	5.07342343050426e-07	6.10490196078431	3.34775473668507	15	51	protein-containing complex binding
Ctrl	h09	up	MolecularFunction	GO:0003682	0.0311979752657833	5.36756292906179	0.722064747128152	3	11	chromatin binding
Ctrl	h09	up	MolecularFunction	GO:0022853	0.00110207439345246	5.3127506989182	1.70669849321199	7	26	active ion transmembrane transporter activity
Ctrl	h09	up	MolecularFunction	GO:0019829	0.00110207439345246	5.3127506989182	1.70669849321199	7	26	cation-transporting ATPase activity
Ctrl	h09	up	MolecularFunction	GO:0042625	0.00110207439345246	5.3127506989182	1.70669849321199	7	26	ATPase coupled ion transmembrane transporter activity
Ctrl	h09	up	MolecularFunction	GO:0019783	0.00140508811266118	5.04630484988453	1.77234074295092	7	27	ubiquitin-like protein-specific protease activity
Ctrl	h09	up	MolecularFunction	GO:0004843	0.00140508811266118	5.04630484988453	1.77234074295092	7	27	thiol-dependent ubiquitin-specific protease activity
Ctrl	h09	up	MolecularFunction	GO:0036459	0.00140508811266118	5.04630484988453	1.77234074295092	7	27	thiol-dependent ubiquitinyl hydrolase activity
Ctrl	h09	up	MolecularFunction	GO:0003774	0.000398202900972322	4.82289249806651	2.36312099060122	9	36	motor activity
Ctrl	h09	up	MolecularFunction	GO:0101005	0.00176940874608541	4.80523479599692	1.83798299268984	7	28	ubiquitinyl hydrolase activity
Ctrl	h09	up	MolecularFunction	GO:0015085	0.00376761597301551	4.79646697388633	1.57541399373415	6	24	calcium ion transmembrane transporter activity
Ctrl	h09	up	MolecularFunction	GO:0003899	0.00810590444644472	4.78773946360153	1.31284499477846	5	20	DNA-directed 5'-3' RNA polymerase activity
Ctrl	h09	up	MolecularFunction	GO:0097747	0.00810590444644472	4.78773946360153	1.31284499477846	5	20	RNA polymerase activity
Ctrl	h09	up	MolecularFunction	GO:0034062	0.00810590444644472	4.78773946360153	1.31284499477846	5	20	5'-3' RNA polymerase activity
Ctrl	h09	up	MolecularFunction	GO:0071949	0.0396186376073526	4.77040427154844	0.787706996867074	3	12	FAD binding
Ctrl	h09	up	MolecularFunction	GO:0016887	3.80248526586549e-14	4.51118036368309	13.3910189467403	46	204	ATPase activity
Ctrl	h09	up	MolecularFunction	GO:0016779	4.01087795160034e-05	4.50947920151667	3.61032373564076	13	55	nucleotidyltransferase activity
Ctrl	h09	up	MolecularFunction	GO:0003777	0.0100774644103497	4.48778735632184	1.37848724451738	5	21	microtubule motor activity
Ctrl	h09	up	MolecularFunction	GO:1990939	0.0100774644103497	4.48778735632184	1.37848724451738	5	21	ATP-dependent microtubule motor activity
Ctrl	h09	up	MolecularFunction	GO:0005085	0.00017294275465484	4.43518518518519	3.08518573772937	11	47	guanyl-nucleotide exchange factor activity
Ctrl	h09	up	MolecularFunction	GO:0051537	0.049063471973069	4.29267734553776	0.853349246605997	3	13	2 iron, 2 sulfur cluster binding
Ctrl	h09	up	MolecularFunction	GO:0004842	0.000363053096185931	3.70809306025055	3.87289273459645	12	59	ubiquitin-protein transferase activity
Ctrl	h09	up	MolecularFunction	GO:0051020	0.000197724724361033	3.51586530678323	4.72624198120245	14	72	GTPase binding
Ctrl	h09	up	MolecularFunction	GO:0003779	0.000585330697200103	3.48392523364486	4.06981948381322	12	62	actin binding
Ctrl	h09	up	MolecularFunction	GO:0022804	5.61398080339985e-06	3.41717451523546	7.68014321945398	22	117	active transmembrane transporter activity
Ctrl	h09	up	MolecularFunction	GO:0019787	0.000681057149726574	3.4150632215503	4.13546173355214	12	63	ubiquitin-like protein transferase activity
Ctrl	h09	up	MolecularFunction	GO:0019899	7.11491541621978e-05	3.36122292505271	5.97344472624198	17	91	enzyme binding
Ctrl	h09	up	MolecularFunction	GO:0008017	0.0162626697836796	3.31637717121588	2.10055199164553	6	32	microtubule binding
Ctrl	h09	up	MolecularFunction	GO:0005488	1.0163801125889e-22	3.27972439290816	284.953006116664	374	4341	binding
Ctrl	h09	up	MolecularFunction	GO:0004866	0.02894100399102	3.260710553814	1.77234074295092	5	27	endopeptidase inhibitor activity
Ctrl	h09	up	MolecularFunction	GO:0061135	0.02894100399102	3.260710553814	1.77234074295092	5	27	endopeptidase regulator activity
Ctrl	h09	up	MolecularFunction	GO:0008092	4.90498982265548e-05	3.20375679143801	6.95807847232582	19	106	cytoskeletal protein binding
Ctrl	h09	up	MolecularFunction	GO:0005543	0.012313081963349	3.14787817551963	2.56004773981799	7	39	phospholipid binding
Ctrl	h09	up	MolecularFunction	GO:0004674	0.00304787609223655	2.94824311490978	4.26674623302999	11	65	protein serine/threonine kinase activity
Ctrl	h09	up	MolecularFunction	GO:0015631	0.018243269347083	2.87667436489607	2.75697448903476	7	42	tubulin binding
Ctrl	h09	up	MolecularFunction	GO:0017111	1.16197471156727e-10	2.80619272968411	27.241533641653	63	415	nucleoside-triphosphatase activity
Ctrl	h09	up	MolecularFunction	GO:0016462	4.79149658709832e-10	2.6924598860721	28.1605251379979	63	429	pyrophosphatase activity
Ctrl	h09	up	MolecularFunction	GO:0061134	0.0356267478286562	2.69196428571429	2.49440549007907	6	38	peptidase regulator activity
Ctrl	h09	up	MolecularFunction	GO:0016818	5.82744445100948e-10	2.67691875216238	28.2918096374758	63	431	hydrolase activity, acting on acid anhydrides, in phosphorus-containing anhydrides
Ctrl	h09	up	MolecularFunction	GO:0016817	6.42271077177622e-10	2.66921136054862	28.3574518872147	63	432	hydrolase activity, acting on acid anhydrides
Ctrl	h09	up	MolecularFunction	GO:0008234	0.0139215875556492	2.59475638051044	3.87289273459645	9	59	cysteine-type peptidase activity
Ctrl	h09	up	MolecularFunction	GO:0005524	8.76408552066782e-13	2.56290414066931	46.6716395643742	96	711	ATP binding
Ctrl	h09	up	MolecularFunction	GO:0032559	2.44722514885313e-12	2.508512295538	47.4593465612412	96	723	adenyl ribonucleotide binding
Ctrl	h09	up	MolecularFunction	GO:0030554	2.66201173878802e-12	2.50407347059695	47.5249888109802	96	724	adenyl nucleotide binding
Ctrl	h09	up	MolecularFunction	GO:0005509	0.000330005097510152	2.29245856113859	12.6689541996121	26	193	calcium ion binding
Ctrl	h09	up	MolecularFunction	GO:0008144	8.06854660121067e-11	2.24926931920034	57.1743995226018	105	871	drug binding
Ctrl	h09	up	MolecularFunction	GO:0004386	0.0281263301386111	2.15064213814648	5.05445322989706	10	77	helicase activity
Ctrl	h09	up	MolecularFunction	GO:0035639	2.85366668147484e-09	2.11380238369858	56.7805460241683	100	865	purine ribonucleoside triphosphate binding
Ctrl	h09	up	MolecularFunction	GO:0017076	3.69017974976067e-09	2.09433098857878	57.830822019991	101	881	purine nucleotide binding
Ctrl	h09	up	MolecularFunction	GO:1901265	1.30702925016262e-09	2.08028976233368	64.657615992839	111	985	nucleoside phosphate binding
Ctrl	h09	up	MolecularFunction	GO:0000166	1.30702925016262e-09	2.08028976233368	64.657615992839	111	985	nucleotide binding
Ctrl	h09	up	MolecularFunction	GO:0032555	6.08398851147724e-09	2.07661442955561	57.5682530210354	100	877	purine ribonucleotide binding
Ctrl	h09	up	MolecularFunction	GO:0043168	1.05116388118978e-09	2.07301563602801	66.8238102342235	114	1018	anion binding
Ctrl	h09	up	MolecularFunction	GO:0036094	7.42707239016941e-10	2.07193491808289	68.8587199761301	117	1049	small molecule binding
Ctrl	h09	up	MolecularFunction	GO:0032553	9.95331857598713e-09	2.05245410266017	58.0933910189467	100	885	ribonucleotide binding
Ctrl	h09	up	MolecularFunction	GO:0005515	7.72605365230439e-12	2.02273493569674	116.646277786066	180	1777	protein binding
Ctrl	h09	up	MolecularFunction	GO:0097367	1.47976359578147e-08	1.97603244837758	66.5612412352678	110	1014	carbohydrate derivative binding
Ctrl	h09	up	MolecularFunction	GO:0043167	1.41184499472801e-10	1.94942228035753	111.52618230643	170	1699	ion binding
Ctrl	h09	up	MolecularFunction	GO:0098772	0.00560130855346614	1.93310082435003	12.3407429509175	22	188	molecular function regulator
Ctrl	h09	up	MolecularFunction	GO:0016772	0.000257095439115356	1.7955681952838	31.9677756228554	52	487	transferase activity, transferring phosphorus-containing groups
Ctrl	h09	up	MolecularFunction	GO:0008270	0.0273624210941288	1.55298643876389	18.3798299268984	27	280	zinc ion binding
Ctrl	h09	up	MolecularFunction	GO:0016301	0.0121096642444341	1.53577183047743	27.0446068924362	39	412	kinase activity
Ctrl	h09	up	MolecularFunction	GO:0043169	0.00196932616365147	1.52195856486788	49.2973295539311	69	751	cation binding
Ctrl	h09	up	MolecularFunction	GO:1901363	3.36422405161074e-05	1.51053105098357	139.227211696255	178	2121	heterocyclic compound binding
Ctrl	h09	up	MolecularFunction	GO:0097159	3.46681480443364e-05	1.50940454873873	139.292853945994	178	2122	organic cyclic compound binding
Ctrl	h09	up	MolecularFunction	GO:0004672	0.0337666402101479	1.48556495769039	21.268088915411	30	324	protein kinase activity
Ctrl	h09	up	MolecularFunction	GO:0046872	0.00461793726593501	1.47067590076269	48.3783380575862	66	737	metal ion binding
Ctrl	h09	up	MolecularFunction	GO:0016773	0.0452226745447001	1.41688591246113	24.4189169028793	33	372	phosphotransferase activity, alcohol group as acceptor
Ctrl	h09	up	MolecularFunction	GO:0016787	0.0102720933016064	1.32895630287281	82.7748769207817	102	1261	hydrolase activity
Ctrl	h09	up	MolecularFunction	GO:0016740	0.0219013930066632	1.31015776728127	66.5612412352678	82	1014	transferase activity
Ctrl	h12	down	BiologicalProcess	GOBPID	Pvalue	OddsRatio	ExpCount	Count	Size	Term
Ctrl	h12	down	BiologicalProcess	GO:0044341	0.00504088842358803	Inf	0.142187818292931	2	2	sodium-dependent phosphate transport
Ctrl	h12	down	BiologicalProcess	GO:0046466	9.98944032579026e-06	66.2645348837209	0.426563454878794	5	6	membrane lipid catabolic process
Ctrl	h12	down	BiologicalProcess	GO:0030149	9.98944032579026e-06	66.2645348837209	0.426563454878794	5	6	sphingolipid catabolic process
Ctrl	h12	down	BiologicalProcess	GO:0046479	0.000118628005839517	52.8579710144928	0.355469545732328	4	5	glycosphingolipid catabolic process
Ctrl	h12	down	BiologicalProcess	GO:0006687	0.000118628005839517	52.8579710144928	0.355469545732328	4	5	glycosphingolipid metabolic process
Ctrl	h12	down	BiologicalProcess	GO:0006689	0.000118628005839517	52.8579710144928	0.355469545732328	4	5	ganglioside catabolic process
Ctrl	h12	down	BiologicalProcess	GO:0001573	0.000118628005839517	52.8579710144928	0.355469545732328	4	5	ganglioside metabolic process
Ctrl	h12	down	BiologicalProcess	GO:0046514	0.000118628005839517	52.8579710144928	0.355469545732328	4	5	ceramide catabolic process
Ctrl	h12	down	BiologicalProcess	GO:0019377	0.000118628005839517	52.8579710144928	0.355469545732328	4	5	glycolipid catabolic process
Ctrl	h12	down	BiologicalProcess	GO:0044242	3.29225252343579e-05	33.125	0.49765736402526	5	7	cellular lipid catabolic process
Ctrl	h12	down	BiologicalProcess	GO:0006672	0.00033590513686697	26.4231884057971	0.426563454878794	4	6	ceramide metabolic process
Ctrl	h12	down	BiologicalProcess	GO:0051125	0.0144097293494333	26.2766570605187	0.213281727439397	2	3	regulation of actin nucleation
Ctrl	h12	down	BiologicalProcess	GO:0030203	0.0144097293494333	26.2766570605187	0.213281727439397	2	3	glycosaminoglycan metabolic process
Ctrl	h12	down	BiologicalProcess	GO:0009253	0.0144097293494333	26.2766570605187	0.213281727439397	2	3	peptidoglycan catabolic process
Ctrl	h12	down	BiologicalProcess	GO:0006857	0.0144097293494333	26.2766570605187	0.213281727439397	2	3	oligopeptide transport
Ctrl	h12	down	BiologicalProcess	GO:0034315	0.0144097293494333	26.2766570605187	0.213281727439397	2	3	regulation of Arp2/3 complex-mediated actin nucleation
Ctrl	h12	down	BiologicalProcess	GO:0007160	0.0144097293494333	26.2766570605187	0.213281727439397	2	3	cell-matrix adhesion
Ctrl	h12	down	BiologicalProcess	GO:0006027	0.0144097293494333	26.2766570605187	0.213281727439397	2	3	glycosaminoglycan catabolic process
Ctrl	h12	down	BiologicalProcess	GO:0031589	0.0144097293494333	26.2766570605187	0.213281727439397	2	3	cell-substrate adhesion
Ctrl	h12	down	BiologicalProcess	GO:0000270	0.0144097293494333	26.2766570605187	0.213281727439397	2	3	peptidoglycan metabolic process
Ctrl	h12	down	BiologicalProcess	GO:0046654	0.00319818595543093	19.7601156069364	0.355469545732328	3	5	tetrahydrofolate biosynthetic process
Ctrl	h12	down	BiologicalProcess	GO:0006022	0.000739881952377117	17.6115942028986	0.49765736402526	4	7	aminoglycan metabolic process
Ctrl	h12	down	BiologicalProcess	GO:0006026	0.000739881952377117	17.6115942028986	0.49765736402526	4	7	aminoglycan catabolic process
Ctrl	h12	down	BiologicalProcess	GO:0016042	4.20965999355678e-05	15.935860058309	0.782033000611122	6	11	lipid catabolic process
Ctrl	h12	down	BiologicalProcess	GO:0042559	0.00139708597308082	13.2057971014493	0.568751273171725	4	8	pteridine-containing compound biosynthetic process
Ctrl	h12	down	BiologicalProcess	GO:0090257	0.00606046677399488	13.1705202312139	0.426563454878794	3	6	regulation of muscle system process
Ctrl	h12	down	BiologicalProcess	GO:0044057	0.00606046677399488	13.1705202312139	0.426563454878794	3	6	regulation of system process
Ctrl	h12	down	BiologicalProcess	GO:0006937	0.00606046677399488	13.1705202312139	0.426563454878794	3	6	regulation of muscle contraction
Ctrl	h12	down	BiologicalProcess	GO:0009396	0.00606046677399488	13.1705202312139	0.426563454878794	3	6	folic acid-containing compound biosynthetic process
Ctrl	h12	down	BiologicalProcess	GO:0046348	0.0274690075131906	13.135446685879	0.284375636585863	2	4	amino sugar catabolic process
Ctrl	h12	down	BiologicalProcess	GO:0044036	0.0274690075131906	13.135446685879	0.284375636585863	2	4	cell wall macromolecule metabolic process
Ctrl	h12	down	BiologicalProcess	GO:0016998	0.0274690075131906	13.135446685879	0.284375636585863	2	4	cell wall macromolecule catabolic process
Ctrl	h12	down	BiologicalProcess	GO:0007218	0.0274690075131906	13.135446685879	0.284375636585863	2	4	neuropeptide signaling pathway
Ctrl	h12	down	BiologicalProcess	GO:0006030	0.0274690075131906	13.135446685879	0.284375636585863	2	4	chitin metabolic process
Ctrl	h12	down	BiologicalProcess	GO:0006032	0.0274690075131906	13.135446685879	0.284375636585863	2	4	chitin catabolic process
Ctrl	h12	down	BiologicalProcess	GO:0071554	0.0274690075131906	13.135446685879	0.284375636585863	2	4	cell wall organization or biogenesis
Ctrl	h12	down	BiologicalProcess	GO:1901072	0.0274690075131906	13.135446685879	0.284375636585863	2	4	glucosamine-containing compound catabolic process
Ctrl	h12	down	BiologicalProcess	GO:0006665	0.000570027537092816	11.031976744186	0.782033000611122	5	11	sphingolipid metabolic process
Ctrl	h12	down	BiologicalProcess	GO:0016266	0.00237459146773941	10.5623188405797	0.639845182318191	4	9	O-glycan processing
Ctrl	h12	down	BiologicalProcess	GO:0003012	0.0100509053902082	9.8757225433526	0.49765736402526	3	7	muscle system process
Ctrl	h12	down	BiologicalProcess	GO:0046653	0.0100509053902082	9.8757225433526	0.49765736402526	3	7	tetrahydrofolate metabolic process
Ctrl	h12	down	BiologicalProcess	GO:0006936	0.0100509053902082	9.8757225433526	0.49765736402526	3	7	muscle contraction
Ctrl	h12	down	BiologicalProcess	GO:1901136	3.61525569901845e-06	8.93805309734513	1.77734772866164	10	25	carbohydrate derivative catabolic process
Ctrl	h12	down	BiologicalProcess	GO:0006817	0.0436495552183636	8.75504322766571	0.355469545732328	2	5	phosphate ion transport
Ctrl	h12	down	BiologicalProcess	GO:0002376	0.0436495552183636	8.75504322766571	0.355469545732328	2	5	immune system process
Ctrl	h12	down	BiologicalProcess	GO:0045087	0.0436495552183636	8.75504322766571	0.355469545732328	2	5	innate immune response
Ctrl	h12	down	BiologicalProcess	GO:0006955	0.0436495552183636	8.75504322766571	0.355469545732328	2	5	immune response
Ctrl	h12	down	BiologicalProcess	GO:0006760	0.0152431970404847	7.89884393063584	0.568751273171725	3	8	folic acid-containing compound metabolic process
Ctrl	h12	down	BiologicalProcess	GO:0051239	0.0152431970404847	7.89884393063584	0.568751273171725	3	8	regulation of multicellular organismal process
Ctrl	h12	down	BiologicalProcess	GO:0006040	0.0152431970404847	7.89884393063584	0.568751273171725	3	8	amino sugar metabolic process
Ctrl	h12	down	BiologicalProcess	GO:0006952	0.0152431970404847	7.89884393063584	0.568751273171725	3	8	defense response
Ctrl	h12	down	BiologicalProcess	GO:0042558	0.00554766208743257	7.54120082815735	0.782033000611122	4	11	pteridine-containing compound metabolic process
Ctrl	h12	down	BiologicalProcess	GO:0006801	0.000297958372076659	7.15901934322987	1.42187818292931	7	20	superoxide metabolic process
Ctrl	h12	down	BiologicalProcess	GO:0006493	0.00786117475665439	6.59710144927536	0.853126909757588	4	12	protein O-linked glycosylation
Ctrl	h12	down	BiologicalProcess	GO:1904064	0.000222557112744916	6.26944971537002	1.77734772866164	8	25	positive regulation of cation transmembrane transport
Ctrl	h12	down	BiologicalProcess	GO:1901381	0.000222557112744916	6.26944971537002	1.77734772866164	8	25	positive regulation of potassium ion transmembrane transport
Ctrl	h12	down	BiologicalProcess	GO:0043268	0.000222557112744916	6.26944971537002	1.77734772866164	8	25	positive regulation of potassium ion transport
Ctrl	h12	down	BiologicalProcess	GO:0043270	0.000222557112744916	6.26944971537002	1.77734772866164	8	25	positive regulation of ion transport
Ctrl	h12	down	BiologicalProcess	GO:2001259	0.000222557112744916	6.26944971537002	1.77734772866164	8	25	positive regulation of cation channel activity
Ctrl	h12	down	BiologicalProcess	GO:1903818	0.000222557112744916	6.26944971537002	1.77734772866164	8	25	positive regulation of voltage-gated potassium channel activity
Ctrl	h12	down	BiologicalProcess	GO:0007271	0.000222557112744916	6.26944971537002	1.77734772866164	8	25	synaptic transmission, cholinergic
Ctrl	h12	down	BiologicalProcess	GO:0032411	0.000222557112744916	6.26944971537002	1.77734772866164	8	25	positive regulation of transporter activity
Ctrl	h12	down	BiologicalProcess	GO:0032414	0.000222557112744916	6.26944971537002	1.77734772866164	8	25	positive regulation of ion transmembrane transporter activity
Ctrl	h12	down	BiologicalProcess	GO:0034764	0.000222557112744916	6.26944971537002	1.77734772866164	8	25	positive regulation of transmembrane transport
Ctrl	h12	down	BiologicalProcess	GO:0034767	0.000222557112744916	6.26944971537002	1.77734772866164	8	25	positive regulation of ion transmembrane transport
Ctrl	h12	down	BiologicalProcess	GO:0051050	0.000222557112744916	6.26944971537002	1.77734772866164	8	25	positive regulation of transport
Ctrl	h12	down	BiologicalProcess	GO:0032222	0.000222557112744916	6.26944971537002	1.77734772866164	8	25	regulation of synaptic transmission, cholinergic
Ctrl	h12	down	BiologicalProcess	GO:0030431	0.000222557112744916	6.26944971537002	1.77734772866164	8	25	sleep
Ctrl	h12	down	BiologicalProcess	GO:1901018	0.000222557112744916	6.26944971537002	1.77734772866164	8	25	positive regulation of potassium ion transmembrane transporter activity
Ctrl	h12	down	BiologicalProcess	GO:1904062	0.000301833237963454	5.91984359726295	1.84844163780811	8	26	regulation of cation transmembrane transport
Ctrl	h12	down	BiologicalProcess	GO:1901379	0.000301833237963454	5.91984359726295	1.84844163780811	8	26	regulation of potassium ion transmembrane transport
Ctrl	h12	down	BiologicalProcess	GO:0043266	0.000301833237963454	5.91984359726295	1.84844163780811	8	26	regulation of potassium ion transport
Ctrl	h12	down	BiologicalProcess	GO:2001257	0.000301833237963454	5.91984359726295	1.84844163780811	8	26	regulation of cation channel activity
Ctrl	h12	down	BiologicalProcess	GO:0032412	0.000301833237963454	5.91984359726295	1.84844163780811	8	26	regulation of ion transmembrane transporter activity
Ctrl	h12	down	BiologicalProcess	GO:0034762	0.000301833237963454	5.91984359726295	1.84844163780811	8	26	regulation of transmembrane transport
Ctrl	h12	down	BiologicalProcess	GO:0034765	0.000301833237963454	5.91984359726295	1.84844163780811	8	26	regulation of ion transmembrane transport
Ctrl	h12	down	BiologicalProcess	GO:0032409	0.000301833237963454	5.91984359726295	1.84844163780811	8	26	regulation of transporter activity
Ctrl	h12	down	BiologicalProcess	GO:0022898	0.000301833237963454	5.91984359726295	1.84844163780811	8	26	regulation of transmembrane transporter activity
Ctrl	h12	down	BiologicalProcess	GO:1901016	0.000301833237963454	5.91984359726295	1.84844163780811	8	26	regulation of potassium ion transmembrane transporter activity
Ctrl	h12	down	BiologicalProcess	GO:0072593	0.000782040056979018	5.81286549707602	1.63515991036871	7	23	reactive oxygen species metabolic process
Ctrl	h12	down	BiologicalProcess	GO:0050804	0.000402740533729728	5.60703812316716	1.91953554695457	8	27	modulation of chemical synaptic transmission
Ctrl	h12	down	BiologicalProcess	GO:0099177	0.000402740533729728	5.60703812316716	1.91953554695457	8	27	regulation of trans-synaptic signaling
Ctrl	h12	down	BiologicalProcess	GO:0043269	0.000402740533729728	5.60703812316716	1.91953554695457	8	27	regulation of ion transport
Ctrl	h12	down	BiologicalProcess	GO:0010959	0.000402740533729728	5.60703812316716	1.91953554695457	8	27	regulation of metal ion transport
Ctrl	h12	down	BiologicalProcess	GO:0042398	0.00534783654325819	5.50872093023256	1.20859645548992	5	17	cellular modified amino acid biosynthetic process
Ctrl	h12	down	BiologicalProcess	GO:0051049	0.000207251314598944	5.46016042780749	2.20391118354044	9	31	regulation of transport
Ctrl	h12	down	BiologicalProcess	GO:0071804	0.000349106297088552	5.00294117647059	2.34609900183337	9	33	cellular potassium ion transport
Ctrl	h12	down	BiologicalProcess	GO:0071805	0.000349106297088552	5.00294117647059	2.34609900183337	9	33	potassium ion transmembrane transport
Ctrl	h12	down	BiologicalProcess	GO:0032879	0.00056286635331653	4.61606334841629	2.4882868201263	9	35	regulation of localization
Ctrl	h12	down	BiologicalProcess	GO:0007268	0.00212276478769316	4.09113467177983	2.41719291097983	8	34	chemical synaptic transmission
Ctrl	h12	down	BiologicalProcess	GO:0099536	0.00212276478769316	4.09113467177983	2.41719291097983	8	34	synaptic signaling
Ctrl	h12	down	BiologicalProcess	GO:0099537	0.00212276478769316	4.09113467177983	2.41719291097983	8	34	trans-synaptic signaling
Ctrl	h12	down	BiologicalProcess	GO:0098916	0.00212276478769316	4.09113467177983	2.41719291097983	8	34	anterograde trans-synaptic signaling
Ctrl	h12	down	BiologicalProcess	GO:0044093	0.00445415580548044	3.5425219941349	2.7015685475657	8	38	positive regulation of molecular function
Ctrl	h12	down	BiologicalProcess	GO:0009072	0.0145057405834898	3.45062745595132	2.0617233652475	6	29	aromatic amino acid family metabolic process
Ctrl	h12	down	BiologicalProcess	GO:0006664	0.0287506255850633	3.29941860465116	1.77734772866164	5	25	glycolipid metabolic process
Ctrl	h12	down	BiologicalProcess	GO:1903509	0.0287506255850633	3.29941860465116	1.77734772866164	5	25	liposaccharide metabolic process
Ctrl	h12	down	BiologicalProcess	GO:0006643	0.019949215567041	3.1731778425656	2.20391118354044	6	31	membrane lipid metabolic process
Ctrl	h12	down	BiologicalProcess	GO:0009100	0.000773627318869973	3.03187289359653	5.40313709513139	14	76	glycoprotein metabolic process
Ctrl	h12	down	BiologicalProcess	GO:0043413	0.00178181290922747	3.0280499412127	4.62110409452027	12	65	macromolecule glycosylation
Ctrl	h12	down	BiologicalProcess	GO:0070085	0.00178181290922747	3.0280499412127	4.62110409452027	12	65	glycosylation
Ctrl	h12	down	BiologicalProcess	GO:0006486	0.00178181290922747	3.0280499412127	4.62110409452027	12	65	protein glycosylation
Ctrl	h12	down	BiologicalProcess	GO:0009101	0.00233222075530182	2.91664418667386	4.7632919128132	12	67	glycoprotein biosynthetic process
Ctrl	h12	down	BiologicalProcess	GO:0048522	0.00384950866721185	2.71649147512951	5.04766754939906	12	71	positive regulation of cellular process
Ctrl	h12	down	BiologicalProcess	GO:0043603	2.6310398379353e-07	2.58445844584458	21.2570788347932	46	299	cellular amide metabolic process
Ctrl	h12	down	BiologicalProcess	GO:0098662	0.0020888375573296	2.58060801473975	6.61173355062131	15	93	inorganic cation transmembrane transport
Ctrl	h12	down	BiologicalProcess	GO:0098660	0.00232871811515751	2.54737360721595	6.68282745976777	15	94	inorganic ion transmembrane transport
Ctrl	h12	down	BiologicalProcess	GO:0048518	0.00607640408920774	2.54175498092412	5.33204318598493	12	75	positive regulation of biological process
Ctrl	h12	down	BiologicalProcess	GO:0043604	4.44312593264043e-05	2.36294025054109	16.0672234671012	33	226	amide biosynthetic process
Ctrl	h12	down	BiologicalProcess	GO:0006412	0.000114964474516122	2.32878168003826	14.7164391933184	30	207	translation
Ctrl	h12	down	BiologicalProcess	GO:0015672	0.00312329157253593	2.30732018985031	8.24689346099002	17	116	monovalent inorganic cation transport
Ctrl	h12	down	BiologicalProcess	GO:0007267	0.0352777370798501	2.30218028815504	3.83907109390915	8	54	cell-cell signaling
Ctrl	h12	down	BiologicalProcess	GO:0006518	3.18216641302263e-05	2.2588836672438	19.3375432878387	38	272	peptide metabolic process
Ctrl	h12	down	BiologicalProcess	GO:0043043	0.000194197797321187	2.2493447761961	15.1430026481972	30	213	peptide biosynthetic process
Ctrl	h12	down	BiologicalProcess	GO:0006813	0.0209690433110849	2.18241632076305	5.54532491342432	11	78	potassium ion transport
Ctrl	h12	down	BiologicalProcess	GO:0006575	0.0272879908868435	2.17563711978336	5.04766754939906	10	71	cellular modified amino acid metabolic process
Ctrl	h12	down	BiologicalProcess	GO:0098655	0.00883651367849225	2.15713733822677	7.67814218781829	15	108	cation transmembrane transport
Ctrl	h12	down	BiologicalProcess	GO:0006508	8.80114643399881e-06	2.13093187622498	27.7266245671216	51	390	proteolysis
Ctrl	h12	down	BiologicalProcess	GO:0032501	0.0124155113509099	2.12374491180461	7.2515787329395	14	102	multicellular organismal process
Ctrl	h12	down	BiologicalProcess	GO:0065009	0.0423006502042018	2.09117647058824	4.69219800366673	9	66	regulation of molecular function
Ctrl	h12	down	BiologicalProcess	GO:1901566	7.35774122682285e-05	1.92592592592593	30.7125687512732	52	432	organonitrogen compound biosynthetic process
Ctrl	h12	down	BiologicalProcess	GO:0006629	0.0123807169670659	1.85095901897076	11.7304950091668	20	165	lipid metabolic process
Ctrl	h12	down	BiologicalProcess	GO:1901135	0.00545308440648961	1.81843886159266	16.2094112853942	27	228	carbohydrate derivative metabolic process
Ctrl	h12	down	BiologicalProcess	GO:0005975	0.011763665575161	1.77840067696213	14.0055001018537	23	197	carbohydrate metabolic process
Ctrl	h12	down	BiologicalProcess	GO:0034220	0.0323231168905444	1.7311919433459	10.5218985536769	17	148	ion transmembrane transport
Ctrl	h12	down	BiologicalProcess	GO:1901564	2.20967222165557e-06	1.70653219459586	106.498675901406	146	1498	organonitrogen compound metabolic process
Ctrl	h12	down	BiologicalProcess	GO:0019538	0.000128606047551457	1.56973662609348	86.3080057038093	116	1214	protein metabolic process
Ctrl	h12	down	BiologicalProcess	GO:0055085	0.046840886604265	1.34662037632335	36.1157058464046	46	508	transmembrane transport
Ctrl	h12	down	CellularComponent	GOCCID	Pvalue	OddsRatio	ExpCount	Count	Size	Term
Ctrl	h12	down	CellularComponent	GO:0005764	0.0140355720269923	26.7553191489362	0.210643015521064	2	3	lysosome
Ctrl	h12	down	CellularComponent	GO:0000323	0.0140355720269923	26.7553191489362	0.210643015521064	2	3	lytic vacuole
Ctrl	h12	down	CellularComponent	GO:0022625	0.0267775688170234	13.3723404255319	0.280857354028086	2	4	cytosolic large ribosomal subunit
Ctrl	h12	down	CellularComponent	GO:0022626	0.0267775688170234	13.3723404255319	0.280857354028086	2	4	cytosolic ribosome
Ctrl	h12	down	CellularComponent	GO:0005861	0.00965747629146127	10.0748663101604	0.49150036954915	3	7	troponin complex
Ctrl	h12	down	CellularComponent	GO:0005865	0.00965747629146127	10.0748663101604	0.49150036954915	3	7	striated muscle thin filament
Ctrl	h12	down	CellularComponent	GO:0043292	0.00965747629146127	10.0748663101604	0.49150036954915	3	7	contractile fiber
Ctrl	h12	down	CellularComponent	GO:0044449	0.00965747629146127	10.0748663101604	0.49150036954915	3	7	contractile fiber part
Ctrl	h12	down	CellularComponent	GO:0036379	0.00965747629146127	10.0748663101604	0.49150036954915	3	7	myofilament
Ctrl	h12	down	CellularComponent	GO:0030016	0.00965747629146127	10.0748663101604	0.49150036954915	3	7	myofibril
Ctrl	h12	down	CellularComponent	GO:0030017	0.00965747629146127	10.0748663101604	0.49150036954915	3	7	sarcomere
Ctrl	h12	down	CellularComponent	GO:0015934	0.00272119103038282	6.77297297297297	1.05321507760532	5	15	large ribosomal subunit
Ctrl	h12	down	CellularComponent	GO:0033179	0.0208704395096392	6.71122994652406	0.631929046563193	3	9	proton-transporting V-type ATPase, V0 domain
Ctrl	h12	down	CellularComponent	GO:0044391	0.000100343511330052	6.20552486187845	2.03621581670362	9	29	ribosomal subunit
Ctrl	h12	down	CellularComponent	GO:0005773	0.0283002023032226	5.7501909854851	0.702143385070214	3	10	vacuole
Ctrl	h12	down	CellularComponent	GO:0015935	0.0134839612424608	5.38924731182796	0.9830007390983	4	14	small ribosomal subunit
Ctrl	h12	down	CellularComponent	GO:0005840	9.11328596232122e-11	5.07966457023061	8.70657797487066	31	124	ribosome
Ctrl	h12	down	CellularComponent	GO:0005761	0.0369432266212403	5.02941176470588	0.772357723577236	3	11	mitochondrial ribosome
Ctrl	h12	down	CellularComponent	GO:0000313	0.0369432266212403	5.02941176470588	0.772357723577236	3	11	organellar ribosome
Ctrl	h12	down	CellularComponent	GO:0033177	0.0173976958650346	4.89736070381232	1.05321507760532	4	15	proton-transporting two-sector ATPase complex, proton-transporting domain
Ctrl	h12	down	CellularComponent	GO:0033176	0.0330663092309729	3.84331797235023	1.26385809312639	4	18	proton-transporting V-type ATPase complex
Ctrl	h12	down	CellularComponent	GO:1990904	1.06699729356341e-07	3.38736513713766	12.6385809312639	33	180	ribonucleoprotein complex
Ctrl	h12	down	CellularComponent	GO:0044444	0.000204441542838404	1.89798156334601	33.6326681448633	53	479	cytoplasmic part
Ctrl	h12	down	CellularComponent	GO:0005576	0.0204764599538317	1.76770325964781	12.4279379157428	20	177	extracellular region
Ctrl	h12	down	CellularComponent	GO:0005737	0.0004900852702342	1.755859375	42.549889135255	62	606	cytoplasm
Ctrl	h12	down	CellularComponent	GO:0043228	0.0102340830077003	1.62748643761302	24.7154471544715	36	352	non-membrane-bounded organelle
Ctrl	h12	down	CellularComponent	GO:0043232	0.0102340830077003	1.62748643761302	24.7154471544715	36	352	intracellular non-membrane-bounded organelle
Ctrl	h12	down	MolecularFunction	GOMFID	Pvalue	OddsRatio	ExpCount	Count	Size	Term
Ctrl	h12	down	MolecularFunction	GO:0015370	0.0047204686116885	Inf	0.137550350589288	2	2	solute:sodium symporter activity
Ctrl	h12	down	MolecularFunction	GO:0042834	0.0047204686116885	Inf	0.137550350589288	2	2	peptidoglycan binding
Ctrl	h12	down	MolecularFunction	GO:0005436	0.0047204686116885	Inf	0.137550350589288	2	2	sodium:phosphate symporter activity
Ctrl	h12	down	MolecularFunction	GO:0051424	0.0135147276996335	27.1938997821351	0.206325525883933	2	3	corticotropin-releasing hormone binding
Ctrl	h12	down	MolecularFunction	GO:0061783	0.0135147276996335	27.1938997821351	0.206325525883933	2	3	peptidoglycan muralytic activity
Ctrl	h12	down	MolecularFunction	GO:0003933	0.0135147276996335	27.1938997821351	0.206325525883933	2	3	GTP cyclohydrolase activity
Ctrl	h12	down	MolecularFunction	GO:0003934	0.0135147276996335	27.1938997821351	0.206325525883933	2	3	GTP cyclohydrolase I activity
Ctrl	h12	down	MolecularFunction	GO:0042165	0.0135147276996335	27.1938997821351	0.206325525883933	2	3	neurotransmitter binding
Ctrl	h12	down	MolecularFunction	GO:0008745	0.0135147276996335	27.1938997821351	0.206325525883933	2	3	N-acetylmuramoyl-L-alanine amidase activity
Ctrl	h12	down	MolecularFunction	GO:0017046	0.0135147276996335	27.1938997821351	0.206325525883933	2	3	peptide hormone binding
Ctrl	h12	down	MolecularFunction	GO:0008474	0.0135147276996335	27.1938997821351	0.206325525883933	2	3	palmitoyl-(protein) hydrolase activity
Ctrl	h12	down	MolecularFunction	GO:0098599	0.0135147276996335	27.1938997821351	0.206325525883933	2	3	palmitoyl hydrolase activity
Ctrl	h12	down	MolecularFunction	GO:0016721	6.6248658257936e-05	13.7054945054945	0.82530210353573	6	12	oxidoreductase activity, acting on superoxide radicals as acceptor
Ctrl	h12	down	MolecularFunction	GO:0004784	6.6248658257936e-05	13.7054945054945	0.82530210353573	6	12	superoxide dismutase activity
Ctrl	h12	down	MolecularFunction	GO:0005184	0.0055254074543807	13.6222707423581	0.412651051767865	3	6	neuropeptide hormone activity
Ctrl	h12	down	MolecularFunction	GO:0015081	0.0055254074543807	13.6222707423581	0.412651051767865	3	6	sodium ion transmembrane transporter activity
Ctrl	h12	down	MolecularFunction	GO:0019238	0.0258024077670658	13.5947712418301	0.275100701178577	2	4	cyclohydrolase activity
Ctrl	h12	down	MolecularFunction	GO:0008199	0.0258024077670658	13.5947712418301	0.275100701178577	2	4	ferric iron binding
Ctrl	h12	down	MolecularFunction	GO:0004568	0.0258024077670658	13.5947712418301	0.275100701178577	2	4	chitinase activity
Ctrl	h12	down	MolecularFunction	GO:0016263	0.00210636652923403	10.9181619256018	0.618976577651798	4	9	glycoprotein-N-acetylgalactosamine 3-beta-galactosyltransferase activity
Ctrl	h12	down	MolecularFunction	GO:0048531	0.00210636652923403	10.9181619256018	0.618976577651798	4	9	beta-1,3-galactosyltransferase activity
Ctrl	h12	down	MolecularFunction	GO:0008378	0.00210636652923403	10.9181619256018	0.618976577651798	4	9	galactosyltransferase activity
Ctrl	h12	down	MolecularFunction	GO:0004806	0.00210636652923403	10.9181619256018	0.618976577651798	4	9	triglyceride lipase activity
Ctrl	h12	down	MolecularFunction	GO:0016714	0.00917897163172132	10.2150655021834	0.481426227062509	3	7	oxidoreductase activity, acting on paired donors, with incorporation or reduction of molecular oxygen, reduced pteridine as one donor, and incorporation of one atom of oxygen
Ctrl	h12	down	MolecularFunction	GO:0042277	0.00917897163172132	10.2150655021834	0.481426227062509	3	7	peptide binding
Ctrl	h12	down	MolecularFunction	GO:0005539	0.0410634165983895	9.06172839506173	0.343875876473221	2	5	glycosaminoglycan binding
Ctrl	h12	down	MolecularFunction	GO:0004869	0.0410634165983895	9.06172839506173	0.343875876473221	2	5	cysteine-type endopeptidase inhibitor activity
Ctrl	h12	down	MolecularFunction	GO:0000149	0.0410634165983895	9.06172839506173	0.343875876473221	2	5	SNARE binding
Ctrl	h12	down	MolecularFunction	GO:0015294	0.0410634165983895	9.06172839506173	0.343875876473221	2	5	solute:cation symporter activity
Ctrl	h12	down	MolecularFunction	GO:0042562	0.0410634165983895	9.06172839506173	0.343875876473221	2	5	hormone binding
Ctrl	h12	down	MolecularFunction	GO:0004181	0.0139441010632552	8.1707423580786	0.550201402357154	3	8	metallocarboxypeptidase activity
Ctrl	h12	down	MolecularFunction	GO:0031127	0.00700994670012235	6.82056892778993	0.82530210353573	4	12	alpha-(1,2)-fucosyltransferase activity
Ctrl	h12	down	MolecularFunction	GO:0140103	0.00700994670012235	6.82056892778993	0.82530210353573	4	12	catalytic activity, acting on a glycoprotein
Ctrl	h12	down	MolecularFunction	GO:0008107	0.00700994670012235	6.82056892778993	0.82530210353573	4	12	galactoside 2-alpha-L-fucosyltransferase activity
Ctrl	h12	down	MolecularFunction	GO:0015293	0.0198629683302658	6.80786026200873	0.618976577651798	3	9	symporter activity
Ctrl	h12	down	MolecularFunction	GO:0030414	1.79521369842761e-05	6.07884444444444	2.47590631060719	11	36	peptidase inhibitor activity
Ctrl	h12	down	MolecularFunction	GO:0004180	0.0269522701889389	5.83437305053026	0.687751752946442	3	10	carboxypeptidase activity
Ctrl	h12	down	MolecularFunction	GO:0008374	0.0269522701889389	5.83437305053026	0.687751752946442	3	10	O-acyltransferase activity
Ctrl	h12	down	MolecularFunction	GO:0008417	0.00032560122118949	5.7841291971651	1.85692973295539	8	27	fucosyltransferase activity
Ctrl	h12	down	MolecularFunction	GO:0061134	3.16995743549719e-05	5.62674897119342	2.61345666119648	11	38	peptidase regulator activity
Ctrl	h12	down	MolecularFunction	GO:0005179	0.0127004646693745	5.454704595186	0.962852454125019	4	14	hormone activity
Ctrl	h12	down	MolecularFunction	GO:0033218	0.00609381618090769	5.25387989203779	1.2379531553036	5	18	amide binding
Ctrl	h12	down	MolecularFunction	GO:0003735	5.187109595931e-10	4.60220043409924	8.45934656124123	30	123	structural constituent of ribosome
Ctrl	h12	down	MolecularFunction	GO:0004857	0.00013855064904076	4.59925925925926	3.02610771296434	11	44	enzyme inhibitor activity
Ctrl	h12	down	MolecularFunction	GO:0047834	0.0446066830857357	4.53639010189229	0.82530210353573	3	12	D-threo-aldose 1-dehydrogenase activity
Ctrl	h12	down	MolecularFunction	GO:0005506	2.81539821509998e-06	4.08503306648103	5.77711472475011	19	84	iron ion binding
Ctrl	h12	down	MolecularFunction	GO:0004252	1.19161893516461e-07	4.00985195996664	7.77159480829479	25	113	serine-type endopeptidase activity
Ctrl	h12	down	MolecularFunction	GO:0004866	0.00876165275069653	3.90643642072214	1.85692973295539	6	27	endopeptidase inhibitor activity
Ctrl	h12	down	MolecularFunction	GO:0061135	0.00876165275069653	3.90643642072214	1.85692973295539	6	27	endopeptidase regulator activity
Ctrl	h12	down	MolecularFunction	GO:0048018	0.0180127855900302	3.79142300194932	1.58182903177682	5	23	receptor ligand activity
Ctrl	h12	down	MolecularFunction	GO:0008236	1.75328795908234e-07	3.78646759094679	8.45934656124123	26	123	serine-type peptidase activity
Ctrl	h12	down	MolecularFunction	GO:0017171	1.75328795908234e-07	3.78646759094679	8.45934656124123	26	123	serine hydrolase activity
Ctrl	h12	down	MolecularFunction	GO:0030545	0.0215035931927937	3.591297322253	1.65060420707146	5	24	receptor regulator activity
Ctrl	h12	down	MolecularFunction	GO:0016298	0.0125143976654133	3.56559961777353	1.99448008354468	6	29	lipase activity
Ctrl	h12	down	MolecularFunction	GO:0005198	1.35358615959773e-07	3.43424893346306	10.5913769953752	30	154	structural molecule activity
Ctrl	h12	down	MolecularFunction	GO:0052689	0.0172713018964217	3.2792967032967	2.13203043413397	6	31	carboxylic ester hydrolase activity
Ctrl	h12	down	MolecularFunction	GO:0016758	0.000101377282832359	3.12968397291196	6.73996717887513	18	98	transferase activity, transferring hexosyl groups
Ctrl	h12	down	MolecularFunction	GO:0016705	0.000275909692817301	3.08114856429463	6.05221542592869	16	88	oxidoreductase activity, acting on paired donors, with incorporation or reduction of molecular oxygen
Ctrl	h12	down	MolecularFunction	GO:0004175	8.5263149907468e-09	2.96099213286713	18.2254214530807	45	265	endopeptidase activity
Ctrl	h12	down	MolecularFunction	GO:0004553	0.000409846229283205	2.95646441947566	6.25854095181262	16	91	hydrolase activity, hydrolyzing O-glycosyl compounds
Ctrl	h12	down	MolecularFunction	GO:0004497	0.0302218643559878	2.8251610458507	2.40713113531255	6	35	monooxygenase activity
Ctrl	h12	down	MolecularFunction	GO:0016798	0.000954406599264177	2.7010139764319	6.73996717887513	16	98	hydrolase activity, acting on glycosyl bonds
Ctrl	h12	down	MolecularFunction	GO:0016209	0.0195981617523614	2.60695889834963	3.43875876473221	8	50	antioxidant activity
Ctrl	h12	down	MolecularFunction	GO:0016757	7.01080915653289e-05	2.56758944471426	11.5542294495002	26	168	transferase activity, transferring glycosyl groups
Ctrl	h12	down	MolecularFunction	GO:0016810	0.0324106176988129	2.51727335961048	3.09488288825899	7	45	hydrolase activity, acting on carbon-nitrogen (but not peptide) bonds
Ctrl	h12	down	MolecularFunction	GO:0008233	4.64899033205718e-08	2.49059143897439	25.9282410860809	55	377	peptidase activity
Ctrl	h12	down	MolecularFunction	GO:0015078	0.0243813464958118	2.48765803732691	3.5763091153215	8	52	proton transmembrane transporter activity
Ctrl	h12	down	MolecularFunction	GO:0004222	0.00118394451255168	2.47050935341841	8.18424586006266	18	119	metalloendopeptidase activity
Ctrl	h12	down	MolecularFunction	GO:0070011	8.12528872901303e-08	2.46348771113661	25.6531403849023	54	373	peptidase activity, acting on L-amino acid peptides
Ctrl	h12	down	MolecularFunction	GO:0008237	0.000166360674098462	2.46317353663264	11.4854542742056	25	167	metallopeptidase activity
Ctrl	h12	down	MolecularFunction	GO:0030234	0.00274261342714103	2.32800374632058	8.11547068476801	17	118	enzyme regulator activity
Ctrl	h12	down	MolecularFunction	GO:0020037	0.0203755372409291	2.02927150974026	6.94629270475906	13	101	heme binding
Ctrl	h12	down	MolecularFunction	GO:0046906	0.0236069809092282	1.98353174603175	7.08384305534835	13	103	tetrapyrrole binding
Ctrl	h12	down	MolecularFunction	GO:0015077	0.0309672895852066	1.95927457842825	6.60241682828584	12	96	monovalent inorganic cation transmembrane transporter activity
Ctrl	h12	down	MolecularFunction	GO:0098772	0.00475604687328094	1.93401134634011	12.9297329553931	23	188	molecular function regulator
Ctrl	h12	down	MolecularFunction	GO:0046914	0.000570450339839336	1.79921773142112	27.441294942563	45	399	transition metal ion binding
Ctrl	h12	down	MolecularFunction	GO:0016491	0.00380020675918099	1.60993467410452	30.1235267790542	45	438	oxidoreductase activity
Ctrl	h12	down	MolecularFunction	GO:0046872	0.00261337875981582	1.49637457486091	50.6873041921528	70	737	metal ion binding
Ctrl	h12	down	MolecularFunction	GO:0043169	0.0027398578286445	1.48907239819005	51.6501566462778	71	751	cation binding
Ctrl	h12	down	MolecularFunction	GO:0016787	0.00302617683315323	1.38615993524768	86.7254960465463	110	1261	hydrolase activity
Ctrl	h12	down	MolecularFunction	GO:0140096	0.0115466414470906	1.35967435208324	62.9292853945994	80	915	catalytic activity, acting on a protein
Ctrl	h12	down	MolecularFunction	GO:0003824	0.015539922389904	1.2374513524714	204.262270625093	227	2970	catalytic activity
Ctrl	h12	up	BiologicalProcess	GOBPID	Pvalue	OddsRatio	ExpCount	Count	Size	Term
Ctrl	h12	up	BiologicalProcess	GO:0006471	0.000450688551413143	58.827731092437	0.196374006926054	3	4	protein ADP-ribosylation
Ctrl	h12	up	BiologicalProcess	GO:0032508	7.8639109277722e-05	39.3755274261603	0.294561010389081	4	6	DNA duplex unwinding
Ctrl	h12	up	BiologicalProcess	GO:0032392	7.8639109277722e-05	39.3755274261603	0.294561010389081	4	6	DNA geometric change
Ctrl	h12	up	BiologicalProcess	GO:0000726	0.00696812791428588	39.0543933054393	0.147280505194541	2	3	non-recombinational repair
Ctrl	h12	up	BiologicalProcess	GO:0006303	0.00696812791428588	39.0543933054393	0.147280505194541	2	3	double-strand break repair via nonhomologous end joining
Ctrl	h12	up	BiologicalProcess	GO:0051783	0.000339263467821707	19.6793248945148	0.392748013852108	4	8	regulation of nuclear division
Ctrl	h12	up	BiologicalProcess	GO:0007088	0.000339263467821707	19.6793248945148	0.392748013852108	4	8	regulation of mitotic nuclear division
Ctrl	h12	up	BiologicalProcess	GO:0007346	9.91155660903438e-05	16.4618644067797	0.540028519046649	5	11	regulation of mitotic cell cycle
Ctrl	h12	up	BiologicalProcess	GO:0006270	0.000587213505110361	15.7400843881857	0.441841515583622	4	9	DNA replication initiation
Ctrl	h12	up	BiologicalProcess	GO:0010948	0.00353044816517383	14.6974789915966	0.343654512120595	3	7	negative regulation of cell cycle process
Ctrl	h12	up	BiologicalProcess	GO:0010564	8.03279234710055e-06	13.934188034188	0.83458952943573	7	17	regulation of cell cycle process
Ctrl	h12	up	BiologicalProcess	GO:1905819	0.0217520632519229	13.0125523012552	0.245467508657568	2	5	negative regulation of chromosome separation
Ctrl	h12	up	BiologicalProcess	GO:0045841	0.0217520632519229	13.0125523012552	0.245467508657568	2	5	negative regulation of mitotic metaphase/anaphase transition
Ctrl	h12	up	BiologicalProcess	GO:0045839	0.0217520632519229	13.0125523012552	0.245467508657568	2	5	negative regulation of mitotic nuclear division
Ctrl	h12	up	BiologicalProcess	GO:0051784	0.0217520632519229	13.0125523012552	0.245467508657568	2	5	negative regulation of nuclear division
Ctrl	h12	up	BiologicalProcess	GO:2000816	0.0217520632519229	13.0125523012552	0.245467508657568	2	5	negative regulation of mitotic sister chromatid separation
Ctrl	h12	up	BiologicalProcess	GO:0071173	0.0217520632519229	13.0125523012552	0.245467508657568	2	5	spindle assembly checkpoint
Ctrl	h12	up	BiologicalProcess	GO:0071174	0.0217520632519229	13.0125523012552	0.245467508657568	2	5	mitotic spindle checkpoint
Ctrl	h12	up	BiologicalProcess	GO:0007219	0.0217520632519229	13.0125523012552	0.245467508657568	2	5	Notch signaling pathway
Ctrl	h12	up	BiologicalProcess	GO:0032465	0.0217520632519229	13.0125523012552	0.245467508657568	2	5	regulation of cytokinesis
Ctrl	h12	up	BiologicalProcess	GO:0031577	0.0217520632519229	13.0125523012552	0.245467508657568	2	5	spindle checkpoint
Ctrl	h12	up	BiologicalProcess	GO:0033046	0.0217520632519229	13.0125523012552	0.245467508657568	2	5	negative regulation of sister chromatid segregation
Ctrl	h12	up	BiologicalProcess	GO:0033048	0.0217520632519229	13.0125523012552	0.245467508657568	2	5	negative regulation of mitotic sister chromatid segregation
Ctrl	h12	up	BiologicalProcess	GO:0061640	0.0217520632519229	13.0125523012552	0.245467508657568	2	5	cytoskeleton-dependent cytokinesis
Ctrl	h12	up	BiologicalProcess	GO:0051985	0.0217520632519229	13.0125523012552	0.245467508657568	2	5	negative regulation of chromosome segregation
Ctrl	h12	up	BiologicalProcess	GO:1902100	0.0217520632519229	13.0125523012552	0.245467508657568	2	5	negative regulation of metaphase/anaphase transition of cell cycle
Ctrl	h12	up	BiologicalProcess	GO:0051302	0.0217520632519229	13.0125523012552	0.245467508657568	2	5	regulation of cell division
Ctrl	h12	up	BiologicalProcess	GO:0007094	0.0217520632519229	13.0125523012552	0.245467508657568	2	5	mitotic spindle assembly checkpoint
Ctrl	h12	up	BiologicalProcess	GO:0030178	0.0217520632519229	13.0125523012552	0.245467508657568	2	5	negative regulation of Wnt signaling pathway
Ctrl	h12	up	BiologicalProcess	GO:1901990	0.0054451589835851	11.755462184874	0.392748013852108	3	8	regulation of mitotic cell cycle phase transition
Ctrl	h12	up	BiologicalProcess	GO:0044772	0.0054451589835851	11.755462184874	0.392748013852108	3	8	mitotic cell cycle phase transition
Ctrl	h12	up	BiologicalProcess	GO:0071103	7.75636464214081e-06	10.650643776824	1.12915053982481	8	23	DNA conformation change
Ctrl	h12	up	BiologicalProcess	GO:0006338	0.000148316369988112	9.9063829787234	0.883683031167244	6	18	chromatin remodeling
Ctrl	h12	up	BiologicalProcess	GO:0006302	0.000148316369988112	9.9063829787234	0.883683031167244	6	18	double-strand break repair
Ctrl	h12	up	BiologicalProcess	GO:0016571	0.00205189710415775	9.83122362869198	0.589122020778163	4	12	histone methylation
Ctrl	h12	up	BiologicalProcess	GO:0034968	0.00205189710415775	9.83122362869198	0.589122020778163	4	12	histone lysine methylation
Ctrl	h12	up	BiologicalProcess	GO:1901987	0.00787413172282247	9.79411764705882	0.441841515583622	3	9	regulation of cell cycle phase transition
Ctrl	h12	up	BiologicalProcess	GO:0048017	0.00787413172282247	9.79411764705882	0.441841515583622	3	9	inositol lipid-mediated signaling
Ctrl	h12	up	BiologicalProcess	GO:0044770	0.00787413172282247	9.79411764705882	0.441841515583622	3	9	cell cycle phase transition
Ctrl	h12	up	BiologicalProcess	GO:1901991	0.0315815911175111	9.75732217573222	0.294561010389081	2	6	negative regulation of mitotic cell cycle phase transition
Ctrl	h12	up	BiologicalProcess	GO:1901988	0.0315815911175111	9.75732217573222	0.294561010389081	2	6	negative regulation of cell cycle phase transition
Ctrl	h12	up	BiologicalProcess	GO:0006265	0.0315815911175111	9.75732217573222	0.294561010389081	2	6	DNA topological change
Ctrl	h12	up	BiologicalProcess	GO:0015914	0.0315815911175111	9.75732217573222	0.294561010389081	2	6	phospholipid transport
Ctrl	h12	up	BiologicalProcess	GO:1905818	0.0315815911175111	9.75732217573222	0.294561010389081	2	6	regulation of chromosome separation
Ctrl	h12	up	BiologicalProcess	GO:1902099	0.0315815911175111	9.75732217573222	0.294561010389081	2	6	regulation of metaphase/anaphase transition of cell cycle
Ctrl	h12	up	BiologicalProcess	GO:0010965	0.0315815911175111	9.75732217573222	0.294561010389081	2	6	regulation of mitotic sister chromatid separation
Ctrl	h12	up	BiologicalProcess	GO:2001251	0.0315815911175111	9.75732217573222	0.294561010389081	2	6	negative regulation of chromosome organization
Ctrl	h12	up	BiologicalProcess	GO:0030071	0.0315815911175111	9.75732217573222	0.294561010389081	2	6	regulation of mitotic metaphase/anaphase transition
Ctrl	h12	up	BiologicalProcess	GO:0043547	0.0315815911175111	9.75732217573222	0.294561010389081	2	6	positive regulation of GTPase activity
Ctrl	h12	up	BiologicalProcess	GO:0045930	0.0315815911175111	9.75732217573222	0.294561010389081	2	6	negative regulation of mitotic cell cycle
Ctrl	h12	up	BiologicalProcess	GO:0033045	0.0315815911175111	9.75732217573222	0.294561010389081	2	6	regulation of sister chromatid segregation
Ctrl	h12	up	BiologicalProcess	GO:0033047	0.0315815911175111	9.75732217573222	0.294561010389081	2	6	regulation of mitotic sister chromatid segregation
Ctrl	h12	up	BiologicalProcess	GO:0048015	0.0315815911175111	9.75732217573222	0.294561010389081	2	6	phosphatidylinositol-mediated signaling
Ctrl	h12	up	BiologicalProcess	GO:0051983	0.0315815911175111	9.75732217573222	0.294561010389081	2	6	regulation of chromosome segregation
Ctrl	h12	up	BiologicalProcess	GO:0044784	0.0315815911175111	9.75732217573222	0.294561010389081	2	6	metaphase/anaphase transition of cell cycle
Ctrl	h12	up	BiologicalProcess	GO:0043044	0.0315815911175111	9.75732217573222	0.294561010389081	2	6	ATP-dependent chromatin remodeling
Ctrl	h12	up	BiologicalProcess	GO:0051345	0.0315815911175111	9.75732217573222	0.294561010389081	2	6	positive regulation of hydrolase activity
Ctrl	h12	up	BiologicalProcess	GO:0051304	0.0315815911175111	9.75732217573222	0.294561010389081	2	6	chromosome separation
Ctrl	h12	up	BiologicalProcess	GO:0051306	0.0315815911175111	9.75732217573222	0.294561010389081	2	6	mitotic sister chromatid separation
Ctrl	h12	up	BiologicalProcess	GO:0007091	0.0315815911175111	9.75732217573222	0.294561010389081	2	6	metaphase/anaphase transition of mitotic cell cycle
Ctrl	h12	up	BiologicalProcess	GO:0007093	0.0315815911175111	9.75732217573222	0.294561010389081	2	6	mitotic cell cycle checkpoint
Ctrl	h12	up	BiologicalProcess	GO:0030111	0.0315815911175111	9.75732217573222	0.294561010389081	2	6	regulation of Wnt signaling pathway
Ctrl	h12	up	BiologicalProcess	GO:0140014	0.000284982266022463	8.48753799392097	0.981870034630271	6	20	mitotic nuclear division
Ctrl	h12	up	BiologicalProcess	GO:0018022	0.00383891505417271	7.86160337552743	0.68730902424119	4	14	peptidyl-lysine methylation
Ctrl	h12	up	BiologicalProcess	GO:0060249	0.042802048298446	7.80418410041841	0.343654512120595	2	7	anatomical structure homeostasis
Ctrl	h12	up	BiologicalProcess	GO:0000723	0.042802048298446	7.80418410041841	0.343654512120595	2	7	telomere maintenance
Ctrl	h12	up	BiologicalProcess	GO:0000910	0.042802048298446	7.80418410041841	0.343654512120595	2	7	cytokinesis
Ctrl	h12	up	BiologicalProcess	GO:0033044	0.042802048298446	7.80418410041841	0.343654512120595	2	7	regulation of chromosome organization
Ctrl	h12	up	BiologicalProcess	GO:0032200	0.042802048298446	7.80418410041841	0.343654512120595	2	7	telomere organization
Ctrl	h12	up	BiologicalProcess	GO:0006261	0.000504924301323634	7.42340425531915	1.0800570380933	6	22	DNA-dependent DNA replication
Ctrl	h12	up	BiologicalProcess	GO:0051276	8.75486627477093e-14	7.20283018867925	5.69484620085557	29	116	chromosome organization
Ctrl	h12	up	BiologicalProcess	GO:0000819	0.00065541651422886	6.98523153942428	1.12915053982481	6	23	sister chromatid segregation
Ctrl	h12	up	BiologicalProcess	GO:0098813	0.000838463354306078	6.59574468085106	1.17824404155633	6	24	nuclear chromosome segregation
Ctrl	h12	up	BiologicalProcess	GO:1903047	0.000838463354306078	6.59574468085106	1.17824404155633	6	24	mitotic cell cycle process
Ctrl	h12	up	BiologicalProcess	GO:0000280	0.000838463354306078	6.59574468085106	1.17824404155633	6	24	nuclear division
Ctrl	h12	up	BiologicalProcess	GO:0007059	0.000838463354306078	6.59574468085106	1.17824404155633	6	24	chromosome segregation
Ctrl	h12	up	BiologicalProcess	GO:0043085	0.018488129706636	6.52521008403361	0.589122020778163	3	12	positive regulation of catalytic activity
Ctrl	h12	up	BiologicalProcess	GO:0022402	3.82082400578882e-05	5.90017825311943	2.1601140761866	10	44	cell cycle process
Ctrl	h12	up	BiologicalProcess	GO:0051726	0.000102335614693541	5.80269744160178	1.96374006926054	9	40	regulation of cell cycle
Ctrl	h12	up	BiologicalProcess	GO:0006260	8.11802560252904e-06	5.77167810355583	2.65104909350173	12	54	DNA replication
Ctrl	h12	up	BiologicalProcess	GO:0048285	0.00162906548905965	5.64984802431611	1.32552454675087	6	27	organelle fission
Ctrl	h12	up	BiologicalProcess	GO:0000278	0.00162906548905965	5.64984802431611	1.32552454675087	6	27	mitotic cell cycle
Ctrl	h12	up	BiologicalProcess	GO:0000070	0.0100529148943449	5.61060880048222	0.883683031167244	4	18	mitotic sister chromatid segregation
Ctrl	h12	up	BiologicalProcess	GO:0006325	4.45205147948375e-06	5.17276732078494	3.38745161947443	14	69	chromatin organization
Ctrl	h12	up	BiologicalProcess	GO:0016579	0.0064781397110516	4.92372881355932	1.22733754328784	5	25	protein deubiquitination
Ctrl	h12	up	BiologicalProcess	GO:0008213	0.0064781397110516	4.92372881355932	1.22733754328784	5	25	protein alkylation
Ctrl	h12	up	BiologicalProcess	GO:0006479	0.0064781397110516	4.92372881355932	1.22733754328784	5	25	protein methylation
Ctrl	h12	up	BiologicalProcess	GO:0034248	0.0147380847348681	4.90717299578059	0.981870034630271	4	20	regulation of cellular amide metabolic process
Ctrl	h12	up	BiologicalProcess	GO:0006417	0.0147380847348681	4.90717299578059	0.981870034630271	4	20	regulation of translation
Ctrl	h12	up	BiologicalProcess	GO:0051129	0.0343085912100769	4.89075630252101	0.736402525972703	3	15	negative regulation of cellular component organization
Ctrl	h12	up	BiologicalProcess	GO:0045786	0.0343085912100769	4.89075630252101	0.736402525972703	3	15	negative regulation of cell cycle
Ctrl	h12	up	BiologicalProcess	GO:0010639	0.0343085912100769	4.89075630252101	0.736402525972703	3	15	negative regulation of organelle organization
Ctrl	h12	up	BiologicalProcess	GO:0000956	0.0343085912100769	4.89075630252101	0.736402525972703	3	15	nuclear-transcribed mRNA catabolic process
Ctrl	h12	up	BiologicalProcess	GO:0051056	0.0343085912100769	4.89075630252101	0.736402525972703	3	15	regulation of small GTPase mediated signal transduction
Ctrl	h12	up	BiologicalProcess	GO:0070646	0.00770616409859538	4.68825665859564	1.27643104501935	5	26	protein modification by small protein removal
Ctrl	h12	up	BiologicalProcess	GO:0033043	0.00182926816606663	4.62478632478632	1.816459564066	7	37	regulation of organelle organization
Ctrl	h12	up	BiologicalProcess	GO:0007049	8.02569903695936e-05	4.3950774116713	3.28926461601141	12	67	cell cycle
Ctrl	h12	up	BiologicalProcess	GO:0070588	0.0240121273724433	4.12969131689984	1.12915053982481	4	23	calcium ion transmembrane transport
Ctrl	h12	up	BiologicalProcess	GO:0018205	0.00642998909159108	4.08422597212032	1.71827256060297	6	35	peptidyl-lysine modification
Ctrl	h12	up	BiologicalProcess	GO:0007018	0.0142345153364367	3.93474576271186	1.47280505194541	5	30	microtubule-based movement
Ctrl	h12	up	BiologicalProcess	GO:0051128	0.00445541941681097	3.84900284900285	2.11102057445508	7	43	regulation of cellular component organization
Ctrl	h12	up	BiologicalProcess	GO:0010608	0.0163110099858496	3.78259452411995	1.52189855367692	5	31	posttranscriptional regulation of gene expression
Ctrl	h12	up	BiologicalProcess	GO:0006281	3.34938883032938e-05	3.74436781609195	5.0566306783459	16	103	DNA repair
Ctrl	h12	up	BiologicalProcess	GO:0006511	0.00111001958422617	3.63085399449036	3.19107761254838	10	65	ubiquitin-dependent protein catabolic process
Ctrl	h12	up	BiologicalProcess	GO:0019941	0.00111001958422617	3.63085399449036	3.19107761254838	10	65	modification-dependent protein catabolic process
Ctrl	h12	up	BiologicalProcess	GO:0043632	0.00111001958422617	3.63085399449036	3.19107761254838	10	65	modification-dependent macromolecule catabolic process
Ctrl	h12	up	BiologicalProcess	GO:0072511	0.04087145771853	3.40854889011191	1.32552454675087	4	27	divalent inorganic cation transport
Ctrl	h12	up	BiologicalProcess	GO:0006816	0.04087145771853	3.40854889011191	1.32552454675087	4	27	calcium ion transport
Ctrl	h12	up	BiologicalProcess	GO:0070838	0.04087145771853	3.40854889011191	1.32552454675087	4	27	divalent metal ion transport
Ctrl	h12	up	BiologicalProcess	GO:0006259	8.966235368855e-07	3.40720930232558	9.13139132206152	26	186	DNA metabolic process
Ctrl	h12	up	BiologicalProcess	GO:0016569	0.0139434266385972	3.37969604863222	2.01283357099206	6	41	covalent chromatin modification
Ctrl	h12	up	BiologicalProcess	GO:0016570	0.0139434266385972	3.37969604863222	2.01283357099206	6	41	histone modification
Ctrl	h12	up	BiologicalProcess	GO:0007264	0.0139434266385972	3.37969604863222	2.01283357099206	6	41	small GTPase mediated signal transduction
Ctrl	h12	up	BiologicalProcess	GO:0006974	0.000106280504190623	3.35101947308133	5.54756569566103	16	113	cellular response to DNA damage stimulus
Ctrl	h12	up	BiologicalProcess	GO:0006996	2.01584016952271e-08	3.32757973733583	13.2552454675087	36	270	organelle organization
Ctrl	h12	up	BiologicalProcess	GO:0070647	0.00198284373360464	3.32467532467532	3.43654512120595	10	70	protein modification by small protein conjugation or removal
Ctrl	h12	up	BiologicalProcess	GO:0051603	0.00245901146302372	3.21603128054741	3.53473212466898	10	72	proteolysis involved in cellular protein catabolic process
Ctrl	h12	up	BiologicalProcess	GO:0044257	0.00245901146302372	3.21603128054741	3.53473212466898	10	72	cellular protein catabolic process
Ctrl	h12	up	BiologicalProcess	GO:0033554	0.000161722776822343	3.2154895489549	5.74393970258708	16	117	cellular response to stress
Ctrl	h12	up	BiologicalProcess	GO:0016567	0.0330104669732584	3.06938559322034	1.816459564066	5	37	protein ubiquitination
Ctrl	h12	up	BiologicalProcess	GO:0006310	0.0403066050955084	2.88758723828514	1.91464656752903	5	39	DNA recombination
Ctrl	h12	up	BiologicalProcess	GO:0044265	0.00261291244817048	2.68687827816965	5.40028519046649	13	110	cellular macromolecule catabolic process
Ctrl	h12	up	BiologicalProcess	GO:0006950	0.000697605124853596	2.59154660814808	7.80586677531065	18	159	response to stress
Ctrl	h12	up	BiologicalProcess	GO:0007155	0.0309788167602379	2.50901320901321	3.04379710735384	7	62	cell adhesion
Ctrl	h12	up	BiologicalProcess	GO:0022610	0.0309788167602379	2.50901320901321	3.04379710735384	7	62	biological adhesion
Ctrl	h12	up	BiologicalProcess	GO:0030163	0.0121270202107072	2.48268398268398	4.41841515583622	10	90	protein catabolic process
Ctrl	h12	up	BiologicalProcess	GO:0009057	0.00374179975264274	2.46371435195919	6.28396822163373	14	128	macromolecule catabolic process
Ctrl	h12	up	BiologicalProcess	GO:0048519	0.013054971897473	2.45149911816578	4.46750865756773	10	91	negative regulation of biological process
Ctrl	h12	up	BiologicalProcess	GO:0018193	0.0360512712682833	2.41992802519118	3.14198411081687	7	64	peptidyl-amino acid modification
Ctrl	h12	up	BiologicalProcess	GO:0016043	6.99693208113287e-06	2.41924235901851	18.8519046649012	39	384	cellular component organization
Ctrl	h12	up	BiologicalProcess	GO:0007166	0.0295562728291268	2.35782461085132	3.68201262986352	8	75	cell surface receptor signaling pathway
Ctrl	h12	up	BiologicalProcess	GO:0016071	0.0276315695896103	2.25343736359668	4.32022815237319	9	88	mRNA metabolic process
Ctrl	h12	up	BiologicalProcess	GO:0035556	0.0022349598479404	2.15495867768595	10.7514768792015	21	219	intracellular signal transduction
Ctrl	h12	up	BiologicalProcess	GO:0071840	0.00011162187637293	2.09436095893853	21.2574862497454	39	433	cellular component organization or biogenesis
Ctrl	h12	up	BiologicalProcess	GO:0090304	5.16324178449209e-06	1.96486654165476	45.8042371155021	74	933	nucleic acid metabolic process
Ctrl	h12	up	BiologicalProcess	GO:0044260	4.58764623429203e-07	1.95336695629732	76.8804237115502	113	1566	cellular macromolecule metabolic process
Ctrl	h12	up	BiologicalProcess	GO:0009987	1.45796741236911e-05	1.92291787439614	161.812181707069	191	3296	cellular process
Ctrl	h12	up	BiologicalProcess	GO:0006351	0.00887675558015434	1.63980676328502	22.5339172947647	34	459	transcription, DNA-templated
Ctrl	h12	up	BiologicalProcess	GO:0097659	0.00887675558015434	1.63980676328502	22.5339172947647	34	459	nucleic acid-templated transcription
Ctrl	h12	up	BiologicalProcess	GO:0043170	0.00015649031181045	1.62528322741089	103.341821144836	131	2105	macromolecule metabolic process
Ctrl	h12	up	BiologicalProcess	GO:0036211	0.00415067680077195	1.62462043640986	30.5852515787329	45	623	protein modification process
Ctrl	h12	up	BiologicalProcess	GO:0006464	0.00415067680077195	1.62462043640986	30.5852515787329	45	623	cellular protein modification process
Ctrl	h12	up	BiologicalProcess	GO:0032774	0.0100909921345722	1.62298570994223	22.7302913016908	34	463	RNA biosynthetic process
Ctrl	h12	up	BiologicalProcess	GO:0010468	0.0134100849847666	1.60727838404789	21.5029537584029	32	438	regulation of gene expression
Ctrl	h12	up	BiologicalProcess	GO:0006139	0.000914897742308204	1.58977505112474	56.8502750050927	78	1158	nucleobase-containing compound metabolic process
Ctrl	h12	up	BiologicalProcess	GO:0043412	0.00723399336015958	1.55282277859597	33.2363006722347	47	677	macromolecule modification
Ctrl	h12	up	BiologicalProcess	GO:0006725	0.00154904202252669	1.54672066106657	59.648604603789	80	1215	cellular aromatic compound metabolic process
Ctrl	h12	up	BiologicalProcess	GO:0046483	0.00178045726509513	1.53938964194233	59.0103890812793	79	1202	heterocycle metabolic process
Ctrl	h12	up	BiologicalProcess	GO:0044237	0.00107036195163324	1.51599946801436	114.289672030964	138	2328	cellular metabolic process
Ctrl	h12	up	BiologicalProcess	GO:0034645	0.00677815114553999	1.51574803149606	40.1093909146466	55	817	cellular macromolecule biosynthetic process
Ctrl	h12	up	BiologicalProcess	GO:1901360	0.00241672057767163	1.51481686984534	60.5322876349562	80	1233	organic cyclic compound metabolic process
Ctrl	h12	up	BiologicalProcess	GO:0009059	0.00713209346981014	1.51100602375725	40.2075779181096	55	819	macromolecule biosynthetic process
Ctrl	h12	up	BiologicalProcess	GO:0060255	0.0293124825404472	1.49750820469187	22.8284783051538	32	465	regulation of macromolecule metabolic process
Ctrl	h12	up	BiologicalProcess	GO:0010556	0.0383609835426285	1.49622047047982	19.882868201263	28	405	regulation of macromolecule biosynthetic process
Ctrl	h12	up	BiologicalProcess	GO:2000112	0.0383609835426285	1.49622047047982	19.882868201263	28	405	regulation of cellular macromolecule biosynthetic process
Ctrl	h12	up	BiologicalProcess	GO:0031326	0.0394142835215009	1.49191444966093	19.9319617029945	28	406	regulation of cellular biosynthetic process
Ctrl	h12	up	BiologicalProcess	GO:0009889	0.0415861194704718	1.48337039782555	20.0301487064575	28	408	regulation of biosynthetic process
Ctrl	h12	up	BiologicalProcess	GO:0019222	0.0389659186343569	1.45661450924609	23.3685068242004	32	476	regulation of metabolic process
Ctrl	h12	up	BiologicalProcess	GO:0016070	0.0212476314265269	1.42981641914191	37.1146873090242	49	756	RNA metabolic process
Ctrl	h12	up	BiologicalProcess	GO:0051716	0.0341121112623277	1.37161752548912	40.0112039111835	51	815	cellular response to stimulus
Ctrl	h12	up	BiologicalProcess	GO:0044238	0.0149435301075092	1.35007095202796	129.165003055612	146	2631	primary metabolic process
Ctrl	h12	up	BiologicalProcess	GO:0044267	0.0480973770344637	1.32557558679433	43.6441230393155	54	889	cellular protein metabolic process
Ctrl	h12	up	BiologicalProcess	GO:0050789	0.0323155161266136	1.32049205224258	62.1032796903646	75	1265	regulation of biological process
Ctrl	h12	up	BiologicalProcess	GO:0034641	0.0335523353027273	1.30544616496674	70.743735995111	84	1441	cellular nitrogen compound metabolic process
Ctrl	h12	up	BiologicalProcess	GO:0006807	0.0284921362994175	1.29823359592895	119.100835200652	134	2426	nitrogen compound metabolic process
Ctrl	h12	up	BiologicalProcess	GO:0050794	0.0440198283377316	1.29730394921703	60.1886331228356	72	1226	regulation of cellular process
Ctrl	h12	up	BiologicalProcess	GO:0065007	0.0437431487315563	1.29087569791361	64.9016092890609	77	1322	biological regulation
Ctrl	h12	up	CellularComponent	GOCCID	Pvalue	OddsRatio	ExpCount	Count	Size	Term
Ctrl	h12	up	CellularComponent	GO:0005663	0.00185416675205233	Inf	0.0864745011086474	2	2	DNA replication factor C complex
Ctrl	h12	up	CellularComponent	GO:0042555	4.66068467460399e-05	45.787610619469	0.259423503325942	4	6	MCM complex
Ctrl	h12	up	CellularComponent	GO:0042575	0.00073951667102027	34.0394736842105	0.216186252771619	3	5	DNA polymerase complex
Ctrl	h12	up	CellularComponent	GO:0005657	0.0105041224207491	22.495652173913	0.172949002217295	2	4	replication fork
Ctrl	h12	up	CellularComponent	GO:0030015	0.0105041224207491	22.495652173913	0.172949002217295	2	4	CCR4-NOT core complex
Ctrl	h12	up	CellularComponent	GO:0016514	0.00242790694283515	17.0065789473684	0.302660753880266	3	7	SWI/SNF complex
Ctrl	h12	up	CellularComponent	GO:0070603	0.000183052676553406	9.27567567567568	0.907982261640798	6	21	SWI/SNF superfamily-type complex
Ctrl	h12	up	CellularComponent	GO:0000790	0.000183052676553406	9.27567567567568	0.907982261640798	6	21	nuclear chromatin
Ctrl	h12	up	CellularComponent	GO:1904949	0.00031712960786108	8.17806041335453	0.994456762749446	6	23	ATPase complex
Ctrl	h12	up	CellularComponent	GO:0097346	0.0437527538084991	7.48695652173913	0.34589800443459	2	8	INO80-type complex
Ctrl	h12	up	CellularComponent	GO:0031011	0.0437527538084991	7.48695652173913	0.34589800443459	2	8	Ino80 complex
Ctrl	h12	up	CellularComponent	GO:0033202	0.0437527538084991	7.48695652173913	0.34589800443459	2	8	DNA helicase complex
Ctrl	h12	up	CellularComponent	GO:1902493	0.00510200040915777	7.0142954390742	0.735033259423503	4	17	acetyltransferase complex
Ctrl	h12	up	CellularComponent	GO:0031248	0.00510200040915777	7.0142954390742	0.735033259423503	4	17	protein acetyltransferase complex
Ctrl	h12	up	CellularComponent	GO:0044454	0.000395459330892892	6.27307692307692	1.42682926829268	7	33	nuclear chromosome part
Ctrl	h12	up	CellularComponent	GO:0000228	0.00048037475022401	6.03838383838384	1.47006651884701	7	34	nuclear chromosome
Ctrl	h12	up	CellularComponent	GO:0000123	0.0244997486718873	5.65131578947368	0.648558758314856	3	15	histone acetyltransferase complex
Ctrl	h12	up	CellularComponent	GO:0016459	0.0343911606412548	4.84022556390977	0.735033259423503	3	17	myosin complex
Ctrl	h12	up	CellularComponent	GO:0005634	3.86565766404094e-10	3.78066800061567	17.2949002217295	44	400	nucleus
Ctrl	h12	up	CellularComponent	GO:0005694	0.000108186433437536	3.77411003236246	4.49667405764967	14	104	chromosome
Ctrl	h12	up	CellularComponent	GO:0044427	0.000694717973381485	3.40816326530612	4.15077605321508	12	96	chromosomal part
Ctrl	h12	up	CellularComponent	GO:0000785	0.0148275794180777	2.98737373737374	2.63747228381375	7	61	chromatin
Ctrl	h12	up	CellularComponent	GO:0044428	0.000255368414789919	2.75945017182131	8.64745011086474	20	200	nuclear part
Ctrl	h12	up	CellularComponent	GO:1990234	0.00808402812218495	2.68772155978086	4.1940133037694	10	97	transferase complex
Ctrl	h12	up	CellularComponent	GO:1902494	0.00158622915679325	2.44794311833418	8.51773835920177	18	197	catalytic complex
Ctrl	h12	up	CellularComponent	GO:0005856	0.0176995026501752	2.35060889266497	4.71286031042129	10	109	cytoskeleton
Ctrl	h12	up	CellularComponent	GO:0043229	1.25578269328806e-05	2.26962457337884	40.7294900221729	63	942	intracellular organelle
Ctrl	h12	up	CellularComponent	GO:0031981	0.0184508571995842	2.23248564397047	5.44789356984479	11	126	nuclear lumen
Ctrl	h12	up	CellularComponent	GO:0043226	1.85218190554578e-05	2.23097112860892	41.1618625277162	63	952	organelle
Ctrl	h12	up	CellularComponent	GO:0043231	0.000136394884587014	2.12691326530612	27.3691796008869	45	633	intracellular membrane-bounded organelle
Ctrl	h12	up	CellularComponent	GO:0043227	0.000195674171452289	2.07513261386501	28.6230598669623	46	662	membrane-bounded organelle
Ctrl	h12	up	CellularComponent	GO:0031974	0.0239865564072834	2.06134453781513	6.39911308203991	12	148	membrane-enclosed lumen
Ctrl	h12	up	CellularComponent	GO:0043233	0.0239865564072834	2.06134453781513	6.39911308203991	12	148	organelle lumen
Ctrl	h12	up	CellularComponent	GO:0070013	0.0239865564072834	2.06134453781513	6.39911308203991	12	148	intracellular organelle lumen
Ctrl	h12	up	CellularComponent	GO:0043228	0.013351126059607	1.77891424075531	15.219512195122	24	352	non-membrane-bounded organelle
Ctrl	h12	up	CellularComponent	GO:0043232	0.013351126059607	1.77891424075531	15.219512195122	24	352	intracellular non-membrane-bounded organelle
Ctrl	h12	up	CellularComponent	GO:0005622	0.00234173051474073	1.74342948717949	53.5709534368071	69	1239	intracellular
Ctrl	h12	up	CellularComponent	GO:0044424	0.00234173051474073	1.74342948717949	53.5709534368071	69	1239	intracellular part
Ctrl	h12	up	CellularComponent	GO:0044446	0.0143374561342045	1.63776340884775	23.8669623059867	34	552	intracellular organelle part
Ctrl	h12	up	CellularComponent	GO:0005623	0.00699604626648842	1.63120124804992	58.5432372505543	72	1354	cell
Ctrl	h12	up	CellularComponent	GO:0044464	0.00699604626648842	1.63120124804992	58.5432372505543	72	1354	cell part
Ctrl	h12	up	CellularComponent	GO:0044422	0.0168295165575147	1.61431987491953	24.1263858093126	34	558	organelle part
Ctrl	h12	up	CellularComponent	GO:0032991	0.0180217078051714	1.53904915805131	35.1518847006652	46	813	protein-containing complex
Ctrl	h12	up	MolecularFunction	GOMFID	Pvalue	OddsRatio	ExpCount	Count	Size	Term
Ctrl	h12	up	MolecularFunction	GO:0003689	0.00261123875772296	Inf	0.10234223482023	2	2	DNA clamp loader activity
Ctrl	h12	up	MolecularFunction	GO:0033170	0.00261123875772296	Inf	0.10234223482023	2	2	protein-DNA loading ATPase activity
Ctrl	h12	up	MolecularFunction	GO:0043138	0.00756795521768954	37.2961876832845	0.153513352230345	2	3	3'-5' DNA helicase activity
Ctrl	h12	up	MolecularFunction	GO:0004697	0.00756795521768954	37.2961876832845	0.153513352230345	2	3	protein kinase C activity
Ctrl	h12	up	MolecularFunction	GO:0031491	0.00756795521768954	37.2961876832845	0.153513352230345	2	3	nucleosome binding
Ctrl	h12	up	MolecularFunction	GO:0003950	0.00122970483058443	28.05	0.255855587050574	3	5	NAD+ ADP-ribosyltransferase activity
Ctrl	h12	up	MolecularFunction	GO:0008094	0.00236627926965829	18.6970588235294	0.307026704460689	3	6	DNA-dependent ATPase activity
Ctrl	h12	up	MolecularFunction	GO:0003682	0.000121919916995942	15.6656804733728	0.562882291511264	5	11	chromatin binding
Ctrl	h12	up	MolecularFunction	GO:0070615	2.20649073882733e-07	15.5528034839412	1.0234223482023	9	20	nucleosome-dependent ATPase activity
Ctrl	h12	up	MolecularFunction	GO:0050839	0.0235545599417773	12.4281524926686	0.255855587050574	2	5	cell adhesion molecule binding
Ctrl	h12	up	MolecularFunction	GO:0070566	0.0235545599417773	12.4281524926686	0.255855587050574	2	5	adenylyltransferase activity
Ctrl	h12	up	MolecularFunction	GO:0045296	0.0235545599417773	12.4281524926686	0.255855587050574	2	5	cadherin binding
Ctrl	h12	up	MolecularFunction	GO:0008409	0.0235545599417773	12.4281524926686	0.255855587050574	2	5	5'-3' exonuclease activity
Ctrl	h12	up	MolecularFunction	GO:0003887	0.000311876225893185	11.7455621301775	0.665224526331493	5	13	DNA-directed DNA polymerase activity
Ctrl	h12	up	MolecularFunction	GO:0005388	0.00613517637661977	11.2147058823529	0.409368939280919	3	8	calcium-transporting ATPase activity
Ctrl	h12	up	MolecularFunction	GO:0034061	0.000464930271536162	10.4388560157791	0.716395643741608	5	14	DNA polymerase activity
Ctrl	h12	up	MolecularFunction	GO:0042054	0.000188800620979732	9.41839762611276	0.921080113382068	6	18	histone methyltransferase activity
Ctrl	h12	up	MolecularFunction	GO:0018024	0.000188800620979732	9.41839762611276	0.921080113382068	6	18	histone-lysine N-methyltransferase activity
Ctrl	h12	up	MolecularFunction	GO:0003916	0.0341487002778369	9.31964809384164	0.307026704460689	2	6	DNA topoisomerase activity
Ctrl	h12	up	MolecularFunction	GO:0008569	0.0341487002778369	9.31964809384164	0.307026704460689	2	6	ATP-dependent microtubule motor activity, minus-end-directed
Ctrl	h12	up	MolecularFunction	GO:0042393	0.0341487002778369	9.31964809384164	0.307026704460689	2	6	histone binding
Ctrl	h12	up	MolecularFunction	GO:0002039	0.0341487002778369	9.31964809384164	0.307026704460689	2	6	p53 binding
Ctrl	h12	up	MolecularFunction	GO:0003678	0.000484235891972074	7.53115727002967	1.07459346561241	6	21	DNA helicase activity
Ctrl	h12	up	MolecularFunction	GO:0015662	0.00447928054124113	7.49262536873156	0.716395643741608	4	14	ATPase activity, coupled to transmembrane movement of ions, phosphorylative mechanism
Ctrl	h12	up	MolecularFunction	GO:0051015	0.00218465762796481	6.70540997464074	0.972251230792183	5	19	actin filament binding
Ctrl	h12	up	MolecularFunction	GO:0016278	0.000825794188778007	6.64304416128469	1.17693570043264	6	23	lysine N-methyltransferase activity
Ctrl	h12	up	MolecularFunction	GO:0016279	0.000825794188778007	6.64304416128469	1.17693570043264	6	23	protein-lysine N-methyltransferase activity
Ctrl	h12	up	MolecularFunction	GO:0003899	0.00279245130939175	6.25739644970414	1.0234223482023	5	20	DNA-directed 5'-3' RNA polymerase activity
Ctrl	h12	up	MolecularFunction	GO:0097747	0.00279245130939175	6.25739644970414	1.0234223482023	5	20	RNA polymerase activity
Ctrl	h12	up	MolecularFunction	GO:0034062	0.00279245130939175	6.25739644970414	1.0234223482023	5	20	5'-3' RNA polymerase activity
Ctrl	h12	up	MolecularFunction	GO:0003777	0.00351376862733539	5.86538461538461	1.07459346561241	5	21	microtubule motor activity
Ctrl	h12	up	MolecularFunction	GO:1990939	0.00351376862733539	5.86538461538461	1.07459346561241	5	21	ATP-dependent microtubule motor activity
Ctrl	h12	up	MolecularFunction	GO:0042623	4.27377109449176e-11	5.69559655265284	6.1917052066239	27	121	ATPase activity, coupled
Ctrl	h12	up	MolecularFunction	GO:0003774	0.000371252516168983	5.40042643923241	1.84216022676414	8	36	motor activity
Ctrl	h12	up	MolecularFunction	GO:0019783	0.00203599332450167	5.37431114879186	1.3816201700731	6	27	ubiquitin-like protein-specific protease activity
Ctrl	h12	up	MolecularFunction	GO:0004843	0.00203599332450167	5.37431114879186	1.3816201700731	6	27	thiol-dependent ubiquitin-specific protease activity
Ctrl	h12	up	MolecularFunction	GO:0036459	0.00203599332450167	5.37431114879186	1.3816201700731	6	27	thiol-dependent ubiquitinyl hydrolase activity
Ctrl	h12	up	MolecularFunction	GO:0016779	1.58736235318408e-05	5.32593269163212	2.81441145755632	12	55	nucleotidyltransferase activity
Ctrl	h12	up	MolecularFunction	GO:0101005	0.00248160457681261	5.1292149986512	1.43279128748322	6	28	ubiquitinyl hydrolase activity
Ctrl	h12	up	MolecularFunction	GO:0140097	6.41358994650344e-06	4.96926713947991	3.47963598388781	14	68	catalytic activity, acting on DNA
Ctrl	h12	up	MolecularFunction	GO:0005096	0.00646957246314226	4.93693553410153	1.22810681784276	5	24	GTPase activator activity
Ctrl	h12	up	MolecularFunction	GO:0008276	0.00199140299974286	4.54813218390805	1.84216022676414	7	36	protein methyltransferase activity
Ctrl	h12	up	MolecularFunction	GO:0008017	0.00502333695809309	4.33736589819676	1.63747575712368	6	32	microtubule binding
Ctrl	h12	up	MolecularFunction	GO:0008170	0.00275725306051853	4.25336021505376	1.94450246158437	7	38	N-methyltransferase activity
Ctrl	h12	up	MolecularFunction	GO:0044877	0.000976410673444354	4.05346449957228	2.60972698791586	9	51	protein-containing complex binding
Ctrl	h12	up	MolecularFunction	GO:0016887	5.89352582249013e-10	4.00647249190938	10.4389079516634	34	204	ATPase activity
Ctrl	h12	up	MolecularFunction	GO:0030695	0.014665899242989	3.90532544378698	1.48396240489333	5	29	GTPase regulator activity
Ctrl	h12	up	MolecularFunction	GO:0005085	0.00235995028539291	3.87049368541906	2.4050425182754	8	47	guanyl-nucleotide exchange factor activity
Ctrl	h12	up	MolecularFunction	GO:0004842	0.000718262017915879	3.86774529631672	3.01909592719678	10	59	ubiquitin-protein transferase activity
Ctrl	h12	up	MolecularFunction	GO:0015631	0.00494593061839832	3.76488095238095	2.14918693122482	7	42	tubulin binding
Ctrl	h12	up	MolecularFunction	GO:0015085	0.0317928644288476	3.74041297935103	1.22810681784276	4	24	calcium ion transmembrane transporter activity
Ctrl	h12	up	MolecularFunction	GO:0043492	0.00107238837679733	3.64287364287364	3.17260927942712	10	62	ATPase activity, coupled to movement of substances
Ctrl	h12	up	MolecularFunction	GO:0042626	0.00107238837679733	3.64287364287364	3.17260927942712	10	62	ATPase activity, coupled to transmembrane movement of substances
Ctrl	h12	up	MolecularFunction	GO:0015399	0.00121809547300274	3.57357357357357	3.22378039683724	10	63	primary active transmembrane transporter activity
Ctrl	h12	up	MolecularFunction	GO:0019787	0.00121809547300274	3.57357357357357	3.22378039683724	10	63	ubiquitin-like protein transferase activity
Ctrl	h12	up	MolecularFunction	GO:0015405	0.00121809547300274	3.57357357357357	3.22378039683724	10	63	P-P-bond-hydrolysis-driven transmembrane transporter activity
Ctrl	h12	up	MolecularFunction	GO:0008047	0.0118310956813551	3.52077151335312	1.94450246158437	6	38	enzyme activator activity
Ctrl	h12	up	MolecularFunction	GO:0004386	0.000480984256325831	3.51103881013247	3.94017604057885	12	77	helicase activity
Ctrl	h12	up	MolecularFunction	GO:0022853	0.0413104285581514	3.39930276213462	1.33044905266299	4	26	active ion transmembrane transporter activity
Ctrl	h12	up	MolecularFunction	GO:0019829	0.0413104285581514	3.39930276213462	1.33044905266299	4	26	cation-transporting ATPase activity
Ctrl	h12	up	MolecularFunction	GO:0042625	0.0413104285581514	3.39930276213462	1.33044905266299	4	26	ATPase coupled ion transmembrane transporter activity
Ctrl	h12	up	MolecularFunction	GO:0060589	0.0279246442015066	3.22944297082228	1.73981799194391	5	34	nucleoside-triphosphatase regulator activity
Ctrl	h12	up	MolecularFunction	GO:0019899	0.000670384560167694	3.17272727272727	4.65657168432045	13	91	enzyme binding
Ctrl	h12	up	MolecularFunction	GO:0051020	0.00339836037535436	3.05046982466337	3.68432045352827	10	72	GTPase binding
Ctrl	h12	up	MolecularFunction	GO:0005488	4.28056863401498e-16	2.98058004171994	222.133820677309	288	4341	binding
Ctrl	h12	up	MolecularFunction	GO:0008234	0.00977638093763972	2.95417032484636	3.01909592719678	8	59	cysteine-type peptidase activity
Ctrl	h12	up	MolecularFunction	GO:0008092	0.000938627360090563	2.89916743755782	5.42413844547218	14	106	cytoskeletal protein binding
Ctrl	h12	up	MolecularFunction	GO:0005524	2.36121547161971e-12	2.76174579549632	36.3826644785917	80	711	ATP binding
Ctrl	h12	up	MolecularFunction	GO:0008757	0.0211303685584969	2.73958333333333	2.81441145755632	7	55	S-adenosylmethionine-dependent methyltransferase activity
Ctrl	h12	up	MolecularFunction	GO:0017111	1.86220711127846e-08	2.72950819672131	21.2360137251977	49	415	nucleoside-triphosphatase activity
Ctrl	h12	up	MolecularFunction	GO:0032559	5.75591826664981e-12	2.70452784890219	36.9967178875131	80	723	adenyl ribonucleotide binding
Ctrl	h12	up	MolecularFunction	GO:0030554	6.19233138776253e-12	2.69985593840777	37.0478890049232	80	724	adenyl nucleotide binding
Ctrl	h12	up	MolecularFunction	GO:0016462	5.4671455848675e-08	2.62280701754386	21.9524093689393	49	429	pyrophosphatase activity
Ctrl	h12	up	MolecularFunction	GO:0016818	6.34481109829524e-08	2.60820244328098	22.0547516037595	49	431	hydrolase activity, acting on acid anhydrides, in phosphorus-containing anhydrides
Ctrl	h12	up	MolecularFunction	GO:0016817	6.83204540170933e-08	2.60095735422106	22.1059227211696	49	432	hydrolase activity, acting on acid anhydrides
Ctrl	h12	up	MolecularFunction	GO:0008144	9.26990035136015e-12	2.54113252999853	44.5700432642101	90	871	drug binding
Ctrl	h12	up	MolecularFunction	GO:0003779	0.0378764255919893	2.38825757575758	3.17260927942712	7	62	actin binding
Ctrl	h12	up	MolecularFunction	GO:0004674	0.0471493834127332	2.26364942528736	3.32612263165747	7	65	protein serine/threonine kinase activity
Ctrl	h12	up	MolecularFunction	GO:0035639	1.72355230640557e-08	2.19882380433089	44.2630165597494	81	865	purine ribonucleoside triphosphate binding
Ctrl	h12	up	MolecularFunction	GO:0097367	2.93077853162601e-09	2.19685993485342	51.8875130538565	93	1014	carbohydrate derivative binding
Ctrl	h12	up	MolecularFunction	GO:0032555	3.24524726820835e-08	2.16101499865741	44.8770699686707	81	877	purine ribonucleotide binding
Ctrl	h12	up	MolecularFunction	GO:0017076	3.99157837129358e-08	2.1486641221374	45.0817544383112	81	881	purine nucleotide binding
Ctrl	h12	up	MolecularFunction	GO:0032553	4.90003270077783e-08	2.13643613991113	45.2864389079517	81	885	ribonucleotide binding
Ctrl	h12	up	MolecularFunction	GO:0043565	0.0331426258504652	2.06877206877207	5.1682828584216	10	101	sequence-specific DNA binding
Ctrl	h12	up	MolecularFunction	GO:1901265	7.11846101038218e-08	2.06706744153675	50.4035506489631	87	985	nucleoside phosphate binding
Ctrl	h12	up	MolecularFunction	GO:0000166	7.11846101038218e-08	2.06706744153675	50.4035506489631	87	985	nucleotide binding
Ctrl	h12	up	MolecularFunction	GO:0036094	7.57228125769351e-08	2.03624449083739	53.6785021632105	91	1049	small molecule binding
Ctrl	h12	up	MolecularFunction	GO:0005515	4.75959788155e-09	1.9642498024851	90.9310756377741	139	1777	protein binding
Ctrl	h12	up	MolecularFunction	GO:0022804	0.0364788415507988	1.95481927710843	5.98702073698344	11	117	active transmembrane transporter activity
Ctrl	h12	up	MolecularFunction	GO:0043168	6.51915669372038e-07	1.94889864898716	52.0921975234969	86	1018	anion binding
Ctrl	h12	up	MolecularFunction	GO:0008270	0.00443584147834759	1.88216796152423	14.3279128748322	25	280	zinc ion binding
Ctrl	h12	up	MolecularFunction	GO:0098772	0.0308326930971932	1.76032999075457	9.6201700731016	16	188	molecular function regulator
Ctrl	h12	up	MolecularFunction	GO:0003676	1.96085121940594e-05	1.74521008403361	58.2327316127107	88	1138	nucleic acid binding
Ctrl	h12	up	MolecularFunction	GO:0043167	3.38036045804514e-06	1.72020004348771	86.9397284797852	124	1699	ion binding
Ctrl	h12	up	MolecularFunction	GO:1901363	1.64845985999421e-06	1.70900859455051	108.533940026854	149	2121	heterocyclic compound binding
Ctrl	h12	up	MolecularFunction	GO:0097159	1.69949747719628e-06	1.70775312073821	108.585111144264	149	2122	organic cyclic compound binding
Ctrl	h12	up	MolecularFunction	GO:0016772	0.00310028898633494	1.69296287593985	24.9203341787259	39	487	transferase activity, transferring phosphorus-containing groups
Ctrl	h12	up	MolecularFunction	GO:0003677	0.00261340483632888	1.68970079666214	26.301954348799	41	514	DNA binding
Ctrl	h12	up	MolecularFunction	GO:0016740	0.0094563611946018	1.41515279646358	51.8875130538565	68	1014	transferase activity
Ctrl	h12	up	MolecularFunction	GO:0016787	0.00934955392983373	1.38061673149854	64.5267790541549	82	1261	hydrolase activity
Ctrl	h15	down	BiologicalProcess	GOBPID	Pvalue	OddsRatio	ExpCount	Count	Size	Term
Ctrl	h15	down	BiologicalProcess	GO:0015918	0.00254244196287676	Inf	0.101038908127928	2	2	sterol transport
Ctrl	h15	down	BiologicalProcess	GO:0032365	0.00254244196287676	Inf	0.101038908127928	2	2	intracellular lipid transport
Ctrl	h15	down	BiologicalProcess	GO:0032366	0.00254244196287676	Inf	0.101038908127928	2	2	intracellular sterol transport
Ctrl	h15	down	BiologicalProcess	GO:0015850	0.00254244196287676	Inf	0.101038908127928	2	2	organic hydroxy compound transport
Ctrl	h15	down	BiologicalProcess	GO:0046466	8.80348967808936e-05	38.1885245901639	0.303116724383785	4	6	membrane lipid catabolic process
Ctrl	h15	down	BiologicalProcess	GO:0030149	8.80348967808936e-05	38.1885245901639	0.303116724383785	4	6	sphingolipid catabolic process
Ctrl	h15	down	BiologicalProcess	GO:0017157	0.00737240812915701	37.8861788617886	0.151558362191892	2	3	regulation of exocytosis
Ctrl	h15	down	BiologicalProcess	GO:1903530	0.00737240812915701	37.8861788617886	0.151558362191892	2	3	regulation of secretion by cell
Ctrl	h15	down	BiologicalProcess	GO:0051046	0.00737240812915701	37.8861788617886	0.151558362191892	2	3	regulation of secretion
Ctrl	h15	down	BiologicalProcess	GO:0046479	0.00118101136081347	28.5244897959184	0.252597270319821	3	5	glycosphingolipid catabolic process
Ctrl	h15	down	BiologicalProcess	GO:0006687	0.00118101136081347	28.5244897959184	0.252597270319821	3	5	glycosphingolipid metabolic process
Ctrl	h15	down	BiologicalProcess	GO:0006689	0.00118101136081347	28.5244897959184	0.252597270319821	3	5	ganglioside catabolic process
Ctrl	h15	down	BiologicalProcess	GO:0001573	0.00118101136081347	28.5244897959184	0.252597270319821	3	5	ganglioside metabolic process
Ctrl	h15	down	BiologicalProcess	GO:0046514	0.00118101136081347	28.5244897959184	0.252597270319821	3	5	ceramide catabolic process
Ctrl	h15	down	BiologicalProcess	GO:0019377	0.00118101136081347	28.5244897959184	0.252597270319821	3	5	glycolipid catabolic process
Ctrl	h15	down	BiologicalProcess	GO:0046654	0.00118101136081347	28.5244897959184	0.252597270319821	3	5	tetrahydrofolate biosynthetic process
Ctrl	h15	down	BiologicalProcess	GO:0044242	0.00019726566720226	25.4535519125683	0.353636178447749	4	7	cellular lipid catabolic process
Ctrl	h15	down	BiologicalProcess	GO:0042559	0.000378904717608171	19.0860655737705	0.404155632511713	4	8	pteridine-containing compound biosynthetic process
Ctrl	h15	down	BiologicalProcess	GO:0006672	0.00227398782484604	19.0122448979592	0.303116724383785	3	6	ceramide metabolic process
Ctrl	h15	down	BiologicalProcess	GO:0009396	0.00227398782484604	19.0122448979592	0.303116724383785	3	6	folic acid-containing compound biosynthetic process
Ctrl	h15	down	BiologicalProcess	GO:0046348	0.0142540761891446	18.9390243902439	0.202077816255857	2	4	amino sugar catabolic process
Ctrl	h15	down	BiologicalProcess	GO:0044036	0.0142540761891446	18.9390243902439	0.202077816255857	2	4	cell wall macromolecule metabolic process
Ctrl	h15	down	BiologicalProcess	GO:0060627	0.0142540761891446	18.9390243902439	0.202077816255857	2	4	regulation of vesicle-mediated transport
Ctrl	h15	down	BiologicalProcess	GO:0016998	0.0142540761891446	18.9390243902439	0.202077816255857	2	4	cell wall macromolecule catabolic process
Ctrl	h15	down	BiologicalProcess	GO:0006030	0.0142540761891446	18.9390243902439	0.202077816255857	2	4	chitin metabolic process
Ctrl	h15	down	BiologicalProcess	GO:0006032	0.0142540761891446	18.9390243902439	0.202077816255857	2	4	chitin catabolic process
Ctrl	h15	down	BiologicalProcess	GO:0071554	0.0142540761891446	18.9390243902439	0.202077816255857	2	4	cell wall organization or biogenesis
Ctrl	h15	down	BiologicalProcess	GO:1901072	0.0142540761891446	18.9390243902439	0.202077816255857	2	4	glucosamine-containing compound catabolic process
Ctrl	h15	down	BiologicalProcess	GO:0006022	0.00383152944307888	14.2561224489796	0.353636178447749	3	7	aminoglycan metabolic process
Ctrl	h15	down	BiologicalProcess	GO:0006026	0.00383152944307888	14.2561224489796	0.353636178447749	3	7	aminoglycan catabolic process
Ctrl	h15	down	BiologicalProcess	GO:0046653	0.00383152944307888	14.2561224489796	0.353636178447749	3	7	tetrahydrofolate metabolic process
Ctrl	h15	down	BiologicalProcess	GO:0006760	0.00590310427836131	11.4024489795918	0.404155632511713	3	8	folic acid-containing compound metabolic process
Ctrl	h15	down	BiologicalProcess	GO:0006040	0.00590310427836131	11.4024489795918	0.404155632511713	3	8	amino sugar metabolic process
Ctrl	h15	down	BiologicalProcess	GO:1901136	1.86028169784332e-06	10.932269874477	1.2629863515991	9	25	carbohydrate derivative catabolic process
Ctrl	h15	down	BiologicalProcess	GO:0042558	0.00158294692576104	10.8992974238876	0.555713994703606	4	11	pteridine-containing compound metabolic process
Ctrl	h15	down	BiologicalProcess	GO:0016042	0.00158294692576104	10.8992974238876	0.555713994703606	4	11	lipid catabolic process
Ctrl	h15	down	BiologicalProcess	GO:0006665	0.00158294692576104	10.8992974238876	0.555713994703606	4	11	sphingolipid metabolic process
Ctrl	h15	down	BiologicalProcess	GO:0002182	0.0333171851996249	9.46544715447154	0.303116724383785	2	6	cytoplasmic translational elongation
Ctrl	h15	down	BiologicalProcess	GO:1901071	0.0333171851996249	9.46544715447154	0.303116724383785	2	6	glucosamine-containing compound metabolic process
Ctrl	h15	down	BiologicalProcess	GO:0042398	0.00118493628857075	7.97153635116598	0.858830719087391	5	17	cellular modified amino acid biosynthetic process
Ctrl	h15	down	BiologicalProcess	GO:0043248	0.0451114475022433	7.57073170731707	0.353636178447749	2	7	proteasome assembly
Ctrl	h15	down	BiologicalProcess	GO:0002181	0.0451114475022433	7.57073170731707	0.353636178447749	2	7	cytoplasmic translation
Ctrl	h15	down	BiologicalProcess	GO:0040007	0.0451114475022433	7.57073170731707	0.353636178447749	2	7	growth
Ctrl	h15	down	BiologicalProcess	GO:0009072	0.0027825173672213	4.99964067553	1.46506416785496	6	29	aromatic amino acid family metabolic process
Ctrl	h15	down	BiologicalProcess	GO:0006801	0.0162350390460613	4.75922131147541	1.01038908127928	4	20	superoxide metabolic process
Ctrl	h15	down	BiologicalProcess	GO:0051049	0.00396261464467947	4.59768595041322	1.56610307598289	6	31	regulation of transport
Ctrl	h15	down	BiologicalProcess	GO:0043603	3.37218248130492e-14	4.34450251256281	15.1053167651253	49	299	cellular amide metabolic process
Ctrl	h15	down	BiologicalProcess	GO:0043604	1.73798351810305e-11	4.30531914893617	11.4173966184559	38	226	amide biosynthetic process
Ctrl	h15	down	BiologicalProcess	GO:0006412	4.40737306785236e-10	4.12165739290152	10.4575269912406	34	207	translation
Ctrl	h15	down	BiologicalProcess	GO:0072593	0.0263629399371409	4.00517687661777	1.16194744347118	4	23	reactive oxygen species metabolic process
Ctrl	h15	down	BiologicalProcess	GO:0043043	9.69474712893496e-10	3.97817574270349	10.7606437156244	34	213	peptide biosynthetic process
Ctrl	h15	down	BiologicalProcess	GO:0032879	0.0073781405458046	3.96010259333143	1.76818089223875	6	35	regulation of localization
Ctrl	h15	down	BiologicalProcess	GO:0006518	9.24553039586929e-11	3.79843988539641	13.7412915053982	41	272	peptide metabolic process
Ctrl	h15	down	BiologicalProcess	GO:1904064	0.0348198741462014	3.62217017954723	1.2629863515991	4	25	positive regulation of cation transmembrane transport
Ctrl	h15	down	BiologicalProcess	GO:1901381	0.0348198741462014	3.62217017954723	1.2629863515991	4	25	positive regulation of potassium ion transmembrane transport
Ctrl	h15	down	BiologicalProcess	GO:0043268	0.0348198741462014	3.62217017954723	1.2629863515991	4	25	positive regulation of potassium ion transport
Ctrl	h15	down	BiologicalProcess	GO:0043270	0.0348198741462014	3.62217017954723	1.2629863515991	4	25	positive regulation of ion transport
Ctrl	h15	down	BiologicalProcess	GO:2001259	0.0348198741462014	3.62217017954723	1.2629863515991	4	25	positive regulation of cation channel activity
Ctrl	h15	down	BiologicalProcess	GO:1903818	0.0348198741462014	3.62217017954723	1.2629863515991	4	25	positive regulation of voltage-gated potassium channel activity
Ctrl	h15	down	BiologicalProcess	GO:0007271	0.0348198741462014	3.62217017954723	1.2629863515991	4	25	synaptic transmission, cholinergic
Ctrl	h15	down	BiologicalProcess	GO:0032411	0.0348198741462014	3.62217017954723	1.2629863515991	4	25	positive regulation of transporter activity
Ctrl	h15	down	BiologicalProcess	GO:0032414	0.0348198741462014	3.62217017954723	1.2629863515991	4	25	positive regulation of ion transmembrane transporter activity
Ctrl	h15	down	BiologicalProcess	GO:0034764	0.0348198741462014	3.62217017954723	1.2629863515991	4	25	positive regulation of transmembrane transport
Ctrl	h15	down	BiologicalProcess	GO:0034767	0.0348198741462014	3.62217017954723	1.2629863515991	4	25	positive regulation of ion transmembrane transport
Ctrl	h15	down	BiologicalProcess	GO:0051050	0.0348198741462014	3.62217017954723	1.2629863515991	4	25	positive regulation of transport
Ctrl	h15	down	BiologicalProcess	GO:0032222	0.0348198741462014	3.62217017954723	1.2629863515991	4	25	regulation of synaptic transmission, cholinergic
Ctrl	h15	down	BiologicalProcess	GO:0030431	0.0348198741462014	3.62217017954723	1.2629863515991	4	25	sleep
Ctrl	h15	down	BiologicalProcess	GO:1901018	0.0348198741462014	3.62217017954723	1.2629863515991	4	25	positive regulation of potassium ion transmembrane transporter activity
Ctrl	h15	down	BiologicalProcess	GO:1904062	0.0395726196349206	3.45678092399404	1.31350580566307	4	26	regulation of cation transmembrane transport
Ctrl	h15	down	BiologicalProcess	GO:1901379	0.0395726196349206	3.45678092399404	1.31350580566307	4	26	regulation of potassium ion transmembrane transport
Ctrl	h15	down	BiologicalProcess	GO:0043266	0.0395726196349206	3.45678092399404	1.31350580566307	4	26	regulation of potassium ion transport
Ctrl	h15	down	BiologicalProcess	GO:2001257	0.0395726196349206	3.45678092399404	1.31350580566307	4	26	regulation of cation channel activity
Ctrl	h15	down	BiologicalProcess	GO:0032412	0.0395726196349206	3.45678092399404	1.31350580566307	4	26	regulation of ion transmembrane transporter activity
Ctrl	h15	down	BiologicalProcess	GO:0034762	0.0395726196349206	3.45678092399404	1.31350580566307	4	26	regulation of transmembrane transport
Ctrl	h15	down	BiologicalProcess	GO:0034765	0.0395726196349206	3.45678092399404	1.31350580566307	4	26	regulation of ion transmembrane transport
Ctrl	h15	down	BiologicalProcess	GO:0032409	0.0395726196349206	3.45678092399404	1.31350580566307	4	26	regulation of transporter activity
Ctrl	h15	down	BiologicalProcess	GO:0022898	0.0395726196349206	3.45678092399404	1.31350580566307	4	26	regulation of transmembrane transporter activity
Ctrl	h15	down	BiologicalProcess	GO:1901016	0.0395726196349206	3.45678092399404	1.31350580566307	4	26	regulation of potassium ion transmembrane transporter activity
Ctrl	h15	down	BiologicalProcess	GO:0050804	0.044676820049637	3.30577334283678	1.36402525972703	4	27	modulation of chemical synaptic transmission
Ctrl	h15	down	BiologicalProcess	GO:0099177	0.044676820049637	3.30577334283678	1.36402525972703	4	27	regulation of trans-synaptic signaling
Ctrl	h15	down	BiologicalProcess	GO:0043269	0.044676820049637	3.30577334283678	1.36402525972703	4	27	regulation of ion transport
Ctrl	h15	down	BiologicalProcess	GO:0010959	0.044676820049637	3.30577334283678	1.36402525972703	4	27	regulation of metal ion transport
Ctrl	h15	down	BiologicalProcess	GO:0006575	0.0027295082769291	3.16848050695688	3.58688123854145	10	71	cellular modified amino acid metabolic process
Ctrl	h15	down	BiologicalProcess	GO:1901566	2.68796519130016e-08	2.75033129091935	21.8244041556325	49	432	organonitrogen compound biosynthetic process
Ctrl	h15	down	BiologicalProcess	GO:0006508	0.000232133670288492	2.06603773584906	19.702587084946	36	390	proteolysis
Ctrl	h15	down	BiologicalProcess	GO:1901564	5.27206401245016e-08	2.04942943040899	75.6781421878183	115	1498	organonitrogen compound metabolic process
Ctrl	h15	down	BiologicalProcess	GO:0006629	0.01876948528145	1.93605150214592	8.33570992055408	15	165	lipid metabolic process
Ctrl	h15	down	BiologicalProcess	GO:0051186	0.0276766124171401	1.92808510638298	7.22428193114687	13	143	cofactor metabolic process
Ctrl	h15	down	BiologicalProcess	GO:1901565	0.0336595283485474	1.92415254237288	6.66856793644327	12	132	organonitrogen compound catabolic process
Ctrl	h15	down	BiologicalProcess	GO:0019538	0.000345501491821844	1.63139104587914	61.3306172336525	85	1214	protein metabolic process
Ctrl	h15	down	BiologicalProcess	GO:0044271	0.00163171869738321	1.59987444657371	44.5076390303524	63	881	cellular nitrogen compound biosynthetic process
Ctrl	h15	down	BiologicalProcess	GO:0008152	0.00130255874989939	1.55408496233723	159.793033204319	182	3163	metabolic process
Ctrl	h15	down	BiologicalProcess	GO:0009058	0.00380263039195782	1.48832850199429	57.743735995111	76	1143	biosynthetic process
Ctrl	h15	down	BiologicalProcess	GO:1901576	0.00461153709705496	1.47890511996643	56.32919128132	74	1115	organic substance biosynthetic process
Ctrl	h15	down	BiologicalProcess	GO:0055114	0.0456819312228808	1.45832744904204	21.0666123446731	29	417	oxidation-reduction process
Ctrl	h15	down	BiologicalProcess	GO:0044249	0.00984819397162805	1.42650120670897	55.2682827459768	71	1094	cellular biosynthetic process
Ctrl	h15	down	BiologicalProcess	GO:0034645	0.027405826076925	1.38636729762384	41.2743939702587	53	817	cellular macromolecule biosynthetic process
Ctrl	h15	down	BiologicalProcess	GO:0009059	0.0285848100277762	1.38203789248176	41.3754328783866	53	819	macromolecule biosynthetic process
Ctrl	h15	down	BiologicalProcess	GO:0071704	0.00993252144023086	1.37835652580961	139.888368303117	158	2769	organic substance metabolic process
Ctrl	h15	down	BiologicalProcess	GO:0006807	0.0188089330004971	1.32374048771878	122.560195559177	139	2426	nitrogen compound metabolic process
Ctrl	h15	down	CellularComponent	GOCCID	Pvalue	OddsRatio	ExpCount	Count	Size	Term
Ctrl	h15	down	CellularComponent	GO:0022625	0.0130873413484327	19.9457364341085	0.193643754619364	2	4	cytosolic large ribosomal subunit
Ctrl	h15	down	CellularComponent	GO:0022626	0.0130873413484327	19.9457364341085	0.193643754619364	2	4	cytosolic ribosome
Ctrl	h15	down	CellularComponent	GO:0015934	0.000499838046792996	10.1785714285714	0.726164079822616	5	15	large ribosomal subunit
Ctrl	h15	down	CellularComponent	GO:0005840	2.79955143851203e-18	9.67812142038946	6.0029563932003	34	124	ribosome
Ctrl	h15	down	CellularComponent	GO:0044391	4.42234087466748e-05	7.91018195896245	1.40391722099039	8	29	ribosomal subunit
Ctrl	h15	down	CellularComponent	GO:1990904	9.61431372627714e-14	6.10991379310345	8.7139689578714	35	180	ribonucleoprotein complex
Ctrl	h15	down	CellularComponent	GO:0015935	0.0272653902891173	5.46306818181818	0.677753141167775	3	14	small ribosomal subunit
Ctrl	h15	down	CellularComponent	GO:0043228	1.54554833369456e-06	2.82404593042891	17.0406504065041	37	352	non-membrane-bounded organelle
Ctrl	h15	down	CellularComponent	GO:0043232	1.54554833369456e-06	2.82404593042891	17.0406504065041	37	352	intracellular non-membrane-bounded organelle
Ctrl	h15	down	CellularComponent	GO:0044444	5.09141350643936e-06	2.48804333465451	23.1888396156689	44	479	cytoplasmic part
Ctrl	h15	down	CellularComponent	GO:0005576	0.00429934577830706	2.25082236842105	8.56873614190687	17	177	extracellular region
Ctrl	h15	down	CellularComponent	GO:0005737	2.08639046364222e-05	2.24154010125233	29.3370288248337	50	606	cytoplasm
Ctrl	h15	down	MolecularFunction	GOMFID	Pvalue	OddsRatio	ExpCount	Count	Size	Term
Ctrl	h15	down	MolecularFunction	GO:0003933	0.000106822762386664	Inf	0.142771893182157	3	3	GTP cyclohydrolase activity
Ctrl	h15	down	MolecularFunction	GO:0003934	0.000106822762386664	Inf	0.142771893182157	3	3	GTP cyclohydrolase I activity
Ctrl	h15	down	MolecularFunction	GO:0019238	0.000412176425853737	60.5981012658228	0.190362524242876	3	4	cyclohydrolase activity
Ctrl	h15	down	MolecularFunction	GO:0051424	0.0065606699082207	40.2712933753943	0.142771893182157	2	3	corticotropin-releasing hormone binding
Ctrl	h15	down	MolecularFunction	GO:0042165	0.0065606699082207	40.2712933753943	0.142771893182157	2	3	neurotransmitter binding
Ctrl	h15	down	MolecularFunction	GO:0017046	0.0065606699082207	40.2712933753943	0.142771893182157	2	3	peptide hormone binding
Ctrl	h15	down	MolecularFunction	GO:0008474	0.0065606699082207	40.2712933753943	0.142771893182157	2	3	palmitoyl-(protein) hydrolase activity
Ctrl	h15	down	MolecularFunction	GO:0098599	0.0065606699082207	40.2712933753943	0.142771893182157	2	3	palmitoyl hydrolase activity
Ctrl	h15	down	MolecularFunction	GO:0008199	0.0127091633905877	20.1324921135647	0.190362524242876	2	4	ferric iron binding
Ctrl	h15	down	MolecularFunction	GO:0004568	0.0127091633905877	20.1324921135647	0.190362524242876	2	4	chitinase activity
Ctrl	h15	down	MolecularFunction	GO:0016714	0.00323886541132168	15.1424050632911	0.333134417425034	3	7	oxidoreductase activity, acting on paired donors, with incorporation or reduction of molecular oxygen, reduced pteridine as one donor, and incorporation of one atom of oxygen
Ctrl	h15	down	MolecularFunction	GO:0016814	0.000841336570423976	13.4984126984127	0.475906310607191	4	10	hydrolase activity, acting on carbon-nitrogen (but not peptide) bonds, in cyclic amidines
Ctrl	h15	down	MolecularFunction	GO:0004869	0.0205192216887348	13.4195583596215	0.237953155303595	2	5	cysteine-type endopeptidase inhibitor activity
Ctrl	h15	down	MolecularFunction	GO:0000149	0.0205192216887348	13.4195583596215	0.237953155303595	2	5	SNARE binding
Ctrl	h15	down	MolecularFunction	GO:0042562	0.0205192216887348	13.4195583596215	0.237953155303595	2	5	hormone binding
Ctrl	h15	down	MolecularFunction	GO:0004806	0.00723871728127666	10.0917721518987	0.428315679546472	3	9	triglyceride lipase activity
Ctrl	h15	down	MolecularFunction	GO:0005184	0.029819755803485	10.0630914826498	0.285543786364314	2	6	neuropeptide hormone activity
Ctrl	h15	down	MolecularFunction	GO:0003735	1.22649162515246e-18	8.81722151088348	5.85364762046845	35	123	structural constituent of ribosome
Ctrl	h15	down	MolecularFunction	GO:0016790	0.0404521119603503	8.04921135646688	0.333134417425034	2	7	thiolester hydrolase activity
Ctrl	h15	down	MolecularFunction	GO:0042277	0.0404521119603503	8.04921135646688	0.333134417425034	2	7	peptide binding
Ctrl	h15	down	MolecularFunction	GO:0019825	0.0404521119603503	8.04921135646688	0.333134417425034	2	7	oxygen binding
Ctrl	h15	down	MolecularFunction	GO:0016769	0.0132458114792098	7.56645569620253	0.52349694166791	3	11	transferase activity, transferring nitrogenous groups
Ctrl	h15	down	MolecularFunction	GO:0008483	0.0132458114792098	7.56645569620253	0.52349694166791	3	11	transaminase activity
Ctrl	h15	down	MolecularFunction	GO:0016721	0.017048349525241	6.7246835443038	0.571087572728629	3	12	oxidoreductase activity, acting on superoxide radicals as acceptor
Ctrl	h15	down	MolecularFunction	GO:0004784	0.017048349525241	6.7246835443038	0.571087572728629	3	12	superoxide dismutase activity
Ctrl	h15	down	MolecularFunction	GO:0005198	2.75660227197516e-15	6.48819386909693	7.32895718335074	35	154	structural molecule activity
Ctrl	h15	down	MolecularFunction	GO:0016715	0.0213958933979265	6.05126582278481	0.618678203789348	3	13	oxidoreductase activity, acting on paired donors, with incorporation or reduction of molecular oxygen, reduced ascorbate as one donor, and incorporation of one atom of oxygen
Ctrl	h15	down	MolecularFunction	GO:0005507	0.0213958933979265	6.05126582278481	0.618678203789348	3	13	copper ion binding
Ctrl	h15	down	MolecularFunction	GO:0015035	0.0213958933979265	6.05126582278481	0.618678203789348	3	13	protein disulfide oxidoreductase activity
Ctrl	h15	down	MolecularFunction	GO:0033218	0.00906318485333123	5.77777777777778	0.856631359092943	4	18	amide binding
Ctrl	h15	down	MolecularFunction	GO:0004497	0.00109860419596568	5.09294871794872	1.66567208712517	7	35	monooxygenase activity
Ctrl	h15	down	MolecularFunction	GO:0015036	0.0317326007172277	5.04113924050633	0.713859465910786	3	15	disulfide oxidoreductase activity
Ctrl	h15	down	MolecularFunction	GO:0030414	0.00130914749064328	4.91655614500442	1.71326271818589	7	36	peptidase inhibitor activity
Ctrl	h15	down	MolecularFunction	GO:0016701	0.0158451165204628	4.75592903828198	0.999403252275101	4	21	oxidoreductase activity, acting on single donors with incorporation of molecular oxygen
Ctrl	h15	down	MolecularFunction	GO:0061134	0.00182396275668372	4.59791149710505	1.80844398030733	7	38	peptidase regulator activity
Ctrl	h15	down	MolecularFunction	GO:0016810	0.00110967460539125	4.41261840618754	2.14157839773236	8	45	hydrolase activity, acting on carbon-nitrogen (but not peptide) bonds
Ctrl	h15	down	MolecularFunction	GO:0004857	0.00433789135397502	3.84866597366597	2.09398776667164	7	44	enzyme inhibitor activity
Ctrl	h15	down	MolecularFunction	GO:0004222	4.182795756017e-05	3.46688741721854	5.66328509622557	17	119	metalloendopeptidase activity
Ctrl	h15	down	MolecularFunction	GO:0005506	0.000564462327300038	3.42671009771987	3.9976130091004	12	84	iron ion binding
Ctrl	h15	down	MolecularFunction	GO:0004252	7.84610153242095e-05	3.4225443162873	5.37774130986126	16	113	serine-type endopeptidase activity
Ctrl	h15	down	MolecularFunction	GO:0004175	2.59007163554521e-08	3.29745866503368	12.6115172310906	35	265	endopeptidase activity
Ctrl	h15	down	MolecularFunction	GO:0016298	0.0467620080978459	3.22996825396825	1.38012830076085	4	29	lipase activity
Ctrl	h15	down	MolecularFunction	GO:0008237	1.18828728887762e-05	3.18722860791826	7.94763538714009	22	167	metallopeptidase activity
Ctrl	h15	down	MolecularFunction	GO:0008236	0.000217259740961433	3.09774528854755	5.85364762046845	16	123	serine-type peptidase activity
Ctrl	h15	down	MolecularFunction	GO:0017171	0.000217259740961433	3.09774528854755	5.85364762046845	16	123	serine hydrolase activity
Ctrl	h15	down	MolecularFunction	GO:0016705	0.0028645961121538	2.92532467532468	4.18797553334328	11	88	oxidoreductase activity, acting on paired donors, with incorporation or reduction of molecular oxygen
Ctrl	h15	down	MolecularFunction	GO:0070011	8.08533137201201e-07	2.60518583099228	17.7513053856482	40	373	peptidase activity, acting on L-amino acid peptides
Ctrl	h15	down	MolecularFunction	GO:0008233	1.06705597154125e-06	2.57256203269413	17.9416679098911	40	377	peptidase activity
Ctrl	h15	down	MolecularFunction	GO:0046914	1.78772510690653e-06	2.48247658856155	18.9886617932269	41	399	transition metal ion binding
Ctrl	h15	down	MolecularFunction	GO:0030234	0.0100680950957771	2.31503902648884	5.61569446516485	12	118	enzyme regulator activity
Ctrl	h15	down	MolecularFunction	GO:0004553	0.0284350005198054	2.23123524783635	4.33074742652544	9	91	hydrolase activity, hydrolyzing O-glycosyl compounds
Ctrl	h15	down	MolecularFunction	GO:0008270	0.000762789456876883	2.14157104082126	13.3253766970013	26	280	zinc ion binding
Ctrl	h15	down	MolecularFunction	GO:0016798	0.0428956367212553	2.05346139905763	4.66388184395047	9	98	hydrolase activity, acting on glycosyl bonds
Ctrl	h15	down	MolecularFunction	GO:0098772	0.00793206236815119	2.04525386313466	8.94703863941519	17	188	molecular function regulator
Ctrl	h15	down	MolecularFunction	GO:0043169	5.43371541299028e-05	1.86654068474878	35.7405639266	59	751	cation binding
Ctrl	h15	down	MolecularFunction	GO:0016491	0.001561556690416	1.82902002586237	20.844696404595	35	438	oxidoreductase activity
Ctrl	h15	down	MolecularFunction	GO:0046872	0.000115224460444306	1.82492141894926	35.07429509175	57	737	metal ion binding
Ctrl	h15	down	MolecularFunction	GO:0016787	0.00909789279323741	1.39742014742015	60.0117857675668	77	1261	hydrolase activity
Ctrl	h15	up	BiologicalProcess	GOBPID	Pvalue	OddsRatio	ExpCount	Count	Size	Term
Ctrl	h15	up	BiologicalProcess	GO:0006471	0.00017652483685953	82.0578034682081	0.143410063149318	3	4	protein ADP-ribosylation
Ctrl	h15	up	BiologicalProcess	GO:0000726	0.00374441949714465	54.3908045977011	0.107557547361988	2	3	non-recombinational repair
Ctrl	h15	up	BiologicalProcess	GO:0071526	0.00374441949714465	54.3908045977011	0.107557547361988	2	3	semaphorin-plexin signaling pathway
Ctrl	h15	up	BiologicalProcess	GO:0006303	0.00374441949714465	54.3908045977011	0.107557547361988	2	3	double-strand break repair via nonhomologous end joining
Ctrl	h15	up	BiologicalProcess	GO:0032508	0.000836668382913778	27.3410404624277	0.215115094723976	3	6	DNA duplex unwinding
Ctrl	h15	up	BiologicalProcess	GO:2001251	0.000836668382913778	27.3410404624277	0.215115094723976	3	6	negative regulation of chromosome organization
Ctrl	h15	up	BiologicalProcess	GO:0032392	0.000836668382913778	27.3410404624277	0.215115094723976	3	6	DNA geometric change
Ctrl	h15	up	BiologicalProcess	GO:0010948	0.00142563950121106	20.5014450867052	0.250967610511306	3	7	negative regulation of cell cycle process
Ctrl	h15	up	BiologicalProcess	GO:0033044	0.00142563950121106	20.5014450867052	0.250967610511306	3	7	regulation of chromosome organization
Ctrl	h15	up	BiologicalProcess	GO:1905819	0.0119007503484753	18.1226053639847	0.179262578936647	2	5	negative regulation of chromosome separation
Ctrl	h15	up	BiologicalProcess	GO:0045841	0.0119007503484753	18.1226053639847	0.179262578936647	2	5	negative regulation of mitotic metaphase/anaphase transition
Ctrl	h15	up	BiologicalProcess	GO:0045839	0.0119007503484753	18.1226053639847	0.179262578936647	2	5	negative regulation of mitotic nuclear division
Ctrl	h15	up	BiologicalProcess	GO:0051784	0.0119007503484753	18.1226053639847	0.179262578936647	2	5	negative regulation of nuclear division
Ctrl	h15	up	BiologicalProcess	GO:2000816	0.0119007503484753	18.1226053639847	0.179262578936647	2	5	negative regulation of mitotic sister chromatid separation
Ctrl	h15	up	BiologicalProcess	GO:0071173	0.0119007503484753	18.1226053639847	0.179262578936647	2	5	spindle assembly checkpoint
Ctrl	h15	up	BiologicalProcess	GO:0071174	0.0119007503484753	18.1226053639847	0.179262578936647	2	5	mitotic spindle checkpoint
Ctrl	h15	up	BiologicalProcess	GO:0032465	0.0119007503484753	18.1226053639847	0.179262578936647	2	5	regulation of cytokinesis
Ctrl	h15	up	BiologicalProcess	GO:0031577	0.0119007503484753	18.1226053639847	0.179262578936647	2	5	spindle checkpoint
Ctrl	h15	up	BiologicalProcess	GO:0033046	0.0119007503484753	18.1226053639847	0.179262578936647	2	5	negative regulation of sister chromatid segregation
Ctrl	h15	up	BiologicalProcess	GO:0033048	0.0119007503484753	18.1226053639847	0.179262578936647	2	5	negative regulation of mitotic sister chromatid segregation
Ctrl	h15	up	BiologicalProcess	GO:0061640	0.0119007503484753	18.1226053639847	0.179262578936647	2	5	cytoskeleton-dependent cytokinesis
Ctrl	h15	up	BiologicalProcess	GO:0051985	0.0119007503484753	18.1226053639847	0.179262578936647	2	5	negative regulation of chromosome segregation
Ctrl	h15	up	BiologicalProcess	GO:1902100	0.0119007503484753	18.1226053639847	0.179262578936647	2	5	negative regulation of metaphase/anaphase transition of cell cycle
Ctrl	h15	up	BiologicalProcess	GO:0051302	0.0119007503484753	18.1226053639847	0.179262578936647	2	5	regulation of cell division
Ctrl	h15	up	BiologicalProcess	GO:0007094	0.0119007503484753	18.1226053639847	0.179262578936647	2	5	mitotic spindle assembly checkpoint
Ctrl	h15	up	BiologicalProcess	GO:0007064	0.0119007503484753	18.1226053639847	0.179262578936647	2	5	mitotic sister chromatid cohesion
Ctrl	h15	up	BiologicalProcess	GO:0051783	0.00222109894343851	16.3976878612717	0.286820126298635	3	8	regulation of nuclear division
Ctrl	h15	up	BiologicalProcess	GO:0007088	0.00222109894343851	16.3976878612717	0.286820126298635	3	8	regulation of mitotic nuclear division
Ctrl	h15	up	BiologicalProcess	GO:0007346	0.000432506570409696	15.7009966777409	0.394377673660623	4	11	regulation of mitotic cell cycle
Ctrl	h15	up	BiologicalProcess	GO:0010564	1.73714938972732e-05	15.1508021390374	0.6094927683846	6	17	regulation of cell cycle process
Ctrl	h15	up	BiologicalProcess	GO:0140014	3.5305911259299e-06	15.0386891215294	0.717050315746588	7	20	mitotic nuclear division
Ctrl	h15	up	BiologicalProcess	GO:0000070	2.52869380379847e-05	13.8852941176471	0.645345284171929	6	18	mitotic sister chromatid segregation
Ctrl	h15	up	BiologicalProcess	GO:0006302	2.52869380379847e-05	13.8852941176471	0.645345284171929	6	18	double-strand break repair
Ctrl	h15	up	BiologicalProcess	GO:0006270	0.00324427305562008	13.6618497109827	0.322672642085965	3	9	DNA replication initiation
Ctrl	h15	up	BiologicalProcess	GO:1901991	0.0174327913312561	13.5890804597701	0.215115094723976	2	6	negative regulation of mitotic cell cycle phase transition
Ctrl	h15	up	BiologicalProcess	GO:1901988	0.0174327913312561	13.5890804597701	0.215115094723976	2	6	negative regulation of cell cycle phase transition
Ctrl	h15	up	BiologicalProcess	GO:0006265	0.0174327913312561	13.5890804597701	0.215115094723976	2	6	DNA topological change
Ctrl	h15	up	BiologicalProcess	GO:0015914	0.0174327913312561	13.5890804597701	0.215115094723976	2	6	phospholipid transport
Ctrl	h15	up	BiologicalProcess	GO:1905818	0.0174327913312561	13.5890804597701	0.215115094723976	2	6	regulation of chromosome separation
Ctrl	h15	up	BiologicalProcess	GO:1902099	0.0174327913312561	13.5890804597701	0.215115094723976	2	6	regulation of metaphase/anaphase transition of cell cycle
Ctrl	h15	up	BiologicalProcess	GO:0010965	0.0174327913312561	13.5890804597701	0.215115094723976	2	6	regulation of mitotic sister chromatid separation
Ctrl	h15	up	BiologicalProcess	GO:0030071	0.0174327913312561	13.5890804597701	0.215115094723976	2	6	regulation of mitotic metaphase/anaphase transition
Ctrl	h15	up	BiologicalProcess	GO:0043547	0.0174327913312561	13.5890804597701	0.215115094723976	2	6	positive regulation of GTPase activity
Ctrl	h15	up	BiologicalProcess	GO:0045930	0.0174327913312561	13.5890804597701	0.215115094723976	2	6	negative regulation of mitotic cell cycle
Ctrl	h15	up	BiologicalProcess	GO:0033045	0.0174327913312561	13.5890804597701	0.215115094723976	2	6	regulation of sister chromatid segregation
Ctrl	h15	up	BiologicalProcess	GO:0033047	0.0174327913312561	13.5890804597701	0.215115094723976	2	6	regulation of mitotic sister chromatid segregation
Ctrl	h15	up	BiologicalProcess	GO:0051983	0.0174327913312561	13.5890804597701	0.215115094723976	2	6	regulation of chromosome segregation
Ctrl	h15	up	BiologicalProcess	GO:0044784	0.0174327913312561	13.5890804597701	0.215115094723976	2	6	metaphase/anaphase transition of cell cycle
Ctrl	h15	up	BiologicalProcess	GO:0043044	0.0174327913312561	13.5890804597701	0.215115094723976	2	6	ATP-dependent chromatin remodeling
Ctrl	h15	up	BiologicalProcess	GO:0051345	0.0174327913312561	13.5890804597701	0.215115094723976	2	6	positive regulation of hydrolase activity
Ctrl	h15	up	BiologicalProcess	GO:0051304	0.0174327913312561	13.5890804597701	0.215115094723976	2	6	chromosome separation
Ctrl	h15	up	BiologicalProcess	GO:0051306	0.0174327913312561	13.5890804597701	0.215115094723976	2	6	mitotic sister chromatid separation
Ctrl	h15	up	BiologicalProcess	GO:0007091	0.0174327913312561	13.5890804597701	0.215115094723976	2	6	metaphase/anaphase transition of mitotic cell cycle
Ctrl	h15	up	BiologicalProcess	GO:0007093	0.0174327913312561	13.5890804597701	0.215115094723976	2	6	mitotic cell cycle checkpoint
Ctrl	h15	up	BiologicalProcess	GO:0000819	1.01896450222734e-05	12.2111686390533	0.824607863108576	7	23	sister chromatid segregation
Ctrl	h15	up	BiologicalProcess	GO:0071103	1.01896450222734e-05	12.2111686390533	0.824607863108576	7	23	DNA conformation change
Ctrl	h15	up	BiologicalProcess	GO:0098813	1.39537658237177e-05	11.4904281239123	0.860460378895905	7	24	nuclear chromosome segregation
Ctrl	h15	up	BiologicalProcess	GO:1903047	1.39537658237177e-05	11.4904281239123	0.860460378895905	7	24	mitotic cell cycle process
Ctrl	h15	up	BiologicalProcess	GO:0000280	1.39537658237177e-05	11.4904281239123	0.860460378895905	7	24	nuclear division
Ctrl	h15	up	BiologicalProcess	GO:0007059	1.39537658237177e-05	11.4904281239123	0.860460378895905	7	24	chromosome segregation
Ctrl	h15	up	BiologicalProcess	GO:0060249	0.0238356520632741	10.8689655172414	0.250967610511306	2	7	anatomical structure homeostasis
Ctrl	h15	up	BiologicalProcess	GO:0000723	0.0238356520632741	10.8689655172414	0.250967610511306	2	7	telomere maintenance
Ctrl	h15	up	BiologicalProcess	GO:0000910	0.0238356520632741	10.8689655172414	0.250967610511306	2	7	cytokinesis
Ctrl	h15	up	BiologicalProcess	GO:0032200	0.0238356520632741	10.8689655172414	0.250967610511306	2	7	telomere organization
Ctrl	h15	up	BiologicalProcess	GO:0016441	0.00604364852984782	10.2420520231214	0.394377673660623	3	11	posttranscriptional gene silencing
Ctrl	h15	up	BiologicalProcess	GO:0035194	0.00604364852984782	10.2420520231214	0.394377673660623	3	11	posttranscriptional gene silencing by RNA
Ctrl	h15	up	BiologicalProcess	GO:0007062	0.00604364852984782	10.2420520231214	0.394377673660623	3	11	sister chromatid cohesion
Ctrl	h15	up	BiologicalProcess	GO:0051129	0.00159821825876145	9.9830866807611	0.537787736809941	4	15	negative regulation of cellular component organization
Ctrl	h15	up	BiologicalProcess	GO:0010639	0.00159821825876145	9.9830866807611	0.537787736809941	4	15	negative regulation of organelle organization
Ctrl	h15	up	BiologicalProcess	GO:0048285	3.26777629425804e-05	9.76065088757396	0.968017926257894	7	27	organelle fission
Ctrl	h15	up	BiologicalProcess	GO:0000278	3.26777629425804e-05	9.76065088757396	0.968017926257894	7	27	mitotic cell cycle
Ctrl	h15	up	BiologicalProcess	GO:0016571	0.00784796633019797	9.10211946050096	0.430230189447953	3	12	histone methylation
Ctrl	h15	up	BiologicalProcess	GO:0034968	0.00784796633019797	9.10211946050096	0.430230189447953	3	12	histone lysine methylation
Ctrl	h15	up	BiologicalProcess	GO:0040029	0.00784796633019797	9.10211946050096	0.430230189447953	3	12	regulation of gene expression, epigenetic
Ctrl	h15	up	BiologicalProcess	GO:0031047	0.00784796633019797	9.10211946050096	0.430230189447953	3	12	gene silencing by RNA
Ctrl	h15	up	BiologicalProcess	GO:1901990	0.0310405031032193	9.05555555555556	0.286820126298635	2	8	regulation of mitotic cell cycle phase transition
Ctrl	h15	up	BiologicalProcess	GO:0000724	0.0310405031032193	9.05555555555556	0.286820126298635	2	8	double-strand break repair via homologous recombination
Ctrl	h15	up	BiologicalProcess	GO:0000725	0.0310405031032193	9.05555555555556	0.286820126298635	2	8	recombinational repair
Ctrl	h15	up	BiologicalProcess	GO:0006633	0.0310405031032193	9.05555555555556	0.286820126298635	2	8	fatty acid biosynthetic process
Ctrl	h15	up	BiologicalProcess	GO:0015748	0.0310405031032193	9.05555555555556	0.286820126298635	2	8	organophosphate ester transport
Ctrl	h15	up	BiologicalProcess	GO:0044772	0.0310405031032193	9.05555555555556	0.286820126298635	2	8	mitotic cell cycle phase transition
Ctrl	h15	up	BiologicalProcess	GO:0006383	0.0310405031032193	9.05555555555556	0.286820126298635	2	8	transcription by RNA polymerase III
Ctrl	h15	up	BiologicalProcess	GO:0034637	0.0310405031032193	9.05555555555556	0.286820126298635	2	8	cellular carbohydrate biosynthetic process
Ctrl	h15	up	BiologicalProcess	GO:0051276	1.31974971367573e-13	8.44552798195182	4.15889183133021	25	116	chromosome organization
Ctrl	h15	up	BiologicalProcess	GO:0022402	2.34140368500646e-06	8.32565556343019	1.57751069464249	10	44	cell cycle process
Ctrl	h15	up	BiologicalProcess	GO:0016458	0.00993665670116489	8.19017341040462	0.466082705235282	3	13	gene silencing
Ctrl	h15	up	BiologicalProcess	GO:0006261	0.000896714626292985	8.11145510835913	0.788755347321247	5	22	DNA-dependent DNA replication
Ctrl	h15	up	BiologicalProcess	GO:1901987	0.0389822831168191	7.76026272577997	0.322672642085965	2	9	regulation of cell cycle phase transition
Ctrl	h15	up	BiologicalProcess	GO:0035195	0.0389822831168191	7.76026272577997	0.322672642085965	2	9	gene silencing by miRNA
Ctrl	h15	up	BiologicalProcess	GO:0044770	0.0389822831168191	7.76026272577997	0.322672642085965	2	9	cell cycle phase transition
Ctrl	h15	up	BiologicalProcess	GO:0051301	0.0389822831168191	7.76026272577997	0.322672642085965	2	9	cell division
Ctrl	h15	up	BiologicalProcess	GO:0070588	0.00111292010436515	7.6591942820013	0.824607863108576	5	23	calcium ion transmembrane transport
Ctrl	h15	up	BiologicalProcess	GO:0018022	0.0123178862779436	7.44403573305307	0.501935221022612	3	14	peptidyl-lysine methylation
Ctrl	h15	up	BiologicalProcess	GO:0045786	0.0149978032827392	6.82225433526012	0.537787736809941	3	15	negative regulation of cell cycle
Ctrl	h15	up	BiologicalProcess	GO:0033043	0.00027964454963236	6.49329388560158	1.32654308413119	7	37	regulation of organelle organization
Ctrl	h15	up	BiologicalProcess	GO:0006260	1.65363938058716e-05	6.4197699890471	1.93603585251579	10	54	DNA replication
Ctrl	h15	up	BiologicalProcess	GO:0072511	0.00237709843032986	6.26129718234981	0.968017926257894	5	27	divalent inorganic cation transport
Ctrl	h15	up	BiologicalProcess	GO:0006816	0.00237709843032986	6.26129718234981	0.968017926257894	5	27	calcium ion transport
Ctrl	h15	up	BiologicalProcess	GO:0070838	0.00237709843032986	6.26129718234981	0.968017926257894	5	27	divalent metal ion transport
Ctrl	h15	up	BiologicalProcess	GO:0051726	0.000462418580538883	5.89922897615205	1.43410063149318	7	40	regulation of cell cycle
Ctrl	h15	up	BiologicalProcess	GO:0007049	2.0575535947208e-05	5.56785714285714	2.40211855775107	11	67	cell cycle
Ctrl	h15	up	BiologicalProcess	GO:0007018	0.00384676718437812	5.50643274853801	1.07557547361988	5	30	microtubule-based movement
Ctrl	h15	up	BiologicalProcess	GO:0006338	0.0248643767921796	5.45433526011561	0.645345284171929	3	18	chromatin remodeling
Ctrl	h15	up	BiologicalProcess	GO:0051128	0.000729936182425835	5.40417488494412	1.54165817885516	7	43	regulation of cellular component organization
Ctrl	h15	up	BiologicalProcess	GO:0010608	0.00445576774054605	5.29352226720648	1.11142798940721	5	31	posttranscriptional regulation of gene expression
Ctrl	h15	up	BiologicalProcess	GO:0034248	0.0329721169450052	4.81060863651819	0.717050315746588	3	20	regulation of cellular amide metabolic process
Ctrl	h15	up	BiologicalProcess	GO:0006417	0.0329721169450052	4.81060863651819	0.717050315746588	3	20	regulation of translation
Ctrl	h15	up	BiologicalProcess	GO:0006325	0.000147370838890707	4.77230957729222	2.47382358932573	10	69	chromatin organization
Ctrl	h15	up	BiologicalProcess	GO:0006281	6.61364260976821e-05	4.11445126107703	3.69280912609493	13	103	DNA repair
Ctrl	h15	up	BiologicalProcess	GO:0006996	3.94673612821763e-09	4.02002597027846	9.68017926257894	31	270	organelle organization
Ctrl	h15	up	BiologicalProcess	GO:0006259	2.19508341805033e-06	3.7508504398827	6.66856793644327	21	186	DNA metabolic process
Ctrl	h15	up	BiologicalProcess	GO:0006974	0.00017335831172069	3.69503067484663	4.05133428396822	13	113	cellular response to DNA damage stimulus
Ctrl	h15	up	BiologicalProcess	GO:0006928	0.0100994673635486	3.59616368286445	1.86433082094113	6	52	movement of cell or subcellular component
Ctrl	h15	up	BiologicalProcess	GO:0033554	0.000246571818829161	3.54984662576687	4.19474434711754	13	117	cellular response to stress
Ctrl	h15	up	BiologicalProcess	GO:0018205	0.0351668956468472	3.52738184546137	1.25483805255653	4	35	peptidyl-lysine modification
Ctrl	h15	up	BiologicalProcess	GO:0016567	0.0419933338876615	3.31219168428471	1.32654308413119	4	37	protein ubiquitination
Ctrl	h15	up	BiologicalProcess	GO:0016043	4.53614481792058e-08	3.24014778325123	13.7673660623345	36	384	cellular component organization
Ctrl	h15	up	BiologicalProcess	GO:0006950	0.000155166496218629	3.20979020979021	5.70055001018537	16	159	response to stress
Ctrl	h15	up	BiologicalProcess	GO:0006310	0.049516919733176	3.12159468438538	1.39824811570585	4	39	DNA recombination
Ctrl	h15	up	BiologicalProcess	GO:0007017	0.0227550496223992	2.94768907563025	2.22285597881442	6	62	microtubule-based process
Ctrl	h15	up	BiologicalProcess	GO:0071840	9.45909802883485e-07	2.8084922634041	15.5241393359136	36	433	cellular component organization or biogenesis
Ctrl	h15	up	BiologicalProcess	GO:0048856	0.0459311458914556	2.73859649122807	1.97188836830312	5	55	anatomical structure development
Ctrl	h15	up	BiologicalProcess	GO:0048519	0.0156853770995964	2.66781411359725	3.26257893664698	8	91	negative regulation of biological process
Ctrl	h15	up	BiologicalProcess	GO:0070647	0.038458859134468	2.57481617647059	2.50967610511306	6	70	protein modification by small protein conjugation or removal
Ctrl	h15	up	BiologicalProcess	GO:0090304	5.05197283454882e-05	1.99575481466142	33.4503972295783	55	933	nucleic acid metabolic process
Ctrl	h15	up	BiologicalProcess	GO:0010468	0.00163109064476384	1.99479235332894	15.7034019148503	28	438	regulation of gene expression
Ctrl	h15	up	BiologicalProcess	GO:0006351	0.00325735181750657	1.88838025960996	16.4563047463842	28	459	transcription, DNA-templated
Ctrl	h15	up	BiologicalProcess	GO:0097659	0.00325735181750657	1.88838025960996	16.4563047463842	28	459	nucleic acid-templated transcription
Ctrl	h15	up	BiologicalProcess	GO:0032774	0.00368874794277167	1.86927617272445	16.5997148095335	28	463	RNA biosynthetic process
Ctrl	h15	up	BiologicalProcess	GO:0060255	0.00392208857913881	1.85985527861958	16.6714198411082	28	465	regulation of macromolecule metabolic process
Ctrl	h15	up	BiologicalProcess	GO:0019222	0.00544181876764016	1.80954391891892	17.0657975147688	28	476	regulation of metabolic process
Ctrl	h15	up	BiologicalProcess	GO:0010556	0.00920846357134257	1.80356402818069	14.5202688938684	24	405	regulation of macromolecule biosynthetic process
Ctrl	h15	up	BiologicalProcess	GO:2000112	0.00920846357134257	1.80356402818069	14.5202688938684	24	405	regulation of cellular macromolecule biosynthetic process
Ctrl	h15	up	BiologicalProcess	GO:0031326	0.00948280029294911	1.79842931937173	14.5561214096557	24	406	regulation of cellular biosynthetic process
Ctrl	h15	up	BiologicalProcess	GO:0009889	0.0100515649807166	1.78824013157895	14.6278264412304	24	408	regulation of biosynthetic process
Ctrl	h15	up	BiologicalProcess	GO:0044260	0.000522605280214229	1.69450041041713	56.1450397229578	77	1566	cellular macromolecule metabolic process
Ctrl	h15	up	BiologicalProcess	GO:0006139	0.00149549598750962	1.66745215152858	41.5172132817274	59	1158	nucleobase-containing compound metabolic process
Ctrl	h15	up	BiologicalProcess	GO:0051171	0.0203134745091623	1.66482670089859	15.559991851701	24	434	regulation of nitrogen compound metabolic process
Ctrl	h15	up	BiologicalProcess	GO:0080090	0.021359112983488	1.65597853857946	15.6316968832756	24	436	regulation of primary metabolic process
Ctrl	h15	up	BiologicalProcess	GO:0034645	0.00452362240648782	1.65371762740184	29.2915053982481	43	817	cellular macromolecule biosynthetic process
Ctrl	h15	up	BiologicalProcess	GO:0009059	0.00473487947737856	1.64862219982947	29.3632104298228	43	819	macromolecule biosynthetic process
Ctrl	h15	up	BiologicalProcess	GO:0031323	0.0230063723201222	1.6428662016487	15.7392544306376	24	439	regulation of cellular metabolic process
Ctrl	h15	up	BiologicalProcess	GO:2001141	0.0310202826121323	1.64081851487803	13.6956610307598	21	382	regulation of RNA biosynthetic process
Ctrl	h15	up	BiologicalProcess	GO:1903506	0.0310202826121323	1.64081851487803	13.6956610307598	21	382	regulation of nucleic acid-templated transcription
Ctrl	h15	up	BiologicalProcess	GO:0006355	0.0310202826121323	1.64081851487803	13.6956610307598	21	382	regulation of transcription, DNA-templated
Ctrl	h15	up	BiologicalProcess	GO:0051252	0.0350782664613285	1.61655208884188	13.8749236096965	21	387	regulation of RNA metabolic process
Ctrl	h15	up	BiologicalProcess	GO:0019219	0.03769719089226	1.60230789404668	13.9824811570585	21	390	regulation of nucleobase-containing compound metabolic process
Ctrl	h15	up	BiologicalProcess	GO:0043170	0.00166358238092587	1.58887660463117	75.4695457323284	95	2105	macromolecule metabolic process
Ctrl	h15	up	BiologicalProcess	GO:0046483	0.00375812774161883	1.58385116390366	43.0947239763699	59	1202	heterocycle metabolic process
Ctrl	h15	up	BiologicalProcess	GO:0006725	0.00484426369745724	1.56036879306775	43.5608066816052	59	1215	cellular aromatic compound metabolic process
Ctrl	h15	up	BiologicalProcess	GO:1901360	0.0067937985730196	1.52871328936065	44.2061519657771	59	1233	organic cyclic compound metabolic process
Ctrl	h15	up	BiologicalProcess	GO:0034654	0.0395073571912995	1.47267816091954	22.6229374618048	31	631	nucleobase-containing compound biosynthetic process
Ctrl	h15	up	BiologicalProcess	GO:0009987	0.0203590750510458	1.4422187116026	118.169892035038	131	3296	cellular process
Ctrl	h15	up	BiologicalProcess	GO:0018130	0.0485442413242037	1.43412073490814	23.9136280301487	32	667	heterocycle biosynthetic process
Ctrl	h15	up	BiologicalProcess	GO:0044249	0.046031981522262	1.36165467354858	39.2226522713384	49	1094	cellular biosynthetic process
Ctrl	h15	up	CellularComponent	GOCCID	Pvalue	OddsRatio	ExpCount	Count	Size	Term
Ctrl	h15	up	CellularComponent	GO:0042555	0.000502429647544175	33.1772151898734	0.181818181818182	3	6	MCM complex
Ctrl	h15	up	CellularComponent	GO:0030015	0.00523204530250433	32.775	0.121212121212121	2	4	CCR4-NOT core complex
Ctrl	h15	up	CellularComponent	GO:0016514	0.0172568749659	13.095	0.212121212121212	2	7	SWI/SNF complex
Ctrl	h15	up	CellularComponent	GO:0030014	0.0417846327043983	7.26388888888889	0.333333333333333	2	11	CCR4-NOT complex
Ctrl	h15	up	CellularComponent	GO:0016459	0.0134194025940316	7.07956600361664	0.515151515151515	3	17	myosin complex
Ctrl	h15	up	CellularComponent	GO:0070603	0.0240624096881811	5.49789029535865	0.636363636363636	3	21	SWI/SNF superfamily-type complex
Ctrl	h15	up	CellularComponent	GO:0000790	0.0240624096881811	5.49789029535865	0.636363636363636	3	21	nuclear chromatin
Ctrl	h15	up	CellularComponent	GO:1904949	0.0306843404690523	4.94430379746835	0.696969696969697	3	23	ATPase complex
Ctrl	h15	up	CellularComponent	GO:0044454	0.0164212367109774	4.58885941644562	1	4	33	nuclear chromosome part
Ctrl	h15	up	CellularComponent	GO:0000228	0.0181905439916749	4.43418803418803	1.03030303030303	4	34	nuclear chromosome
Ctrl	h15	up	CellularComponent	GO:0015629	0.0338737639250711	3.58558558558559	1.24242424242424	4	41	actin cytoskeleton
Ctrl	h15	up	CellularComponent	GO:0005634	5.82797242911773e-07	3.51455301455301	12.1212121212121	30	400	nucleus
Ctrl	h15	up	CellularComponent	GO:0005694	0.00363888699643659	3.28204758471521	3.15151515151515	9	104	chromosome
Ctrl	h15	up	CellularComponent	GO:0044427	0.0245609453357625	2.65842696629213	2.90909090909091	7	96	chromosomal part
Ctrl	h15	up	CellularComponent	GO:0044430	0.0379224416301357	2.61141490088858	2.51515151515152	6	83	cytoskeletal part
Ctrl	h15	up	CellularComponent	GO:0005856	0.0448507464982953	2.30771241830065	3.3030303030303	7	109	cytoskeleton
Ctrl	h15	up	CellularComponent	GO:0043231	0.000413008110379602	2.27183673469388	19.1818181818182	33	633	intracellular membrane-bounded organelle
Ctrl	h15	up	CellularComponent	GO:0043229	0.000294585028306238	2.2255304184738	28.5454545454545	44	942	intracellular organelle
Ctrl	h15	up	CellularComponent	GO:0043226	0.000385562882718666	2.18826802689543	28.8484848484848	44	952	organelle
Ctrl	h15	up	CellularComponent	GO:0043227	0.000976798231470356	2.13604360663184	20.0606060606061	33	662	membrane-bounded organelle
Ctrl	h15	up	CellularComponent	GO:0005622	0.0220906784939442	1.61323106423778	37.5454545454545	47	1239	intracellular
Ctrl	h15	up	CellularComponent	GO:0044424	0.0220906784939442	1.61323106423778	37.5454545454545	47	1239	intracellular part
Ctrl	h15	up	CellularComponent	GO:0005623	0.046643069827274	1.50077789388134	41.030303030303	49	1354	cell
Ctrl	h15	up	CellularComponent	GO:0044464	0.046643069827274	1.50077789388134	41.030303030303	49	1354	cell part
Ctrl	h15	up	MolecularFunction	GOMFID	Pvalue	OddsRatio	ExpCount	Count	Size	Term
Ctrl	h15	up	MolecularFunction	GO:0017154	0.003496991048373	56.2608695652174	0.103834104132478	2	3	semaphorin receptor activity
Ctrl	h15	up	MolecularFunction	GO:0031491	0.003496991048373	56.2608695652174	0.103834104132478	2	3	nucleosome binding
Ctrl	h15	up	MolecularFunction	GO:0003950	0.000388756063873708	42.3733624454148	0.173056840220797	3	5	NAD+ ADP-ribosyltransferase activity
Ctrl	h15	up	MolecularFunction	GO:0070615	7.36191651555537e-09	23.7015898899307	0.692227360883187	9	20	nucleosome-dependent ATPase activity
Ctrl	h15	up	MolecularFunction	GO:0043178	0.0111314884006402	18.7478260869565	0.173056840220797	2	5	alcohol binding
Ctrl	h15	up	MolecularFunction	GO:0008409	0.0111314884006402	18.7478260869565	0.173056840220797	2	5	5'-3' exonuclease activity
Ctrl	h15	up	MolecularFunction	GO:0008094	0.0163184093288431	14.0586956521739	0.207668208264956	2	6	DNA-dependent ATPase activity
Ctrl	h15	up	MolecularFunction	GO:0003916	0.0163184093288431	14.0586956521739	0.207668208264956	2	6	DNA topoisomerase activity
Ctrl	h15	up	MolecularFunction	GO:0008556	0.0163184093288431	14.0586956521739	0.207668208264956	2	6	potassium-transporting ATPase activity
Ctrl	h15	up	MolecularFunction	GO:0042393	0.0163184093288431	14.0586956521739	0.207668208264956	2	6	histone binding
Ctrl	h15	up	MolecularFunction	GO:0002039	0.0163184093288431	14.0586956521739	0.207668208264956	2	6	p53 binding
Ctrl	h15	up	MolecularFunction	GO:0015662	0.00106439228014264	11.3350877192982	0.484559152618231	4	14	ATPase activity, coupled to transmembrane movement of ions, phosphorylative mechanism
Ctrl	h15	up	MolecularFunction	GO:0003682	0.00549546687167849	10.5835152838428	0.380725048485753	3	11	chromatin binding
Ctrl	h15	up	MolecularFunction	GO:0051015	0.000371577631112386	10.1589049716803	0.657615992839027	5	19	actin filament binding
Ctrl	h15	up	MolecularFunction	GO:0005388	0.0291003799099927	9.3695652173913	0.276890944353275	2	8	calcium-transporting ATPase activity
Ctrl	h15	up	MolecularFunction	GO:0003777	0.000614432832644626	8.88628854625551	0.726838728927346	5	21	microtubule motor activity
Ctrl	h15	up	MolecularFunction	GO:1990939	0.000614432832644626	8.88628854625551	0.726838728927346	5	21	ATP-dependent microtubule motor activity
Ctrl	h15	up	MolecularFunction	GO:0003887	0.00905016310880246	8.46419213973799	0.449947784574071	3	13	DNA-directed DNA polymerase activity
Ctrl	h15	up	MolecularFunction	GO:0003774	2.38596179093964e-05	8.21811224489796	1.24600924958974	8	36	motor activity
Ctrl	h15	up	MolecularFunction	GO:0042054	0.00291769125510752	8.09147869674185	0.623004624794868	4	18	histone methyltransferase activity
Ctrl	h15	up	MolecularFunction	GO:0018024	0.00291769125510752	8.09147869674185	0.623004624794868	4	18	histone-lysine N-methyltransferase activity
Ctrl	h15	up	MolecularFunction	GO:0034061	0.0112281006075279	7.69352917824534	0.484559152618231	3	14	DNA polymerase activity
Ctrl	h15	up	MolecularFunction	GO:0042623	1.87128338991631e-12	7.58207771609833	4.18797553334328	24	121	ATPase activity, coupled
Ctrl	h15	up	MolecularFunction	GO:0015085	0.0011790057150744	7.47971249710179	0.830672833059824	5	24	calcium ion transmembrane transporter activity
Ctrl	h15	up	MolecularFunction	GO:0003899	0.00437542129943793	7.07785087719298	0.692227360883187	4	20	DNA-directed 5'-3' RNA polymerase activity
Ctrl	h15	up	MolecularFunction	GO:0097747	0.00437542129943793	7.07785087719298	0.692227360883187	4	20	RNA polymerase activity
Ctrl	h15	up	MolecularFunction	GO:0034062	0.00437542129943793	7.07785087719298	0.692227360883187	4	20	5'-3' RNA polymerase activity
Ctrl	h15	up	MolecularFunction	GO:0005200	0.0446914780392293	7.025	0.346113680441593	2	10	structural constituent of cytoskeleton
Ctrl	h15	up	MolecularFunction	GO:0003678	0.00526035976221283	6.66047471620227	0.726838728927346	4	21	DNA helicase activity
Ctrl	h15	up	MolecularFunction	GO:0008017	0.000685427398013955	6.58100748808713	1.1075637774131	6	32	microtubule binding
Ctrl	h15	up	MolecularFunction	GO:0005262	0.0164165541463383	6.50789385287202	0.553781888706549	3	16	calcium channel activity
Ctrl	h15	up	MolecularFunction	GO:0044877	5.2159863235798e-05	6.17777065983344	1.76517977025213	9	51	protein-containing complex binding
Ctrl	h15	up	MolecularFunction	GO:0016278	0.00737280838801828	5.95752539242844	0.796061465015665	4	23	lysine N-methyltransferase activity
Ctrl	h15	up	MolecularFunction	GO:0016279	0.00737280838801828	5.95752539242844	0.796061465015665	4	23	protein-lysine N-methyltransferase activity
Ctrl	h15	up	MolecularFunction	GO:0016763	0.0227380925085659	5.63842794759825	0.623004624794868	3	18	transferase activity, transferring pentosyl groups
Ctrl	h15	up	MolecularFunction	GO:0016779	9.66274199118612e-05	5.63706375511796	1.90362524242876	9	55	nucleotidyltransferase activity
Ctrl	h15	up	MolecularFunction	GO:0022853	0.0114797761903436	5.14274322169059	0.899895569148143	4	26	active ion transmembrane transporter activity
Ctrl	h15	up	MolecularFunction	GO:0019829	0.0114797761903436	5.14274322169059	0.899895569148143	4	26	cation-transporting ATPase activity
Ctrl	h15	up	MolecularFunction	GO:0042625	0.0114797761903436	5.14274322169059	0.899895569148143	4	26	ATPase coupled ion transmembrane transporter activity
Ctrl	h15	up	MolecularFunction	GO:0016887	2.61010504342496e-10	4.90920231729055	7.0607190810085	28	204	ATPase activity
Ctrl	h15	up	MolecularFunction	GO:0015631	0.00297336761225177	4.74557522123894	1.45367745785469	6	42	tubulin binding
Ctrl	h15	up	MolecularFunction	GO:0140097	0.000506504623165712	4.38610625522536	2.35357302700283	9	68	catalytic activity, acting on DNA
Ctrl	h15	up	MolecularFunction	GO:0043492	0.00122768135156234	4.24404761904762	2.14590481873788	8	62	ATPase activity, coupled to movement of substances
Ctrl	h15	up	MolecularFunction	GO:0042626	0.00122768135156234	4.24404761904762	2.14590481873788	8	62	ATPase activity, coupled to transmembrane movement of substances
Ctrl	h15	up	MolecularFunction	GO:0015399	0.00136513399206824	4.16623376623377	2.18051618678204	8	63	primary active transmembrane transporter activity
Ctrl	h15	up	MolecularFunction	GO:0015405	0.00136513399206824	4.16623376623377	2.18051618678204	8	63	P-P-bond-hydrolysis-driven transmembrane transporter activity
Ctrl	h15	up	MolecularFunction	GO:0008092	6.66475584913674e-05	4.07099720135513	3.66880501268089	13	106	cytoskeletal protein binding
Ctrl	h15	up	MolecularFunction	GO:0003779	0.00528467239867187	3.62925252525253	2.14590481873788	7	62	actin binding
Ctrl	h15	up	MolecularFunction	GO:0008276	0.0346131161458035	3.53015350877193	1.24600924958974	4	36	protein methyltransferase activity
Ctrl	h15	up	MolecularFunction	GO:0005085	0.0223662977091264	3.37161736941473	1.62673429807549	5	47	guanyl-nucleotide exchange factor activity
Ctrl	h15	up	MolecularFunction	GO:0008170	0.0411317849355661	3.32146542827657	1.31523198567805	4	38	N-methyltransferase activity
Ctrl	h15	up	MolecularFunction	GO:0004540	0.0411317849355661	3.32146542827657	1.31523198567805	4	38	ribonuclease activity
Ctrl	h15	up	MolecularFunction	GO:0004842	0.0157077393524576	3.21489397228252	2.0420707146054	6	59	ubiquitin-protein transferase activity
Ctrl	h15	up	MolecularFunction	GO:0019899	0.00404819307038771	3.14453680411244	3.1496344920185	9	91	enzyme binding
Ctrl	h15	up	MolecularFunction	GO:0051020	0.0118389023032989	3.06611965811966	2.49201849917947	7	72	GTPase binding
Ctrl	h15	up	MolecularFunction	GO:0017111	6.78096341917157e-08	3.05848595848596	14.3637177383261	37	415	nucleoside-triphosphatase activity
Ctrl	h15	up	MolecularFunction	GO:0005488	8.32442628283444e-12	3.05519367377027	150.247948679696	196	4341	binding
Ctrl	h15	up	MolecularFunction	GO:0004518	0.0127208066313559	3.01919191919192	2.52662986722363	7	73	nuclease activity
Ctrl	h15	up	MolecularFunction	GO:0019787	0.021145498969572	2.98742431299488	2.18051618678204	6	63	ubiquitin-like protein transferase activity
Ctrl	h15	up	MolecularFunction	GO:0016462	1.60167201642448e-07	2.9424777603349	14.8482768909444	37	429	pyrophosphatase activity
Ctrl	h15	up	MolecularFunction	GO:0016818	1.80435241937883e-07	2.92657815957308	14.9174996270327	37	431	hydrolase activity, acting on acid anhydrides, in phosphorus-containing anhydrides
Ctrl	h15	up	MolecularFunction	GO:0016817	1.91448215658374e-07	2.91868873742291	14.9521109950768	37	432	hydrolase activity, acting on acid anhydrides
Ctrl	h15	up	MolecularFunction	GO:0005524	1.1903851433772e-08	2.68462367246421	24.6086826793973	54	711	ATP binding
Ctrl	h15	up	MolecularFunction	GO:0032559	2.14328641660537e-08	2.63102735929863	25.0240190959272	54	723	adenyl ribonucleotide binding
Ctrl	h15	up	MolecularFunction	GO:0030554	2.24922856763526e-08	2.62664766057354	25.0586304639714	54	724	adenyl nucleotide binding
Ctrl	h15	up	MolecularFunction	GO:0046873	0.0304727490190537	2.48538888888889	3.01118901984186	7	87	metal ion transmembrane transporter activity
Ctrl	h15	up	MolecularFunction	GO:0004252	0.0160505831670856	2.47080889962056	3.91108458899	9	113	serine-type endopeptidase activity
Ctrl	h15	up	MolecularFunction	GO:0043565	0.023285522458849	2.44930875576037	3.49574817246009	8	101	sequence-specific DNA binding
Ctrl	h15	up	MolecularFunction	GO:0004386	0.0497386877306398	2.39311978063069	2.66507533940027	6	77	helicase activity
Ctrl	h15	up	MolecularFunction	GO:0008144	1.42647232714639e-07	2.37678322275691	30.1465015664628	59	871	drug binding
Ctrl	h15	up	MolecularFunction	GO:0008236	0.0263453402342877	2.25053103611046	4.2571982694316	9	123	serine-type peptidase activity
Ctrl	h15	up	MolecularFunction	GO:0017171	0.0263453402342877	2.25053103611046	4.2571982694316	9	123	serine hydrolase activity
Ctrl	h15	up	MolecularFunction	GO:0140098	0.0229647215198288	2.1971586971587	4.84559152618231	10	140	catalytic activity, acting on RNA
Ctrl	h15	up	MolecularFunction	GO:0035639	3.31046821469897e-06	2.17168863779033	29.9388333581978	55	865	purine ribonucleoside triphosphate binding
Ctrl	h15	up	MolecularFunction	GO:0032555	5.06713314062599e-06	2.13544888449008	30.3541697747277	55	877	purine ribonucleotide binding
Ctrl	h15	up	MolecularFunction	GO:0017076	5.82460389529796e-06	2.12360296028782	30.4926152469044	55	881	purine nucleotide binding
Ctrl	h15	up	MolecularFunction	GO:0036094	1.67634184056566e-06	2.12173072274595	36.3073250783231	64	1049	small molecule binding
Ctrl	h15	up	MolecularFunction	GO:0032553	6.68680630243245e-06	2.11187121366823	30.631060719081	55	885	ribonucleotide binding
Ctrl	h15	up	MolecularFunction	GO:0022804	0.0493805982357662	2.08453473132372	4.04953006116664	8	117	active transmembrane transporter activity
Ctrl	h15	up	MolecularFunction	GO:0097367	5.17436669590226e-06	2.06548725784381	35.0959271967776	61	1014	carbohydrate derivative binding
Ctrl	h15	up	MolecularFunction	GO:0005515	1.95245325597988e-07	2.04906084656085	61.5044010144711	97	1777	protein binding
Ctrl	h15	up	MolecularFunction	GO:1901265	8.98485046367426e-06	2.04219153797176	34.0921975234969	59	985	nucleoside phosphate binding
Ctrl	h15	up	MolecularFunction	GO:0000166	8.98485046367426e-06	2.04219153797176	34.0921975234969	59	985	nucleotide binding
Ctrl	h15	up	MolecularFunction	GO:0043168	1.22695717471926e-05	2.00745254163228	35.2343726689542	60	1018	anion binding
Ctrl	h15	up	MolecularFunction	GO:1901363	1.26698347162137e-05	1.79418691125434	73.4107116216619	104	2121	heterocyclic compound binding
Ctrl	h15	up	MolecularFunction	GO:0097159	1.29611863011275e-05	1.79289519326065	73.4453229897061	104	2122	organic cyclic compound binding
Ctrl	h15	up	MolecularFunction	GO:0016787	0.000182828219813303	1.7553863991531	43.6449351036849	66	1261	hydrolase activity
Ctrl	h15	up	MolecularFunction	GO:0003677	0.0105017617824218	1.69026870007262	17.7902431746979	28	514	DNA binding
Ctrl	h15	up	MolecularFunction	GO:0003676	0.00102494099310951	1.66388888888889	39.3877368342533	58	1138	nucleic acid binding
Ctrl	h15	up	MolecularFunction	GO:0043167	0.00100195697537022	1.57732193361724	58.8047143070267	80	1699	ion binding
Ctrl	h15	up	MolecularFunction	GO:0016772	0.0488206235926718	1.49725868084399	16.8557362375056	24	487	transferase activity, transferring phosphorus-containing groups
Ctrl	h18	down	BiologicalProcess	GOBPID	Pvalue	OddsRatio	ExpCount	Count	Size	Term
Ctrl	h18	down	BiologicalProcess	GO:0015918	0.003454560034187	Inf	0.117742921165207	2	2	sterol transport
Ctrl	h18	down	BiologicalProcess	GO:0032365	0.003454560034187	Inf	0.117742921165207	2	2	intracellular lipid transport
Ctrl	h18	down	BiologicalProcess	GO:0032366	0.003454560034187	Inf	0.117742921165207	2	2	intracellular sterol transport
Ctrl	h18	down	BiologicalProcess	GO:0015850	0.003454560034187	Inf	0.117742921165207	2	2	organic hydroxy compound transport
Ctrl	h18	down	BiologicalProcess	GO:0046466	0.000160651393176319	32.4070175438597	0.35322876349562	4	6	membrane lipid catabolic process
Ctrl	h18	down	BiologicalProcess	GO:0030149	0.000160651393176319	32.4070175438597	0.35322876349562	4	6	sphingolipid catabolic process
Ctrl	h18	down	BiologicalProcess	GO:0030203	0.00995958035533798	32.1881533101045	0.17661438174781	2	3	glycosaminoglycan metabolic process
Ctrl	h18	down	BiologicalProcess	GO:0009253	0.00995958035533798	32.1881533101045	0.17661438174781	2	3	peptidoglycan catabolic process
Ctrl	h18	down	BiologicalProcess	GO:0006027	0.00995958035533798	32.1881533101045	0.17661438174781	2	3	glycosaminoglycan catabolic process
Ctrl	h18	down	BiologicalProcess	GO:0000270	0.00995958035533798	32.1881533101045	0.17661438174781	2	3	peptidoglycan metabolic process
Ctrl	h18	down	BiologicalProcess	GO:0046479	0.00184792468641547	24.2202797202797	0.294357302913017	3	5	glycosphingolipid catabolic process
Ctrl	h18	down	BiologicalProcess	GO:0006687	0.00184792468641547	24.2202797202797	0.294357302913017	3	5	glycosphingolipid metabolic process
Ctrl	h18	down	BiologicalProcess	GO:0006689	0.00184792468641547	24.2202797202797	0.294357302913017	3	5	ganglioside catabolic process
Ctrl	h18	down	BiologicalProcess	GO:0001573	0.00184792468641547	24.2202797202797	0.294357302913017	3	5	ganglioside metabolic process
Ctrl	h18	down	BiologicalProcess	GO:0046514	0.00184792468641547	24.2202797202797	0.294357302913017	3	5	ceramide catabolic process
Ctrl	h18	down	BiologicalProcess	GO:0019377	0.00184792468641547	24.2202797202797	0.294357302913017	3	5	glycolipid catabolic process
Ctrl	h18	down	BiologicalProcess	GO:0006415	0.00184792468641547	24.2202797202797	0.294357302913017	3	5	translational termination
Ctrl	h18	down	BiologicalProcess	GO:0006022	0.000357494208540952	21.6	0.412100224078224	4	7	aminoglycan metabolic process
Ctrl	h18	down	BiologicalProcess	GO:0006026	0.000357494208540952	21.6	0.412100224078224	4	7	aminoglycan catabolic process
Ctrl	h18	down	BiologicalProcess	GO:0044242	0.000357494208540952	21.6	0.412100224078224	4	7	cellular lipid catabolic process
Ctrl	h18	down	BiologicalProcess	GO:0006672	0.0035351979796546	16.1433566433566	0.35322876349562	3	6	ceramide metabolic process
Ctrl	h18	down	BiologicalProcess	GO:0046348	0.0191462972927808	16.0905923344948	0.235485842330414	2	4	amino sugar catabolic process
Ctrl	h18	down	BiologicalProcess	GO:0044036	0.0191462972927808	16.0905923344948	0.235485842330414	2	4	cell wall macromolecule metabolic process
Ctrl	h18	down	BiologicalProcess	GO:0016998	0.0191462972927808	16.0905923344948	0.235485842330414	2	4	cell wall macromolecule catabolic process
Ctrl	h18	down	BiologicalProcess	GO:0006030	0.0191462972927808	16.0905923344948	0.235485842330414	2	4	chitin metabolic process
Ctrl	h18	down	BiologicalProcess	GO:0006032	0.0191462972927808	16.0905923344948	0.235485842330414	2	4	chitin catabolic process
Ctrl	h18	down	BiologicalProcess	GO:0071554	0.0191462972927808	16.0905923344948	0.235485842330414	2	4	cell wall organization or biogenesis
Ctrl	h18	down	BiologicalProcess	GO:1901072	0.0191462972927808	16.0905923344948	0.235485842330414	2	4	glucosamine-containing compound catabolic process
Ctrl	h18	down	BiologicalProcess	GO:0090501	0.00591847580798985	12.1048951048951	0.412100224078224	3	7	RNA phosphodiester bond hydrolysis
Ctrl	h18	down	BiologicalProcess	GO:0046131	0.0306785456970244	10.7247386759582	0.294357302913017	2	5	pyrimidine ribonucleoside metabolic process
Ctrl	h18	down	BiologicalProcess	GO:0002376	0.0306785456970244	10.7247386759582	0.294357302913017	2	5	immune system process
Ctrl	h18	down	BiologicalProcess	GO:0045087	0.0306785456970244	10.7247386759582	0.294357302913017	2	5	innate immune response
Ctrl	h18	down	BiologicalProcess	GO:0097428	0.0306785456970244	10.7247386759582	0.294357302913017	2	5	protein maturation by iron-sulfur cluster transfer
Ctrl	h18	down	BiologicalProcess	GO:0006955	0.0306785456970244	10.7247386759582	0.294357302913017	2	5	immune response
Ctrl	h18	down	BiologicalProcess	GO:0046654	0.0306785456970244	10.7247386759582	0.294357302913017	2	5	tetrahydrofolate biosynthetic process
Ctrl	h18	down	BiologicalProcess	GO:0006040	0.00906039637874334	9.68181818181818	0.470971684660827	3	8	amino sugar metabolic process
Ctrl	h18	down	BiologicalProcess	GO:0006952	0.00906039637874334	9.68181818181818	0.470971684660827	3	8	defense response
Ctrl	h18	down	BiologicalProcess	GO:0015985	0.00279096662141984	9.24912280701754	0.647586066408637	4	11	energy coupled proton transport, down electrochemical gradient
Ctrl	h18	down	BiologicalProcess	GO:0015986	0.00279096662141984	9.24912280701754	0.647586066408637	4	11	ATP synthesis coupled proton transport
Ctrl	h18	down	BiologicalProcess	GO:0016042	0.00279096662141984	9.24912280701754	0.647586066408637	4	11	lipid catabolic process
Ctrl	h18	down	BiologicalProcess	GO:0006665	0.00279096662141984	9.24912280701754	0.647586066408637	4	11	sphingolipid metabolic process
Ctrl	h18	down	BiologicalProcess	GO:1901136	6.64001384636966e-06	9.24910714285714	1.47178651456508	9	25	carbohydrate derivative catabolic process
Ctrl	h18	down	BiologicalProcess	GO:0006801	9.08780366410519e-05	8.79678123295145	1.17742921165207	7	20	superoxide metabolic process
Ctrl	h18	down	BiologicalProcess	GO:0032543	0.0442502195557093	8.0418118466899	0.35322876349562	2	6	mitochondrial translation
Ctrl	h18	down	BiologicalProcess	GO:0006213	0.0442502195557093	8.0418118466899	0.35322876349562	2	6	pyrimidine nucleoside metabolic process
Ctrl	h18	down	BiologicalProcess	GO:0051248	0.0442502195557093	8.0418118466899	0.35322876349562	2	6	negative regulation of protein metabolic process
Ctrl	h18	down	BiologicalProcess	GO:0002182	0.0442502195557093	8.0418118466899	0.35322876349562	2	6	cytoplasmic translational elongation
Ctrl	h18	down	BiologicalProcess	GO:0032269	0.0442502195557093	8.0418118466899	0.35322876349562	2	6	negative regulation of cellular protein metabolic process
Ctrl	h18	down	BiologicalProcess	GO:0009396	0.0442502195557093	8.0418118466899	0.35322876349562	2	6	folic acid-containing compound biosynthetic process
Ctrl	h18	down	BiologicalProcess	GO:1901071	0.0442502195557093	8.0418118466899	0.35322876349562	2	6	glucosamine-containing compound metabolic process
Ctrl	h18	down	BiologicalProcess	GO:0006448	0.0442502195557093	8.0418118466899	0.35322876349562	2	6	regulation of translational elongation
Ctrl	h18	down	BiologicalProcess	GO:0006412	1.25561938698547e-25	7.53415264824661	12.1863923405989	58	207	translation
Ctrl	h18	down	BiologicalProcess	GO:0043043	6.45936081173132e-25	7.23278871665968	12.5396211040945	58	213	peptide biosynthetic process
Ctrl	h18	down	BiologicalProcess	GO:0043604	5.32595925534961e-26	7.22368421052632	13.3049500916684	61	226	amide biosynthetic process
Ctrl	h18	down	BiologicalProcess	GO:0090305	0.0055057780698537	7.1906432748538	0.765328987573844	4	13	nucleic acid phosphodiester bond hydrolysis
Ctrl	h18	down	BiologicalProcess	GO:0072593	0.000246543017363324	7.1427304964539	1.35404359339988	7	23	reactive oxygen species metabolic process
Ctrl	h18	down	BiologicalProcess	GO:0043603	4.59538846768273e-29	6.7231007751938	17.6025667141984	74	299	cellular amide metabolic process
Ctrl	h18	down	BiologicalProcess	GO:0006518	4.60504504962776e-26	6.49978026807295	16.0130372784681	67	272	peptide metabolic process
Ctrl	h18	down	BiologicalProcess	GO:0009145	0.0115009073112224	4.26334321719792	1.41291505398248	5	24	purine nucleoside triphosphate biosynthetic process
Ctrl	h18	down	BiologicalProcess	GO:0009206	0.0115009073112224	4.26334321719792	1.41291505398248	5	24	purine ribonucleoside triphosphate biosynthetic process
Ctrl	h18	down	BiologicalProcess	GO:0009142	0.0137011259380557	4.04929577464789	1.47178651456508	5	25	nucleoside triphosphate biosynthetic process
Ctrl	h18	down	BiologicalProcess	GO:0009201	0.0137011259380557	4.04929577464789	1.47178651456508	5	25	ribonucleoside triphosphate biosynthetic process
Ctrl	h18	down	BiologicalProcess	GO:1901566	3.46356076073755e-16	3.7596811221272	25.4324709716847	70	432	organonitrogen compound biosynthetic process
Ctrl	h18	down	BiologicalProcess	GO:1902600	0.00976610133144448	3.74612666485458	1.88388673864331	6	32	proton transmembrane transport
Ctrl	h18	down	BiologicalProcess	GO:0006754	0.0371238693180325	3.58830409356725	1.29517213281727	4	22	ATP biosynthetic process
Ctrl	h18	down	BiologicalProcess	GO:0051049	0.0328908681161814	3.11078006500542	1.8250152780607	5	31	regulation of transport
Ctrl	h18	down	BiologicalProcess	GO:1901564	8.01526138656527e-11	2.22359087564386	88.1894479527399	139	1498	organonitrogen compound metabolic process
Ctrl	h18	down	BiologicalProcess	GO:0098662	0.0197635110614892	2.18977013511142	5.47504583418211	11	93	inorganic cation transmembrane transport
Ctrl	h18	down	BiologicalProcess	GO:0098660	0.0212524869704026	2.16291063534714	5.53391729476472	11	94	inorganic ion transmembrane transport
Ctrl	h18	down	BiologicalProcess	GO:0034220	0.00574478831297215	2.14169847328244	8.7129761662253	17	148	ion transmembrane transport
Ctrl	h18	down	BiologicalProcess	GO:0044271	1.17680388088593e-06	1.96549254827555	51.8657567732736	84	881	cellular nitrogen compound biosynthetic process
Ctrl	h18	down	BiologicalProcess	GO:0019538	1.5130135033973e-07	1.95712897741074	71.4699531472805	110	1214	protein metabolic process
Ctrl	h18	down	BiologicalProcess	GO:0015672	0.0390158412505878	1.88114412663149	6.82908942758199	12	116	monovalent inorganic cation transport
Ctrl	h18	down	BiologicalProcess	GO:0034645	2.29650791315423e-05	1.83168753306295	48.097983295987	75	817	cellular macromolecule biosynthetic process
Ctrl	h18	down	BiologicalProcess	GO:0009059	2.50833317970563e-05	1.82582152547483	48.2157262171522	75	819	macromolecule biosynthetic process
Ctrl	h18	down	BiologicalProcess	GO:1901565	0.0456681351294206	1.78154305200341	7.77103279690365	13	132	organonitrogen compound catabolic process
Ctrl	h18	down	BiologicalProcess	GO:0006508	0.00393240308767809	1.71474509278489	22.9598696272153	36	390	proteolysis
Ctrl	h18	down	BiologicalProcess	GO:0010467	0.000140318981091943	1.68797552749235	54.9859441841516	80	934	gene expression
Ctrl	h18	down	BiologicalProcess	GO:0008152	7.32515860964743e-05	1.67975791494485	186.210429822775	216	3163	metabolic process
Ctrl	h18	down	BiologicalProcess	GO:1901576	0.000249067187604191	1.61397174873737	65.6416785496028	91	1115	organic substance biosynthetic process
Ctrl	h18	down	BiologicalProcess	GO:0044267	0.000669714162223245	1.60690540733343	52.3367284579344	74	889	cellular protein metabolic process
Ctrl	h18	down	BiologicalProcess	GO:0044249	0.000339429481512008	1.60067164179104	64.4053778773681	89	1094	cellular biosynthetic process
Ctrl	h18	down	BiologicalProcess	GO:1901135	0.0457807024367933	1.57706605661996	13.4226930128336	20	228	carbohydrate derivative metabolic process
Ctrl	h18	down	BiologicalProcess	GO:0009058	0.000610756623947113	1.55878173368668	67.2900794459157	91	1143	biosynthetic process
Ctrl	h18	down	BiologicalProcess	GO:0071704	0.000832862021147964	1.49441860465116	163.015074353229	189	2769	organic substance metabolic process
Ctrl	h18	down	BiologicalProcess	GO:0034641	0.00229780842924129	1.44818524803532	84.8337746995315	107	1441	cellular nitrogen compound metabolic process
Ctrl	h18	down	BiologicalProcess	GO:0006807	0.00603494061882332	1.36768169761273	142.822163373396	164	2426	nitrogen compound metabolic process
Ctrl	h18	down	BiologicalProcess	GO:0044238	0.00835086188536517	1.35257729013086	154.89081279283	175	2631	primary metabolic process
Ctrl	h18	down	CellularComponent	GOCCID	Pvalue	OddsRatio	ExpCount	Count	Size	Term
Ctrl	h18	down	CellularComponent	GO:0022625	0.000946582239385106	45.25	0.252771618625277	3	4	cytosolic large ribosomal subunit
Ctrl	h18	down	CellularComponent	GO:0022626	0.000946582239385106	45.25	0.252771618625277	3	4	cytosolic ribosome
Ctrl	h18	down	CellularComponent	GO:0005762	0.0114179416453886	29.9881656804734	0.189578713968958	2	3	mitochondrial large ribosomal subunit
Ctrl	h18	down	CellularComponent	GO:0000315	0.0114179416453886	29.9881656804734	0.189578713968958	2	3	organellar large ribosomal subunit
Ctrl	h18	down	CellularComponent	GO:0015934	4.71512421679636e-08	23.4166666666667	0.947893569844789	9	15	large ribosomal subunit
Ctrl	h18	down	CellularComponent	GO:0005840	3.4130111674672e-36	16.9452773613193	7.83592017738359	55	124	ribosome
Ctrl	h18	down	CellularComponent	GO:0045263	0.00430382895661978	15.0714285714286	0.379157427937916	3	6	proton-transporting ATP synthase complex, coupling factor F(o)
Ctrl	h18	down	CellularComponent	GO:0044391	4.57479057940909e-09	12.9537183544304	1.83259423503326	13	29	ribosomal subunit
Ctrl	h18	down	CellularComponent	GO:1990904	3.56729289677209e-29	10.1518932250109	11.3747228381375	58	180	ribonucleoprotein complex
Ctrl	h18	down	CellularComponent	GO:0000276	0.0349778544071318	9.98816568047337	0.315964523281596	2	5	mitochondrial proton-transporting ATP synthase complex, coupling factor F(o)
Ctrl	h18	down	CellularComponent	GO:0005761	0.00357728424075692	8.65012831479897	0.695121951219512	4	11	mitochondrial ribosome
Ctrl	h18	down	CellularComponent	GO:0045259	0.00357728424075692	8.65012831479897	0.695121951219512	4	11	proton-transporting ATP synthase complex
Ctrl	h18	down	CellularComponent	GO:0000313	0.00357728424075692	8.65012831479897	0.695121951219512	4	11	organellar ribosome
Ctrl	h18	down	CellularComponent	GO:0015935	0.00934260046001241	6.04790419161677	0.88470066518847	4	14	small ribosomal subunit
Ctrl	h18	down	CellularComponent	GO:0033177	0.0121225024294225	5.4959172563963	0.947893569844789	4	15	proton-transporting two-sector ATPase complex, proton-transporting domain
Ctrl	h18	down	CellularComponent	GO:0005759	0.0153817334637922	5.03592814371257	1.01108647450111	4	16	mitochondrial matrix
Ctrl	h18	down	CellularComponent	GO:0044445	0.0357277875717093	5.01190476190476	0.758314855875831	3	12	cytosolic part
Ctrl	h18	down	CellularComponent	GO:0044444	2.17211609114215e-15	3.90612747562079	30.2694013303769	73	479	cytoplasmic part
Ctrl	h18	down	CellularComponent	GO:0016469	0.00970363511805259	3.80454545454545	1.89578713968958	6	30	proton-transporting two-sector ATPase complex
Ctrl	h18	down	CellularComponent	GO:0043228	3.09175311865741e-12	3.6834312573443	22.2439024390244	56	352	non-membrane-bounded organelle
Ctrl	h18	down	CellularComponent	GO:0043232	3.09175311865741e-12	3.6834312573443	22.2439024390244	56	352	intracellular non-membrane-bounded organelle
Ctrl	h18	down	CellularComponent	GO:0098798	0.00976957866160894	3.33860518292683	2.46452328159645	7	39	mitochondrial protein complex
Ctrl	h18	down	CellularComponent	GO:0005737	2.76442957325642e-12	3.18804985337243	38.2949002217295	78	606	cytoplasm
Ctrl	h18	down	CellularComponent	GO:0032991	1.35313008187474e-05	2.00224040240518	51.3758314855876	77	813	protein-containing complex
Ctrl	h18	down	CellularComponent	GO:0043229	0.000981191730261821	1.66366063781551	59.5277161862528	79	942	intracellular organelle
Ctrl	h18	down	CellularComponent	GO:0043226	0.0014010489847694	1.63476766771254	60.159645232816	79	952	organelle
Ctrl	h18	down	CellularComponent	GO:0005622	0.0182918359593249	1.40924591394171	78.2960088691796	92	1239	intracellular
Ctrl	h18	down	CellularComponent	GO:0044424	0.0182918359593249	1.40924591394171	78.2960088691796	92	1239	intracellular part
Ctrl	h18	down	CellularComponent	GO:0005623	0.0418401256939266	1.33270979810359	85.5631929046563	97	1354	cell
Ctrl	h18	down	CellularComponent	GO:0044464	0.0418401256939266	1.33270979810359	85.5631929046563	97	1354	cell part
Ctrl	h18	down	MolecularFunction	GOMFID	Pvalue	OddsRatio	ExpCount	Count	Size	Term
Ctrl	h18	down	MolecularFunction	GO:0042834	0.00308871707386329	Inf	0.111293450693719	2	2	peptidoglycan binding
Ctrl	h18	down	MolecularFunction	GO:0061783	0.00892413837741637	34.1185983827493	0.166940176040579	2	3	peptidoglycan muralytic activity
Ctrl	h18	down	MolecularFunction	GO:0003933	0.00892413837741637	34.1185983827493	0.166940176040579	2	3	GTP cyclohydrolase activity
Ctrl	h18	down	MolecularFunction	GO:0003934	0.00892413837741637	34.1185983827493	0.166940176040579	2	3	GTP cyclohydrolase I activity
Ctrl	h18	down	MolecularFunction	GO:0008745	0.00892413837741637	34.1185983827493	0.166940176040579	2	3	N-acetylmuramoyl-L-alanine amidase activity
Ctrl	h18	down	MolecularFunction	GO:0008474	0.00892413837741637	34.1185983827493	0.166940176040579	2	3	palmitoyl-(protein) hydrolase activity
Ctrl	h18	down	MolecularFunction	GO:0098599	0.00892413837741637	34.1185983827493	0.166940176040579	2	3	palmitoyl hydrolase activity
Ctrl	h18	down	MolecularFunction	GO:0016721	1.97996133709548e-05	17.2316076294278	0.667760704162315	6	12	oxidoreductase activity, acting on superoxide radicals as acceptor
Ctrl	h18	down	MolecularFunction	GO:0004784	1.97996133709548e-05	17.2316076294278	0.667760704162315	6	12	superoxide dismutase activity
Ctrl	h18	down	MolecularFunction	GO:0008079	0.0171925819811897	17.0566037735849	0.222586901387438	2	4	translation termination factor activity
Ctrl	h18	down	MolecularFunction	GO:0003747	0.0171925819811897	17.0566037735849	0.222586901387438	2	4	translation release factor activity
Ctrl	h18	down	MolecularFunction	GO:0019238	0.0171925819811897	17.0566037735849	0.222586901387438	2	4	cyclohydrolase activity
Ctrl	h18	down	MolecularFunction	GO:0008199	0.0171925819811897	17.0566037735849	0.222586901387438	2	4	ferric iron binding
Ctrl	h18	down	MolecularFunction	GO:0004568	0.0171925819811897	17.0566037735849	0.222586901387438	2	4	chitinase activity
Ctrl	h18	down	MolecularFunction	GO:0003735	2.71944157949631e-37	15.9272105068442	6.84454721766373	55	123	structural constituent of ribosome
Ctrl	h18	down	MolecularFunction	GO:0005539	0.0276066161404528	11.3692722371968	0.278233626734298	2	5	glycosaminoglycan binding
Ctrl	h18	down	MolecularFunction	GO:0004869	0.0276066161404528	11.3692722371968	0.278233626734298	2	5	cysteine-type endopeptidase inhibitor activity
Ctrl	h18	down	MolecularFunction	GO:0060590	0.0276066161404528	11.3692722371968	0.278233626734298	2	5	ATPase regulator activity
Ctrl	h18	down	MolecularFunction	GO:0005198	4.06734748103525e-31	10.8857442348008	8.56959570341638	55	154	structural molecule activity
Ctrl	h18	down	MolecularFunction	GO:0051087	0.0399031214639929	8.5256064690027	0.333880352081158	2	6	chaperone binding
Ctrl	h18	down	MolecularFunction	GO:0016814	0.0153005165561893	7.32393822393822	0.556467253468596	3	10	hydrolase activity, acting on carbon-nitrogen (but not peptide) bonds, in cyclic amidines
Ctrl	h18	down	MolecularFunction	GO:0030414	0.000114229353266532	5.77197802197802	2.00328211248695	9	36	peptidase inhibitor activity
Ctrl	h18	down	MolecularFunction	GO:0061134	0.000179131528501527	5.37220538082607	2.11457556318067	9	38	peptidase regulator activity
Ctrl	h18	down	MolecularFunction	GO:0016715	0.032215744285965	5.12432432432432	0.723407429509175	3	13	oxidoreductase activity, acting on paired donors, with incorporation or reduction of molecular oxygen, reduced ascorbate as one donor, and incorporation of one atom of oxygen
Ctrl	h18	down	MolecularFunction	GO:0005507	0.032215744285965	5.12432432432432	0.723407429509175	3	13	copper ion binding
Ctrl	h18	down	MolecularFunction	GO:0004866	0.00311107909862283	4.9116387699494	1.50246158436521	6	27	endopeptidase inhibitor activity
Ctrl	h18	down	MolecularFunction	GO:0061135	0.00311107909862283	4.9116387699494	1.50246158436521	6	27	endopeptidase regulator activity
Ctrl	h18	down	MolecularFunction	GO:0004857	0.000579076058712658	4.44701726844584	2.44845591526182	9	44	enzyme inhibitor activity
Ctrl	h18	down	MolecularFunction	GO:0004497	0.00270764563081685	4.30464480874317	1.94763538714009	7	35	monooxygenase activity
Ctrl	h18	down	MolecularFunction	GO:0016701	0.0265854423888948	4.02550613741432	1.16858123228405	4	21	oxidoreductase activity, acting on single donors with incorporation of molecular oxygen
Ctrl	h18	down	MolecularFunction	GO:0016810	0.00299430925998456	3.72780451684561	2.50410264060868	8	45	hydrolase activity, acting on carbon-nitrogen (but not peptide) bonds
Ctrl	h18	down	MolecularFunction	GO:0016811	0.0360579228102893	3.60062758522322	1.27987468297777	4	23	hydrolase activity, acting on carbon-nitrogen (but not peptide) bonds, in linear amides
Ctrl	h18	down	MolecularFunction	GO:0005506	0.000675986841309413	3.18337245696401	4.67432492913621	13	84	iron ion binding
Ctrl	h18	down	MolecularFunction	GO:0016209	0.0196969248276491	2.79635277671877	2.78233626734298	7	50	antioxidant activity
Ctrl	h18	down	MolecularFunction	GO:0016705	0.00326370890223653	2.73538416678816	4.89691183052365	12	88	oxidoreductase activity, acting on paired donors, with incorporation or reduction of molecular oxygen
Ctrl	h18	down	MolecularFunction	GO:0015078	0.0240069762066253	2.6712204007286	2.8936297180367	7	52	proton transmembrane transporter activity
Ctrl	h18	down	MolecularFunction	GO:0004252	0.00139181290169241	2.6644624330179	6.28807996419514	15	113	serine-type endopeptidase activity
Ctrl	h18	down	MolecularFunction	GO:0016798	0.00286752435925388	2.6531045751634	5.45337908399224	13	98	hydrolase activity, acting on glycosyl bonds
Ctrl	h18	down	MolecularFunction	GO:0004553	0.00431597203548213	2.63024650233178	5.06385200656423	12	91	hydrolase activity, hydrolyzing O-glycosyl compounds
Ctrl	h18	down	MolecularFunction	GO:0030234	0.00215887431330541	2.53308564300049	6.56631359092943	15	118	enzyme regulator activity
Ctrl	h18	down	MolecularFunction	GO:0004222	0.00234823356123824	2.50832617103567	6.62196031627629	15	119	metalloendopeptidase activity
Ctrl	h18	down	MolecularFunction	GO:0004175	2.36503219768721e-05	2.45559009729022	14.7463822169178	32	265	endopeptidase activity
Ctrl	h18	down	MolecularFunction	GO:0008236	0.00324887725359318	2.41387337057728	6.84454721766373	15	123	serine-type peptidase activity
Ctrl	h18	down	MolecularFunction	GO:0017171	0.00324887725359318	2.41387337057728	6.84454721766373	15	123	serine hydrolase activity
Ctrl	h18	down	MolecularFunction	GO:0008237	0.000908182866525972	2.38307220905359	9.29300313292556	20	167	metallopeptidase activity
Ctrl	h18	down	MolecularFunction	GO:0046914	3.77089277911157e-05	2.12297849653457	22.203043413397	42	399	transition metal ion binding
Ctrl	h18	down	MolecularFunction	GO:0008233	0.000224265945349028	2.00464931977282	20.9788154557661	38	377	peptidase activity
Ctrl	h18	down	MolecularFunction	GO:0070011	0.00037326944042988	1.96444515306122	20.7562285543786	37	373	peptidase activity, acting on L-amino acid peptides
Ctrl	h18	down	MolecularFunction	GO:0043169	6.36223877764113e-06	1.91637225396548	41.7906907354916	70	751	cation binding
Ctrl	h18	down	MolecularFunction	GO:0046872	1.25762371607334e-05	1.8865838417996	41.0116365806355	68	737	metal ion binding
Ctrl	h18	down	MolecularFunction	GO:0098772	0.0321018217622169	1.71993889217426	10.4615843652096	17	188	molecular function regulator
Ctrl	h18	down	MolecularFunction	GO:0008270	0.0124662923497389	1.71146044624746	15.5810830971207	25	280	zinc ion binding
Ctrl	h18	down	MolecularFunction	GO:0016491	0.0286758595184826	1.47115862028681	24.3732657019245	34	438	oxidoreductase activity
Ctrl	h18	down	MolecularFunction	GO:0016787	0.0145605627123887	1.3359740770303	70.17052066239	87	1261	hydrolase activity
Ctrl	h18	up	BiologicalProcess	GOBPID	Pvalue	OddsRatio	ExpCount	Count	Size	Term
Ctrl	h18	up	BiologicalProcess	GO:0000281	0.00456108841883984	Inf	0.135261764106743	2	2	mitotic cytokinesis
Ctrl	h18	up	BiologicalProcess	GO:0032508	7.79456739626732e-06	69.9694189602447	0.405785292320228	5	6	DNA duplex unwinding
Ctrl	h18	up	BiologicalProcess	GO:0032392	7.79456739626732e-06	69.9694189602447	0.405785292320228	5	6	DNA geometric change
Ctrl	h18	up	BiologicalProcess	GO:0000726	0.0130697909633803	27.7333333333333	0.202892646160114	2	3	non-recombinational repair
Ctrl	h18	up	BiologicalProcess	GO:0046473	0.0130697909633803	27.7333333333333	0.202892646160114	2	3	phosphatidic acid metabolic process
Ctrl	h18	up	BiologicalProcess	GO:0006654	0.0130697909633803	27.7333333333333	0.202892646160114	2	3	phosphatidic acid biosynthetic process
Ctrl	h18	up	BiologicalProcess	GO:0071526	0.0130697909633803	27.7333333333333	0.202892646160114	2	3	semaphorin-plexin signaling pathway
Ctrl	h18	up	BiologicalProcess	GO:0006303	0.0130697909633803	27.7333333333333	0.202892646160114	2	3	double-strand break repair via nonhomologous end joining
Ctrl	h18	up	BiologicalProcess	GO:0061640	0.00276707432657137	20.8586626139818	0.338154410266857	3	5	cytoskeleton-dependent cytokinesis
Ctrl	h18	up	BiologicalProcess	GO:0032011	0.000610704808710313	18.5934959349593	0.4734161743736	4	7	ARF protein signal transduction
Ctrl	h18	up	BiologicalProcess	GO:0032012	0.000610704808710313	18.5934959349593	0.4734161743736	4	7	regulation of ARF protein signal transduction
Ctrl	h18	up	BiologicalProcess	GO:0006270	0.000137961623293779	17.4808868501529	0.608677938480342	5	9	DNA replication initiation
Ctrl	h18	up	BiologicalProcess	GO:0015914	0.00525769381916801	13.90273556231	0.405785292320228	3	6	phospholipid transport
Ctrl	h18	up	BiologicalProcess	GO:2001251	0.00525769381916801	13.90273556231	0.405785292320228	3	6	negative regulation of chromosome organization
Ctrl	h18	up	BiologicalProcess	GO:0043044	0.00525769381916801	13.90273556231	0.405785292320228	3	6	ATP-dependent chromatin remodeling
Ctrl	h18	up	BiologicalProcess	GO:0019953	0.0249743434023785	13.8636363636364	0.270523528213485	2	4	sexual reproduction
Ctrl	h18	up	BiologicalProcess	GO:0044703	0.0249743434023785	13.8636363636364	0.270523528213485	2	4	multi-organism reproductive process
Ctrl	h18	up	BiologicalProcess	GO:0032784	0.0249743434023785	13.8636363636364	0.270523528213485	2	4	regulation of DNA-templated transcription, elongation
Ctrl	h18	up	BiologicalProcess	GO:0006471	0.0249743434023785	13.8636363636364	0.270523528213485	2	4	protein ADP-ribosylation
Ctrl	h18	up	BiologicalProcess	GO:0051056	2.43639784501328e-05	12.3011538461538	1.01446323080057	7	15	regulation of small GTPase mediated signal transduction
Ctrl	h18	up	BiologicalProcess	GO:0048017	0.00197133653798761	11.1512195121951	0.608677938480342	4	9	inositol lipid-mediated signaling
Ctrl	h18	up	BiologicalProcess	GO:0007169	0.00874293557701128	10.4247720364742	0.4734161743736	3	7	transmembrane receptor protein tyrosine kinase signaling pathway
Ctrl	h18	up	BiologicalProcess	GO:0000910	0.00874293557701128	10.4247720364742	0.4734161743736	3	7	cytokinesis
Ctrl	h18	up	BiologicalProcess	GO:0033044	0.00874293557701128	10.4247720364742	0.4734161743736	3	7	regulation of chromosome organization
Ctrl	h18	up	BiologicalProcess	GO:0016571	0.000731511762263544	9.9825251201398	0.811570584640456	5	12	histone methylation
Ctrl	h18	up	BiologicalProcess	GO:0034968	0.000731511762263544	9.9825251201398	0.811570584640456	5	12	histone lysine methylation
Ctrl	h18	up	BiologicalProcess	GO:1905819	0.0397791894529166	9.24040404040404	0.338154410266857	2	5	negative regulation of chromosome separation
Ctrl	h18	up	BiologicalProcess	GO:0045841	0.0397791894529166	9.24040404040404	0.338154410266857	2	5	negative regulation of mitotic metaphase/anaphase transition
Ctrl	h18	up	BiologicalProcess	GO:0045839	0.0397791894529166	9.24040404040404	0.338154410266857	2	5	negative regulation of mitotic nuclear division
Ctrl	h18	up	BiologicalProcess	GO:0051784	0.0397791894529166	9.24040404040404	0.338154410266857	2	5	negative regulation of nuclear division
Ctrl	h18	up	BiologicalProcess	GO:2000816	0.0397791894529166	9.24040404040404	0.338154410266857	2	5	negative regulation of mitotic sister chromatid separation
Ctrl	h18	up	BiologicalProcess	GO:0071173	0.0397791894529166	9.24040404040404	0.338154410266857	2	5	spindle assembly checkpoint
Ctrl	h18	up	BiologicalProcess	GO:0071174	0.0397791894529166	9.24040404040404	0.338154410266857	2	5	mitotic spindle checkpoint
Ctrl	h18	up	BiologicalProcess	GO:0007219	0.0397791894529166	9.24040404040404	0.338154410266857	2	5	Notch signaling pathway
Ctrl	h18	up	BiologicalProcess	GO:0032465	0.0397791894529166	9.24040404040404	0.338154410266857	2	5	regulation of cytokinesis
Ctrl	h18	up	BiologicalProcess	GO:0031577	0.0397791894529166	9.24040404040404	0.338154410266857	2	5	spindle checkpoint
Ctrl	h18	up	BiologicalProcess	GO:0033046	0.0397791894529166	9.24040404040404	0.338154410266857	2	5	negative regulation of sister chromatid segregation
Ctrl	h18	up	BiologicalProcess	GO:0033048	0.0397791894529166	9.24040404040404	0.338154410266857	2	5	negative regulation of mitotic sister chromatid segregation
Ctrl	h18	up	BiologicalProcess	GO:0051985	0.0397791894529166	9.24040404040404	0.338154410266857	2	5	negative regulation of chromosome segregation
Ctrl	h18	up	BiologicalProcess	GO:1902100	0.0397791894529166	9.24040404040404	0.338154410266857	2	5	negative regulation of metaphase/anaphase transition of cell cycle
Ctrl	h18	up	BiologicalProcess	GO:0050793	0.0397791894529166	9.24040404040404	0.338154410266857	2	5	regulation of developmental process
Ctrl	h18	up	BiologicalProcess	GO:0051302	0.0397791894529166	9.24040404040404	0.338154410266857	2	5	regulation of cell division
Ctrl	h18	up	BiologicalProcess	GO:0007094	0.0397791894529166	9.24040404040404	0.338154410266857	2	5	mitotic spindle assembly checkpoint
Ctrl	h18	up	BiologicalProcess	GO:0030178	0.0397791894529166	9.24040404040404	0.338154410266857	2	5	negative regulation of Wnt signaling pathway
Ctrl	h18	up	BiologicalProcess	GO:0071103	9.30370413080328e-06	9.08160106147722	1.55551028722754	9	23	DNA conformation change
Ctrl	h18	up	BiologicalProcess	GO:0000724	0.0132947949776772	8.33799392097264	0.541047056426971	3	8	double-strand break repair via homologous recombination
Ctrl	h18	up	BiologicalProcess	GO:0000725	0.0132947949776772	8.33799392097264	0.541047056426971	3	8	recombinational repair
Ctrl	h18	up	BiologicalProcess	GO:0051783	0.0132947949776772	8.33799392097264	0.541047056426971	3	8	regulation of nuclear division
Ctrl	h18	up	BiologicalProcess	GO:0015748	0.0132947949776772	8.33799392097264	0.541047056426971	3	8	organophosphate ester transport
Ctrl	h18	up	BiologicalProcess	GO:0007088	0.0132947949776772	8.33799392097264	0.541047056426971	3	8	regulation of mitotic nuclear division
Ctrl	h18	up	BiologicalProcess	GO:0007346	0.00463188369302172	7.9616724738676	0.743939702587085	4	11	regulation of mitotic cell cycle
Ctrl	h18	up	BiologicalProcess	GO:0046578	0.00463188369302172	7.9616724738676	0.743939702587085	4	11	regulation of Ras protein signal transduction
Ctrl	h18	up	BiologicalProcess	GO:0007062	0.00463188369302172	7.9616724738676	0.743939702587085	4	11	sister chromatid cohesion
Ctrl	h18	up	BiologicalProcess	GO:0018022	0.00165160910040614	7.76078831124703	0.946832348747199	5	14	peptidyl-lysine methylation
Ctrl	h18	up	BiologicalProcess	GO:0000819	8.02598566116096e-05	7.50946502057613	1.55551028722754	8	23	sister chromatid segregation
Ctrl	h18	up	BiologicalProcess	GO:0070588	8.02598566116096e-05	7.50946502057613	1.55551028722754	8	23	calcium ion transmembrane transport
Ctrl	h18	up	BiologicalProcess	GO:0098813	0.000113385313797185	7.03858024691358	1.62314116928091	8	24	nuclear chromosome segregation
Ctrl	h18	up	BiologicalProcess	GO:0007059	0.000113385313797185	7.03858024691358	1.62314116928091	8	24	chromosome segregation
Ctrl	h18	up	BiologicalProcess	GO:0006338	0.000845844054062755	7.00153374233129	1.21735587696068	6	18	chromatin remodeling
Ctrl	h18	up	BiologicalProcess	GO:0006302	0.000845844054062755	7.00153374233129	1.21735587696068	6	18	double-strand break repair
Ctrl	h18	up	BiologicalProcess	GO:0051129	0.00234172661197377	6.98318042813456	1.01446323080057	5	15	negative regulation of cellular component organization
Ctrl	h18	up	BiologicalProcess	GO:0010639	0.00234172661197377	6.98318042813456	1.01446323080057	5	15	negative regulation of organelle organization
Ctrl	h18	up	BiologicalProcess	GO:0035195	0.018956524197522	6.9468085106383	0.608677938480342	3	9	gene silencing by miRNA
Ctrl	h18	up	BiologicalProcess	GO:0051301	0.018956524197522	6.9468085106383	0.608677938480342	3	9	cell division
Ctrl	h18	up	BiologicalProcess	GO:0006261	0.000426696745031612	6.5505641025641	1.48787940517417	7	22	DNA-dependent DNA replication
Ctrl	h18	up	BiologicalProcess	GO:0051276	7.81455128350015e-15	6.54113147940308	7.84518231819108	35	116	chromosome organization
Ctrl	h18	up	BiologicalProcess	GO:0140014	0.00157326909527287	5.99868536371604	1.35261764106743	6	20	mitotic nuclear division
Ctrl	h18	up	BiologicalProcess	GO:0072511	0.000286009866419715	5.92332683560754	1.82603381544103	8	27	divalent inorganic cation transport
Ctrl	h18	up	BiologicalProcess	GO:0006816	0.000286009866419715	5.92332683560754	1.82603381544103	8	27	calcium ion transport
Ctrl	h18	up	BiologicalProcess	GO:0070838	0.000286009866419715	5.92332683560754	1.82603381544103	8	27	divalent metal ion transport
Ctrl	h18	up	BiologicalProcess	GO:0010564	0.00431258465453516	5.81676860346585	1.14972499490731	5	17	regulation of cell cycle process
Ctrl	h18	up	BiologicalProcess	GO:1903047	0.000769683059564025	5.77737556561086	1.62314116928091	7	24	mitotic cell cycle process
Ctrl	h18	up	BiologicalProcess	GO:0043087	0.0119507713538317	5.56951219512195	0.946832348747199	4	14	regulation of GTPase activity
Ctrl	h18	up	BiologicalProcess	GO:0006260	1.58509885140396e-06	5.505945158942	3.65206763088205	15	54	DNA replication
Ctrl	h18	up	BiologicalProcess	GO:1902531	0.00100792966532858	5.45521367521367	1.69077205133428	7	25	regulation of intracellular signal transduction
Ctrl	h18	up	BiologicalProcess	GO:0000070	0.00564594642394762	5.36814867090096	1.21735587696068	5	18	mitotic sister chromatid segregation
Ctrl	h18	up	BiologicalProcess	GO:0051168	0.0336653513478143	5.20782674772036	0.743939702587085	3	11	nuclear export
Ctrl	h18	up	BiologicalProcess	GO:0016441	0.0336653513478143	5.20782674772036	0.743939702587085	3	11	posttranscriptional gene silencing
Ctrl	h18	up	BiologicalProcess	GO:0035194	0.0336653513478143	5.20782674772036	0.743939702587085	3	11	posttranscriptional gene silencing by RNA
Ctrl	h18	up	BiologicalProcess	GO:0007264	5.75150344242599e-05	5.1938733125649	2.77286616418823	11	41	small GTPase mediated signal transduction
Ctrl	h18	up	BiologicalProcess	GO:0007018	0.000630369395620497	5.11223344556678	2.02892646160114	8	30	microtubule-based movement
Ctrl	h18	up	BiologicalProcess	GO:0007265	0.01544496944178	5.06208425720621	1.01446323080057	4	15	Ras protein signal transduction
Ctrl	h18	up	BiologicalProcess	GO:0006913	0.00344721680763119	4.93684590400577	1.55551028722754	6	23	nucleocytoplasmic transport
Ctrl	h18	up	BiologicalProcess	GO:0000278	0.00165564137903458	4.90753846153846	1.82603381544103	7	27	mitotic cell cycle
Ctrl	h18	up	BiologicalProcess	GO:0022402	0.000116158770247529	4.71858774662513	2.97575881034834	11	44	cell cycle process
Ctrl	h18	up	BiologicalProcess	GO:0051169	0.0043397280569869	4.66155419222904	1.62314116928091	6	24	nuclear transport
Ctrl	h18	up	BiologicalProcess	GO:0000280	0.0043397280569869	4.66155419222904	1.62314116928091	6	24	nuclear division
Ctrl	h18	up	BiologicalProcess	GO:0034248	0.00913644817997553	4.65035677879715	1.35261764106743	5	20	regulation of cellular amide metabolic process
Ctrl	h18	up	BiologicalProcess	GO:0006417	0.00913644817997553	4.65035677879715	1.35261764106743	5	20	regulation of translation
Ctrl	h18	up	BiologicalProcess	GO:0000075	0.0426931119109521	4.62816616008105	0.811570584640456	3	12	cell cycle checkpoint
Ctrl	h18	up	BiologicalProcess	GO:0040029	0.0426931119109521	4.62816616008105	0.811570584640456	3	12	regulation of gene expression, epigenetic
Ctrl	h18	up	BiologicalProcess	GO:0043085	0.0426931119109521	4.62816616008105	0.811570584640456	3	12	positive regulation of catalytic activity
Ctrl	h18	up	BiologicalProcess	GO:0031047	0.0426931119109521	4.62816616008105	0.811570584640456	3	12	gene silencing by RNA
Ctrl	h18	up	BiologicalProcess	GO:0048869	0.0053918749175106	4.41524055537617	1.69077205133428	6	25	cellular developmental process
Ctrl	h18	up	BiologicalProcess	GO:0007167	0.0113418597534321	4.35875382262997	1.4202485231208	5	21	enzyme linked receptor protein signaling pathway
Ctrl	h18	up	BiologicalProcess	GO:0006325	9.4250708995672e-06	4.32194888941963	4.66653086168262	16	69	chromatin organization
Ctrl	h18	up	BiologicalProcess	GO:0006979	0.00661927187447899	4.19355828220859	1.75840293338766	6	26	response to oxidative stress
Ctrl	h18	up	BiologicalProcess	GO:0007049	2.81677920526254e-05	4.11762921620966	4.53126909757588	15	67	cell cycle
Ctrl	h18	up	BiologicalProcess	GO:0051726	0.00111453331436807	4.08608808548886	2.70523528213485	9	40	regulation of cell cycle
Ctrl	h18	up	BiologicalProcess	GO:0010608	0.0038790300735637	4.08602564102564	2.09655734365451	7	31	posttranscriptional regulation of gene expression
Ctrl	h18	up	BiologicalProcess	GO:0048285	0.00803745201603456	3.99298860648554	1.82603381544103	6	27	organelle fission
Ctrl	h18	up	BiologicalProcess	GO:0030154	0.0295001136889243	3.97473867595819	1.21735587696068	4	18	cell differentiation
Ctrl	h18	up	BiologicalProcess	GO:0033043	0.0027425593256599	3.87228607918263	2.50234263597474	8	37	regulation of organelle organization
Ctrl	h18	up	BiologicalProcess	GO:0051128	0.00191980263489291	3.7230923329084	2.90812792829497	9	43	regulation of cellular component organization
Ctrl	h18	up	BiologicalProcess	GO:0051336	0.0200575794749019	3.66811524223403	1.62314116928091	5	24	regulation of hydrolase activity
Ctrl	h18	up	BiologicalProcess	GO:0018205	0.00785711082395471	3.49923076923077	2.367080871868	7	35	peptidyl-lysine modification
Ctrl	h18	up	BiologicalProcess	GO:0016579	0.0237240056142497	3.48394495412844	1.69077205133428	5	25	protein deubiquitination
Ctrl	h18	up	BiologicalProcess	GO:0008213	0.0237240056142497	3.48394495412844	1.69077205133428	5	25	protein alkylation
Ctrl	h18	up	BiologicalProcess	GO:0006479	0.0237240056142497	3.48394495412844	1.69077205133428	5	25	protein methylation
Ctrl	h18	up	BiologicalProcess	GO:0006281	1.31116298200204e-05	3.4708063021316	6.96598085149725	20	103	DNA repair
Ctrl	h18	up	BiologicalProcess	GO:0006928	0.00214465812018931	3.35329784087548	3.51680586677531	10	52	movement of cell or subcellular component
Ctrl	h18	up	BiologicalProcess	GO:0070646	0.0277965612665761	3.31731469346148	1.75840293338766	5	26	protein modification by small protein removal
Ctrl	h18	up	BiologicalProcess	GO:0006974	1.61891936719344e-05	3.29180064308682	7.64228967203096	21	113	cellular response to DNA damage stimulus
Ctrl	h18	up	BiologicalProcess	GO:0048583	0.00423316775428952	3.24220052393427	3.24628233856183	9	48	regulation of response to stimulus
Ctrl	h18	up	BiologicalProcess	GO:0009966	0.00423316775428952	3.24220052393427	3.24628233856183	9	48	regulation of signal transduction
Ctrl	h18	up	BiologicalProcess	GO:0006996	6.36285894332227e-10	3.21985681693022	18.2603381544103	47	270	organelle organization
Ctrl	h18	up	BiologicalProcess	GO:0006259	1.78336192807676e-07	3.19129123221195	12.5793440619271	33	186	DNA metabolic process
Ctrl	h18	up	BiologicalProcess	GO:0033554	2.81105857927635e-05	3.15182877813505	7.91281320024445	21	117	cellular response to stress
Ctrl	h18	up	BiologicalProcess	GO:0006950	5.91678424107494e-06	2.98099850968703	10.753310246486	27	159	response to stress
Ctrl	h18	up	BiologicalProcess	GO:0007166	0.00134362164834294	2.96769137425422	5.07231615400285	13	75	cell surface receptor signaling pathway
Ctrl	h18	up	BiologicalProcess	GO:0035556	3.48265724328887e-07	2.92024811696943	14.8111631696883	36	219	intracellular signal transduction
Ctrl	h18	up	BiologicalProcess	GO:0016569	0.0185569920528418	2.8779185520362	2.77286616418823	7	41	covalent chromatin modification
Ctrl	h18	up	BiologicalProcess	GO:0016570	0.0185569920528418	2.8779185520362	2.77286616418823	7	41	histone modification
Ctrl	h18	up	BiologicalProcess	GO:0032502	0.014829787990826	2.57484046250079	3.92259115909554	9	58	developmental process
Ctrl	h18	up	BiologicalProcess	GO:0048519	0.00288424048510078	2.57289879931389	6.15441026685679	14	91	negative regulation of biological process
Ctrl	h18	up	BiologicalProcess	GO:0050790	0.044913781810366	2.53430005577245	2.63760440008148	6	39	regulation of catalytic activity
Ctrl	h18	up	BiologicalProcess	GO:0006470	0.0499626799256946	2.45922049801516	2.70523528213485	6	40	protein dephosphorylation
Ctrl	h18	up	BiologicalProcess	GO:0048523	0.0202250264262936	2.42468444867826	4.12548380525565	9	61	negative regulation of cellular process
Ctrl	h18	up	BiologicalProcess	GO:0048856	0.0300465719867398	2.37982663514578	3.71969851293542	8	55	anatomical structure development
Ctrl	h18	up	BiologicalProcess	GO:0007017	0.0223036010458621	2.37840995385244	4.19311468730902	9	62	microtubule-based process
Ctrl	h18	up	BiologicalProcess	GO:0016043	5.12802496459689e-07	2.37456970740103	25.9702587084946	52	384	cellular component organization
Ctrl	h18	up	BiologicalProcess	GO:0070647	0.0182593146270217	2.3379917184265	4.73416174373599	10	70	protein modification by small protein conjugation or removal
Ctrl	h18	up	BiologicalProcess	GO:0006357	0.0283380873302272	2.15575728619207	5.07231615400285	10	75	regulation of transcription by RNA polymerase II
Ctrl	h18	up	BiologicalProcess	GO:0071840	1.94930417985107e-05	2.04529433820772	29.2841719291098	52	433	cellular component organization or biogenesis
Ctrl	h18	up	BiologicalProcess	GO:0006366	0.029332442825489	1.98176470588235	6.56019555917702	12	97	transcription by RNA polymerase II
Ctrl	h18	up	BiologicalProcess	GO:0044260	3.70970441877818e-07	1.79191451523885	105.90996129558	148	1566	cellular macromolecule metabolic process
Ctrl	h18	up	BiologicalProcess	GO:0009987	1.44979284303158e-05	1.73419326532851	222.911387247912	257	3296	cellular process
Ctrl	h18	up	BiologicalProcess	GO:0090304	2.27189674996006e-05	1.73112671846981	63.0996129557955	93	933	nucleic acid metabolic process
Ctrl	h18	up	BiologicalProcess	GO:0051716	0.000104829180228612	1.68960669583247	55.1191688734977	81	815	cellular response to stimulus
Ctrl	h18	up	BiologicalProcess	GO:0050896	7.6195273922031e-05	1.68417279082273	59.7856997351803	87	884	response to stimulus
Ctrl	h18	up	BiologicalProcess	GO:0010468	0.00243071676280997	1.66928212357369	29.6223263393767	45	438	regulation of gene expression
Ctrl	h18	up	BiologicalProcess	GO:0010556	0.00835161517258106	1.58078438731469	27.3905072316154	40	405	regulation of macromolecule biosynthetic process
Ctrl	h18	up	BiologicalProcess	GO:2000112	0.00835161517258106	1.58078438731469	27.3905072316154	40	405	regulation of cellular macromolecule biosynthetic process
Ctrl	h18	up	BiologicalProcess	GO:0050789	0.000125295473382725	1.57926267281106	85.5530657975148	115	1265	regulation of biological process
Ctrl	h18	up	BiologicalProcess	GO:0006351	0.00595595627711973	1.57665505226481	31.0425748624975	45	459	transcription, DNA-templated
Ctrl	h18	up	BiologicalProcess	GO:0097659	0.00595595627711973	1.57665505226481	31.0425748624975	45	459	nucleic acid-templated transcription
Ctrl	h18	up	BiologicalProcess	GO:0031326	0.0086987018937152	1.5760910247773	27.4581381136688	40	406	regulation of cellular biosynthetic process
Ctrl	h18	up	BiologicalProcess	GO:0036211	0.00222048259634575	1.57271967401525	42.1340395192504	60	623	protein modification process
Ctrl	h18	up	BiologicalProcess	GO:0006464	0.00222048259634575	1.57271967401525	42.1340395192504	60	623	cellular protein modification process
Ctrl	h18	up	BiologicalProcess	GO:0009889	0.00942914164614775	1.56678082191781	27.5933998777755	40	408	regulation of biosynthetic process
Ctrl	h18	up	BiologicalProcess	GO:0032774	0.00697822716749592	1.56006701898871	31.3130983907109	45	463	RNA biosynthetic process
Ctrl	h18	up	BiologicalProcess	GO:0050794	0.000211665184206287	1.55949110240854	82.9154613974333	111	1226	regulation of cellular process
Ctrl	h18	up	BiologicalProcess	GO:0060255	0.00754272087234197	1.55189148830264	31.4483601548177	45	465	regulation of macromolecule metabolic process
Ctrl	h18	up	BiologicalProcess	GO:0065007	0.000347698909129912	1.52281771687735	89.4080260745569	117	1322	biological regulation
Ctrl	h18	up	BiologicalProcess	GO:0019222	0.011381828653125	1.50828233506067	32.1922998574048	45	476	regulation of metabolic process
Ctrl	h18	up	BiologicalProcess	GO:0006139	0.00123155203391178	1.47868083003953	78.316561417804	102	1158	nucleobase-containing compound metabolic process
Ctrl	h18	up	BiologicalProcess	GO:0051171	0.024510053851151	1.45434948890898	29.3518028111632	40	434	regulation of nitrogen compound metabolic process
Ctrl	h18	up	BiologicalProcess	GO:0034645	0.00529034073483025	1.45207477062316	55.2544306376044	73	817	cellular macromolecule biosynthetic process
Ctrl	h18	up	BiologicalProcess	GO:0009059	0.00562740672226174	1.44742616994628	55.3896924017111	73	819	macromolecule biosynthetic process
Ctrl	h18	up	BiologicalProcess	GO:0043412	0.00931726223766432	1.44738702257152	45.7861071501324	61	677	macromolecule modification
Ctrl	h18	up	BiologicalProcess	GO:0080090	0.0262008012395759	1.44631243946312	29.4870645752699	40	436	regulation of primary metabolic process
Ctrl	h18	up	BiologicalProcess	GO:2001141	0.0370318843084897	1.43655575932233	25.8349969443879	35	382	regulation of RNA biosynthetic process
Ctrl	h18	up	BiologicalProcess	GO:1903506	0.0370318843084897	1.43655575932233	25.8349969443879	35	382	regulation of nucleic acid-templated transcription
Ctrl	h18	up	BiologicalProcess	GO:0006355	0.0370318843084897	1.43655575932233	25.8349969443879	35	382	regulation of transcription, DNA-templated
Ctrl	h18	up	BiologicalProcess	GO:0031323	0.0289084054889821	1.43440793765235	29.68995722143	40	439	regulation of cellular metabolic process
Ctrl	h18	up	BiologicalProcess	GO:0043170	0.000960600510597895	1.43280058697802	142.363006722347	170	2105	macromolecule metabolic process
Ctrl	h18	up	BiologicalProcess	GO:0046483	0.00302541076793812	1.42342184836552	81.2923202281524	103	1202	heterocycle metabolic process
Ctrl	h18	up	BiologicalProcess	GO:0016310	0.0478236485472602	1.41577665733715	24.6176410674272	33	364	phosphorylation
Ctrl	h18	up	BiologicalProcess	GO:0051252	0.0435675415829663	1.41447620140802	26.1731513546547	35	387	regulation of RNA metabolic process
Ctrl	h18	up	BiologicalProcess	GO:0019219	0.0478856756197972	1.40152700716081	26.3760440008148	35	390	regulation of nucleobase-containing compound metabolic process
Ctrl	h18	up	BiologicalProcess	GO:0006725	0.00432729154161217	1.4015228864943	82.1715216948462	103	1215	cellular aromatic compound metabolic process
Ctrl	h18	up	BiologicalProcess	GO:1901360	0.00693092354555975	1.37203307956873	83.3888775718069	103	1233	organic cyclic compound metabolic process
Ctrl	h18	up	BiologicalProcess	GO:0007165	0.0245475847821432	1.3643919106104	47.1387247911998	60	697	signal transduction
Ctrl	h18	up	BiologicalProcess	GO:0007154	0.042314234995935	1.31029855753103	49.5058056630678	61	732	cell communication
Ctrl	h18	up	BiologicalProcess	GO:0044237	0.0199926704254143	1.27132780478505	157.444693420249	176	2328	cellular metabolic process
Ctrl	h18	up	CellularComponent	GOCCID	Pvalue	OddsRatio	ExpCount	Count	Size	Term
Ctrl	h18	up	CellularComponent	GO:0005663	0.00334602505830133	Inf	0.116038433111604	2	2	DNA replication factor C complex
Ctrl	h18	up	CellularComponent	GO:0042555	3.53855872585638e-06	83.8157894736842	0.348115299334812	5	6	MCM complex
Ctrl	h18	up	CellularComponent	GO:0008278	0.000734426779222395	49.6363636363636	0.232076866223208	3	4	cohesin complex
Ctrl	h18	up	CellularComponent	GO:0042575	0.00175782184586892	24.8084415584416	0.29009608277901	3	5	DNA polymerase complex
Ctrl	h18	up	CellularComponent	GO:0005657	0.0185745136829573	16.4322580645161	0.232076866223208	2	4	replication fork
Ctrl	h18	up	CellularComponent	GO:0031252	0.0185745136829573	16.4322580645161	0.232076866223208	2	4	cell leading edge
Ctrl	h18	up	CellularComponent	GO:0030015	0.0185745136829573	16.4322580645161	0.232076866223208	2	4	CCR4-NOT core complex
Ctrl	h18	up	CellularComponent	GO:0038201	0.0185745136829573	16.4322580645161	0.232076866223208	2	4	TOR complex
Ctrl	h18	up	CellularComponent	GO:0005819	0.0429953470591167	8.20967741935484	0.348115299334812	2	6	spindle
[truncated: 3,927 more rows]
